# Supplementary material for: Microbial functional genes are driven by gradients in sediment stoichiometry, oxygen, and salinity across the Baltic benthic ecosystem
Source: Microbiome. 2022 Aug 15;10:126. doi: 10.1186/s40168-022-01321-z (PMC9377124; doi:10.1186/s40168-022-01321-z)
Supplement: Supplementary file 2 — Additional file 1: Data S1. Station numbers with corresponding region, stations, sampling date, WGS84 coordinates, and measured values for the abiotic variables. [file 40168_2022_1321_MOESM2_ESM.xlsx]

## Sheet: Data S1
Station	Region	Station	Sampling date	Latitude	Longitude	Water depth (m)	Salinity	Temperature	Oxygen mg/L	TN (µmol/g)	TC (µmol/g)	TN (%)	TC (%)	C/N (mol/mol)	15N (Delta) ‰	13C (Delta) ‰
1	Bothnian Bay	AC5	2019-05-29	64.653	21.3132	26.64	2.6	4.91	10.28	0.00829598	0.11453	0.116144	1.37436	13.8055	3.24811	-25.0049
2	Bothnian Bay	AC6	2019-05-29	64.6492	21.3625	36.86	2.77	3.31	10.36	0.00733219	0.0871105	0.102651	1.04533	11.8806	3.06388	-25.6982
3	Bothnian Bay	AC3	2019-05-29	64.6376	21.3719	32.09	2.69	3.91	10.52	0.00456719	0.0591225	0.0639406	0.70947	12.9451	4.3833	-25.2711
4	Bothnian Bay	N5_2	2019-05-28	64.6494	22.1156	121.96	3.66	0.88	9.47	0.0310613	0.377447	0.434858	4.52937	12.1517	4.73971	-25.4433
5	Bothnian Bay	B1	2019-05-28	64.5726	21.8886	106.04	3.55	0.97	9.86	0.0374091	0.456063	0.523727	5.47276	12.1912	4.66162	-25.7506
6	Bothnian Bay	B4	2019-05-28	64.5362	21.8054	89.82	3.47	1.31	9.44	0.0328765	0.404441	0.460271	4.85329	12.3018	4.27219	-25.8165
7	Bothnian Bay	NK8	2019-05-27	63.4121	20.3712	75.45	5.84	3.16	7.18	0.0227992	0.200719	0.319188	2.40862	8.80376	4.03589	-24.1676
8	Bothnian Bay	NK12	2019-05-27	63.3817	20.2581	88.75	5.89	3.34	6.93	0.0285761	0.274011	0.400065	3.28813	9.58884	4.31751	-24.6716
9	Bothnian Bay	NK11	2019-05-27	63.3334	20.2192	85.17	5.87	3.29	7.01	0.0263779	0.251679	0.369291	3.02015	9.54127	4.38332	-24.5306
10	Bothnian Sea	G7	2019-05-22	62.8843	18.2552	16.61	5.25	2.85	2.37	0.0598004	0.607053	0.837206	7.28464	10.1513	2.23087	-22.2854
11	Bothnian Sea	G4	2019-05-22	62.8623	18.2087	46.43	5.44	2.21	7.61	0.0288698	0.291397	0.404177	3.49677	10.0935	3.46977	-23.7108
12	Bothnian Sea	G12	2019-05-22	62.856	18.2593	62.86	5.59	2.55	6.79	0.0157175	0.159372	0.220044	1.91246	10.1398	3.47515	-23.395
13	Bothnian Sea	G2	2019-05-22	62.8391	18.2214	29.82	5.31	1.98	7.83	0.0439636	0.438087	0.615491	5.25704	9.96475	2.40573	-21.9267
14	Bothnian Sea	N3_3	2019-05-21	61.94	17.7401	78.68	5.46	2.38	7.16	0.0216472	0.219088	0.303061	2.62906	10.1209	4.26493	-24.2701
15	Bothnian Sea	N3_5	2019-05-21	61.9051	17.5902	67.95	5.36	2.07	7.81	0.0232098	0.234327	0.324938	2.81192	10.096	4.09438	-24.2816
16	Bothnian Sea	N3_4	2019-05-21	61.8099	17.6024	66.55	5.27	1.88	9.34	0.024252	0.244081	0.339528	2.92897	10.0644	4.13096	-23.9442
17	Bothnian Sea	N2A_1	2019-05-20	61.4606	17.3188	48.52	5.09	2.66	8.52	0.0291538	0.282926	0.408154	3.39511	9.70459	3.79802	-24.1088
18	Bothnian Sea	N2_7	2019-05-20	61.3932	17.3685	70.05	5.15	2.13	10.01	0.0274641	0.294848	0.384497	3.53817	10.7357	3.83904	-24.5018
19	Bothnian Sea	N2_5	2019-05-20	61.3442	17.4328	76.89	5.15	2.27	10.05	0.0265031	0.270864	0.371044	3.25036	10.2201	4.12055	-24.4332
20	Stockholm	R1_15	2019-05-16	60.2443	18.6332	23.46	5.2	5.15	8.88	0.0442041	0.430789	0.618857	5.16947	9.74545	3.64567	-23.8892
21	Stockholm	AH5	2019-05-15	59.9659	19.2189	121.21	6.78	2.79	10.75	0.0311938	0.28597	0.436713	3.43164	9.16753	3.71896	-24.2778
22	Stockholm	AH8	2019-05-15	59.9111	19.2686	110.09	6.75	2.81	8.01	0.0352049	0.321712	0.492869	3.86054	9.13826	3.73193	-24.3775
23	Stockholm	SV1	2019-06-04 13:30:00	59.5243	18.8533	24	4.24	9.7	11.13	0.0485814	0.421267	0.680139	5.05521	8.67138	4.67491	-22.6289
24	Stockholm	SV3	2019-06-04 16:45:00	59.5081	19.0044	62	5.7	4.7	7.82	0.016296	0.13031	0.228144	1.56372	7.99645	3.46137	-22.5761
25	Stockholm	SV2	2019-06-04 17:40:00	59.4788	18.9215	40	4.85	5.6	10.37	0.0278463	0.2227	0.389849	2.6724	7.99746	3.98294	-22.8051
26	Sörmland	6010	2019-05-19 08:30:00	58.8408	17.5518	21.5	5.76	8.1	11.34	0.0585827	0.497471	0.820158	5.96965	8.49177	4.52631	-22.7623
27	Sörmland	6001	2019-05-19 09:05:00	58.8261	17.5761	39.5	6.17	4.6	9.53	0.0552548	0.46844	0.773567	5.62128	8.47783	4.14929	-23.4748
28	Sörmland	6020	2019-05-19 09:35:00	58.8109	17.6069	37	6.11	4.8	10.28	0.0574743	0.476033	0.804641	5.71239	8.28252	3.89521	-23.3541
29	Sörmland	6025	2019-05-18 12:40:00	58.7902	17.7284	37.5	6.31	4	9.26	0.044913	0.364247	0.628783	4.37096	8.11005	4.37215	-23.3877
30	Sörmland	6004	2019-05-18 13:25:00	58.774	17.6914	44	6.31	4.2	10.43	0.0155404	0.126432	0.217566	1.51718	8.13567	4.1345	-23.2589
31	Sörmland	6021	2019-05-10 12:30:00	58.7669	17.8313	52.5	7.49	4.3	8.36	0.040473	0.334511	0.566622	4.01413	8.26505	4.32776	-23.3521
32	Sörmland	6022	2019-05-10 13:15:00	58.7439	17.814	47	7.41	4	7.37	0.0459333	0.349345	0.643066	4.19214	7.60549	4.06977	-23.332
33	Sörmland	6006	2019-05-18 10:40:00	58.7189	17.8423	58.5	6.67	4.2	9.59	0.0355171	0.290796	0.497239	3.48956	8.1875	4.1171	-23.7177
34	Dead Zone (Sörmland)	6007	2019-05-10 15:20:00	58.5676	17.9088	79	9.98	5.8	0.29	0.0577422	0.535488	0.80839	6.42585	9.27377	3.02109	-24.4558
35	Dead Zone (Sörmland)	6008	2019-05-10 16:20:00	58.5489	18.0256	78	10	5.8	0.48	0.0385146	0.373068	0.539205	4.47681	9.68639	3.37649	-24.9094
36	Dead Zone (Sörmland)	C10	2019-05-10 17:40:00	58.4941	18.1174	125	9.79	6.3	0.53	0.0794342	0.786168	1.11208	9.43402	9.8971	2.75512	-25.1005
37	Östergötland	StAnna9	2019-05-28 11:55:00	58.3961	16.8854	13	5.83	11	10.09	0.0669978	0.595429	0.937969	7.14515	8.8873	4.53901	-22.01
38	Östergötland	StAnna2	2019-05-28 14:10:00	58.3763	16.9808	13	5.64	11.5	10.77	0.0759271	0.634729	1.06298	7.61675	8.35971	4.67279	-21.8799
39	Östergötland	StAnna6	2019-05-28 14:30:00	58.3697	16.9604	16.5	5.65	11.6	10.46	0.0694253	0.618085	0.971954	7.41703	8.90289	4.96765	-19.8725
40	Östergötland	StAnna4	2019-05-29 12:10:00	58.3621	16.9433	20	5.68	10.2	8.71	0.0766806	0.652818	1.07353	7.83382	8.51348	4.86649	-22.5279
41	Östergötland	StAnna1	2019-05-29 12:55:00	58.322	16.9715	20	6.06	9	10.61	0.082961	0.690636	1.16145	8.28764	8.32483	4.56591	-21.9189
42	Östergötland	Gryt7	2019-05-30 10:10:00	58.2543	16.7866	38.5	5.65	5.9	11.49	0.0698481	0.594252	0.977873	7.13103	8.50778	4.36203	-22.6214
43	Östergötland	Gryt8	2019-05-30 10:40:00	58.2522	16.8322	33	5.63	6.8	11.49	0.0639645	0.54885	0.895502	6.58621	8.58055	4.4132	-22.4683
44	Östergötland	Gryt6	2019-05-30 09:40:00	58.2249	16.8153	25	5.58	8.4	11.14	0.0571947	0.511438	0.800726	6.13726	8.94205	4.00089	-22.4583
45	Östergötland	Gryt5	2019-05-30 09:20:00	58.2169	16.8432	32	5.58	7.9	11.34	0.0585686	0.499077	0.819961	5.98893	8.52124	3.95572	-22.534
46	Östergötland	Bf34b	2019-05-29 09:55:00	58.2095	16.9378	33	5.72	7.8	11.04	0.0861225	0.673255	1.20572	8.07905	7.81741	3.8803	-23.0489
47	Östergötland	Gryt4	2019-05-29 08:40:00	58.198	16.8501	29	5.71	8.7	11.24	0.0577578	0.492559	0.808609	5.91071	8.52801	4.00705	-22.1422
48	Dead Zone (Mid-South)	5139	2019-05-11 15:20:00	57.4764	17.0635	79	8.68	5.8	0.26	0.0820203	0.681353	1.14828	8.17623	8.30712	3.50454	-23.4656
49	Dead Zone (Mid-South)	IVB2	2019-05-15 15:10:00	57.4	19.3498	111	11.55	7.3	0.26	0.131533	1.39883	1.84146	16.786	10.6349	3.02649	-21.1997
50	Dead Zone (Mid-South)	Torh22	2019-05-14 18:50:00	55.6668	16.0658	71	15.17	8.6	1.07	0.0426067	0.405101	0.596493	4.86122	9.50793	3.26329	-25.1053
51	Dead Zone (Mid-South)	HBP215	2019-05-12 21:45:00	55.6177	14.863	79.5	15.1	8.8	0.23	0.0518425	0.483979	0.725794	5.80774	9.33556	3.1095	-24.836
52	Southern Baltic	BY5	2019-05-14 16:55:00	55.2507	15.9888	90.5	16.22	8.7	0.47	0.0525542	0.557373	0.735759	6.68848	10.6057	3.27141	-24.1034
53	Southern Baltic	GT10	2019-05-13 11:05:00	55.2334	13.3334	41	12.28	5.8	5.28	0.0162928	0.143112	0.2281	1.71735	8.78375	4.62613	-23.6051
54	Southern Baltic	P206	2019-05-13 13:30:00	55.225	13.6335	43	12.46	6.5	7.55	0.0579945	0.508806	0.811923	6.10567	8.77334	4.04321	-23.9355
55	Southern Baltic	I1	2019-05-13 09:45:00	55.2248	13.2667	41	12.75	6.8	6.42	0.0269721	0.243792	0.37761	2.92551	9.03868	4.24569	-23.4628
56	Southern Baltic	P204	2019-05-13 11:50:00	55.2246	13.4183	41	11.67	5.9	5.24	0.0291646	0.259802	0.408304	3.11762	8.90812	4.00644	-23.7395
57	Southern Baltic	DM107	2019-05-13 14:30:00	55.1333	13.6666	45	11.93	7.4	8.62	0.0585097	0.560518	0.819135	6.72622	9.57992	4.01715	-22.9726
58	Southern Baltic	I2	2019-05-13 08:45:00	55.1239	13.2615	39	12.35	9	9.58	0.0177945	0.154172	0.249123	1.85007	8.66403	4.13932	-22.5163
59	Southern Baltic	BY2	2019-05-13 16:30:00	55.009	14.0738	48	15.02	8.1	8.54	0.0529666	0.512086	0.741533	6.14503	9.66808	4.33025	-22.663
