# Supplementary material for: Microbial functional genes are driven by gradients in sediment stoichiometry, oxygen, and salinity across the Baltic benthic ecosystem
Source: Microbiome. 2022 Aug 15;10:126. doi: 10.1186/s40168-022-01321-z (PMC9377124; doi:10.1186/s40168-022-01321-z)
Supplement: Supplementary file 3 — Additional file 2: Data S2. Bioinformatic information such as Sequencing facility sample IDs, station number, region, and station label according to the yearly monitoring programme, number of sequences yielded before and after quality trimming, average read lengths, Phred33 quality scores, sequences classified with kraken2 + bracken2 against NCBI RefSeq, and the number of KEGG classified reads with DIAMOND + MEGAN. [file 40168_2022_1321_MOESM3_ESM.xlsx]

## Sheet: Data S2
Sequence facility ID (fastq file name)	Station #	Region	Station name	Million read-pairs sequenced	Read length (bp) after sequencing	Million read-pairs after quality trimming	Average read length (bp) after quality trimming	Average Phred33 score after quality trimming	Classified prokaryotic sequences with NCBI RefSeq (Kraken2+Bracken2)	Million of PEAR merged reads	Average read length (bp) after merging	MEGAN read counts	MEGAN KEGG classified counts	Reads classified with MEGAN (%)	MEGAN reads KEGG classified (%)	MEGAN KO identifiers
P17463_355	1	Bothnian Bay	AC5	49.88	151	45.2	135.853	36.1704	4964428	39	162	20513120	5078382	45.383	24.7568	9188
P17463_454	2	Bothnian Bay	AC6	56.82	151	51.2	137.989	36.1605	5203564	41.6	169	21262288	5305018	41.5279	24.9504	9205
P17463_453	3	Bothnian Bay	AC3	63.41	151	58.2	138.714	36.1956	7056019	47.2	171	26901628	6506596	46.2227	24.1866	8848
P17463_452	4	Bothnian Bay	N5_2	66.44	151	59	137.028	36.2028	6765291	50	166	27982574	6484781	47.4281	23.1744	8520
P17463_354	5	Bothnian Bay	B1	55.39	151	50.7	136.414	36.1923	5911862	43.8	164	24404978	5710254	48.1361	23.3979	8376
P17463_451	6	Bothnian Bay	B4	79.34	151	69.2	135.817	36.2038	7943495	59.4	163	32535242	7634654	47.0162	23.4658	8702
P17463_353	7	Bothnian Bay	NK8	53.4	151	46.4	131.511	36.1478	4456062	41.9	150	20725658	5051741	44.6674	24.3743	8746
P17463_352	8	Bothnian Bay	NK12	57.29	151	51.9	134.446	36.1649	5240545	46.6	157	24409384	5990187	47.0316	24.5405	8748
P17463_450	9	Bothnian Bay	NK11	57.58	151	47.7	133.961	36.1552	4705936	42.2	157	21855746	5336720	45.8192	24.4179	8732
P17463_350	10	Bothnian Sea	G7	44.28	151	40.7	138.201	36.0698	3911843	33	168	17187476	4643345	42.2297	27.0159	8999
P17463_351	11	Bothnian Sea	G4	50.53	151	45.6	137.029	35.9727	4013015	38.2	163	18150008	4584262	39.8026	25.2576	8652
P17463_448	12	Bothnian Sea	G12	63.08	151	52.6	133.146	36.0789	4842388	46.4	154	21746324	5330559	41.3428	24.5125	8970
P17463_449	13	Bothnian Sea	G2	51.28	151	46.2	138.588	35.9919	4179076	36.8	168	18175716	4927574	39.3414	27.1108	8894
P17463_447	14	Bothnian Sea	N3_3	54.92	151	46.3	132.652	36.1359	4623353	41.1	153	20686980	4891666	44.6803	23.6461	8891
P17463_349	15	Bothnian Sea	N3_5	50.45	151	44.2	132.935	36.1802	4517880	40.2	154	20716970	4938815	46.871	23.8395	8708
P17463_348	16	Bothnian Sea	N3_4	44.9	151	39.1	133.126	36.1305	3804898	34.6	153	16829602	4039457	43.0425	24.0021	8912
P17463_446	17	Bothnian Sea	N2A_1	53.18	151	45.3	134.561	36.136	4066683	38.5	158	18065324	4505358	39.8793	24.9393	8988
P17463_445	18	Bothnian Sea	N2_7	51.7	151	45.6	138.333	36.0307	3902316	36	168	15677517	3980439	34.3805	25.3895	9082
P17463_347	19	Bothnian Sea	N2_5	37.74	151	31.9	132.165	36.1423	3082298	28.1	152	13594651	3338146	42.6165	24.5548	8601
P17463_444	20	Stockholm	R1_15	50.16	151	43.8	137.374	36.1228	4494990	35	166	17844514	4622967	40.7409	25.9069	8921
P17463_346	21	Stockholm	AH5	51.42	151	45	133.86	36.1618	4394793	40	156	21713748	5256634	48.2528	24.2088	8663
P17463_442	22	Stockholm	AH8	69.1	151	55.9	132.902	36.1726	5435942	50.4	156	26814500	6526324	47.9687	24.3388	8821
P17463_341	23	Stockholm	SV1	42.93	151	37.3	133.898	36.15	3782635	31.6	156	16475924	4120962	44.1714	25.012	8966
P17463_437	24	Stockholm	SV3	61.34	151	55.4	139.782	36.0915	6193932	41.6	173	23195496	6271975	41.8691	27.0396	8875
P17463_342	25	Stockholm	SV2	38.11	151	34.3	136.001	36.1161	3296323	29	161	15403938	3807640	44.9094	24.7186	8537
P17463_423	26	Sörmland	6010	52.31	151	47.6	138.885	36.127	5379265	37.3	171	21211644	5496886	44.5623	25.9145	9031
P17463_329	27	Sörmland	6001	47.81	151	43.5	137.677	36.0885	4394108	35.5	167	19275272	5087779	44.311	26.3954	8971
P17463_425	28	Sörmland	6020	62.9	151	55	135.885	36.0611	5323051	46.2	162	24072564	6218018	43.7683	25.8303	8916
P17463_426	29	Sörmland	6025	46.78	151	42.5	138.87	36.0008	4295839	34.4	170	17918890	4783362	42.1621	26.6945	8925
P17463_422	30	Sörmland	6004	42.22	151	37.4	136.732	35.9461	3279394	30.6	162	14400138	3677518	38.503	25.5381	8756
P17463_343	31	Sörmland	6021	43.17	151	38.6	136.563	35.9024	2995748	32.8	161	14111434	3555574	36.5581	25.1964	8634
P17463_344	32	Sörmland	6022	46.86	151	42.1	137.219	36.0305	3911178	34.8	165	17089180	4476826	40.5919	26.1968	9057
P17463_424	33	Sörmland	6006	72.13	151	64.7	138.069	36.0072	5573281	53.3	168	26553988	6755973	41.0417	25.4424	9256
P17463_439	34	Dead Zone (Sörmland)	6007	99.3	151	87.9	138.882	35.9351	5425295	69.7	170	29309768	7204438	33.3444	24.5803	9359
P17463_345	35	Dead Zone (Sörmland)	6008	53.76	151	49	137.898	36.1447	3559406	40.2	169	20859076	5028067	42.5695	24.1049	8746
P17463_440	36	Dead Zone (Sörmland)	C10	84.4	151	74.4	138.48	35.9192	3596334	59.9	168	22688866	5092870	30.4958	22.4466	9159
P17463_435	37	Östergötland	StAnna9	46.21	151	38.5	135.603	36.1586	4403599	31.3	163	17439988	4413863	45.2987	25.3089	8891
P17463_335	38	Östergötland	StAnna2	38.53	151	36.4	139.922	36.1564	3521709	28.7	174	16676492	4125498	45.8145	24.7384	8460
P17463_434	39	Östergötland	StAnna6	50.52	151	44.2	136.071	36.1583	4895077	36.8	163	20496084	5177858	46.3712	25.2627	8789
P17463_336	40	Östergötland	StAnna4	44.79	151	41.3	137.88	36.1592	4280999	34.4	168	19123992	4715269	46.3051	24.6563	8842
P17463_433	41	Östergötland	StAnna1	55.91	151	51.4	138.037	36.1856	5452481	42.7	168	24284292	5906032	47.2457	24.3204	8862
P17463_436	42	Östergötland	Gryt7	73.83	151	65.4	138.012	36.1646	6362375	53.6	169	29805936	7219107	45.5748	24.2204	9206
P17463_340	43	Östergötland	Gryt8	34.14	151	31.3	137.866	36.1088	3311936	25.8	166	13833293	3459458	44.1958	25.0082	8709
P17463_339	44	Östergötland	Gryt6	31.9	151	29.4	138.623	36.0955	2879720	24	169	12984271	3217110	44.1642	24.777	8436
P17463_338	45	Östergötland	Gryt5	45.41	151	42.6	139.021	36.1596	4160579	34.9	171	20190312	4702344	47.3951	23.2901	8322
P17463_438	46	Östergötland	Bf34b	53.81	151	49.2	138.115	36.1599	4539210	39.9	169	22471756	5288475	45.6743	23.5339	8865
P17463_337	47	Östergötland	Gryt4	55.82	151	51.7	137.888	36.1608	5157266	43.2	167	24121668	5850106	46.657	24.2525	9132
P17463_441	48	Dead Zone (Mid-South)	5139	65.97	151	58.4	138.334	35.9853	4411300	46.9	168	21189504	5428932	36.2834	25.6209	9280
P17463_334	49	Dead Zone (Mid-South)	IVB2	38.68	151	34.8	139.24	35.4156	1063881	29.4	164	4447813	982326	12.7811	22.0856	7759
P17463_432	50	Dead Zone (Mid-South)	Torh22	79.02	151	70	136.997	36.1458	7428094	57	166	31459956	7931643	44.9428	25.2119	9406
P17463_431	51	Dead Zone (Mid-South)	HBP215	49.76	151	45.4	138.671	36.1446	2798190	36.3	171	18261044	4156257	40.2226	22.7602	8849
P17463_430	52	Southern Baltic	BY5	47.03	151	41.6	138.501	36.1731	2741864	32.9	171	17444344	3992112	41.9335	22.8849	8552
P17463_331	53	Southern Baltic	GT10	31.55	151	28.5	137.299	36.143	2324314	23.1	166	12188709	2913984	42.7674	23.9072	8650
P17463_429	54	Southern Baltic	P206	51.42	151	42.2	134.632	36.1694	3418677	35.9	160	18049370	4453778	42.771	24.6755	9074
P17463_427	55	Southern Baltic	I1	50.02	151	44.9	136.903	36.1347	3476607	37.2	165	19015164	4475161	42.35	23.5347	8972
P17463_332	56	Southern Baltic	P204	46.84	151	42.6	136.745	36.1523	3282662	34.8	163	18198180	4312713	42.7187	23.6986	8868
P17463_330	57	Southern Baltic	DM107	40.93	151	37	136.635	36.15	2922217	30.8	164	16375137	3910461	44.2571	23.8805	8626
P17463_428	58	Southern Baltic	I2	46.06	151	36.8	133.059	36.1564	2941355	32	156	15903963	3741142	43.2173	23.5233	8845
P17463_333	59	Southern Baltic	BY2	39.63	151	35.7	136.132	36.161	2661319	30.5	162	15481304	3732990	43.365	24.1129	8819
