# Supplementary material for: Microbial functional genes are driven by gradients in sediment stoichiometry, oxygen, and salinity across the Baltic benthic ecosystem
Source: Microbiome. 2022 Aug 15;10:126. doi: 10.1186/s40168-022-01321-z (PMC9377124; doi:10.1186/s40168-022-01321-z)
Supplement: Supplementary file 4 — Additional file 3: Data S3. KEGG classifications with station numbers (1 to 59) corresponding to each sample as listed in Table 1. The first sheet shows normalized read counts as CPM values, while the second sheet shows absolute counts. [file 40168_2022_1321_MOESM4_ESM.xlsx]

## Sheet: Data S3, CPM with station no
KEGG category	KEGG pathway	KEGG KO	1	2	3	4	5	6	7	8	9	10	11	12	13	14	15	16	17	18	19	20	21	22	23	24	25	26	27	28	29	30	31	32	33	34	35	36	37	38	39	40	41	42	43	44	45	46	47
Metabolism/Carbohydrate metabolism	ko00010 Glycolysis/Gluconeogenesis	K00001 alcohol dehydrogenase [EC:1.1.1.1]	86.4449	87.8414	81.6095	70.6269	69.3489	66.8007	112.436	95.9903	106.995	163.029	131.973	104.117	169.86	111.414	89.9001	102.241	102.101	124.107	104.249	120.485	119.658	115.532	115.022	142.858	130.527	137.35	151.147	153.586	145.504	135.961	144.843	154.127	136.176	142.412	142.401	152.763	125.287	138.165	115.299	119.611	102.776	115.25	105.797	115.943	112.497	102.676	105.981
Metabolism/Carbohydrate metabolism	ko00010 Glycolysis/Gluconeogenesis	K00002 alcohol dehydrogenase (NADP+) [EC:1.1.1.2]	29.9308	26.9556	19.2113	22.0516	20.1392	20.5641	45.133	40.9002	36.7267	62.455	55.1888	41.8343	77.5229	25.9625	37.8633	32.1825	41.5061	44.7187	40.142	53.2126	42.2323	44.7419	43.4365	62.6597	46.4855	54.7583	57.7855	62.5601	46.6199	59.823	70.0309	59.8638	65.8676	65.3764	50.7153	60.084	39.1947	41.6919	46.5443	41.1429	41.8216	46.5432	44.8047	48.1799	35.9395	44.4363	43.2471
Metabolism/Carbohydrate metabolism	ko00010 Glycolysis/Gluconeogenesis	K00016 L-lactate dehydrogenase [EC:1.1.1.27]	91.3677	73.8923	67.6237	57.5193	65.4962	56.0602	51.6654	49.748	51.9045	82.4836	60.206	48.025	70.42	42.9302	40.0906	49.264	55.7114	73.1075	49.7282	61.6487	41.4714	44.8951	67.9453	71.5883	63.5564	70.7673	48.5477	54.3582	65.2261	53.5687	50.906	52.0458	53.8782	61.7675	59.864	68.7235	79.2956	73.2033	76.2864	80.5893	80.2569	63.5813	68.2188	51.2883	68.2638	72.9889	63.5886
Metabolism/Carbohydrate metabolism	ko00010 Glycolysis/Gluconeogenesis	K00114 alcohol dehydrogenase (cytochrome c) [EC:1.1.2.8]	278.632	277.662	392.678	403.406	416.094	390.587	196.566	194.652	195.813	91.3135	123.248	183.658	83.4082	239.182	230.825	230.972	161.807	149.481	199.812	122.649	172.924	184.943	173.018	110.492	145.497	137.714	105.94	121.743	115.609	130.251	142.312	121.068	149.349	139.497	138.025	108.387	159.271	144.952	150.448	174.327	174.059	207.089	169.391	178.11	201.602	168.858	199.825
Metabolism/Carbohydrate metabolism	ko00010 Glycolysis/Gluconeogenesis	K00121 S-(hydroxymethyl)glutathione dehydrogenase/alcohol dehydrogenase [EC:1.1.1.284 1.1.1.1]	470.819	461.638	576.031	730.942	715.73	709.528	644.134	701.147	711.673	337.042	513.932	647.774	366.509	785.826	808.696	779.313	644.344	646.662	724.354	470.477	618.837	638.491	618.788	520.729	520.795	532.847	530.487	517.528	522.227	521.004	484.31	572.727	483.868	336.876	353.416	174.361	591.545	375.712	506.387	463.812	497.288	522.779	555.289	510.085	532.926	439.824	550.93
Metabolism/Carbohydrate metabolism	ko00010 Glycolysis/Gluconeogenesis	K00128 aldehyde dehydrogenase (NAD+) [EC:1.2.1.3]	1435.3	1424.31	1450.99	1536.21	1561.23	1517.16	1706.54	1772.57	1790.8	1286.57	1446.47	1701.89	1233.67	1917.14	1901.87	1918.57	1753.91	1900.8	1909.14	1531.92	1633.36	1742.94	1631.66	1486.61	1488.32	1651.66	1706.84	1583.95	1712.6	1575.25	1534.21	1702.32	1442.28	1081.97	1063.03	741.625	1650.48	1232.82	1496.18	1389.95	1428.03	1454.75	1538.39	1515.96	1346.99	1267.66	1410.23
Metabolism/Carbohydrate metabolism	ko00010 Glycolysis/Gluconeogenesis	K00129 aldehyde dehydrogenase (NAD(P)+) [EC:1.2.1.5]	7.08887	3.39301	7.06975	6.93932	10.5074	7.72792	12.273	8.8478	9.55643	4.5226	10.0343	8.0667	5.07349	13.0835	13.7685	13.1206	9.54419	8.03931	10.7844	11.4645	11.7946	10.2661	10.1918	6.69646	7.61627	7.09493	7.86198	8.20197	9.82573	6.25422	12.6562	8.9349	6.0687	4.1641	6.36427	4.31976	8.15612	5.81748	7.53207	9.54346	7.61933	9.14241	7.51563	6.83844	8.29374	8.13089	8.54685
Metabolism/Carbohydrate metabolism	ko00010 Glycolysis/Gluconeogenesis	K00131 glyceraldehyde-3-phosphate dehydrogenase (NADP+) [EC:1.2.1.9]	98.8504	85.0138	66.7015	50.7342	49.7351	58.2869	66.5117	43.9051	53.4036	165.613	89.8727	65.284	141.449	52.3339	51.8343	59.4139	68.585	68.8366	57.517	114.861	72.2896	61.5967	79.8357	72.8638	73.799	72.7685	98.6678	80.0898	109.337	105.234	101.249	91.5827	105.536	217.644	184.763	256.241	70.9129	117.562	73.0032	74.6511	74.1615	74.8015	78.336	81.7504	88.0412	86.4143	68.7167
Metabolism/Carbohydrate metabolism	ko00010 Glycolysis/Gluconeogenesis	K00134 glyceraldehyde 3-phosphate dehydrogenase [EC:1.2.1.12]	1087.35	1053.91	982.695	1063.72	1035.51	1025.98	1158.41	1103.47	1118.85	1216.8	1206.3	1153.73	1255.59	1105.55	1124.16	1109.8	1159.06	1120.73	1162.62	1187.12	1176.8	1174.93	1138.08	1144.62	1150.06	1103.9	1196.4	1182.85	1160.69	1211.14	1199.24	1192.14	1204.42	1304.75	1372.5	1413.35	1126	1190.4	1139.47	1149.46	1125.29	1136.15	1164.06	1115.6	1166.44	1193.16	1137.07
Metabolism/Carbohydrate metabolism	ko00010 Glycolysis/Gluconeogenesis	K00138 aldehyde dehydrogenase [EC:1.2.1.-]	80.5375	84.8253	64.3962	33.463	35.375	39.9494	203.494	203.666	202.559	124.264	290.341	228.681	181.225	189.302	165.222	168.835	253.698	271.829	263.919	236.212	228.283	211.451	204.807	203.126	190.932	198.658	285.193	190.414	207.804	225.152	184.78	248.614	147.277	79.5343	66.626	41.0378	177.622	83.1415	170.148	99.6762	107.348	159.438	138.75	171.583	107.606	102.676	140.51
Metabolism/Carbohydrate metabolism	ko00010 Glycolysis/Gluconeogenesis	K00149 aldehyde dehydrogenase family 9 member A1 [EC:1.2.1.47 1.2.1.3]	1.18148	0.942504	0.30738	2.46732	1.92636	1.70276	3.95903	3.83961	2.43595	0.646086	0.654413	3.18916	1.0147	3.4753	3.03717	2.47558	2.88545	1.25614	5.09265	2.37942	3.04377	1.83871	1.69863	1.11608	2.6263	1.27345	1.37585	2.41234	0.418116	2.17538	1.68749	2.01035	1.03612	0.694017	2.18772	0.981765	2.03903	1.45437	0.77252	1.48454	0.846592	1.10817	2.60156	2.17587	0.85064	2.26909	0.683748
Metabolism/Carbohydrate metabolism	ko00010 Glycolysis/Gluconeogenesis	K00150 glyceraldehyde-3-phosphate dehydrogenase (NAD(P)) [EC:1.2.1.59]	155.561	92.3654	99.2839	65.6923	63.745	61.4304	61.9588	74.9559	69.7057	43.7185	45.3726	66.9723	47.2849	65.6218	64.9953	62.6322	49.9405	49.492	49.7282	55.3757	60.495	63.4354	45.3778	41.4542	53.0512	41.2961	33.4134	52.4283	29.4772	38.0692	66.3747	40.4304	61.4271	55.2437	77.9624	53.9971	39.1947	62.2955	45.965	55.9883	47.7478	66.4902	41.336	69.9385	51.0384	55.4035	60.1698
Metabolism/Carbohydrate metabolism	ko00010 Glycolysis/Gluconeogenesis	K00161 pyruvate dehydrogenase E1 component alpha subunit [EC:1.2.4.1]	410.761	383.976	389.758	369.172	373.714	377.489	306.429	286.969	303.745	303.876	314.773	306.722	305.627	312.777	292.378	319.845	355.577	363.025	295.673	392.389	311.987	306.604	338.756	397.323	352.712	390.949	337.868	331.617	384.667	319.781	295.592	374.372	312.316	259.562	293.353	223.842	392.173	337.899	357.291	383.223	383.506	340.485	384.453	357.153	348.55	333.745	338.968
Metabolism/Carbohydrate metabolism	ko00010 Glycolysis/Gluconeogenesis	K00162 pyruvate dehydrogenase E1 component beta subunit [EC:1.2.4.1]	437.147	406.408	410.66	381.509	385.097	397.66	351.562	328.37	331.29	346.087	333.096	360.75	350.883	350.596	316.878	353.513	371.336	412.517	328.026	431.108	313.699	338.782	376.611	419.963	405.501	439.703	377.965	365.068	409.126	385.042	354.092	415.696	355.241	310.642	324.578	317.306	461.047	398.255	436.86	428.82	419.402	370.821	400.352	376.425	360.884	380.261	385.634
Metabolism/Carbohydrate metabolism	ko00010 Glycolysis/Gluconeogenesis	K00163 pyruvate dehydrogenase E1 component [EC:1.2.4.1]	1273.44	1193.02	1457.29	1648.48	1665.95	1628.63	1673.09	1712.47	1713.6	1061.3	1245.13	1602.08	982.837	1786.92	1837.28	1790.59	1480.68	1542.54	1735.99	1322.96	1473.95	1552.64	1516.15	1396.69	1272.44	1419.35	1349.51	1360.24	1397.13	1248.67	1357.87	1343.81	1283.31	945.112	929.582	590.041	1420.3	1117.93	1323.33	1294.73	1282.59	1368.31	1349.06	1335.36	1261.29	1144.94	1325.62
Metabolism/Carbohydrate metabolism	ko00010 Glycolysis/Gluconeogenesis	K00169 pyruvate ferredoxin oxidoreductase alpha subunit [EC:1.2.7.1]	297.733	322.336	237.912	187.979	192.461	211.535	297.323	290.141	264.207	287.724	391.775	288.337	336.271	250.221	236.696	254.242	297.202	304.238	275.602	321.655	323.591	290.363	342.153	340.244	336.954	333.462	361.651	295.271	321.949	357.306	285.749	306.467	280.197	339.791	373.503	433.155	376.088	390.256	388.191	347.17	355.061	332.036	295.133	343.787	403.841	413.73	339.652
Metabolism/Carbohydrate metabolism	ko00010 Glycolysis/Gluconeogenesis	K00170 pyruvate ferredoxin oxidoreductase beta subunit [EC:1.2.7.1]	271.543	259.754	219.931	185.511	194.913	203.284	180.136	167.107	180.448	220.961	221.628	175.779	240.483	179.693	172.106	169.825	171.795	178.624	159.669	218.474	192.138	172.226	201.409	227.361	223.235	218.487	229.57	194.113	231.218	230.862	197.999	211.981	206.484	239.158	305.883	332.033	288.863	300.327	259.76	268.489	261.936	217.34	210.438	187.124	249.875	303.679	212.646
Metabolism/Carbohydrate metabolism	ko00010 Glycolysis/Gluconeogenesis	K00171 pyruvate ferredoxin oxidoreductase delta subunit [EC:1.2.7.1]	18.3129	22.6201	8.60665	6.93932	4.55321	7.33498	9.50167	9.84944	8.61953	31.8736	25.5221	16.321	31.8615	7.35946	5.4669	6.68407	12.8736	16.3299	8.98702	17.5212	10.8434	12.4113	15.773	18.495	17.3336	14.5537	15.9205	16.4039	16.7246	14.9557	17.4374	13.8491	15.8378	34.2844	29.6337	56.1569	19.2575	32.4809	24.3344	23.5405	27.0909	16.7611	19.9453	12.4335	30.1977	41.5999	18.2903
Metabolism/Carbohydrate metabolism	ko00010 Glycolysis/Gluconeogenesis	K00172 pyruvate ferredoxin oxidoreductase gamma subunit [EC:1.2.7.1]	119.723	114.985	91.753	68.0054	70.7499	79.2439	90.6618	87.9772	91.2546	117.803	124.557	96.05	106.746	80.3407	70.2598	83.1795	93.6663	103.506	86.8746	100.368	97.7812	93.0079	103.859	127.552	114.244	109.517	120.681	101.801	123.553	121.549	99.8432	104.092	104.796	138.248	161.493	169.845	135.709	147.619	142.337	133.396	131.899	111.648	97.125	96.6706	133.976	156.567	111.793
Metabolism/Carbohydrate metabolism	ko00010 Glycolysis/Gluconeogenesis	K00174 2-oxoglutarate/2-oxoacid ferredoxin oxidoreductase subunit alpha [EC:1.2.7.3 1.2.7.11]	1415.81	1446.93	1356.78	1296.88	1295.04	1317.41	1573.71	1496.78	1516.1	1583.34	1547.47	1520.29	1636.51	1485.59	1446.91	1444.75	1479.57	1360.91	1428.94	1514.18	1585.81	1525.51	1499.16	1441.97	1557.13	1543.78	1647.67	1664.52	1572.33	1635.61	1701.27	1551.99	1706.05	1824.85	2037.96	2096.26	1595.43	1780.39	1637.36	1607.33	1679.47	1629.56	1540.7	1609.52	1755.72	1812.43	1685.61
Metabolism/Carbohydrate metabolism	ko00010 Glycolysis/Gluconeogenesis	K00175 2-oxoglutarate/2-oxoacid ferredoxin oxidoreductase subunit beta [EC:1.2.7.3 1.2.7.11]	816.992	881.241	776.289	712.592	705.748	721.185	917.703	859.072	863.826	1046.87	945.627	868.014	1031.95	831.823	818.01	814.466	850.099	795.39	829.502	884.281	930.634	910.926	896.393	853.16	928.922	861.033	982.944	993.082	952.259	998.5	993.651	926.773	1040.56	1141.94	1321.18	1401.37	947.016	1083.75	987.667	938.865	988.481	949.702	886.844	994.992	1052.67	1087.08	976.734
Metabolism/Carbohydrate metabolism	ko00010 Glycolysis/Gluconeogenesis	K00189 2-oxoisovalerate/pyruvate ferredoxin oxidoreductase gamma subunit [EC:1.2.7.7 1.2.7.1]	1.96913	6.40903	0.461071	0.462622	0.525371	0.261963	1.38566	1.16858	1.31167	4.95333	1.30883	0.937988	2.63822	0.613288	0.809911	0.495116	0.443916	1.25614	1.19827	2.37942	4.37542	2.29838	1.94129	1.43495	2.6263	2.5469	1.37585	1.44741	1.46341	2.99115	3.93748	2.01035	2.81233	7.21777	8.75088	20.4207	3.39838	4.6055	4.24886	7.42269	6.09546	3.8786	1.73438	1.55419	8.5064	6.23998	3.58968
Metabolism/Carbohydrate metabolism	ko00010 Glycolysis/Gluconeogenesis	K00382 dihydrolipoamide dehydrogenase [EC:1.8.1.4]	1821.05	1741.37	1869.95	1897.83	1941.77	1916.92	1919.54	1950.86	1899.86	1770.28	1737.68	1895.49	1740.61	1966	1954.52	2005.96	1905.29	1825.68	1919.03	1753.64	1875.73	1844.68	1984	1906.9	1920.09	1879.43	1973.16	1874.07	1946.12	1893.67	1848.65	1976.85	1824.16	1726.3	1770.26	1615.98	1831.96	1756.39	1883.98	1858.64	1870.46	1840.12	1879.49	1824.31	1775.5	1771.02	1837.06
Metabolism/Carbohydrate metabolism	ko00010 Glycolysis/Gluconeogenesis	K00627 pyruvate dehydrogenase E2 component (dihydrolipoamide acetyltransferase) [EC:2.3.1.12]	977.28	954.191	993.3	1066.65	1050.22	1047.33	1087.94	1094.79	1068.63	925.41	981.183	1038.54	904.502	1097.17	1110.19	1104.36	1046.98	1119.98	1109.9	1107.51	1080.92	1053.89	1074.02	1016.11	990.377	1098.44	1041.12	1021.23	1056.16	970.22	987.182	1003.84	979.43	847.256	796.728	766.169	1031.98	954.794	1063.37	1040.45	1038.26	1010.37	1061.15	1043.79	1000.78	952.259	1024.6
Metabolism/Carbohydrate metabolism	ko00010 Glycolysis/Gluconeogenesis	K00844 hexokinase [EC:2.7.1.1]	11.421	15.2686	3.53487	2.1589	2.9771	1.96473	12.6689	5.50901	10.306	39.6266	15.7059	11.4435	38.9644	2.86201	4.25203	1.48535	10.654	9.54669	4.79308	13.195	12.7458	10.4193	9.22115	8.45029	14.182	7.09493	10.6137	17.5297	10.2438	15.7715	17.9999	11.1686	19.3902	34.1456	29.6337	44.3758	8.8358	17.21	12.3603	14.2092	15.2387	13.021	17.3438	18.6503	17.4381	19.6654	20.3415
Metabolism/Carbohydrate metabolism	ko00010 Glycolysis/Gluconeogenesis	K00845 glucokinase [EC:2.7.1.2]	652.964	634.682	596.318	550.52	528.523	534.536	544.565	546.561	528.977	728.785	715.055	577.801	760.821	494.515	497.083	521.11	590.186	685.1	564.385	720.966	582.122	557.741	602.287	765.309	659.726	742.238	640.161	638.467	715.187	642.825	624.091	642.866	630.257	672.919	663.873	718.652	685.794	697.37	667.457	658.711	679.983	642.046	651.547	640.948	670.304	665.787	621.698
Metabolism/Carbohydrate metabolism	ko00010 Glycolysis/Gluconeogenesis	K00850 6-phosphofructokinase 1 [EC:2.7.1.11]	378.467	382.28	254.511	242.414	252.003	243.364	290.791	248.072	251.091	533.882	370.616	292.089	514.249	221.601	201.465	230.972	305.192	314.036	235.46	405.584	294.485	273.814	333.66	387.916	388.43	403.319	372.265	380.829	422.924	430.725	392.06	358.513	412.672	577.283	557.67	728.862	413.47	522.846	438.019	401.462	436.503	356.138	375.492	373.006	438.079	461.192	362.899
Metabolism/Carbohydrate metabolism	ko00010 Glycolysis/Gluconeogenesis	K00873 pyruvate kinase [EC:2.7.1.40]	1083.02	1079.92	1040.02	1042.9	1051.79	1034.36	1106.95	1099.13	1084.94	1262.02	1202.81	1145.28	1250.72	1083.48	1080.22	1114.51	1218.11	1268.2	1139.85	1239.03	1105.84	1105.83	1124.25	1257.02	1180.52	1189.58	1244.55	1196.04	1214.42	1244.59	1128.93	1261.16	1113.24	1144.29	1140.6	1113.71	1174.48	1168.1	1202.04	1144.37	1158.31	1087.67	1132.84	1124.92	1160.7	1140.03	1138.61
Metabolism/Carbohydrate metabolism	ko00010 Glycolysis/Gluconeogenesis	K00886 polyphosphate glucokinase [EC:2.7.1.63]	160.09	147.785	168.291	158.371	152.357	155.868	136.191	148.076	145.782	132.878	154.005	148.765	128.258	153.118	150.441	135.909	140.277	165.811	149.484	162.666	122.892	129.782	146.325	190.53	167.295	184.832	149.378	133.644	171.846	155.268	130.499	155.244	127.443	98.5504	100.436	86.1989	181.474	128.469	155.083	133.184	142.397	132.842	149.156	124.957	138.016	126.123	141.365
Metabolism/Carbohydrate metabolism	ko00010 Glycolysis/Gluconeogenesis	K00895 diphosphate-dependent phosphofructokinase [EC:2.7.1.90]	96.4874	114.043	57.3264	49.3463	56.2147	54.6194	81.1601	79.1294	74.5776	239.267	129.137	71.0995	226.481	46.4055	54.0616	63.3749	128.514	114.309	80.2841	124.163	97.0203	88.4112	99.006	108.897	115.82	109.698	105.547	151.978	108.501	142.487	161.155	88.6789	190.35	258.452	304.093	301.991	102.178	208.702	108.153	118.763	118.692	119.405	108.109	112.213	133.338	143.52	109.571
Metabolism/Carbohydrate metabolism	ko00010 Glycolysis/Gluconeogenesis	K00918 ADP-dependent phosphofructokinase/glucokinase [EC:2.7.1.146 2.7.1.147]	2.16604	2.07351	1.5369	1.07945	1.40099	0.916872	1.58361	0.834698	0.936905	36.3962	14.3971	5.25273	52.9672	1.83986	1.8223	1.98046	5.32699	4.77334	2.99567	4.97516	0.951179	1.68548	1.69863	2.39159	3.41419	2.36498	7.27233	6.59374	4.18116	5.9823	4.21873	5.58431	5.62465	8.05059	3.97767	11.1921	2.71871	3.63592	0.77252	3.39323	1.01591	4.29416	2.02344	6.83844	1.48862	0.945452	5.64092
Metabolism/Carbohydrate metabolism	ko00010 Glycolysis/Gluconeogenesis	K00927 phosphoglycerate kinase [EC:2.7.2.3]	970.191	938.734	974.703	1018.23	1019.04	1011.31	1052.31	1035.86	1023.85	984.85	956.315	1004.77	997.245	1052.2	1043.57	1003.11	976.615	918.994	995.463	948.092	987.895	1003.32	942.741	921.081	1006.14	912.335	950.513	959.148	933.653	1029.77	985.214	943.079	981.502	1022.98	1058.26	1110.18	965.141	994.789	976.659	989.551	973.581	1010.24	1003.91	967.328	991.846	1014.09	1021.01
Metabolism/Carbohydrate metabolism	ko00010 Glycolysis/Gluconeogenesis	K01006 pyruvate, orthophosphate dikinase [EC:2.7.9.1]	1896.86	1924.59	1775.28	1665.9	1682.24	1718.09	1832.64	1737.84	1789.68	2051.11	1882.96	1827.95	2041.98	1740.1	1752.85	1711.37	1737.71	1636.25	1671.59	1854.44	1886.19	1831.51	1824.33	1870.06	1928.23	1894.53	1858.57	1958.82	1867.1	1947.78	1926.27	1816.02	2005.19	2050.96	2375.47	2336.4	1948.63	2246.52	1966.64	1974.86	2058.91	2003.71	1929.78	1983.46	2080.45	2103.82	1972.1
Metabolism/Carbohydrate metabolism	ko00010 Glycolysis/Gluconeogenesis	K01007 pyruvate, water dikinase [EC:2.7.9.2]	1384.3	1318.56	1124.7	1122.94	1149.16	1147.4	1324.3	1272.41	1271.38	1430.65	1469.16	1296.86	1394.4	1225.76	1242.4	1212.29	1348.62	1317.95	1316	1397.59	1298.36	1257.22	1304.55	1306.13	1301.59	1280.91	1316.88	1238.98	1311.42	1283.47	1250.99	1241.28	1272.06	1474.65	1403.52	1753.24	1313.59	1570.96	1338.58	1296.85	1309	1280.91	1315.52	1310.8	1363.79	1429.9	1295.19
Metabolism/Carbohydrate metabolism	ko00010 Glycolysis/Gluconeogenesis	K01084 glucose-6-phosphatase [EC:3.1.3.9]	0.196913	0.188501	0	0	0	0	0	0	0	0	0	0	0	0	0.202478	0.247558	0	0	0	0	0	0	0.727985	0.159439	0	0	0	0	0	0.271923	0	0	0	0.277607	0.198884	0	0	0	0	0	0	0.138521	0	0	0	0	0.170937
Metabolism/Carbohydrate metabolism	ko00010 Glycolysis/Gluconeogenesis	K01085 glucose-1-phosphatase [EC:3.1.3.10]	0	0	0	0	0	0	0	0	0.187381	0.430724	0.218138	0	0	0	0	0	0	0.251229	0	0	0	0	0	0	0	0	0	0	0	0	0.281249	0	0	0	0	0	0.226559	0	0	0	0	0	0	0	0	0	0
Metabolism/Carbohydrate metabolism	ko00010 Glycolysis/Gluconeogenesis	K01086 fructose-1,6-bisphosphatase I/sedoheptulose-1,7-bisphosphatase [EC:3.1.3.11 3.1.3.37]	30.1277	26.0131	20.9019	9.40664	10.3323	11.0025	16.8259	17.6956	14.241	32.735	17.6691	14.2574	23.9469	12.0613	12.1487	15.101	15.0931	21.6057	18.8728	34.1772	10.0825	11.3387	23.7809	31.0907	22.8488	28.1978	27.3204	23.1585	31.7768	28.008	22.2186	28.8151	13.3215	9.85504	6.36427	3.338	35.3432	18.9068	29.9352	27.1459	25.3978	22.0249	27.4609	19.8936	16.8001	18.72	19.145
Metabolism/Carbohydrate metabolism	ko00010 Glycolysis/Gluconeogenesis	K01222 6-phospho-beta-glucosidase [EC:3.2.1.86]	34.066	36.3806	25.82	25.1358	21.19	19.6473	21.7747	17.6956	15.5526	43.7185	31.4118	19.135	45.6614	18.1942	16.4007	18.3193	18.2006	33.4134	18.2736	36.7729	17.3115	20.0726	21.3542	40.8165	26.5256	33.6554	19.6549	25.8925	34.9127	27.1923	27.2811	27.2515	30.0475	40.947	36.9923	69.9016	33.5307	46.7822	29.3558	34.3565	30.4773	26.7346	38.1563	22.6912	26.5825	38.3854	32.649
Metabolism/Carbohydrate metabolism	ko00010 Glycolysis/Gluconeogenesis	K01223 6-phospho-beta-glucosidase [EC:3.2.1.86]	1.5753	4.52402	4.45702	3.23835	4.20297	5.10829	2.37542	2.33716	3.18548	18.9519	6.54413	3.75195	33.2821	2.24872	1.21487	5.69383	5.10503	4.01966	2.99567	9.95032	4.94613	2.75806	2.42662	15.1467	4.98997	8.73222	4.32409	7.07621	7.52609	6.79806	3.65623	6.25443	5.62465	3.74769	2.98325	1.76718	10.1952	5.57508	10.0428	6.57439	4.06364	3.74007	3.75781	6.21676	4.04054	3.02545	3.41874
Metabolism/Carbohydrate metabolism	ko00010 Glycolysis/Gluconeogenesis	K01568 pyruvate decarboxylase [EC:4.1.1.1]	9.45183	9.23654	5.37916	7.09353	3.67759	6.02516	9.30372	9.34862	8.99429	6.03014	16.5785	9.94267	8.92934	11.2436	7.69415	8.16941	11.5418	25.3741	15.8771	12.5461	7.03872	6.74193	10.1918	13.5523	8.14153	12.1887	8.45162	6.91539	14.0069	8.70152	7.31246	10.0518	10.3612	9.71623	5.96651	9.42494	12.0076	13.3317	7.33894	9.54346	8.80456	8.86536	8.96094	9.94682	13.8229	8.50907	12.6493
Metabolism/Carbohydrate metabolism	ko00010 Glycolysis/Gluconeogenesis	K01596 phosphoenolpyruvate carboxykinase (GTP) [EC:4.1.1.32]	845.939	830.346	813.021	832.565	836.915	849.154	841.294	837.703	785.501	751.829	763.045	801.417	703.795	838.978	841.902	841.697	752.659	778.055	831.3	760.767	825.433	806.58	800.784	743.147	751.384	752.79	759.27	815.533	762.016	745.612	809.996	728.641	818.683	837.539	853.012	972.34	809.268	777.845	758.808	766.87	773.785	769.763	780.758	763.107	795.348	812.522	749.559
Metabolism/Carbohydrate metabolism	ko00010 Glycolysis/Gluconeogenesis	K01610 phosphoenolpyruvate carboxykinase (ATP) [EC:4.1.1.49]	599.797	574.739	608.767	629.628	605.052	601.599	700.749	642.718	674.384	626.273	682.553	706.868	676.804	671.346	655.218	674.843	727.8	641.135	659.048	668.618	669.059	682.007	672.173	573.663	656.312	577.964	618.738	615.63	587.453	663.491	668.809	646.664	658.676	620.173	629.467	592.986	603.78	593.625	609.132	658.499	623.6	663.933	614.836	640.326	609.271	630.427	626.655
Metabolism/Carbohydrate metabolism	ko00010 Glycolysis/Gluconeogenesis	K01622 fructose 1,6-bisphosphate aldolase/phosphatase [EC:4.1.2.13 3.1.3.11]	27.5678	48.2562	37.3467	47.1874	41.3292	41.1283	51.2695	61.2669	67.6445	14.2139	21.1593	54.4033	19.8881	50.494	45.355	39.8568	35.0694	18.3397	38.9438	26.6063	46.0371	51.1774	39.7965	13.3929	43.5966	26.5605	23.1928	39.2408	8.98949	22.8415	53.7185	18.5399	54.9144	34.7008	60.4606	38.4852	26.5074	47.9942	44.4199	51.7468	44.5307	63.9968	35.8438	41.3415	51.251	56.9162	56.2383
Metabolism/Carbohydrate metabolism	ko00010 Glycolysis/Gluconeogenesis	K01623 fructose-bisphosphate aldolase, class I [EC:4.1.2.13]	292.613	262.77	287.247	303.788	301.563	316.059	271.787	299.991	303.557	188.442	243.66	292.84	178.993	322.181	341.782	329.747	357.796	336.898	313.348	245.513	259.101	257.879	266.685	256.538	242.67	227.038	201.463	216.468	224.11	221.345	214.874	213.097	202.191	149.908	153.14	113.296	246.949	198.764	227.121	216.106	225.701	233.27	214.484	223.803	224.144	194.763	235.038
Metabolism/Carbohydrate metabolism	ko00010 Glycolysis/Gluconeogenesis	K01624 fructose-bisphosphate aldolase, class II [EC:4.1.2.13]	469.047	487.275	307.995	207.1	223.458	239.435	454.101	388.803	396.873	850.464	676.445	491.881	805.67	309.506	302.097	312.913	473.436	485.876	414.302	675.108	498.037	470.709	579.476	707.114	649.746	615.621	673.182	654.067	648.498	712.981	649.403	653.141	655.716	828.101	804.683	987.066	584.295	717.732	652.393	653.621	614.457	540.926	556.446	570.388	585.453	676.187	567.853
Metabolism/Carbohydrate metabolism	ko00010 Glycolysis/Gluconeogenesis	K01689 enolase [EC:4.2.1.11]	1376.23	1383.6	1411.8	1456.49	1432.51	1426.52	1415.95	1383.26	1376.88	1242.21	1273.27	1385.97	1205.46	1443.27	1407.42	1373.45	1268.05	1283.53	1327.98	1296.57	1361.52	1354.51	1328.33	1190.22	1329.17	1256.89	1256.74	1250.08	1242.43	1253.29	1284.18	1198.84	1277.39	1362.77	1352.21	1502.49	1302.03	1281.3	1304.4	1311.48	1333.21	1378.15	1324.2	1317.95	1372.93	1345	1374.51
Metabolism/Carbohydrate metabolism	ko00010 Glycolysis/Gluconeogenesis	K01785 aldose 1-epimerase [EC:5.1.3.3]	278.632	304.052	267.882	239.638	232.564	237.863	319.692	292.144	304.307	397.343	352.074	333.924	383.962	284.77	269.295	292.614	333.159	372.321	329.824	403.204	312.748	311.814	350.404	371.653	364.793	396.042	368.53	381.955	401.809	375.797	370.686	378.616	355.389	330.074	297.331	317.306	323.073	328.93	334.115	306.875	333.557	318.876	340.805	333.84	329.836	326.748	322.729
Metabolism/Carbohydrate metabolism	ko00010 Glycolysis/Gluconeogenesis	K01792 glucose-6-phosphate 1-epimerase [EC:5.1.3.15]	54.1511	38.2657	31.3528	23.2853	25.2178	27.6371	35.4333	35.892	34.8529	65.6854	66.9682	39.9583	60.6789	25.3492	26.5246	33.9154	41.9501	53.5117	38.0451	59.9182	37.096	32.3306	66.9747	89.4455	65.6575	56.7594	68.5957	56.288	58.9544	61.9983	47.531	62.7677	47.0695	49.9692	44.1522	32.7909	43.7259	42.9039	56.5871	61.9265	45.0387	34.2148	51.7422	46.3149	32.1116	45.3817	47.3496
Metabolism/Carbohydrate metabolism	ko00010 Glycolysis/Gluconeogenesis	K01803 triosephosphate isomerase (TIM) [EC:5.3.1.1]	568.882	603.014	584.484	617.908	581.235	598.586	598.408	577.111	593.436	611.413	576.101	596.185	601.107	618.399	599.132	591.664	607.055	601.692	577.267	581.012	596.009	596.814	569.042	539.384	589.341	576.69	569.993	597.296	584.108	574.028	607.216	590.82	575.195	620.729	646.968	695.875	570.249	619.077	596.579	617.356	621.399	616.835	609.055	600.539	624.369	612.464	628.365
Metabolism/Carbohydrate metabolism	ko00010 Glycolysis/Gluconeogenesis	K01810 glucose-6-phosphate isomerase [EC:5.3.1.9]	1193.1	1084.07	1064	1023.63	1002.58	1026.9	1112.69	1056.73	1079.31	1201.07	1120.79	1063.12	1113.94	1046.27	1067.26	1063.01	1089.37	1100.13	1064.96	1109.68	1067.22	1072.58	1091.25	1059.95	1096.48	1055.14	1076.11	1075.91	1079.99	1070.83	1130.62	1076.88	1073.57	1108.21	1072.98	1143.17	1076.61	1089.81	1090.22	1037.27	1059.43	1038.63	1061.44	1070.84	1048.2	1060.99	1041.69
Metabolism/Carbohydrate metabolism	ko00010 Glycolysis/Gluconeogenesis	K01834 2,3-bisphosphoglycerate-dependent phosphoglycerate mutase [EC:5.4.2.11]	349.718	322.336	344.727	346.658	332.209	348.411	318.108	332.043	341.221	262.526	262.638	320.979	228.51	345.077	342.795	367.624	319.176	316.046	367.869	292.885	297.148	312.887	298.474	267.061	302.024	267.606	247.652	265.358	250.242	263.765	254.53	263.803	258.438	277.745	279.829	293.744	295.886	287.238	295.103	278.669	286.656	302.946	278.078	301.824	280.711	279.665	286.832
Metabolism/Carbohydrate metabolism	ko00010 Glycolysis/Gluconeogenesis	K01835 phosphoglucomutase [EC:5.4.2.2]	853.028	687.274	626.595	443.808	460.05	505.982	730.837	677.775	668.013	865.971	840.484	702.178	879.54	588.143	615.532	624.341	761.094	768.257	727.05	792.997	755.236	708.056	801.512	796.081	812.577	770.8	807.228	775.649	793.166	813.592	745.309	789.399	720.844	664.59	692.712	639.129	739.488	748.758	768.078	717.244	720.789	680.278	703.867	713.373	664.35	689.235	660.672
Metabolism/Carbohydrate metabolism	ko00010 Glycolysis/Gluconeogenesis	K01837 bisphosphoglycerate/phosphoglycerate mutase [EC:5.4.2.4 5.4.2.11]	0	0.188501	0.15369	0.308414	0.175124	0.130982	0	0	0	0	0.218138	0.187598	0	0.408859	0.202478	0.495116	0	0.251229	0.299567	0.216311	0.570707	0.153226	0.242662	0	0	0	0	0.160823	0.209058	0.271923	0	0.223373	0	0.138803	0	0.196353	0.453118	0	0	0	0	0	0	0	0.42532	0	0.341874
Metabolism/Carbohydrate metabolism	ko00010 Glycolysis/Gluconeogenesis	K01895 acetyl-CoA synthetase [EC:6.2.1.1]	2091.41	2053.15	2233.27	2303.24	2264	2328.59	2166.98	2129.82	2148.32	1751.11	1865.95	2080.83	1798.45	2291.86	2173.6	2156.23	1968.55	1938.23	2148.5	2000.01	2006.61	2106.85	2089.32	1988.21	2017.26	2091.55	1926.18	2002.41	1934.41	1883.61	2013.18	1904.47	1983.13	1806.11	1787.37	1564.93	2128.07	1888.26	2064.75	2042.73	2065.18	2058.98	2091.37	2040.34	2003.89	1945.74	2030.39
Metabolism/Carbohydrate metabolism	ko00010 Glycolysis/Gluconeogenesis	K01905 acetate---CoA ligase (ADP-forming) subunit alpha [EC:6.2.1.13]	30.3246	32.9876	16.7522	10.6403	14.7104	11.6574	23.7542	25.5418	23.0479	59.6553	44.5001	22.6993	67.9848	14.5145	16.8057	16.8339	26.413	19.0934	22.168	33.3119	38.2374	36.4677	33.2447	33.4823	47.536	38.2034	35.9685	48.2469	34.0765	50.3057	55.6872	33.7293	64.9795	130.614	147.373	235.427	41.2337	102.775	43.6474	58.7453	57.3989	54.7159	39.3125	46.004	76.9829	89.818	53.1614
Metabolism/Carbohydrate metabolism	ko00010 Glycolysis/Gluconeogenesis	K01913 acetate/butyrate---CoA ligase [EC:6.2.1.1 6.2.1.2]	0.393826	0.754003	0.614761	1.38786	1.22586	2.48865	0.989758	1.83634	0.936905	0.646086	0.218138	2.25117	0.608819	1.43101	2.02478	2.47558	1.99762	1.00491	1.19827	0.648934	1.52189	0.459677	1.45597	0.478318	1.05052	0.363842	0.589648	0.643292	1.04529	1.08769	0.281249	0	0.592069	0.971623	0.397767	0.392706	0.906236	0.48479	1.9313	0.636231	0.169318	1.66226	1.15625	2.17587	0.42532	0.378181	1.02562
Metabolism/Carbohydrate metabolism	ko00010 Glycolysis/Gluconeogenesis	K02446 fructose-1,6-bisphosphatase II [EC:3.1.3.11]	121.298	116.493	115.268	114.73	103.673	106.226	113.426	89.4797	104.746	133.74	160.767	129.818	170.875	126.542	113.792	126.007	125.184	203.746	128.814	152.283	108.244	104.04	104.102	170.6	119.759	153.723	107.513	97.4587	150.104	111.76	93.6558	116.154	108.941	90.2222	95.2652	96.6056	151.568	122.409	124.376	107.311	109.21	96.5493	133.547	109.726	107.181	100.218	107.69
Metabolism/Carbohydrate metabolism	ko00010 Glycolysis/Gluconeogenesis	K02753 beta-glucoside (arbutin/salicin/cellobiose) PTS system EIICB component [EC:2.7.1.-]	0	0	0	0	0	0	0	0	0	0	0	0	0	0	0	0	0	0	0	0	0	0	0	0	0	0	0	0	0	0	0	0	0	0	0	0	0	0	0	0	0	0	0	0	0	0	0
Metabolism/Carbohydrate metabolism	ko00010 Glycolysis/Gluconeogenesis	K02777 sugar PTS system EIIA component [EC:2.7.1.-]	1.18148	0.942504	1.5369	1.23366	0.175124	0.78589	1.97952	1.50246	2.06119	5.16869	1.30883	1.68838	7.30583	1.22658	0	0.742674	2.44154	3.01474	1.19827	4.32623	0.951179	1.07258	1.21331	7.65309	4.46471	6.0034	2.94824	3.85975	4.59928	3.53499	4.21873	4.24408	3.84845	6.66256	1.98884	14.7265	2.26559	2.66634	0.96565	1.48454	1.35455	1.9393	2.02344	0.932514	1.27596	1.51272	2.56406
Metabolism/Carbohydrate metabolism	ko00010 Glycolysis/Gluconeogenesis	K02779 glucose PTS system EIICB or EIICBA component [EC:2.7.1.199]	8.46726	5.65502	16.9059	9.86926	10.8577	12.3123	4.35493	4.17349	3.18548	19.8133	16.7966	6.00312	28.0057	4.70187	5.66938	8.16941	5.77091	2.76351	3.29524	18.8191	3.04377	3.52419	7.52252	23.4376	6.82838	12.9164	10.6137	11.0968	9.61667	5.43845	7.03121	9.38165	6.95681	7.35658	6.96093	4.71247	16.0857	14.0589	20.4718	12.9367	9.65115	5.54085	13.0078	6.83844	5.74182	10.2109	5.12811
Metabolism/Carbohydrate metabolism	ko00010 Glycolysis/Gluconeogenesis	K02791 maltose/glucose PTS system EIICB component [EC:2.7.1.199 2.7.1.208]	0.196913	0	0	0	0	0.130982	0.197952	0	0.187381	0.646086	0	0	0.405879	0	0	0	0.221958	0	0	0.216311	0	0	0	0.318879	0.26263	0	0.589648	0	0	0	0	0	0	0	0	0	0	0	0	0	0	0	0	0	0.21266	0.18909	0
Metabolism/Carbohydrate metabolism	ko00010 Glycolysis/Gluconeogenesis	K03103 multiple inositol-polyphosphate phosphatase/2,3-bisphosphoglycerate 3-phosphatase [EC:3.1.3.62 3.1.3.80]	0.787652	0	0	0	0	0	0.395903	0	0	0.430724	0.218138	0	0	0.204429	0.202478	0.247558	0	0.502457	0	0	0	0	0.485324	0	0	0.909606	0.196549	0	0	0	0	0.223373	0	0.41641	0	0	0	0.242395	0.19313	0	0.169318	0	0	0	0	0.18909	0.341874
Metabolism/Carbohydrate metabolism	ko00010 Glycolysis/Gluconeogenesis	K03737 pyruvate-ferredoxin/flavodoxin oxidoreductase [EC:1.2.7.1 1.2.7.-]	1801.95	1719.88	1420.56	1270.82	1214.48	1250.48	1926.86	1852.2	1796.98	2337.97	2216.71	1944.82	2437.3	1714.55	1710.53	1727.46	1820.5	1841.76	1848.03	2072.05	2095.83	1999.44	2027.2	2247.46	2173.52	2146.67	2233.59	2251.36	2192.18	2175.11	2214.55	2111.32	2220.85	2172.69	2341.46	2403.36	2092.04	2291.6	2221.58	2153.85	2171.85	2047.34	2034.42	2090.39	2101.51	2103.44	2096.89
Metabolism/Carbohydrate metabolism	ko00010 Glycolysis/Gluconeogenesis	K03841 fructose-1,6-bisphosphatase I [EC:3.1.3.11]	286.312	263.713	286.94	316.587	304.014	311.344	268.422	248.573	256.712	275.233	259.584	266.951	274.171	255.128	265.853	264.392	243.71	245.702	229.469	256.545	233.229	240.717	270.325	203.604	270.246	221.398	270.255	243.968	221.601	239.02	251.436	250.177	228.094	213.757	192.917	205.189	265.074	211.853	253.387	278.457	261.597	258.204	269.406	254.576	249.45	259.432	272.132
Metabolism/Carbohydrate metabolism	ko00010 Glycolysis/Gluconeogenesis	K04022 alcohol dehydrogenase	0.590739	0.188501	0	0	0	0.523927	1.18771	1.00164	0.936905	2.58434	1.52696	0.937988	2.23234	0.817717	0	0.990232	0	1.7586	1.19827	1.08156	0.190236	0.306451	0.727985	0.956636	0.26263	0.181921	0.196549	0	0.418116	1.35961	0.281249	1.78698	0.888103	0.277607	0.198884	1.17812	0	0.96958	0.19313	0.848308	0	0	0.578125	0	0.63798	0.945452	0.170937
Metabolism/Carbohydrate metabolism	ko00010 Glycolysis/Gluconeogenesis	K04041 fructose-1,6-bisphosphatase III [EC:3.1.3.11]	42.5332	40.7162	49.9493	39.9397	39.2277	38.1157	22.7644	26.0426	24.5469	133.524	43.8457	26.0761	179.805	21.8739	23.4874	29.2118	29.5204	28.8913	23.9654	39.3687	17.3115	23.2903	28.8768	45.2808	27.3135	49.4826	41.865	47.7644	37.0033	39.1568	36.5623	32.6124	35.3761	41.0858	25.8549	37.1107	38.9681	45.3279	41.1367	39.2342	34.3716	28.3969	38.7344	33.5705	25.7318	28.9308	34.3584
Metabolism/Carbohydrate metabolism	ko00010 Glycolysis/Gluconeogenesis	K04072 acetaldehyde dehydrogenase/alcohol dehydrogenase [EC:1.2.1.10 1.1.1.1]	33.4752	32.4221	27.8179	26.8321	25.2178	24.8865	19.0033	20.3666	22.6731	53.4098	33.8113	22.8869	66.9701	21.2607	20.0453	23.0229	22.8617	25.8765	19.7715	37.8545	22.8283	18.8468	27.1781	39.2221	29.4145	39.8407	31.6445	32.0038	36.167	26.1046	24.1874	31.0488	28.5673	44.4171	45.9421	65.9746	48.4836	49.2062	37.8535	31.1753	37.9273	27.9813	39.8906	28.5971	35.9395	37.629	32.9909
Metabolism/Carbohydrate metabolism	ko00010 Glycolysis/Gluconeogenesis	K06859 glucose-6-phosphate isomerase, archaeal [EC:5.3.1.9]	11.6179	16.3996	10.1436	5.70567	5.07858	7.07301	10.4914	9.18168	7.87	16.1521	12.4338	9.94267	13.1911	7.56389	5.66938	7.6743	8.4344	15.0737	8.98702	16.007	10.6532	10.7258	16.0157	22.481	19.4346	21.4667	17.0998	18.6555	18.6062	13.5961	13.2187	14.5192	15.5418	19.5713	19.4906	35.5399	22.4293	19.3916	20.0855	12.9367	16.2546	15.0988	20.2344	11.8118	17.8634	18.1527	18.2903
Metabolism/Carbohydrate metabolism	ko00010 Glycolysis/Gluconeogenesis	K08074 ADP-dependent glucokinase [EC:2.7.1.147]	0.590739	0.188501	0.15369	0.154207	0	0	0.593855	0.16694	0	0.646086	0.87255	0.187598	0.405879	0.408859	0.607433	0.495116	0.887832	1.25614	0	0.216311	0.190236	0	0.242662	0.318879	0.78789	0.181921	0.589648	0.160823	0.627174	1.08769	0	0.446745	0.148017	0.277607	0	0.785412	0.453118	0	0	0.212077	0	0	0.867188	0	0.42532	0.18909	0.170937
Metabolism/Carbohydrate metabolism	ko00010 Glycolysis/Gluconeogenesis	K10705 glyceraldehyde-3-phosphate dehydrogenase, spermatogenic [EC:1.2.1.12]	0.393826	0.565502	1.07583	0.925243	1.22586	0.523927	1.18771	1.50246	0.562143	0.861448	0.218138	0.375195	0	0.817717	1.41734	0.990232	0.221958	1.00491	0.599135	0.865245	0.380472	0.766128	0.242662	1.11608	0.52526	0.909606	0.786198	0.160823	0.627174	1.35961	0.562497	0.89349	1.18414	0.41641	0	1.17812	0.453118	0.96958	0.57939	0.424154	0.677274	0.554085	0.289063	0.310838	1.91394	0.756362	1.02562
Metabolism/Carbohydrate metabolism	ko00010 Glycolysis/Gluconeogenesis	K11389 glyceraldehyde-3-phosphate dehydrogenase (ferredoxin) [EC:1.2.7.6]	12.6024	14.3261	3.22749	0.462622	0.350247	1.96473	10.6894	7.17841	6.9331	45.0107	32.9388	14.445	37.3409	4.29302	2.42973	2.72314	9.54419	7.0344	9.88573	14.7092	14.2677	12.871	10.4345	11.7985	17.8588	15.0995	14.1516	21.0678	17.3518	22.5696	25.8749	12.9556	26.199	54.9661	48.5276	91.8932	19.7106	33.4505	25.1069	17.3903	21.1648	18.5619	20.2344	19.8936	28.4964	27.9854	18.974
Metabolism/Carbohydrate metabolism	ko00010 Glycolysis/Gluconeogenesis	K11532 fructose-1,6-bisphosphatase II/sedoheptulose-1,7-bisphosphatase [EC:3.1.3.11 3.1.3.37]	69.1165	68.9913	73.1565	64.9212	60.7679	64.705	32.86	37.8953	40.4743	40.0573	24.6496	36.2063	27.1939	53.1516	45.355	45.7982	40.3963	44.7187	53.323	46.0743	33.2913	38.4596	57.7535	53.5716	46.2229	55.304	33.61	40.849	48.5015	37.2534	35.4373	42.6642	42.0369	37.1993	31.8214	24.3478	65.7021	42.6615	40.7504	45.8086	39.6205	42.9416	49.1406	40.0981	41.256	40.8435	43.9308
Metabolism/Carbohydrate metabolism	ko00010 Glycolysis/Gluconeogenesis	K11645 fructose-bisphosphate aldolase, class I [EC:4.1.2.13]	384.571	328.934	331.971	321.83	325.029	329.943	297.719	294.148	298.311	242.928	288.596	283.648	240.281	322.998	285.696	306.724	308.965	283.888	299.867	280.123	300.763	325.758	322.983	276.627	322.772	299.988	274.186	271.147	279.72	285.791	272.53	268.717	282.565	276.357	335.914	358.344	328.284	319.961	329.287	329.143	341.515	328.434	335.024	305.243	356.843	335.257	332.644
Metabolism/Carbohydrate metabolism	ko00010 Glycolysis/Gluconeogenesis	K12406 pyruvate kinase isozymes R/L [EC:2.7.1.40]	0.196913	0.565502	0.461071	0.154207	0	0.130982	0.395903	0.500819	0.187381	0.215362	0	0	0	0.408859	0	0.495116	2.44154	2.51229	2.09697	0.216311	0.380472	0	0.485324	0	0	0.181921	0.393099	0.643292	0.209058	0	0	0	0.444052	0.277607	0.397767	0.785412	0	0.242395	0	0.212077	0.169318	0.138521	0	0.932514	0.21266	0.378181	0.341874
Metabolism/Carbohydrate metabolism	ko00010 Glycolysis/Gluconeogenesis	K12407 glucokinase [EC:2.7.1.2]	0	0.188501	0	0.154207	0	0.130982	0	0	0.187381	0	0	0	0	0	0	0	0	0.251229	0.599135	0	0	0.153226	0	0	0	0	0	0	0	0	0	0	0	0.138803	0	0.196353	0	0	0	0	0	0	0.578125	0	0	0	0
Metabolism/Carbohydrate metabolism	ko00010 Glycolysis/Gluconeogenesis	K12957 alcohol/geraniol dehydrogenase (NADP+) [EC:1.1.1.2 1.1.1.183]	67.1474	55.2307	37.9615	31.1499	30.6466	30.6497	56.4162	46.0754	46.8453	123.833	125.865	55.5289	143.275	33.1176	28.1444	30.2021	76.7974	89.4374	56.6183	127.84	69.6263	58.0725	85.4169	165.02	98.4862	111.154	131.492	105.5	146.55	129.435	104.062	134.47	101.096	127.144	119.131	102.3	90.6236	118.046	94.6337	78.6806	87.5376	69.2606	92.211	79.5745	64.2233	79.7962	68.033
Metabolism/Carbohydrate metabolism	ko00010 Glycolysis/Gluconeogenesis	K13810 transaldolase/glucose-6-phosphate isomerase [EC:2.2.1.2 5.3.1.9]	191.793	172.667	215.32	236.708	228.361	209.309	141.535	145.071	149.155	93.2517	156.841	154.58	104.717	175.605	161.172	159.922	140.499	142.698	152.48	128.922	170.071	155.677	168.165	191.008	191.195	174.644	162.546	153.264	184.389	192.249	161.155	200.812	151.866	129.92	174.023	127.433	184.192	165.071	161.843	164.572	180.324	173.706	163.899	174.38	203.09	171.316	188.202
Metabolism/Carbohydrate metabolism	ko00010 Glycolysis/Gluconeogenesis	K13951 alcohol dehydrogenase 1/7 [EC:1.1.1.1]	0.787652	0.565502	2.30535	1.23366	0.700494	0.78589	0.791806	0.16694	0.187381	0	0.436275	0.562793	0	0.817717	1.41734	0	0.221958	0.251229	0	0	0.760943	0.612902	0.727985	0.797197	0.26263	1.09153	0.589648	0.160823	0	0.271923	0	0	0.296034	0.277607	0.198884	0.196353	0.226559	0.242395	0.38626	0	0.169318	0.969649	0.289063	0.932514	0.63798	0.378181	0.683748
Metabolism/Carbohydrate metabolism	ko00010 Glycolysis/Gluconeogenesis	K13952 alcohol dehydrogenase 6 [EC:1.1.1.1]	0	0	0.15369	0	0	0.130982	0	0	0	0	0	0	0	0.204429	0	0	0	0	0	0	0	0	0	0.159439	0	0	0	0	0	0	0	0	0	0	0	0	0	0	0	0	0	0.277043	0	0	0	0	0
Metabolism/Carbohydrate metabolism	ko00010 Glycolysis/Gluconeogenesis	K13953 alcohol dehydrogenase, propanol-preferring [EC:1.1.1.1]	380.436	401.884	421.111	446.43	443.938	454.507	543.971	563.088	561.956	292.892	428.422	528.275	287.16	599.387	566.128	560.719	484.534	432.867	505.67	475.236	526.573	537.975	474.404	461.737	462.491	527.026	453.243	478.609	457.837	444.321	449.154	418.6	442.423	255.815	353.615	229.34	562.772	499.091	536.708	522.134	527.766	507.542	509.328	456.932	538.668	510.544	496.572
Metabolism/Carbohydrate metabolism	ko00010 Glycolysis/Gluconeogenesis	K13954 alcohol dehydrogenase [EC:1.1.1.1]	109.09	93.8734	81.1484	97.7674	98.0692	93.259	125.105	112.35	113.553	226.13	170.584	130.38	256.922	110.801	108.528	101.994	139.168	168.574	133.607	169.804	126.507	125.951	157.73	218.751	144.972	187.561	184.167	194.435	203.622	173.487	158.343	171.327	189.314	175.725	145.782	154.53	187.364	191.007	171.693	157.361	167.287	135.751	158.406	157.284	140.568	144.843	149.399
Metabolism/Carbohydrate metabolism	ko00010 Glycolysis/Gluconeogenesis	K13979 alcohol dehydrogenase (NADP+) [EC:1.1.1.2]	201.836	185.862	141.241	121.053	125.388	127.969	155.392	156.589	156.276	131.586	200.25	165.461	143.884	138.399	141.937	166.111	248.371	243.189	189.926	183.432	148.764	154.298	148.509	128.189	131.315	119.886	154.684	129.302	121.672	148.198	125.156	128.886	118.414	71.4837	83.73	60.2804	115.772	105.199	132.873	103.706	112.935	123.7	143.953	153.554	108.031	104.945	125.297
Metabolism/Carbohydrate metabolism	ko00010 Glycolysis/Gluconeogenesis	K13980 alcohol dehydrogenase 4 [EC:1.1.1.1]	0	0	0	0.308414	0	0	0.197952	0.16694	0.187381	0	0	0	0	0.204429	0	0.247558	0	0	0	0	0.190236	0.306451	0	0.318879	0	0	0	0.160823	0.209058	0	0	0	0	0	0.198884	0	0	0	0	0.212077	0	0	0	0	0	0.378181	0
Metabolism/Carbohydrate metabolism	ko00010 Glycolysis/Gluconeogenesis	K13997 dihydrolipoamide dehydrogenase-binding protein of pyruvate dehydrogenase complex	1.37839	0	1.07583	0.308414	0.700494	0.654909	0	1.33552	0.936905	0.430724	0.87255	0.562793	0.405879	0.408859	0.404955	0.247558	0.221958	0.251229	0	0.216311	0.570707	0.153226	0.485324	0.956636	0.78789	0.545764	0.589648	0.321646	0.836232	0	0	0	0.444052	0.694017	1.78995	0.981765	0.226559	0.96958	0.38626	0.636231	0.677274	0.415564	0.578125	1.24335	1.48862	0.378181	0.683748
Metabolism/Carbohydrate metabolism	ko00010 Glycolysis/Gluconeogenesis	K14028 methanol dehydrogenase (cytochrome c) subunit 1 [EC:1.1.2.7]	1.37839	0.565502	1.5369	0.771036	1.22586	1.04785	0.395903	0.500819	1.31167	0	0.218138	1.68838	0.405879	1.43101	0.404955	1.73291	0.221958	0.502457	0	0	0.570707	0.459677	0.727985	0.318879	1.05052	0.181921	0.196549	0.321646	0	0.543845	0.281249	0	0.296034	0	0.198884	0	0	0.242395	0.38626	0.212077	0	0.277043	0	0.310838	0	0	0.170937
Metabolism/Carbohydrate metabolism	ko00010 Glycolysis/Gluconeogenesis	K14029 methanol dehydrogenase (cytochrome c) subunit 2 [EC:1.1.2.7]	0	0	0	0	0	0	0	0	0	0	0	0	0	0	0	0	0	0	0	0	0	0	0	0	0	0	0	0	0	0	0	0	0	0	0	0	0	0	0	0	0	0	0	0	0	0	0
Metabolism/Carbohydrate metabolism	ko00010 Glycolysis/Gluconeogenesis	K14085 aldehyde dehydrogenase family 7 member A1 [EC:1.2.1.31 1.2.1.8 1.2.1.3]	8.46726	8.29403	8.76034	9.86926	11.0328	10.8715	9.30372	8.34698	7.49524	7.32231	9.16178	6.19072	8.92934	14.3101	13.3635	20.5473	41.9501	46.7285	21.8684	12.9787	10.6532	8.73386	9.22115	5.10206	8.40416	4.54803	8.84472	5.6288	6.06268	8.70152	5.90622	9.60502	9.32508	9.02222	6.96093	14.3338	7.02333	6.54466	6.95268	6.15023	5.07955	7.48015	8.67188	9.0143	5.52916	9.8327	8.20498
Metabolism/Carbohydrate metabolism	ko00010 Glycolysis/Gluconeogenesis	K15633 2,3-bisphosphoglycerate-independent phosphoglycerate mutase [EC:5.4.2.12]	659.068	662.957	587.558	637.801	638.5	628.581	705.103	678.443	699.681	970.852	865.788	720.75	976.951	683.203	659.672	655.781	708.712	679.071	663.542	751.033	761.704	741.306	804.424	817.765	825.446	732.597	846.931	811.03	769.751	861.994	819.839	874.057	805.213	945.251	851.023	989.815	722.949	769.846	777.735	799.106	786.484	754.248	741.157	770.567	782.588	789.263	800.669
Metabolism/Carbohydrate metabolism	ko00010 Glycolysis/Gluconeogenesis	K15634 2,3-bisphosphoglycerate-dependent phosphoglycerate mutase [EC:5.4.2.11]	128.584	134.59	142.471	132.31	133.269	143.687	123.918	137.391	133.977	105.958	88.3457	126.816	88.8876	127.973	125.739	130.463	99.4372	114.811	118.629	113.131	107.673	131.927	98.7633	131.378	111.618	128.982	87.661	118.044	123.135	98.7079	120.093	93.8165	117.378	88.0013	103.419	63.6184	128.912	120.47	116.651	127.034	124.957	129.656	128.922	131.484	123.343	118.371	125.981
Metabolism/Carbohydrate metabolism	ko00010 Glycolysis/Gluconeogenesis	K15635 2,3-bisphosphoglycerate-independent phosphoglycerate mutase [EC:5.4.2.12]	266.62	297.077	213.629	227.147	211.724	223.455	239.125	223.198	246.031	234.529	306.265	258.134	251.645	218.944	198.226	215.623	230.614	244.445	200.411	239.457	249.209	252.516	242.662	236.927	255.014	248.868	240.773	261.498	255.678	259.958	289.967	239.679	297.07	322.995	414.871	502.074	272.777	347.352	268.837	317.267	318.319	287.57	243.969	277.889	366.413	394.632	312.644
Metabolism/Carbohydrate metabolism	ko00010 Glycolysis/Gluconeogenesis	K15778 phosphomannomutase/phosphoglucomutase [EC:5.4.2.8 5.4.2.2]	449.159	449.574	459.38	466.014	477.562	479.262	441.828	473.274	473.887	362.239	391.121	444.043	340.127	444.429	450.715	445.852	437.701	366.794	446.356	356.481	413.953	429.798	435.821	407.846	407.076	392.04	440.467	431.166	387.175	426.375	420.467	419.717	407.195	404.473	450.67	378.372	412.79	409.405	429.521	438.363	398.068	438.42	412.492	405.644	420.854	437.555	444.607
Metabolism/Carbohydrate metabolism	ko00010 Glycolysis/Gluconeogenesis	K15779 phosphoglucomutase/phosphopentomutase [EC:5.4.2.2 5.4.2.7]	0.393826	0.942504	0.922141	1.38786	1.22586	0.130982	0.593855	1.33552	1.31167	2.15362	1.52696	0.75039	1.82646	2.04429	0.809911	0.990232	1.10979	2.00983	0.898702	1.08156	1.71212	0	1.94129	0.318879	0.78789	0.727685	0.393099	0.482469	0.627174	0.815768	1.68749	1.56361	1.33215	0.41641	0.198884	1.17812	2.49215	1.21197	0	1.27246	1.52387	0.554085	2.60156	0.310838	0.21266	0.567271	1.3675
Metabolism/Carbohydrate metabolism	ko00010 Glycolysis/Gluconeogenesis	K15916 glucose/mannose-6-phosphate isomerase [EC:5.3.1.9 5.3.1.8]	54.348	66.9178	64.5499	73.2484	63.745	63.6571	56.4162	60.2652	71.5795	51.2562	59.7697	74.6638	51.9525	73.1857	60.3384	65.3553	62.8141	69.5903	46.7325	70.7338	53.4563	59.758	50.7163	56.601	56.7281	58.5786	42.8478	49.8551	40.1391	39.1568	63.2809	40.8772	58.1707	61.4899	77.9624	86.0026	56.1866	76.112	56.5871	60.0178	52.8273	67.8754	50.2969	61.8568	65.9246	72.6107	61.7083
Metabolism/Carbohydrate metabolism	ko00010 Glycolysis/Gluconeogenesis	K16305 fructose-bisphosphate aldolase/6-deoxy-5-ketofructose 1-phosphate synthase [EC:4.1.2.13 2.2.1.11]	4.529	5.46652	3.84225	3.39256	3.50247	3.92945	5.7406	3.67267	5.62143	9.69129	3.4902	5.62793	3.04409	3.67973	3.84708	4.20849	1.55371	3.26597	1.49784	4.10991	3.99495	5.66935	3.1546	5.89926	5.77786	4.18419	2.94824	5.14633	6.89891	7.06999	8.7187	1.78698	7.84491	17.3504	19.2917	30.2384	2.71871	11.8774	6.18016	6.15023	6.94206	7.20311	5.20313	6.83844	8.29374	8.13089	7.86311
Metabolism/Carbohydrate metabolism	ko00010 Glycolysis/Gluconeogenesis	K16306 fructose-bisphosphate aldolase/2-amino-3,7-dideoxy-D-threo-hept-6-ulosonate synthase [EC:4.1.2.13 2.2.1.10]	24.2203	34.8726	31.9676	34.234	24.6924	28.423	41.1739	45.0737	53.591	25.6281	20.5049	42.7722	25.7733	35.3663	32.8014	27.9741	25.9691	13.3151	29.058	22.929	46.0371	41.3709	26.6928	10.8419	31.253	19.2836	18.6722	32.0038	10.662	27.4642	35.4373	15.1893	34.636	35.256	67.2227	68.5272	23.109	39.7528	27.2313	45.1724	38.4353	46.1276	34.6875	36.6789	48.9118	54.0799	44.1018
Metabolism/Carbohydrate metabolism	ko00010 Glycolysis/Gluconeogenesis	K16370 6-phosphofructokinase 2 [EC:2.7.1.11]	47.653	42.7897	38.1152	23.4395	24.1671	26.3273	23.5562	20.5336	19.675	62.8857	46.8996	27.7644	66.3613	23.7138	17.818	25.4985	29.7424	40.1966	23.3663	51.0495	30.8182	27.7338	41.4952	74.6176	47.7986	67.8566	55.2304	47.6036	63.7627	58.4633	44.4373	66.565	53.2862	60.9347	57.6762	65.7782	61.1709	61.0835	54.8489	46.869	48.2557	36.2926	43.6485	38.5439	46.1472	48.4071	38.6318
Metabolism/Carbohydrate metabolism	ko00010 Glycolysis/Gluconeogenesis	K18857 alcohol dehydrogenase class-P [EC:1.1.1.1]	0	0	0	0	0	0	0	0.333879	0.187381	0	0	0.187598	0	0	0.202478	0	0	0.251229	0	0.432623	0	0	0	0	0	0.181921	0	0.160823	0	0	0.281249	0	0	0.138803	0	0	0	0	0	0	0	0	0.289063	0	0	0	0
Metabolism/Carbohydrate metabolism	ko00010 Glycolysis/Gluconeogenesis	K18978 glyceraldehyde-3-phosphate dehydrogenase [NAD(P)+] [EC:1.2.1.90]	0.787652	0.377002	0.15369	0.154207	0.175124	0.130982	0	0	0.187381	0.430724	0	0.375195	0.20294	0.204429	0	0.495116	0	0	0	0	0.380472	0	0	0	0.26263	0.545764	0	0	0	0.543845	0.562497	0	0.296034	0.694017	1.1933	2.94529	0	2.18155	0.19313	0.848308	0.677274	0.415564	0.867188	0	0.42532	0.756362	0.512811
Metabolism/Carbohydrate metabolism	ko00010 Glycolysis/Gluconeogenesis	K20118 glucose PTS system EIICBA or EIICB component [EC:2.7.1.199]	1.5753	0.942504	1.22952	0.616829	0.525371	1.04785	3.56313	4.34043	5.62143	7.96839	6.54413	2.62637	14.4087	0.613288	1.01239	2.47558	5.32699	8.03931	3.29524	11.2482	4.56566	3.21774	2.66928	18.6544	7.61627	14.5537	5.89648	7.23703	14.8431	7.06999	5.62497	9.60502	5.47664	1.24923	2.78437	1.96353	9.06236	3.63592	8.88398	6.78646	5.92614	1.9393	4.33594	3.41922	2.1266	3.9709	3.41874
Metabolism/Carbohydrate metabolism	ko00010 Glycolysis/Gluconeogenesis	K20866 glucose-1-phosphatase [EC:3.1.3.10]	48.0468	47.3137	42.5722	44.5659	35.9003	40.3424	45.7268	44.5729	51.7172	71.2848	61.2967	49.7134	68.1877	37.2061	38.2683	43.5702	49.9405	49.492	37.4459	68.1381	46.2273	45.508	42.7085	49.4262	48.3239	50.2102	54.2476	41.4923	51.6373	48.6741	49.781	50.7056	54.9144	60.7959	54.0963	76.5776	41.9134	51.3877	40.7504	45.3845	45.3773	49.3136	43.6485	44.7607	45.5092	47.4617	45.2983
Metabolism/Carbohydrate metabolism	ko00010 Glycolysis/Gluconeogenesis	K21071 ATP-dependent phosphofructokinase/diphosphate-dependent phosphofructokinase [EC:2.7.1.11 2.7.1.90]	1044.23	1036.19	950.113	929.715	908.366	928.791	1049.94	1017.33	965.387	1045.15	1103.12	1042.48	1078.83	956.729	975.74	966.467	990.154	990.092	999.058	1080.04	1015.86	1010.83	1044.42	1051.02	1107.51	1032.22	1095.37	1042.13	1043.2	1064.58	1027.96	1059.01	1006.66	1024.23	1080.34	1162.41	1036.05	1080.84	1079.6	1104.5	1096	1063.7	1123.88	1031.36	1080.74	1121.68	1093.31
Metabolism/Carbohydrate metabolism	ko00010 Glycolysis/Gluconeogenesis	K22224 acetate---CoA ligase (ADP-forming) subunit beta [EC:6.2.1.13]	35.6413	36.9462	38.5762	25.29	26.6188	28.685	39.1944	34.7235	35.7898	48.0257	52.5712	31.1412	57.4319	28.6201	25.7147	26.2412	34.4035	24.3692	32.3533	42.8296	47.3687	44.129	37.6126	34.12	43.5966	37.6577	39.1133	40.2057	33.8674	43.2357	42.4685	34.8461	52.9901	79.1179	85.3211	124.684	44.8587	73.4457	53.3039	50.6864	54.8592	47.5128	39.8906	57.8159	71.0284	70.1525	50.7683
Metabolism/Carbohydrate metabolism	ko00010 Glycolysis/Gluconeogenesis	K22473 alcohol dehydrogenase (quinone), dehydrogenase subunit [EC:1.1.5.5]	1.37839	2.07351	1.84428	2.92994	1.57611	3.01258	2.77132	3.67267	2.62333	0.430724	0.436275	3.56435	0.811758	2.86201	4.25203	1.73291	2.21958	1.50737	4.19394	0.865245	1.52189	2.29838	1.94129	1.43495	1.05052	0.727685	1.5724	1.76905	1.04529	1.63154	1.96874	1.34024	0.148017	0.555213	1.39219	0.196353	1.81247	0.48479	1.35191	1.06038	2.37046	2.49338	0.289063	1.86503	2.76458	1.70181	2.05124
Metabolism/Carbohydrate metabolism	ko00010 Glycolysis/Gluconeogenesis	K22474 alcohol dehydrogenase (quinone), cytochrome c subunit [EC:1.1.5.5]	5.90739	3.95852	7.8382	8.32719	7.00494	5.89418	5.34469	3.50573	4.68453	4.5226	5.45344	5.62793	3.04409	3.67973	4.85947	4.95116	5.10503	7.53686	3.59481	4.97516	2.6633	4.13709	3.1546	3.82655	3.15156	3.27458	4.71719	4.82469	3.76304	5.16653	4.78123	4.02071	3.70043	3.19248	1.39219	1.37447	3.62494	1.69676	3.66947	7.63477	5.07955	4.43268	5.78125	4.97341	5.3165	4.53817	4.10249
Metabolism/Carbohydrate metabolism	ko00010 Glycolysis/Gluconeogenesis	K24012 acetate---CoA ligase (ADP-forming) [EC:6.2.1.13]	1025.92	1124.03	1069.84	945.29	1001.53	987.602	1020.84	1040.37	1035.09	1081.76	1251.24	1033.85	1215	995.571	1003.07	975.874	1029.88	905.177	955.021	956.312	1132.66	1085.6	968.706	866.234	1147.69	998.565	1033.26	1074.46	950.796	1095.03	1108.4	932.134	1178.96	1444.53	1558.85	1786.22	1006.15	1320.81	1098.72	1079.47	1159.83	1164.55	998.133	1171.24	1329.34	1250.64	1148.01
Metabolism/Carbohydrate metabolism	ko00010 Glycolysis/Gluconeogenesis	K24182 6-phosphofructokinase [EC:2.7.1.11]	0.196913	0.377002	0.30738	0.925243	0.350247	0.130982	0	0.333879	0.562143	0	0.436275	0.375195	0	0	0.202478	1.48535	1.77566	1.50737	0	0.216311	0.380472	0.306451	0.242662	0.159439	0	0	0	0	0	0	0.562497	0.223373	0.444052	0.138803	0.198884	0	0	0.242395	0.19313	0	0.338637	0	0.578125	0	0	0	0.683748
Metabolism/Carbohydrate metabolism	ko00020 Citrate cycle (TCA cycle)	K00024 malate dehydrogenase [EC:1.1.1.37]	782.533	769.837	803.646	822.85	808.721	812.349	836.741	873.762	855.769	597.845	777.879	856.571	625.866	851.857	833.803	876.603	854.094	795.641	881.328	785.643	884.406	853.926	785.739	720.347	762.677	754.609	751.605	739.625	753.863	750.778	751.215	775.773	719.067	598.659	679.386	558.82	786.613	694.462	780.632	732.302	771.245	780.983	776.422	800.408	780.674	738.02	778.618
Metabolism/Carbohydrate metabolism	ko00020 Citrate cycle (TCA cycle)	K00025 malate dehydrogenase [EC:1.1.1.37]	3.74135	3.95852	3.68856	4.00939	5.25371	4.84632	4.35493	4.84125	4.87191	4.5226	2.61765	6.75351	3.44997	7.76831	6.27681	17.0815	37.5109	33.9159	14.9784	8.00352	4.37542	4.90322	7.27985	2.23215	4.72734	4.00227	6.68268	3.37728	4.18116	7.34191	3.93748	5.36094	3.84845	4.99692	2.98325	8.83588	3.8515	1.69676	2.12443	5.72608	3.55569	3.74007	2.3125	5.28425	1.48862	3.59272	4.44436
Metabolism/Carbohydrate metabolism	ko00020 Citrate cycle (TCA cycle)	K00026 malate dehydrogenase [EC:1.1.1.37]	3.34752	2.82751	3.68856	0.925243	2.27661	2.75062	5.93855	5.17513	3.18548	6.67622	6.76227	8.0667	4.26173	5.51959	4.85947	6.68407	5.77091	6.02949	4.79308	6.27303	1.14141	2.60484	4.85324	4.62374	3.67682	5.82148	3.93099	4.34222	5.85362	6.52614	11.2499	5.36094	7.10482	6.38495	3.97767	12.7629	4.75774	1.93916	3.28321	3.39323	3.72501	4.70972	6.35938	4.97341	1.27596	2.26909	3.93155
Metabolism/Carbohydrate metabolism	ko00020 Citrate cycle (TCA cycle)	K00030 isocitrate dehydrogenase (NAD+) [EC:1.1.1.41]	380.239	354.758	414.81	415.28	394.729	387.051	333.35	334.881	347.779	233.237	250.204	325.107	226.481	385.963	369.522	351.037	297.868	271.829	329.524	237.726	321.499	333.419	295.805	233.419	295.984	273.791	240.183	285.461	241.462	260.774	300.936	249.507	301.511	268.307	309.264	298.849	298.378	289.42	289.309	324.054	328.478	339.1	324.039	301.824	347.061	341.308	332.814
Metabolism/Carbohydrate metabolism	ko00020 Citrate cycle (TCA cycle)	K00031 isocitrate dehydrogenase [EC:1.1.1.42]	1324.24	1334.77	1272.55	1279.61	1280.15	1284.41	1605.98	1490.77	1502.42	1445.08	1521.95	1532.3	1414.08	1546.92	1532.96	1528.92	1631.39	1579.98	1621.56	1465.51	1578.39	1555.39	1583.85	1375.96	1530.61	1345.31	1478.44	1488.74	1403.2	1495.85	1486.96	1457.06	1429.25	1292.4	1225.32	1188.52	1390.62	1303.84	1391.31	1324	1344.39	1355.71	1365.82	1436.38	1313.81	1303.4	1400.66
Metabolism/Carbohydrate metabolism	ko00020 Citrate cycle (TCA cycle)	K00116 malate dehydrogenase (quinone) [EC:1.1.5.4]	42.1394	40.1507	30.4307	30.6872	33.2735	26.9822	28.1091	25.5418	22.111	65.0393	34.6839	31.1412	68.1877	26.9847	28.1444	23.518	37.9548	28.1376	35.349	33.5283	19.9748	25.129	37.6126	34.12	33.8793	31.2904	23.7825	29.5914	17.3518	29.0957	34.8748	28.8151	30.7876	55.1049	27.8437	58.3168	23.3356	23.7547	32.2527	32.6599	29.1228	22.4404	39.6016	24.2454	25.9445	28.3636	36.0677
Metabolism/Carbohydrate metabolism	ko00020 Citrate cycle (TCA cycle)	K00164 2-oxoglutarate dehydrogenase E1 component [EC:1.2.4.2]	1373.08	1294.43	1415.64	1523.72	1562.98	1525.67	1393.97	1421.83	1411.17	1132.16	1193.87	1395.35	1104.6	1479.86	1508.26	1526.2	1434.29	1378.24	1478.96	1263.47	1338.12	1383.47	1354.78	1260.85	1253.8	1215.42	1352.46	1282.72	1277.76	1255.74	1268.15	1361.68	1241.72	946.639	1121.5	741.429	1324.69	1127.86	1257.08	1313.18	1269.55	1250.02	1329.98	1221.9	1138.37	1183.14	1277.07
Metabolism/Carbohydrate metabolism	ko00020 Citrate cycle (TCA cycle)	K00176 2-oxoglutarate ferredoxin oxidoreductase subunit delta [EC:1.2.7.3]	45.6838	51.2722	20.5945	17.7338	16.1114	13.7531	44.7371	34.3896	34.6655	88.9445	76.5663	41.2715	102.282	35.7751	26.7271	26.9838	51.2723	39.9453	39.8425	55.1594	54.4074	43.5161	49.503	51.3395	56.7281	62.7628	56.8028	64.6508	65.2261	73.4191	66.6559	60.7573	75.7848	113.125	129.075	167.096	53.921	102.775	58.7115	58.7453	57.9069	55.9626	44.8047	52.8425	80.3854	84.5234	58.1186
Metabolism/Carbohydrate metabolism	ko00020 Citrate cycle (TCA cycle)	K00177 2-oxoglutarate ferredoxin oxidoreductase subunit gamma [EC:1.2.7.3]	104.955	135.532	53.0231	32.2293	25.9183	32.3525	106.102	87.3095	89.7555	254.989	203.522	118.562	254.892	65.0085	64.1854	71.0492	122.743	102.25	85.3767	150.12	123.083	115.072	111.867	148.757	160.204	139.17	155.471	165.648	165.365	195.784	173.249	142.065	191.09	297.456	333.528	448.666	137.974	259.363	156.242	161.815	165.932	144.616	146.555	159.771	203.941	213.294	151.621
Metabolism/Carbohydrate metabolism	ko00020 Citrate cycle (TCA cycle)	K00234 succinate dehydrogenase (ubiquinone) flavoprotein subunit [EC:1.3.5.1]	12.9963	15.4571	11.8341	10.7945	10.6825	13.0982	18.6074	18.6972	21.9236	13.5678	15.924	21.9489	15.0175	23.1005	26.9295	42.58	76.3535	81.1468	41.3403	22.4964	11.7946	15.4758	16.9863	15.1467	15.2325	14.9175	14.5447	16.2431	19.4424	20.1223	14.0624	17.6464	15.5418	13.0475	8.35311	19.8316	15.6326	13.5741	12.9397	13.1488	13.5455	13.021	17.6328	15.5419	9.14438	9.64361	14.0168
Metabolism/Carbohydrate metabolism	ko00020 Citrate cycle (TCA cycle)	K00235 succinate dehydrogenase (ubiquinone) iron-sulfur subunit [EC:1.3.5.1]	6.30122	3.20451	3.68856	2.46732	2.10148	1.57178	5.14674	4.67431	5.80881	6.2455	4.14461	5.44033	3.65291	8.17717	7.89663	20.2998	37.067	39.6941	11.084	8.00352	1.90236	3.83064	6.55187	5.10206	4.98997	3.27458	3.93099	3.21646	4.18116	3.53499	3.65623	4.02071	4.58853	5.13572	2.58549	6.87235	3.17182	2.66634	4.24886	4.02946	3.21705	4.29416	4.625	3.73006	1.48862	1.70181	4.10249
Metabolism/Carbohydrate metabolism	ko00020 Citrate cycle (TCA cycle)	K00236 succinate dehydrogenase (ubiquinone) cytochrome b560 subunit	0.984566	0.942504	1.07583	0.616829	0.525371	0.261963	1.38566	0.333879	0.749524	0.646086	0.87255	0.937988	1.82646	1.02215	1.21487	1.73291	1.77566	1.7586	1.49784	3.46098	0	0.459677	1.21331	0.159439	1.05052	0.545764	0.393099	0.964938	0.836232	1.35961	0.562497	0.223373	0.444052	0.555213	1.59107	0.589059	0.226559	0.727185	0.96565	0.424154	0.846592	1.10817	0.578125	1.24335	0	0.567271	0.512811
Metabolism/Carbohydrate metabolism	ko00020 Citrate cycle (TCA cycle)	K00237 succinate dehydrogenase (ubiquinone) membrane anchor subunit	0	0	0	0	0	0	0.197952	0.16694	0	0.430724	0	0	0.20294	0	0.202478	0.495116	0.221958	0.753686	0	0	0	0.153226	0	0	0	0.181921	0.196549	0.321646	0.209058	0	1.12499	0.223373	0	0.138803	0.397767	0.392706	0	0	0.38626	0	0.846592	0.138521	0	0	0	0	0
Metabolism/Carbohydrate metabolism	ko00020 Citrate cycle (TCA cycle)	K00239 succinate dehydrogenase/fumarate reductase, flavoprotein subunit [EC:1.3.5.1 1.3.5.4]	1648.16	1612.62	1644.18	1693.04	1698.7	1673.55	1729.3	1699.95	1697.67	1389.52	1640.83	1749.91	1437.83	1672.23	1706.89	1654.68	1662.02	1608.11	1732.4	1645.7	1716.5	1700.8	1720.23	1650.36	1744.12	1707.15	1646.3	1678.51	1656.16	1627.73	1641.93	1649.61	1600.81	1370.54	1480.89	1281.01	1668.38	1547.69	1719.24	1675.2	1661.86	1653.81	1651.41	1658.32	1579.43	1605	1656.21
Metabolism/Carbohydrate metabolism	ko00020 Citrate cycle (TCA cycle)	K00240 succinate dehydrogenase/fumarate reductase, iron-sulfur subunit [EC:1.3.5.1 1.3.5.4]	626.578	614.136	645.191	642.119	633.597	627.271	646.708	631.366	646.839	528.283	616.675	611.756	540.834	638.433	638.615	640.928	646.563	607.219	660.846	599.182	650.606	624.548	614.905	658.963	638.716	652.187	614.413	645.382	614.84	609.922	604.684	601.766	600.654	513.711	561.249	478.119	654.076	612.532	638.874	598.693	633.928	612.541	602.407	646.543	584.815	593.744	618.45
Metabolism/Carbohydrate metabolism	ko00020 Citrate cycle (TCA cycle)	K00241 succinate dehydrogenase/fumarate reductase, cytochrome b subunit	272.331	303.298	275.874	283.587	258.833	256.855	270.6	270.609	263.083	267.264	308.228	283.835	305.018	265.349	253.705	249.786	277.891	319.312	273.805	328.144	278.886	255.887	287.312	322.386	288.63	312.541	297.576	274.525	294.772	288.51	285.186	301.776	286.857	260.95	283.608	237.587	296.339	278.512	283.322	287.152	265.153	292.28	287.039	282.241	261.784	258.108	282.046
Metabolism/Carbohydrate metabolism	ko00020 Citrate cycle (TCA cycle)	K00242 succinate dehydrogenase/fumarate reductase, membrane anchor subunit	65.769	71.0648	69.7753	75.2531	78.1051	79.1129	71.8564	75.2898	70.4553	53.4098	63.478	73.3507	47.8938	64.8041	67.0201	70.0589	59.2628	65.0682	67.4027	72.6806	66.5825	66.4999	66.732	81.633	67.7585	80.0453	74.8853	69.6363	73.7975	57.1037	65.2497	73.2662	64.2395	47.3319	52.903	22.5806	79.2956	54.7813	65.6642	70.6216	65.0183	69.3992	64.461	68.0735	55.7169	55.0253	70.0842
Metabolism/Carbohydrate metabolism	ko00020 Citrate cycle (TCA cycle)	K00244 fumarate reductase flavoprotein subunit [EC:1.3.5.4]	355.034	399.81	484.739	481.281	509.61	515.151	481.616	499.317	478.196	306.245	331.351	447.42	302.989	497.785	525.43	522.1	382.655	398.7	488.595	349.343	425.367	436.54	392.869	309.631	337.479	358.021	384.254	348.664	377.559	376.069	320.342	343.994	323.269	341.04	238.461	261.738	408.259	285.056	408.277	383.011	410.428	374.7	372.891	360.883	366.838	372.13	366.831
Metabolism/Carbohydrate metabolism	ko00020 Citrate cycle (TCA cycle)	K00245 fumarate reductase iron-sulfur subunit [EC:1.3.5.4]	115.588	119.698	160.606	173.175	184.755	194.115	174.197	177.457	173.327	106.173	99.4708	164.711	102.485	171.925	194.581	188.144	137.614	132.649	172.551	115.727	147.243	163.185	133.221	101.403	97.9609	104.605	117.143	117.562	108.292	111.216	106.312	101.635	97.6913	102.159	78.3601	88.9479	130.724	94.534	130.363	127.246	123.433	140.045	121.406	126.511	128.447	122.531	132.134
Metabolism/Carbohydrate metabolism	ko00020 Citrate cycle (TCA cycle)	K00246 fumarate reductase subunit C	38.7919	49.7642	56.8654	51.0426	56.2147	57.37	59.5834	64.9395	50.5929	68.2697	47.3359	54.0281	66.9701	53.9693	55.6814	47.036	59.0408	61.0485	61.4113	61.6487	60.8755	53.1693	48.775	61.7031	49.1118	52.0295	61.3234	55.9664	67.3167	53.2968	48.3747	53.6094	46.6254	67.4584	47.5332	51.4445	60.9443	47.9942	58.3253	53.4434	60.108	52.7766	52.8985	48.1799	51.4637	63.3453	48.0333
Metabolism/Carbohydrate metabolism	ko00020 Citrate cycle (TCA cycle)	K00247 fumarate reductase subunit D	30.7184	34.8726	64.2425	69.7017	64.0952	65.7528	39.9862	58.095	47.22	9.26057	20.7231	42.0219	11.7705	50.9029	63.173	53.225	31.518	26.8815	44.336	11.4645	39.9495	43.3628	27.6634	12.9146	18.3841	17.4644	15.724	19.7812	9.82573	15.2277	17.4374	10.2751	17.466	7.35658	6.96093	2.35624	24.2418	16.7253	24.1413	31.3874	28.1069	34.3533	32.9531	32.3272	39.3421	23.4472	35.384
Metabolism/Carbohydrate metabolism	ko00020 Citrate cycle (TCA cycle)	K00658 2-oxoglutarate dehydrogenase E2 component (dihydrolipoamide succinyltransferase) [EC:2.3.1.61]	700.42	690.29	763.84	776.279	778.599	777.638	674.025	677.107	725.165	649.101	639.798	720.75	648.189	734.923	743.296	763.717	734.459	718.514	731.244	729.185	678.191	695.491	714.154	712.535	676.272	716.951	721.14	715.18	700.971	704.551	683.153	727.748	680.583	562.986	613.954	463.393	683.075	636.772	689.861	686.917	653.569	662.963	726.703	693.79	618.415	640.638	668.364
Metabolism/Carbohydrate metabolism	ko00020 Citrate cycle (TCA cycle)	K01647 citrate synthase [EC:2.3.3.1]	1323.06	1331.95	1416.72	1517.4	1524.1	1456.78	1522.64	1558.55	1553.76	1268.7	1394.99	1538.3	1385.27	1555.91	1591.07	1565.8	1510.65	1482.75	1508.02	1403	1496.01	1510.04	1452.57	1387.44	1428.44	1366.23	1417.91	1422.48	1319.57	1373.21	1459.96	1351.85	1400.24	1261.86	1331.33	1208.36	1415.99	1326.14	1400.97	1401.62	1404.83	1440.48	1421.61	1428.61	1416.31	1360.51	1443.05
Metabolism/Carbohydrate metabolism	ko00020 Citrate cycle (TCA cycle)	K01648 ATP citrate (pro-S)-lyase [EC:2.3.3.8]	13.7839	21.3006	6.60868	6.4767	5.42883	4.3224	7.72011	5.50901	10.6807	20.244	13.5245	9.56748	20.6998	7.15503	6.07433	9.90232	10.2101	12.059	7.18962	14.4929	8.75085	7.66128	6.79453	11.4796	8.66679	12.1887	8.25508	11.2576	10.2438	21.4819	15.7499	11.392	17.17	49.5528	28.2415	81.8792	16.0857	29.5722	17.5748	18.2386	14.0534	12.6054	13.0078	18.0286	20.628	29.6872	12.9912
Metabolism/Carbohydrate metabolism	ko00020 Citrate cycle (TCA cycle)	K01676 fumarate hydratase, class I [EC:4.2.1.2]	632.879	634.682	650.11	625.619	636.924	649.931	786.857	745.052	719.543	713.71	822.597	780.969	754.935	661.329	683.362	698.856	744.225	713.489	796.85	760.551	781.869	756.935	804.909	795.922	763.465	763.705	813.518	818.106	774.56	818.759	771.465	801.014	728.985	631.139	704.048	591.022	788.425	713.853	787.005	722.122	768.028	721.973	747.805	770.257	709.646	709.467	731.611
Metabolism/Carbohydrate metabolism	ko00020 Citrate cycle (TCA cycle)	K01677 fumarate hydratase subunit alpha [EC:4.2.1.2]	74.2362	84.0713	74.0787	72.3232	72.5012	76.8863	56.6141	54.2554	48.1569	75.8074	67.8408	51.5893	95.1787	54.7871	59.326	53.225	40.1744	40.1966	45.5343	56.0246	59.1633	52.2499	51.2016	39.3815	57.2533	48.391	48.7443	55.6447	47.038	59.0072	53.7185	48.9186	64.5355	101.882	106.602	172.987	60.9443	88.4742	76.0932	84.6187	79.9183	71.3385	67.0625	61.2351	101.439	114.967	74.8704
Metabolism/Carbohydrate metabolism	ko00020 Citrate cycle (TCA cycle)	K01678 fumarate hydratase subunit beta [EC:4.2.1.2]	39.9734	55.7962	20.7482	11.7197	14.5353	14.8009	26.3276	15.1915	22.2983	68.2697	47.3359	23.4497	71.2318	14.9233	14.1734	14.1108	25.3032	23.6155	13.7801	48.4537	34.0522	27.1209	30.5754	40.0193	38.6066	42.3876	41.4719	50.9809	53.3098	55.7441	50.3435	45.7914	56.2465	100.91	103.618	171.612	50.0695	88.2318	54.6558	61.0782	65.3569	45.9891	47.1172	49.1124	74.8563	87.738	50.0846
Metabolism/Carbohydrate metabolism	ko00020 Citrate cycle (TCA cycle)	K01679 fumarate hydratase, class II [EC:4.2.1.2]	991.064	898.018	1069.99	1121.39	1124.64	1091.99	988.768	1005.81	966.699	782.841	883.894	969.692	785.173	1066.92	1092.16	1068.71	970.178	966.476	1041.9	866.11	954.794	952.144	927.696	862.089	947.569	885.774	881.131	864.102	884.106	878.038	912.089	872.717	885.439	792.706	838.891	779.521	915.071	864.38	899.793	893.268	903.652	902.882	868.633	920.391	928.898	883.62	915.197
Metabolism/Carbohydrate metabolism	ko00020 Citrate cycle (TCA cycle)	K01681 aconitate hydratase [EC:4.2.1.3]	2411.4	2378.13	2568.62	2588.52	2605.31	2562.79	2550.8	2503.76	2491.98	1966.47	2282.81	2504.05	1973.59	2628.14	2547.98	2573.61	2494.14	2380.64	2587.06	2217.19	2560.57	2526.23	2409.15	2119.91	2418.03	2245.45	2310.05	2348.02	2206.82	2355.12	2300.89	2290.24	2269.84	2072.47	2304.86	2114.13	2369.58	2198.04	2363.72	2309.09	2390.95	2393.51	2342.27	2430.13	2373.5	2359.47	2418.42
Metabolism/Carbohydrate metabolism	ko00020 Citrate cycle (TCA cycle)	K01682 aconitate hydratase 2/2-methylisocitrate dehydratase [EC:4.2.1.3 4.2.1.99]	159.106	152.686	107.737	128.917	137.997	125.611	266.047	274.449	270.953	410.911	299.939	253.632	454.585	174.174	226.978	213.89	246.373	190.934	245.945	222.584	242.741	258.338	264.501	226.563	249.761	176.282	224.459	280.958	220.347	259.142	277.03	254.645	289.078	280.66	202.265	193.8	197.559	190.038	219.009	249.19	201.997	206.397	239.055	244.008	177.571	201.949	223.415
Metabolism/Carbohydrate metabolism	ko00020 Citrate cycle (TCA cycle)	K01774 fumarate hydratase E [EC:4.2.1.2]	0	0	0	0	0	0	0	0	0	0	0	0	0	0	0	0	0	0	0	0	0	0	0	0	0	0	0	0	0	0	0	0	0	0	0	0	0	0	0	0	0	0	0	0	0	0	0
Metabolism/Carbohydrate metabolism	ko00020 Citrate cycle (TCA cycle)	K01899 succinyl-CoA synthetase alpha subunit [EC:6.2.1.4 6.2.1.5]	12.4055	9.99054	10.7583	10.4861	12.0835	13.3601	15.2423	12.8544	14.9905	8.39912	9.81619	17.4466	8.52346	18.6031	20.4502	40.352	59.4847	62.0535	30.5559	17.0886	9.51179	11.9516	15.2877	8.60973	12.8689	10.1876	12.9723	10.7751	10.0348	14.9557	16.0312	12.5089	12.8775	10.6879	7.55758	14.9228	11.5545	9.6958	8.88398	14.6333	14.2227	13.5751	16.1875	12.7444	9.14438	10.9672	11.9656
Metabolism/Carbohydrate metabolism	ko00020 Citrate cycle (TCA cycle)	K01900 succinyl-CoA synthetase beta subunit [EC:6.2.1.4 6.2.1.5]	8.86109	11.1215	9.68248	10.3319	10.5074	9.82363	15.6382	12.3535	16.4895	8.82984	11.3432	17.4466	10.147	15.9455	15.5908	30.9448	46.6112	48.9896	24.8641	18.3865	11.9849	12.7177	11.8904	9.24749	13.9194	8.91414	11.2033	9.32773	7.73515	15.7715	10.9687	13.6257	10.5092	9.99384	9.54641	13.352	10.4217	6.78706	15.0641	14.2092	8.97388	16.6226	12.1406	10.5685	8.71906	11.9127	10.94
Metabolism/Carbohydrate metabolism	ko00020 Citrate cycle (TCA cycle)	K01902 succinyl-CoA synthetase alpha subunit [EC:6.2.1.5]	773.475	758.904	784.281	855.079	832.537	855.572	807.444	794.132	803.677	649.316	754.32	771.401	708.665	821.601	810.721	801.345	744.225	717.006	798.647	732.646	789.098	788.039	809.762	712.535	776.859	742.057	733.326	738.177	725.222	738.27	742.777	710.325	707.078	633.221	665.067	601.822	744.926	672.646	739.109	797.409	740.26	744.829	737.688	764.661	758.345	742.369	764.943
Metabolism/Carbohydrate metabolism	ko00020 Citrate cycle (TCA cycle)	K01903 succinyl-CoA synthetase beta subunit [EC:6.2.1.5]	924.704	883.315	936.895	974.744	994.352	1010.65	966.004	928.352	946.649	822.252	911.379	957.31	860.464	1013.36	1022.71	979.587	945.985	915.979	984.978	904.614	959.93	944.023	915.078	857.306	909.75	873.586	882.9	871.982	854.838	856.556	869.62	871.376	872.709	754.119	783.999	684.094	869.986	806.933	876.81	891.784	879.779	910.777	864.875	891.794	883.602	859.038	897.762
Metabolism/Carbohydrate metabolism	ko00020 Citrate cycle (TCA cycle)	K01958 pyruvate carboxylase [EC:6.4.1.1]	559.233	484.07	515.631	585.371	589.641	567.937	528.135	524.691	517.734	511.269	558.65	563.543	568.637	523.952	537.376	564.68	558.89	551.195	594.342	541.643	478.253	514.225	529.973	404.019	457.764	441.159	473.684	469.603	469.335	472.601	467.154	496.11	460.481	332.85	290.967	234.445	462.86	366.501	459.456	447.058	431.931	453.934	515.11	483.353	396.823	398.224	437.428
Metabolism/Carbohydrate metabolism	ko00020 Citrate cycle (TCA cycle)	K01959 pyruvate carboxylase subunit A [EC:6.4.1.1]	132.523	106.691	80.6874	84.9682	81.0822	79.3749	79.3786	85.1392	81.8855	98.6358	131.537	94.5492	121.764	78.2964	82.0035	82.6844	103.432	96.2205	89.2711	120.269	103.298	105.113	122.059	153.54	117.921	103.149	148.002	126.407	110.592	149.829	100.687	152.117	102.132	100.91	104.016	88.9479	113.959	112.714	130.942	141.455	114.459	103.475	107.242	105.063	110.158	129.338	123.588
Metabolism/Carbohydrate metabolism	ko00020 Citrate cycle (TCA cycle)	K01960 pyruvate carboxylase subunit B [EC:6.4.1.1]	234.917	234.683	118.649	134.777	129.066	126.921	152.621	134.053	145.22	507.393	298.194	143.137	548.952	113.254	97.7967	101.994	165.359	136.166	143.493	217.609	190.046	180.193	237.323	339.287	275.761	259.965	332.562	319.073	299.998	338	316.686	284.577	362.05	471.099	516.103	523.084	240.832	401.648	266.906	294.151	281.577	223.712	216.219	248.36	263.06	298.196	255.038
Metabolism/Carbohydrate metabolism	ko00020 Citrate cycle (TCA cycle)	K05942 citrate (Re)-synthase [EC:2.3.3.3]	31.1123	49.0102	19.5187	4.47201	6.30445	5.63221	22.7644	12.8544	13.8662	31.8736	42.5368	17.0714	32.8762	7.15503	4.45451	5.69383	13.5394	15.5762	8.98702	32.4467	37.6667	21.9113	21.3542	24.0754	27.5761	31.1085	32.0376	37.6326	30.7315	37.7972	36.8436	26.5813	45.4413	70.2345	85.1222	132.931	33.0776	64.7195	45.7718	58.1091	57.3989	43.6342	34.9766	39.7873	75.9196	85.658	48.7171
Metabolism/Carbohydrate metabolism	ko00020 Citrate cycle (TCA cycle)	K15230 ATP-citrate lyase alpha-subunit [EC:2.3.3.8]	53.3635	52.4032	34.8877	45.7995	46.9331	40.2114	22.9624	20.5336	27.1702	29.72	56.9339	27.7644	52.3584	24.7359	24.4998	18.0717	39.2866	34.1671	29.6572	36.5566	32.1499	35.2419	53.1429	130.262	55.9402	66.0374	108.495	68.8322	104.32	79.1295	55.1247	116.154	47.9576	71.0673	53.3008	44.9648	55.0538	48.9638	51.7589	44.5362	45.5467	39.34	46.8281	50.3558	48.2738	45.949	45.1274
Metabolism/Carbohydrate metabolism	ko00020 Citrate cycle (TCA cycle)	K15231 ATP-citrate lyase beta-subunit [EC:2.3.3.8]	40.761	39.2082	31.8139	25.5984	28.8954	27.8991	17.2218	13.856	14.0536	23.0437	39.4829	15.9458	26.5851	18.1942	18.628	14.8535	24.6373	21.8569	16.1766	17.3049	19.0236	17.3145	25.9648	76.212	35.455	43.4792	53.658	39.5624	54.9822	41.8761	26.7186	61.2041	22.9427	52.8841	39.5778	49.2846	33.9838	36.844	31.2871	31.1753	32.8478	25.2109	29.1953	26.1104	25.7318	32.3345	28.5465
Metabolism/Carbohydrate metabolism	ko00020 Citrate cycle (TCA cycle)	K17753 isocitrate--homoisocitrate dehydrogenase [EC:1.1.1.286]	0.590739	0.377002	0.15369	0	0	0.130982	0	0	0	0.215362	0	0	0	0.204429	0	0	0	0	0.299567	0	0.190236	0	0	0	1.31315	0	0	0.321646	0.418116	0	0	0	0	0	1.1933	0	0	0	0	0	0.169318	0	0	0	0	0	0
Metabolism/Carbohydrate metabolism	ko00020 Citrate cycle (TCA cycle)	K18118 succinyl-CoA:acetate CoA-transferase [EC:2.8.3.18]	16.3438	13.1951	5.84023	1.07945	1.22586	1.04785	7.52216	4.67431	3.935	47.3796	27.2672	6.37832	62.9113	2.65758	1.41734	2.72314	10.432	12.8127	10.4849	18.8191	10.8434	9.04031	14.8024	35.7144	23.6367	33.1097	20.2446	26.2141	23.4145	27.7361	17.9999	20.7736	27.9752	22.0697	18.4962	23.9551	24.9215	23.0275	24.9138	16.1179	15.7466	10.1121	16.4766	16.7853	9.99502	14.9381	11.4528
Metabolism/Carbohydrate metabolism	ko00030 Pentose phosphate pathway	K00032 phosphogluconate 2-dehydrogenase [EC:1.1.1.43]	5.31665	3.95852	6.60868	5.55146	8.9313	8.77577	6.33445	4.00655	5.80881	4.30724	3.4902	4.12715	2.63822	7.15503	5.87185	8.16941	3.99524	3.5172	5.09265	3.67729	6.65825	4.44354	3.88259	3.82655	3.15156	3.09266	2.55514	4.02057	5.43551	3.53499	2.24999	4.9142	2.81233	2.77607	1.59107	2.94529	5.21085	4.36311	4.63512	4.24154	4.91023	5.54085	4.04688	4.35173	7.23044	4.91635	5.46999
Metabolism/Carbohydrate metabolism	ko00030 Pentose phosphate pathway	K00033 6-phosphogluconate dehydrogenase [EC:1.1.1.44 1.1.1.343]	914.268	825.445	841.454	861.864	831.662	837.235	894.345	867.252	876.381	779.61	989.472	900.093	776.853	833.867	863.972	873.88	894.712	914.472	913.381	907.859	946.423	899.128	938.13	939.258	986.175	894.87	938.327	877.128	906.684	941.94	865.683	938.611	842.514	758.699	796.728	808.189	898.986	810.811	883.57	816.496	834.74	833.344	848.688	852.007	897.425	831.998	859.813
Metabolism/Carbohydrate metabolism	ko00030 Pentose phosphate pathway	K00034 glucose 1-dehydrogenase [EC:1.1.1.47]	166.785	150.047	178.281	160.067	156.385	168.05	131.044	123.869	131.729	106.82	130.01	138.447	94.164	138.603	128.978	132.939	141.165	161.289	142.894	135.627	128.98	117.218	135.163	169.006	136.305	166.458	134.047	120.456	162.647	137.321	134.437	137.374	125.963	116.178	103.419	95.4275	152.927	132.348	131.522	143.364	147.815	128.825	147.422	128.065	128.234	133.876	130.938
Metabolism/Carbohydrate metabolism	ko00030 Pentose phosphate pathway	K00036 glucose-6-phosphate 1-dehydrogenase [EC:1.1.1.49 1.1.1.363]	1206.68	1019.6	1077.83	963.332	956.7	960.62	1044.79	1057.9	1069.01	854.987	1148.93	1054.11	901.458	1066.3	1036.08	1064.99	1114.45	1193.08	1094.62	1095.4	1106.22	1115.79	1098.77	1164.23	1106.98	1097.89	1079.65	997.906	1101.32	1097.21	1000.12	1103.46	931.324	800.479	796.131	724.739	1054.41	952.127	997.13	923.171	947.167	955.104	981.657	995.925	967.39	896.289	950.923
Metabolism/Carbohydrate metabolism	ko00030 Pentose phosphate pathway	K00090 glyoxylate/hydroxypyruvate/2-ketogluconate reductase [EC:1.1.1.79 1.1.1.81 1.1.1.215]	58.4832	64.2788	61.7835	66.1549	75.8285	70.3372	42.1637	43.2374	41.0364	42.2109	25.0858	37.5195	27.5998	48.0409	49.4046	39.6093	29.7424	27.8864	41.9394	36.5566	34.8132	41.3709	45.8631	40.657	35.1924	38.2034	37.7375	36.1852	34.0765	37.7972	35.4373	35.7396	36.1162	23.0414	19.2917	15.3155	50.2961	35.1473	46.1581	40.7188	47.2398	45.1579	43.0703	45.0715	46.3599	42.5453	40.3411
Metabolism/Carbohydrate metabolism	ko00030 Pentose phosphate pathway	K00115 glucose 1-dehydrogenase (FAD, quinone) [EC:1.1.5.9]	2.36296	4.52402	2.30535	3.23835	3.50247	3.27454	1.58361	2.17022	2.9981	0.646086	1.09069	2.43877	1.0147	2.04429	1.21487	2.72314	1.33175	3.01474	1.7974	1.9468	1.90236	2.60484	2.18396	1.11608	1.31315	1.09153	1.1793	2.0907	1.67246	1.90346	0.843746	1.78698	1.18414	1.52684	0.198884	1.17812	1.35935	0.48479	1.15878	1.48454	1.35455	0.831128	1.15625	0.310838	0.63798	1.13454	2.05124
Metabolism/Carbohydrate metabolism	ko00030 Pentose phosphate pathway	K00117 quinoprotein glucose dehydrogenase [EC:1.1.5.2]	718.536	604.333	812.406	930.795	978.59	957.083	718.168	809.658	783.44	292.677	472.704	746.451	277.824	902.964	960.554	940.968	682.521	716.001	881.627	467.449	667.728	691.507	688.431	437.342	505.3	525.934	525.966	550.014	518.255	492.18	525.654	482.485	510.511	344.371	297.331	122.917	619.412	392.437	527.245	605.056	634.775	656.037	662.532	555.157	605.868	543.068	660.672
Metabolism/Carbohydrate metabolism	ko00030 Pentose phosphate pathway	K00615 transketolase [EC:2.2.1.1]	2409.04	2325.16	2281.22	2256.36	2222.49	2273.45	2261.99	2201.43	2221.21	2280.68	2193.81	2240.29	2221.17	2259.76	2189.39	2175.54	2137.23	2090.22	2143.11	2113.58	2257.15	2239.7	2206.28	2146.53	2306.68	2220.71	2139.24	2237.37	2149.33	2188.7	2248.86	2139.91	2261.41	2339.67	2419.22	2591.27	2278.73	2398.26	2257.11	2304	2319.32	2273.69	2254.4	2273.16	2376.69	2386.7	2327.31
Metabolism/Carbohydrate metabolism	ko00030 Pentose phosphate pathway	K00616 transaldolase [EC:2.2.1.2]	799.467	749.291	780.439	726.624	761.963	764.409	691.643	701.648	687.688	669.991	697.822	697.3	656.307	683.203	683.362	690.439	676.528	699.923	697.393	692.845	650.797	682.007	659.555	686.227	665.767	691.3	621.686	656.318	639.508	684.429	662.059	670.341	626.853	615.87	669.243	634.024	695.762	660.042	630.763	648.107	652.384	669.612	683.633	637.84	613.098	645.366	626.143
Metabolism/Carbohydrate metabolism	ko00030 Pentose phosphate pathway	K00851 gluconokinase [EC:2.7.1.12]	66.7535	66.5408	74.3861	63.225	62.8694	67.0626	54.6346	49.2472	53.2162	56.8556	53.6619	53.4653	49.5173	49.8808	55.4789	50.0067	46.6112	63.8121	50.3273	65.9749	50.6027	49.3386	59.4521	69.8345	60.6675	83.138	54.2476	56.1272	73.7975	61.7264	52.031	61.6508	56.0985	53.1617	44.5499	54.7825	72.0457	55.2661	66.4367	60.2299	71.9603	55.4085	67.0625	49.7341	54.8663	48.4071	58.2895
Metabolism/Carbohydrate metabolism	ko00030 Pentose phosphate pathway	K00852 ribokinase [EC:2.7.1.15]	178.403	210.178	154.459	143.104	139.573	140.15	181.917	181.964	178.012	206.101	220.101	184.784	238.251	165.997	171.296	173.786	195.989	239.923	197.115	219.556	193.089	185.403	187.578	228.636	219.296	244.138	193.208	202.959	238.744	215.091	223.03	214.214	231.943	244.016	227.523	310.827	226.559	223.246	200.469	203.594	212.156	215.955	195.695	219.762	230.311	228.043	208.543
Metabolism/Carbohydrate metabolism	ko00030 Pentose phosphate pathway	K00874 2-dehydro-3-deoxygluconokinase [EC:2.7.1.45]	274.103	285.013	211.478	170.245	159.538	168.835	285.05	251.077	249.217	430.939	366.035	292.465	384.368	206.474	202.275	230.229	284.55	324.085	262.421	386.981	294.295	269.064	328.079	382.176	337.742	362.569	431.819	397.233	399.51	377.157	360.561	380.85	343.252	356.725	331.141	389.564	332.588	391.225	360.381	328.719	350.32	303.777	365.664	325.447	316.438	359.461	309.738
Metabolism/Carbohydrate metabolism	ko00030 Pentose phosphate pathway	K00948 ribose-phosphate pyrophosphokinase [EC:2.7.6.1]	848.105	845.614	819.169	823.004	826.758	824.399	878.113	878.604	864.576	873.293	822.161	859.385	853.564	869.234	855.063	836.994	833.008	813.729	803.74	818.089	836.657	855.459	863.391	791.138	840.678	810.823	827.276	805.241	793.166	810.601	860.339	786.048	856.871	849.615	884.236	894.191	833.057	862.199	831.425	823.919	832.708	852.599	827.586	823.41	832.564	856.769	845.113
Metabolism/Carbohydrate metabolism	ko00030 Pentose phosphate pathway	K01053 gluconolactonase [EC:3.1.1.17]	646.663	634.305	726.955	673.114	722.034	730.223	455.684	467.598	477.447	291.815	361.672	456.613	259.56	511.482	530.087	498.087	430.376	467.536	468.823	407.53	421.182	412.024	438.49	414.383	377.662	447.162	350.448	360.083	395.329	360.841	340.592	337.293	372.559	300.232	296.337	224.824	466.258	381.045	422.182	452.148	453.773	443.545	486.781	393.832	455.943	418.646	453.838
Metabolism/Carbohydrate metabolism	ko00030 Pentose phosphate pathway	K01057 6-phosphogluconolactonase [EC:3.1.1.31]	204.199	194.721	199.49	195.997	174.423	182.458	197.16	182.632	191.691	191.457	223.591	182.72	193.401	192.572	180.205	190.372	200.872	219.071	192.622	206.145	209.45	202.258	217.425	228.955	240.832	212.302	230.946	216.468	240.417	226.24	202.499	242.359	218.621	193.769	224.738	192.426	207.981	229.063	225.576	208.472	217.743	213.877	195.117	222.56	211.171	207.621	207.347
Metabolism/Carbohydrate metabolism	ko00030 Pentose phosphate pathway	K01619 deoxyribose-phosphate aldolase [EC:4.1.2.4]	386.54	356.832	344.881	339.873	329.407	316.845	348.395	328.704	336.724	401.004	343.13	339.552	362.653	334.651	317.08	320.093	323.171	340.163	315.744	382.438	339.571	336.637	338.271	329.561	368.47	356.566	358.703	358.796	361.461	351.596	370.123	376.829	368.859	363.665	345.063	451.415	348.901	389.044	368.492	371.559	372.501	352.814	380.406	367.411	349.826	344.334	346.148
Metabolism/Carbohydrate metabolism	ko00030 Pentose phosphate pathway	K01621 xylulose-5-phosphate/fructose-6-phosphate phosphoketolase [EC:4.1.2.9 4.1.2.22]	1383.71	1032.61	1165.59	952.846	958.977	1011.05	1081.41	1088.28	1010.55	525.914	1080.65	1037.23	627.895	1054.65	1067.46	1030.83	1133.1	1007.43	1114.99	820.036	1126.77	1092.5	1021.36	801.821	959.912	764.797	801.332	759.245	705.78	872.327	728.434	832.286	658.084	501.08	579.149	363.842	853.447	690.583	809.601	677.586	752.959	837.915	770.352	879.672	873.394	722.893	854.343
Metabolism/Carbohydrate metabolism	ko00030 Pentose phosphate pathway	K01625 2-dehydro-3-deoxyphosphogluconate aldolase/(4S)-4-hydroxy-2-oxoglutarate aldolase [EC:4.1.2.14 4.1.3.42]	170.724	190.574	141.395	116.581	126.264	122.337	206.463	195.319	185.132	255.419	202.65	202.23	251.036	161.295	177.978	170.567	192.659	227.613	205.503	230.804	208.308	200.266	211.358	221.461	207.478	243.047	244.507	243.486	261.113	238.204	228.655	237.222	228.539	225.833	186.553	229.34	199.598	203.612	218.044	211.653	198.949	190.19	218.242	210.126	187.141	198.167	196.92
Metabolism/Carbohydrate metabolism	ko00030 Pentose phosphate pathway	K01690 phosphogluconate dehydratase [EC:4.2.1.12]	115.982	117.813	80.2263	74.7905	69.8743	69.9442	206.859	254.917	235.913	169.921	176.91	218.176	171.484	212.402	227.99	238.646	217.963	213.544	261.522	187.109	215.537	214.056	195.585	154.656	157.578	158.453	205.001	192.988	219.511	194.697	183.374	214.884	181.469	130.336	98.2485	61.6548	133.896	105.684	145.427	105.19	114.121	133.673	154.938	153.865	96.5476	88.1161	125.81
Metabolism/Carbohydrate metabolism	ko00030 Pentose phosphate pathway	K01783 ribulose-phosphate 3-epimerase [EC:5.1.3.1]	543.48	527.991	546.061	586.296	567.751	577.629	594.251	579.281	581.631	526.345	561.05	572.923	533.122	587.734	594.88	571.364	560.666	542.654	590.448	545.537	587.068	596.048	562.733	537.311	569.382	539.76	548.963	562.237	532.262	553.906	577.966	563.346	554.916	555.63	587.502	601.822	557.335	563.811	568.768	575.577	570.264	600.905	557.602	595.876	582.475	584.1	570.588
Metabolism/Carbohydrate metabolism	ko00030 Pentose phosphate pathway	K01807 ribose 5-phosphate isomerase A [EC:5.3.1.6]	275.481	266.729	267.421	272.947	291.055	284.623	292.968	304.164	294.376	209.116	261.329	296.592	191.372	309.302	303.717	311.923	281.887	260.775	292.378	254.598	266.52	283.621	274.208	267.858	253.963	261.239	262.983	256.03	270.939	240.651	276.749	281.226	247.781	178.223	228.318	131.36	272.777	231.73	273.086	265.52	255.501	283.692	257.844	274.781	233.926	250.167	272.303
Metabolism/Carbohydrate metabolism	ko00030 Pentose phosphate pathway	K01808 ribose 5-phosphate isomerase B [EC:5.3.1.6]	241.022	230.536	225.464	215.427	208.747	204.462	196.368	189.643	192.44	286.862	221.628	200.542	269.91	181.533	185.065	176.014	203.535	198.722	188.428	245.081	191.758	193.677	197.769	208.547	207.74	229.221	195.174	216.146	217.629	209.108	229.78	214.661	228.835	273.443	281.42	362.271	238.793	276.815	206.842	228.195	232.982	218.725	218.82	230.642	244.772	243.17	219.312
Metabolism/Carbohydrate metabolism	ko00030 Pentose phosphate pathway	K01839 phosphopentomutase [EC:5.4.2.7]	258.547	256.55	248.517	234.241	227.31	222.538	218.341	205.336	209.867	225.484	205.922	196.602	224.857	247.973	234.469	233.2	188.664	201.234	209.997	208.091	241.98	221.717	211.601	165.339	206.952	196.657	193.798	204.406	205.295	211.284	221.061	209.523	199.231	209.454	198.486	232.678	185.325	199.976	220.168	194.687	195.901	206.12	191.359	205.775	210.108	193.25	208.03
Metabolism/Carbohydrate metabolism	ko00030 Pentose phosphate pathway	K03738 aldehyde:ferredoxin oxidoreductase [EC:1.2.7.5]	768.946	918.941	472.751	336.634	338.339	375.263	896.325	773.432	801.991	1674.22	1497.73	911.912	1809.82	522.93	563.698	557.996	963.963	799.912	774.082	1149.26	1139.89	992.749	1007.53	1253.67	1334.16	1302.19	1239.64	1358.63	1300.97	1418.89	1401.18	1117.31	1531.24	2317.46	2425.58	3098.06	1295.92	2040.72	1436.5	1318.69	1433.45	1122.99	1145.56	1233.41	1506.27	1725.45	1231.09
Metabolism/Carbohydrate metabolism	ko00030 Pentose phosphate pathway	K05308 gluconate/galactonate dehydratase [EC:4.2.1.140]	12.6024	9.99054	13.6784	17.7338	18.2129	16.1107	9.89758	8.68086	9.55643	5.59941	5.2353	12.1938	5.27643	9.19932	9.31398	10.1499	6.8807	8.29054	8.08832	9.30139	8.94108	6.89515	6.79453	6.69646	9.71731	13.826	7.86198	10.1318	11.9163	9.51729	9.2812	8.48816	10.6572	8.05059	12.1319	9.03224	12.4607	15.7557	14.4848	16.1179	16.4239	15.2373	16.4766	12.4335	13.1849	18.5309	10.2562
Metabolism/Carbohydrate metabolism	ko00030 Pentose phosphate pathway	K05774 ribose 1,5-bisphosphokinase [EC:2.7.4.23]	5.51357	7.72853	4.45702	1.54207	2.10148	2.61963	0.791806	1.6694	1.68643	9.90665	5.88972	2.81396	11.1617	1.63543	3.23964	0.742674	2.6635	2.51229	0.898702	2.81205	0.951179	2.60484	4.85324	5.2615	4.72734	5.63956	2.35859	3.05564	5.01739	2.17538	1.40624	3.35059	3.99646	5.27453	2.78437	4.31976	4.9843	8.48382	4.82825	7.21062	4.40228	2.77043	4.91406	4.35173	3.61522	7.37453	3.76062
Metabolism/Carbohydrate metabolism	ko00030 Pentose phosphate pathway	K06151 gluconate 2-dehydrogenase alpha chain [EC:1.1.99.3]	58.0894	38.6427	80.0726	85.8934	90.8891	96.5335	23.9521	28.8806	26.6081	11.4142	14.8334	27.7644	11.1617	44.3612	50.012	40.8471	24.8593	29.1425	30.8555	13.4113	24.9209	25.4355	21.8396	16.2628	19.6972	19.2836	13.3654	11.0968	14.0069	11.4207	8.99995	11.6154	10.9533	6.66256	8.15423	3.73071	25.8277	15.2709	13.7122	16.7541	23.8739	27.1502	21.1016	23.3128	30.1977	23.8254	23.0765
Metabolism/Carbohydrate metabolism	ko00030 Pentose phosphate pathway	K06152 gluconate 2-dehydrogenase gamma chain [EC:1.1.99.3]	44.8962	46.9367	55.3285	61.3745	52.5371	55.1433	37.8087	41.401	36.7267	21.9669	30.103	36.7691	27.1939	43.1346	49.4046	36.6386	36.1791	40.1966	36.8468	28.7694	35.0034	44.5887	34.9433	32.6851	32.5661	34.7469	30.4652	31.3605	26.7594	30.1834	32.0623	28.3683	28.4193	23.8742	12.5297	15.3155	38.0619	26.9058	33.7978	38.598	40.4671	38.9245	34.3985	38.2331	34.8762	34.2254	36.5805
Metabolism/Carbohydrate metabolism	ko00030 Pentose phosphate pathway	K07404 6-phosphogluconolactonase [EC:3.1.1.31]	226.647	206.597	219.162	193.838	197.714	194.639	175.583	166.773	164.521	175.305	185.635	178.593	184.269	151.073	171.701	161.903	184.447	198.471	179.74	209.822	169.881	174.218	191.703	183.036	191.457	203.024	173.16	172.724	172.682	176.75	169.874	169.316	177.177	142.412	140.213	127.433	181.927	160.223	169.954	186.204	187.266	182.155	199.453	189.611	171.829	187.956	181.022
Metabolism/Carbohydrate metabolism	ko00030 Pentose phosphate pathway	K08093 3-hexulose-6-phosphate synthase [EC:4.1.2.43]	21.0697	20.1696	20.9019	18.6591	17.3372	17.9445	10.4914	18.5303	16.6769	10.122	13.3064	14.6326	10.3499	17.3765	15.7933	21.0424	21.5299	28.6401	19.1723	19.468	13.8872	18.5403	29.6047	27.2641	12.081	25.1051	20.8342	16.7256	19.6515	18.2188	15.4687	16.5296	15.6898	12.9087	12.3308	15.7082	21.7497	15.7557	18.1542	16.1179	15.5773	17.1766	11.2734	14.6094	16.5875	16.829	14.7006
Metabolism/Carbohydrate metabolism	ko00030 Pentose phosphate pathway	K08094 6-phospho-3-hexuloisomerase [EC:5.3.1.27]	8.86109	16.3996	9.98986	6.93932	7.18007	6.81105	7.12626	8.8478	6.74572	11.8449	8.50737	5.62793	8.92934	5.11073	4.04955	3.46581	5.54895	8.54177	3.29524	13.8439	10.0825	8.73386	12.8611	12.2768	9.97994	10.9153	8.84472	11.4184	12.7525	13.3242	10.4062	6.92455	13.9136	14.7132	29.2359	32.5946	12.2342	22.0579	13.5191	13.785	18.1171	13.1595	10.9844	12.7444	22.9673	20.6109	11.4528
Metabolism/Carbohydrate metabolism	ko00030 Pentose phosphate pathway	K11395 2-dehydro-3-deoxy-phosphogluconate/2-dehydro-3-deoxy-6-phosphogalactonate aldolase [EC:4.1.2.55]	0.984566	2.07351	0.768451	0.308414	0.175124	0.78589	4.35493	5.34207	3.37286	11.8449	6.9804	3.00156	6.08819	0.613288	0	0.742674	1.99762	2.26106	1.19827	5.84041	6.84849	3.98387	2.18396	2.71047	6.56575	3.63842	3.34134	9.64938	3.13587	3.26307	7.31246	6.03106	8.43698	10.1326	5.17097	8.63953	2.26559	5.57508	3.09008	5.514	5.92614	4.15564	3.75781	5.59508	7.65576	3.78181	3.2478
Metabolism/Carbohydrate metabolism	ko00030 Pentose phosphate pathway	K11441 dehydrogluconokinase [EC:2.7.1.13]	2.75678	3.20451	1.5369	0.154207	0.700494	0.654909	1.58361	1.00164	1.12429	4.95333	0.87255	1.50078	2.23234	1.22658	1.01239	0.495116	0.443916	0	0.299567	1.08156	0.380472	0.306451	1.21331	1.59439	1.05052	1.45537	0.982747	1.12576	1.67246	0.815768	0.281249	1.11686	0.592069	1.11043	2.18772	1.17812	0.679677	1.21197	1.73817	0.636231	0.677274	0.277043	0.578125	0.621676	0.42532	0.378181	0.683748
Metabolism/Carbohydrate metabolism	ko00030 Pentose phosphate pathway	K11529 glycerate 2-kinase [EC:2.7.1.165]	396.977	401.884	424.953	424.07	445.689	425.56	371.159	395.981	413.175	269.418	310.41	380.823	266.663	443.407	404.146	414.907	356.464	328.858	379.852	356.914	343.946	366.362	379.28	318.241	346.409	367.117	332.562	341.91	347.454	335.824	332.436	335.729	327.118	271.916	298.524	242.496	406.9	372.076	388.578	383.011	387.908	388.552	384.164	387.926	387.466	359.461	386.147
Metabolism/Carbohydrate metabolism	ko00030 Pentose phosphate pathway	K13812 bifunctional enzyme Fae/Hps [EC:4.2.1.147 4.1.2.43]	0.393826	1.88501	0	0.308414	0	0.130982	0.989758	0.333879	0.187381	2.79971	0.654413	0.75039	0.811758	0	0	0.247558	0	0.251229	0	2.37942	0.190236	0.612902	0.485324	0.797197	1.05052	2.00113	0.393099	0.643292	2.09058	3.53499	1.68749	1.34024	1.77621	2.63726	4.37544	17.0827	2.94527	6.05987	3.28321	1.48454	3.89432	1.10817	2.02344	0.932514	7.01778	7.9418	2.22218
Metabolism/Carbohydrate metabolism	ko00030 Pentose phosphate pathway	K13831 3-hexulose-6-phosphate synthase/6-phospho-3-hexuloisomerase [EC:4.1.2.43 5.3.1.27]	20.0851	25.2591	14.2932	12.3366	14.0099	14.9319	13.2628	12.5205	11.4302	13.9985	28.576	12.3814	17.2499	9.60818	9.92141	9.65476	17.9786	16.5811	11.9827	16.2233	18.4529	14.8629	16.0157	18.3355	17.8588	22.3763	19.0653	24.6059	30.1043	29.6396	28.6874	19.8802	32.7118	38.7261	81.7412	74.6141	26.0543	50.6606	29.3558	31.8115	36.7421	23.8257	23.7031	19.5828	42.532	44.8144	22.5637
Metabolism/Carbohydrate metabolism	ko00030 Pentose phosphate pathway	K13937 hexose-6-phosphate dehydrogenase [EC:1.1.1.47 3.1.1.31]	0	0.565502	0.15369	1.07945	0.875618	0.916872	0.989758	0.333879	0.374762	0	0.218138	0.187598	0.20294	0.408859	0.809911	1.48535	0.221958	0.753686	0	0.865245	0.380472	1.2258	0.242662	0.637758	0.52526	0.909606	0.589648	0.482469	0.627174	0.815768	0.281249	0.446745	0	0.277607	0.994418	0.196353	0.679677	0.48479	1.35191	0.636231	1.01591	0.277043	0.289063	1.24335	0.42532	1.51272	0.512811
Metabolism/Carbohydrate metabolism	ko00030 Pentose phosphate pathway	K17463 2-dehydro-3-deoxy-phosphogluconate aldolase [EC:4.1.2.14]	0	0	0	0	0	0	0	0	0	0	0	0	0	0	0	0	0	0	0	0	0	0	0	0	0	0	0	0	0	0	0	0	0	0	0	0	0	0	0	0	0	0	0	0	0	0	0
Metabolism/Carbohydrate metabolism	ko00030 Pentose phosphate pathway	K17464 D-glucosaminate PTS system EIIA component [EC:2.7.1.203]	0	0	0	0	0	0	0.197952	0	0	0.215362	0	0	0	0.204429	0	0.495116	0	0	0	0	0	0	0	0	0	0	0	0	0.209058	0	0	0	0	0	0	0	0.906236	0	0	0	0	0.277043	0	0	0	0.378181	0
Metabolism/Carbohydrate metabolism	ko00030 Pentose phosphate pathway	K17465 D-glucosaminate PTS system EIIB component [EC:2.7.1.203]	0.196913	0.754003	0.768451	0.154207	0.350247	0.261963	0.593855	0.333879	0.187381	0.646086	0	0.187598	0.405879	1.22658	0.202478	0.495116	0.221958	0	0	0.432623	0.570707	0.459677	0	0	1.05052	1.09153	0.393099	0.804115	0.209058	0.543845	0	0	0.148017	0.555213	0.198884	0.589059	0.226559	0.48479	0.57939	0.636231	0.507955	0.692606	0	0	0.85064	0.18909	0.683748
Metabolism/Carbohydrate metabolism	ko00030 Pentose phosphate pathway	K17466 D-glucosaminate PTS system EIIC component	0.393826	0	0	0.154207	0	0	0	0	0	0.430724	0	0.187598	0	0.408859	0.404955	0	0	0	0	0.216311	0	0	0	0	0	0	0	0.160823	0.209058	0	0	0	0	0	0.198884	0	0.679677	0	0	0.212077	0.338637	0	0	0	0.42532	0.567271	0.341874
Metabolism/Carbohydrate metabolism	ko00030 Pentose phosphate pathway	K17467 D-glucosaminate PTS system EIID component	0.787652	0	0.461071	0.771036	0.175124	0.392945	0.197952	0.667759	0.187381	0.430724	0	0.375195	0.405879	0.204429	0.607433	0.247558	0	0	0.599135	0	0	0	0	0	0	0.181921	0	0	0	0.271923	0	0.223373	0.148017	0	0	0.196353	0.453118	0	0.19313	0.848308	0	0	0	0	0	0.18909	0.854685
Metabolism/Carbohydrate metabolism	ko00030 Pentose phosphate pathway	K17468 D-glucosaminate-6-phosphate ammonia-lyase [EC:4.3.1.29]	79.5529	78.4163	86.3739	89.286	89.8384	86.7099	75.4195	77.627	78.3253	52.333	48.4266	77.6654	45.4585	68.4838	83.0159	77.7332	70.3607	75.3686	70.0988	60.1345	60.1145	70.7902	77.6518	63.9352	76.4253	70.9493	58.7683	61.4344	62.7174	58.7353	61.3122	67.0118	64.2395	51.7736	53.8975	29.4529	76.5769	61.8107	57.5528	74.6511	75.8547	78.2645	81.8047	73.9794	69.3271	74.1234	78.2892
Metabolism/Carbohydrate metabolism	ko00030 Pentose phosphate pathway	K18020 glyceraldehyde dehydrogenase large subunit [EC:1.2.99.8]	0.196913	0.377002	0.461071	1.38786	0.525371	0.130982	0.791806	0.16694	0.187381	0	0	0.187598	0	0	0.202478	0	0	0.502457	0	0	0.380472	0	0	0.159439	0.26263	0	0	0.321646	0	0	0	0.223373	0.148017	0	0	0	0.453118	0	0	0.212077	0.677274	0.138521	0	0	0	0	0.170937
Metabolism/Carbohydrate metabolism	ko00030 Pentose phosphate pathway	K18021 glyceraldehyde dehydrogenase medium subunit [EC:1.2.99.8]	0.196913	0.188501	0.461071	0.771036	0.350247	0.916872	0	0.16694	0	0.215362	0	0.187598	0	0.204429	0	0.742674	0	0.251229	0.299567	0	0.380472	0.153226	0.242662	0.159439	0	0	0	0	0	0	0	0	0.296034	0	0	0.196353	0	0.242395	0	0.212077	0	0.138521	0.289063	0	0.42532	0.18909	0
Metabolism/Carbohydrate metabolism	ko00030 Pentose phosphate pathway	K18022 glyceraldehyde dehydrogenase small subunit [EC:1.2.99.8]	1.18148	1.131	0.768451	0.925243	2.10148	0.916872	0.791806	0.667759	0.187381	0.430724	0.436275	0.562793	0	0.408859	0.607433	0.742674	0.887832	0.502457	0.599135	0.432623	0.190236	1.07258	0	0.159439	0.52526	0.909606	0.196549	0	0.209058	0.543845	0.281249	0.223373	0.740086	0.138803	0.994418	0.589059	0.453118	0.96958	1.73817	0.848308	0.677274	0.415564	0.289063	0.310838	1.27596	1.32363	0.854685
Metabolism/Carbohydrate metabolism	ko00030 Pentose phosphate pathway	K18125 aldose 1-dehydrogenase [NAD(P)+] [EC:1.1.1.359]	0.393826	0	0.15369	0	0	0	0.197952	0.333879	0.187381	0	0	0.187598	0	0.408859	0	0	0	0	0	0	0.190236	0	0	0.797197	0.26263	0.727685	0.196549	0.321646	0	0	0	0	0.296034	0.41641	0	0.785412	0	0	0.19313	0	0.169318	0.277043	0	0	0	0.378181	0
Metabolism/Carbohydrate metabolism	ko00030 Pentose phosphate pathway	K18126 2-dehydro-3-deoxygluconokinase/2-dehydro-3-deoxygalactonokinase [EC:2.7.1.178]	0	0	0	0	0.175124	0	0.197952	0	0	0.215362	0	0	0	0	0	0	0	0	0	0	0	0	0	0.318879	0	0.181921	0	0	0	0	0	0	0	0.277607	0.596651	0.196353	0.226559	0	0.19313	0.212077	0	0	0	0	0	0.378181	0.170937
Metabolism/Carbohydrate metabolism	ko00030 Pentose phosphate pathway	K18128 D-glyceraldehyde dehydrogenase (NADP+) [EC:1.2.1.89]	0	0	0	0	0.175124	0	0	0	0	0	0	0	0	0	0	0	0	0	0	0	0	0	0	0	0	0	0	0.160823	0	0	0	0	0	0.138803	0	0	0	0	0	0.636231	0	0	0	0	0	0	0
Metabolism/Carbohydrate metabolism	ko00030 Pentose phosphate pathway	K19243 NAD+ dependent glucose-6-phosphate dehydrogenase [EC:1.1.1.388]	3.74135	3.20451	5.37916	4.47201	6.12932	4.9773	1.58361	2.83797	2.06119	3.87652	2.83579	3.00156	1.21764	4.49745	2.22725	2.9707	1.99762	2.76351	2.09697	2.81205	4.18519	3.83064	1.94129	3.18879	3.15156	3.82034	4.32409	2.89481	3.34493	2.4473	3.65623	2.01035	3.40439	2.77607	2.98325	4.51612	4.30462	1.93916	5.02138	3.60531	5.07955	4.29416	4.91406	2.79754	3.40256	3.40363	5.29905
Metabolism/Carbohydrate metabolism	ko00030 Pentose phosphate pathway	K19813 glucose dehydrogenase [EC:1.1.5.9]	60.0585	64.8443	90.0625	84.814	83.1837	81.2087	54.6346	58.095	56.5891	30.1507	42.5368	54.9661	33.485	64.5997	67.83	53.4725	50.6064	41.2015	53.0234	38.7197	50.6027	57.9193	48.5324	44.4836	47.2734	45.4803	34.003	37.7934	38.6757	33.7184	45.281	37.5266	40.2607	45.5275	30.6281	23.1696	44.6321	39.5104	40.1711	54.9279	58.0762	55.9626	54.0547	54.0858	54.2283	50.109	51.623
Metabolism/Carbohydrate metabolism	ko00030 Pentose phosphate pathway	K21840 hexose oxidase [EC:1.1.3.5]	0	0	0	0	0	0	0	0	0	0	0	0	0	0	0	0	0	0	0	0	0	0	0	0	0	0	0	0.160823	0	0	0	0	0.148017	0	0	0	0	0	0	0	0	0	0	0	0	0	0
Metabolism/Carbohydrate metabolism	ko00030 Pentose phosphate pathway	K22199 phosphopentomutase [EC:5.4.2.7]	0.590739	0.377002	0	0	0.175124	0	0.197952	0.16694	0.187381	0.215362	1.30883	0.375195	0.20294	0	0.404955	0.495116	0.221958	0	0.299567	0.216311	0.570707	0	0	0.956636	0.26263	0.181921	0	0.160823	0.209058	0.543845	1.68749	0.223373	0.444052	0.555213	2.98325	1.96353	0.226559	1.21197	0.57939	1.06038	0.169318	0.554085	0	0.310838	0.42532	1.13454	0.512811
Metabolism/Carbohydrate metabolism	ko00030 Pentose phosphate pathway	K22229 2-ketogluconate reductase [EC:1.1.1.215]	1.5753	0.565502	3.53487	2.62152	1.57611	4.06043	0.791806	1.83634	2.62333	0.646086	0	0.562793	0.405879	2.04429	3.44212	3.46581	0.887832	0.502457	1.19827	0.432623	1.33165	1.07258	1.21331	0	1.05052	0.545764	0.786198	0.482469	0.418116	0.543845	0.562497	0.89349	0.740086	0.138803	0.198884	0	0.679677	0	0.77252	1.90869	1.18523	1.9393	1.73438	0.310838	1.0633	0.945452	1.02562
Metabolism/Carbohydrate metabolism	ko00030 Pentose phosphate pathway	K22345 glucosaminate ammonia-lyase [EC:4.3.1.9]	6.89196	3.95852	6.45499	7.55615	7.35519	7.72792	8.70987	7.51229	7.30786	3.01507	6.10785	7.5039	2.63822	8.99489	10.7313	7.92186	3.99524	3.01474	6.89005	2.81205	7.9899	7.2016	6.06654	3.50767	2.6263	2.36498	4.12754	5.95045	3.55399	3.26307	2.24999	3.79733	2.81233	2.91487	0.397767	3.53435	5.21085	4.8479	3.8626	4.45362	4.5716	4.5712	5.78125	4.04089	3.82788	3.21454	4.78624
Metabolism/Carbohydrate metabolism	ko00030 Pentose phosphate pathway	K22969 glucose 1-dehydrogenase [EC:1.1.1.47]	125.827	134.778	122.952	89.5944	86.6862	91.4252	117.187	113.185	105.87	91.0981	168.839	127.754	117.096	86.2692	82.8134	86.3978	139.612	128.88	128.215	168.939	127.648	117.83	157.73	142.539	180.952	151.904	127.954	136.378	145.295	155.54	121.499	114.367	112.345	72.5941	99.8396	40.8414	128.459	126.288	117.809	90.1327	118.354	99.1812	139.617	101.022	125.895	103.622	101.708
Metabolism/Carbohydrate metabolism	ko00040 Pentose and glucuronate interconversions	K00007 D-arabinitol 4-dehydrogenase [EC:1.1.1.11]	2.16604	3.20451	3.84225	0.616829	0.525371	1.17884	4.15698	1.6694	1.49905	18.5211	5.01717	3.18916	9.7411	0.408859	1.21487	1.48535	4.88307	2.51229	2.99567	5.19147	3.42424	5.05645	5.33856	11.1608	3.15156	7.82261	5.11028	7.55868	12.3344	8.70152	6.18747	9.38165	5.47664	4.58051	1.78995	1.37447	7.24989	3.63592	6.56642	4.45362	4.5716	4.01712	6.07032	3.41922	2.97724	4.34908	2.73499
Metabolism/Carbohydrate metabolism	ko00040 Pentose and glucuronate interconversions	K00008 L-iditol 2-dehydrogenase [EC:1.1.1.14]	355.625	394.909	315.372	275.568	277.045	267.858	336.32	292.645	329.228	345.225	411.408	336.738	338.097	275.366	260.386	273.057	310.741	366.291	306.458	452.74	398.164	365.443	380.008	448.663	453.824	493.552	391.526	417.657	436.513	418.489	430.873	383.307	430.286	497.332	600.628	752.424	475.547	536.662	467.954	466.994	491.023	433.849	427.524	418.077	521.655	537.206	458.966
Metabolism/Carbohydrate metabolism	ko00040 Pentose and glucuronate interconversions	K00011 aldehyde reductase [EC:1.1.1.21]	0.787652	1.69651	0.461071	0.308414	0.875618	0.654909	1.97952	0.834698	0.936905	0.861448	1.7451	0.937988	1.42058	1.43101	0.607433	2.9707	5.10503	7.28563	3.59481	2.37942	0.380472	0.459677	1.94129	1.59439	1.57578	1.09153	0.589648	1.12576	1.04529	1.08769	0.562497	0.89349	1.62819	0.83282	0.795534	1.76718	1.13279	1.45437	1.15878	1.48454	0.677274	1.66226	0.578125	1.86503	0.42532	1.13454	0.512811
Metabolism/Carbohydrate metabolism	ko00040 Pentose and glucuronate interconversions	K00012 UDPglucose 6-dehydrogenase [EC:1.1.1.22]	1142.88	1146.84	1146.53	1255.25	1247.41	1232.67	1191.67	1179.26	1160.08	1108.47	1112.28	1163.11	1082.07	1259.49	1229.24	1216.01	1103.8	1080.79	1169.81	1130.66	1172.42	1166.81	1115.52	1058.84	1158.72	1064.78	1063.53	1081.86	1023.34	1098.3	1107.28	1042.48	1071.79	1160.95	1105.2	1262.35	1093.6	1104.11	1121.51	1125.28	1105.48	1161.92	1075.89	1138.91	1156.02	1095.78	1126.48
Metabolism/Carbohydrate metabolism	ko00040 Pentose and glucuronate interconversions	K00039 ribitol 2-dehydrogenase [EC:1.1.1.56]	4.13518	5.65502	5.84023	5.39725	3.67759	5.63221	2.96927	3.33879	2.62333	3.66115	3.92648	3.00156	5.07349	1.63543	1.8223	2.22802	2.6635	4.77334	2.99567	5.84041	3.61448	3.52419	4.85324	7.01533	4.46471	6.36724	3.14479	4.34222	6.68986	4.07884	3.93748	6.4778	4.14448	5.27453	4.77321	3.92706	8.38268	4.36311	5.02138	4.45362	4.91023	2.6319	8.38282	2.4867	3.40256	3.59272	3.76062
Metabolism/Carbohydrate metabolism	ko00040 Pentose and glucuronate interconversions	K00040 fructuronate reductase [EC:1.1.1.57]	21.4635	32.6106	18.9039	12.0282	10.5074	13.8841	19.7952	15.3585	13.8662	36.3962	25.304	21.3861	27.8027	13.0835	12.5536	19.3095	17.7566	31.1523	22.4676	30.9325	15.0286	13.0242	27.4208	36.8305	18.9094	31.1085	33.4134	35.0594	44.7384	26.9203	26.7186	34.3994	20.4264	18.7384	17.5018	11.3885	36.0229	23.2699	34.9565	27.7821	24.8898	18.0078	31.5078	22.3803	15.3115	18.909	19.3159
Metabolism/Carbohydrate metabolism	ko00040 Pentose and glucuronate interconversions	K00041 tagaturonate reductase [EC:1.1.1.58]	18.116	18.4731	18.9039	14.9581	12.4338	13.8841	19.0033	17.3617	16.1148	33.3811	21.1593	23.6373	28.6145	15.5366	16.1982	13.3681	20.1982	23.113	14.9784	17.0886	12.936	13.9435	20.1409	11.958	12.6062	16.3729	15.5274	15.7606	15.6793	18.2188	16.8749	13.8491	13.3215	11.1043	11.1375	13.1556	12.4607	9.93819	16.9954	13.5729	14.0534	15.5144	15.6094	17.0961	11.271	11.9127	11.6237
Metabolism/Carbohydrate metabolism	ko00040 Pentose and glucuronate interconversions	K00065 2-dehydro-3-deoxy-D-gluconate 5-dehydrogenase [EC:1.1.1.127]	373.15	376.813	398.058	374.569	378.092	384.038	376.702	390.305	375.886	335.749	400.283	398.645	301.568	376.763	393.819	393.37	380.436	462.763	381.05	468.53	370.009	384.75	402.819	454.243	399.197	459.533	453.833	416.692	480.833	407.068	388.404	423.738	378.184	336.737	348.046	335.174	452.665	391.953	428.749	417.367	431.593	398.387	421.742	389.48	425.745	416.566	394.523
Metabolism/Carbohydrate metabolism	ko00040 Pentose and glucuronate interconversions	K00078 dihydrodiol dehydrogenase/D-xylose 1-dehydrogenase (NADP) [EC:1.3.1.20 1.1.1.179]	3.93826	3.95852	2.92011	2.1589	4.20297	1.4408	2.96927	8.34698	6.9331	9.0452	4.36275	10.6931	8.92934	5.11073	5.66938	4.95116	6.21482	6.28071	4.49351	8.00352	2.6633	4.90322	5.82388	4.62374	5.51523	3.4565	5.50338	5.95045	3.9721	7.06999	3.37498	8.71153	5.77267	6.10735	6.56316	5.89059	4.07806	8.96861	5.40764	4.02946	5.24887	7.06459	8.09375	10.2577	5.52916	6.80726	4.78624
Metabolism/Carbohydrate metabolism	ko00040 Pentose and glucuronate interconversions	K00594 alditol oxidase [EC:1.1.3.41]	22.645	23.3741	20.5945	14.4955	15.7611	14.67	11.2832	14.0229	13.3041	8.39912	10.4706	15.9458	8.52346	17.9898	13.7685	14.8535	11.9857	18.0885	15.8771	12.3297	10.8434	13.1774	14.8024	15.3062	13.6568	17.1006	13.955	10.6143	14.6341	14.4119	12.3749	11.6154	11.3973	6.94017	7.35869	7.46141	13.8201	9.93819	12.5535	12.5125	11.3443	10.5276	15.8984	7.77095	14.0356	11.1563	10.769
Metabolism/Carbohydrate metabolism	ko00040 Pentose and glucuronate interconversions	K00699 glucuronosyltransferase [EC:2.4.1.17]	1.18148	2.63901	0.614761	1.85049	1.57611	1.17884	3.16722	1.83634	1.12429	1.29217	1.7451	3.18916	0.811758	1.43101	3.23964	3.96093	2.6635	2.00983	2.69611	1.73049	2.09259	1.07258	3.39727	0.478318	2.6263	3.27458	0.393099	0.482469	1.88152	1.35961	2.81249	2.01035	1.03612	1.11043	0.795534	2.55259	1.81247	2.18155	0.57939	1.27246	0.846592	2.21634	2.3125	0.932514	1.48862	0.756362	2.05124
Metabolism/Carbohydrate metabolism	ko00040 Pentose and glucuronate interconversions	K00848 rhamnulokinase [EC:2.7.1.5]	119.723	119.886	96.3638	77.2578	80.5568	72.0399	113.426	97.8267	97.2507	163.89	143.753	103.366	116.69	77.0699	77.9539	82.4368	106.54	120.841	102.752	167.209	124.985	120.742	130.067	163.107	154.952	183.195	134.833	138.308	148.013	147.382	139.218	125.535	149.201	169.479	190.729	285.694	158.818	190.038	166.478	156.937	174.906	143.231	175.461	143.296	163.323	177.178	158.801
Metabolism/Carbohydrate metabolism	ko00040 Pentose and glucuronate interconversions	K00853 L-ribulokinase [EC:2.7.1.16]	150.442	166.635	109.735	95.6085	95.4423	105.44	148.266	117.859	131.167	217.946	208.758	151.204	163.569	100.784	98.2017	110.163	128.514	148.225	118.329	197.709	183.387	159.355	184.908	204.72	201.7	208.664	192.815	204.728	200.696	214.275	199.124	173.784	201.451	243.6	243.831	355.202	189.856	220.822	210.898	183.871	214.526	193.099	212.75	189.922	240.518	235.039	203.928
Metabolism/Carbohydrate metabolism	ko00040 Pentose and glucuronate interconversions	K00854 xylulokinase [EC:2.7.1.17]	615.353	642.222	469.985	377.808	372.138	377.358	540.804	450.403	472.762	853.695	760.646	541.031	810.947	439.319	393.212	442.139	573.761	652.943	499.679	818.738	630.251	585.169	648.878	929.851	835.426	988.742	714.654	808.779	888.705	790.207	764.715	740.257	843.402	980.646	999.788	1323.81	879.275	966.671	814.816	749.48	807.649	692.606	772.953	685.398	791.945	814.412	739.645
Metabolism/Carbohydrate metabolism	ko00040 Pentose and glucuronate interconversions	K00875 D-ribulokinase [EC:2.7.1.47]	3.34752	4.71252	5.37916	3.70097	3.50247	3.27454	2.77132	3.00491	1.31167	3.23043	4.58089	2.25117	4.46467	3.27087	4.04955	3.21825	4.88307	5.52703	4.49351	3.8936	4.37542	3.06451	2.18396	2.23215	4.46471	5.82148	2.35859	2.57317	4.59928	1.90346	3.65623	5.13757	5.03258	2.63726	1.98884	4.12341	4.53118	4.6055	3.47634	4.24154	2.87841	3.74007	4.04688	4.97341	2.1266	3.9709	4.78624
Metabolism/Carbohydrate metabolism	ko00040 Pentose and glucuronate interconversions	K00880 L-xylulokinase [EC:2.7.1.53]	16.7376	25.6361	11.0657	1.38786	1.57611	4.45338	22.7644	16.527	17.2391	32.5197	35.3383	19.3226	30.4409	8.99489	8.30159	10.645	25.0812	23.113	13.181	41.3155	31.0084	27.7338	23.2955	44.0053	39.9197	43.4792	33.0203	35.2202	37.0033	41.8761	41.6248	37.75	44.1091	33.174	45.5443	58.3168	34.2104	39.9952	37.6604	33.7202	33.525	31.9984	30.6406	32.3272	42.1067	35.7381	35.8968
Metabolism/Carbohydrate metabolism	ko00040 Pentose and glucuronate interconversions	K00963 UTP--glucose-1-phosphate uridylyltransferase [EC:2.7.7.9]	458.217	455.983	450.312	420.986	427.477	431.716	485.377	454.243	456.46	478.75	527.02	457.175	471.226	454.651	444.034	462.191	454.126	504.216	476.911	516.119	478.824	456.766	477.316	589.766	504.512	570.687	509.849	502.25	577.627	538.679	497.81	547.933	508.587	473.319	501.783	469.676	538.077	508.302	540.378	492.019	480.356	472.081	481	468.433	476.146	464.973	479.478
Metabolism/Carbohydrate metabolism	ko00040 Pentose and glucuronate interconversions	K01051 pectinesterase [EC:3.1.1.11]	32.0968	32.2336	22.2851	12.7992	14.185	17.6825	21.7747	18.3634	21.1741	46.7336	41.6643	27.952	41.8056	16.1499	16.6032	18.8144	25.5252	28.8913	20.071	37.8545	24.7307	22.5242	29.1194	26.4669	30.4651	31.8362	31.0548	37.3109	22.5783	30.7272	27.2811	32.8358	26.3471	22.9025	17.5018	18.2608	23.3356	34.4201	31.6733	30.5391	30.4773	28.8124	34.6875	31.3946	25.5192	32.3345	22.9056
Metabolism/Carbohydrate metabolism	ko00040 Pentose and glucuronate interconversions	K01184 polygalacturonase [EC:3.2.1.15]	0.984566	0.565502	0.922141	0	0.175124	0.392945	1.18771	0.834698	0.187381	1.93826	0.87255	0.187598	1.0147	0.408859	0.404955	0	0.665874	0.251229	0.299567	1.08156	0.570707	0.459677	0.485324	0.478318	0.26263	0.909606	0.589648	0.804115	0.627174	0.815768	0.843746	0	1.33215	0.555213	0.596651	1.17812	0.453118	1.69676	0.96565	1.48454	1.69318	0.969649	3.17969	1.24335	2.33926	2.26909	0.683748
Metabolism/Carbohydrate metabolism	ko00040 Pentose and glucuronate interconversions	K01195 beta-glucuronidase [EC:3.2.1.31]	50.6067	49.1987	30.4307	38.8602	37.3013	36.02	82.5458	75.7906	76.0767	112.634	108.414	90.422	135.158	74.0034	74.1068	71.7918	77.6853	86.4226	68.601	91.4997	77.8064	78.1451	91.2408	85.9378	96.3852	90.4148	111.444	117.401	105.783	113.12	105.749	100.071	95.9151	100.632	81.5423	112.903	78.3894	100.352	81.694	83.3463	77.2092	89.6233	88.1641	84.2371	95.697	87.1707	85.8104
Metabolism/Carbohydrate metabolism	ko00040 Pentose and glucuronate interconversions	K01213 galacturan 1,4-alpha-galacturonidase [EC:3.2.1.67]	0	0	0.15369	0.154207	0.175124	0	0.197952	0	0	0.215362	0.218138	0	0	0.204429	0	0	0.665874	0	0	0.216311	0.190236	0	0.485324	0	0	0	0.196549	0.321646	0	0.271923	0	0	0	0.277607	0	0.392706	0.226559	0	0.38626	0.424154	0.169318	0.415564	0	0.310838	0	0.18909	0.170937
Metabolism/Carbohydrate metabolism	ko00040 Pentose and glucuronate interconversions	K01629 rhamnulose-1-phosphate aldolase [EC:4.1.2.19]	9.058	11.687	4.14964	2.46732	1.75124	2.22669	8.90782	7.51229	10.4933	16.7982	10.4706	7.8791	17.6557	3.4753	3.44212	3.46581	6.43678	8.03931	3.89438	11.2482	10.0825	7.81451	8.97849	12.7552	8.92942	15.2814	7.46888	11.9009	13.3797	10.8769	16.5937	14.2958	16.5779	14.5743	14.7174	17.2791	11.1014	14.7861	10.429	11.4522	14.2227	11.9128	13.2969	10.2577	13.3976	11.5345	13.1622
Metabolism/Carbohydrate metabolism	ko00040 Pentose and glucuronate interconversions	K01685 altronate hydrolase [EC:4.2.1.7]	284.539	298.208	300.618	243.956	290.005	287.112	214.777	211.179	195.064	173.366	186.508	215.362	135.361	187.462	214.829	210.177	227.507	222.84	227.971	201.602	175.207	195.056	238.051	212.214	224.023	236.134	204.608	212.286	232.054	203.126	167.905	206.173	194.939	145.049	119.529	104.852	232.903	189.795	235.619	226.922	226.379	197.254	248.883	196.76	180.974	199.112	199.825
Metabolism/Carbohydrate metabolism	ko00040 Pentose and glucuronate interconversions	K01686 mannonate dehydratase [EC:4.2.1.8]	131.144	128.558	117.727	97.3048	102.798	106.357	121.146	108.511	106.245	126.417	117.14	119.875	126.431	108.348	112.375	100.756	116.972	141.944	128.814	127.624	110.907	104.5	136.861	131.059	115.557	136.259	122.057	137.504	143.414	143.303	132.749	125.982	124.186	99.522	92.6798	65.7782	141.146	118.046	127.466	136.365	137.317	131.595	131.523	128.065	120.578	141.251	132.134
Metabolism/Carbohydrate metabolism	ko00040 Pentose and glucuronate interconversions	K01728 pectate lyase [EC:4.2.2.2]	24.2203	29.0291	21.2092	17.7338	15.2357	19.5163	22.5665	24.0393	23.2352	45.4414	31.4118	29.2652	39.7762	17.9898	20.0453	17.3291	31.74	18.5909	20.3706	38.0708	34.4327	28.5	38.5832	30.7718	37.5561	37.6577	36.5582	41.9748	34.0765	33.1745	38.2498	29.9319	39.6686	41.2246	41.5667	51.2481	28.3199	53.5693	42.4886	53.8676	59.6001	46.5432	53.1875	40.4089	66.7752	62.778	46.8368
Metabolism/Carbohydrate metabolism	ko00040 Pentose and glucuronate interconversions	K01730 oligogalacturonide lyase [EC:4.2.2.6]	36.232	42.2242	36.2709	39.477	39.0526	33.7933	32.4641	28.5467	23.4226	35.5347	29.2304	31.704	26.5851	23.5094	19.8428	22.7753	25.5252	21.6057	28.7585	30.9325	33.6717	30.1854	40.2819	29.1774	29.6772	34.3831	25.3549	39.2408	26.5504	27.1923	34.5936	23.2307	39.6686	40.1142	38.9812	51.8372	31.9448	37.5712	38.8191	45.5966	48.2557	43.4957	39.8906	45.3823	46.1472	51.2435	44.2727
Metabolism/Carbohydrate metabolism	ko00040 Pentose and glucuronate interconversions	K01731 pectate disaccharide-lyase [EC:4.2.2.9]	0.393826	2.26201	0	0	0	0	0	0	0.187381	0.861448	0	0.187598	0.811758	0	0	0	0	0	0	0	0	0.612902	0.242662	0	0	0	0	0.482469	0.209058	0.815768	0.843746	0	0.148017	0.555213	1.1933	0.785412	0	0.727185	0.38626	0.212077	0.169318	0.969649	0.578125	0.621676	1.0633	1.13454	1.19656
Metabolism/Carbohydrate metabolism	ko00040 Pentose and glucuronate interconversions	K01804 L-arabinose isomerase [EC:5.3.1.4]	168.361	173.986	106.2	69.7017	74.6026	77.1482	183.501	124.37	142.784	293.754	271.145	174.653	260.574	106.099	115.21	110.411	142.053	174.604	128.514	244.648	177.11	155.677	198.255	223.375	215.882	231.95	205.198	228.69	215.539	231.134	209.811	187.856	215.957	245.821	189.138	271.163	200.958	263.241	215.147	207.623	204.706	184.233	202.922	207.64	200.751	221.236	203.073
Metabolism/Carbohydrate metabolism	ko00040 Pentose and glucuronate interconversions	K01805 xylose isomerase [EC:5.3.1.5]	248.701	250.518	220.545	206.483	197.189	204.2	266.641	211.846	226.356	336.826	296.231	269.015	314.759	229.779	223.94	220.079	261.023	299.213	269.012	340.69	282.12	252.363	292.893	325.256	290.731	317.634	298.952	323.254	334.702	305.641	320.623	293.958	296.478	320.358	284.404	375.23	291.128	268.331	282.549	278.245	299.016	269.424	296.867	286.282	279.648	283.447	280.508
Metabolism/Carbohydrate metabolism	ko00040 Pentose and glucuronate interconversions	K01812 glucuronate isomerase [EC:5.3.1.12]	165.407	184.919	117.266	81.884	87.912	91.5562	159.945	121.532	133.228	256.496	240.824	163.96	248.398	109.165	99.4166	118.333	159.588	200.983	147.387	241.62	168.549	142.347	183.695	219.708	200.387	219.215	225.442	234.319	253.378	234.125	223.593	204.386	207.816	237.493	208.828	315.539	200.278	216.216	213.409	203.594	203.182	187.558	227.492	191.787	202.452	239.956	187.518
Metabolism/Carbohydrate metabolism	ko00040 Pentose and glucuronate interconversions	K01815 4-deoxy-L-threo-5-hexosulose-uronate ketol-isomerase [EC:5.3.1.17]	58.4832	72.9498	33.5045	16.6544	24.5173	20.0402	49.092	38.73	43.8472	131.802	99.907	49.7134	134.346	35.7751	33.0039	34.9057	55.2675	77.8809	48.5299	98.4216	45.6566	43.0564	59.6948	87.2134	72.2232	81.1368	89.2334	84.9145	97.0029	85.1118	70.5934	82.8712	70.3082	72.4553	59.4662	68.7235	54.3741	77.0816	76.2864	58.3212	55.5364	50.8373	74	57.505	55.9296	71.6653	61.5373
Metabolism/Carbohydrate metabolism	ko00040 Pentose and glucuronate interconversions	K01820 L-rhamnose isomerase/sugar isomerase [EC:5.3.1.14 5.3.1.-]	73.4486	78.9818	79.6115	60.4492	55.8644	64.443	65.1261	49.4142	59.025	80.1147	70.4585	59.4684	72.6524	50.6985	51.6318	49.5116	62.3702	70.0928	64.407	88.255	75.5236	58.8386	69.8866	92.6343	81.4153	90.7787	79.9956	73.1744	86.9681	78.0418	79.3121	70.8091	74.1566	76.6194	85.7188	114.277	91.7564	103.26	92.5093	92.0414	81.9501	76.0482	87.0078	72.1144	88.0412	105.702	77.2636
Metabolism/Carbohydrate metabolism	ko00040 Pentose and glucuronate interconversions	K03077 L-ribulose-5-phosphate 4-epimerase [EC:5.1.3.4]	85.2634	94.6274	68.8532	57.9819	57.2654	54.7504	97.1942	93.987	96.3138	137.186	130.883	99.8019	142.464	78.9097	79.7762	82.6844	87.4514	104.009	84.1785	125.461	129.17	115.992	110.168	139.669	142.871	149.175	135.029	127.211	132.334	148.742	126.281	136.481	133.511	141.857	151.35	194.586	124.834	146.164	136.736	134.669	143.751	130.21	121.406	128.376	140.781	148.814	127.861
Metabolism/Carbohydrate metabolism	ko00040 Pentose and glucuronate interconversions	K03078 3-dehydro-L-gulonate-6-phosphate decarboxylase [EC:4.1.1.85]	2.75678	4.52402	1.69059	1.85049	2.27661	1.04785	3.95903	3.00491	2.62333	8.18376	5.2353	1.87598	9.7411	2.24872	2.42973	2.9707	4.66112	2.51229	1.49784	6.05672	4.94613	5.51612	4.36791	7.65309	3.41419	7.45877	4.91374	6.2721	9.40761	6.25422	7.31246	7.81804	7.10482	8.3282	5.17097	6.87235	7.92956	8.72622	7.53207	6.36231	4.74092	5.54085	6.07032	6.21676	4.2532	5.10544	4.27343
Metabolism/Carbohydrate metabolism	ko00040 Pentose and glucuronate interconversions	K03079 L-ribulose-5-phosphate 3-epimerase [EC:5.1.3.22]	167.376	171.536	179.664	176.259	192.636	173.289	165.488	155.421	157.025	154.415	171.02	158.708	135.767	157.819	147.606	156.952	168.466	190.934	154.277	191.219	176.539	149.242	172.775	184.631	200.124	210.483	177.091	170.472	172.891	183.276	176.343	157.478	175.844	188.773	190.133	261.149	221.575	205.066	189.267	210.38	228.58	198.64	194.828	178.732	225.419	254.138	205.979
Metabolism/Carbohydrate metabolism	ko00040 Pentose and glucuronate interconversions	K03331 L-xylulose reductase [EC:1.1.1.10]	4.529	2.26201	3.38118	3.54677	3.32735	2.61963	2.17747	1.6694	2.9981	2.15362	2.61765	2.43877	3.65291	1.83986	3.84708	1.48535	2.6635	3.5172	2.39654	3.8936	2.6633	1.99193	2.42662	4.62374	3.15156	4.18419	3.34134	3.5381	2.71775	5.71037	2.81249	2.01035	1.33215	3.60889	3.97767	5.89059	3.62494	4.12071	4.24886	5.08985	2.87841	3.04747	3.46875	4.35173	4.2532	1.8909	3.2478
Metabolism/Carbohydrate metabolism	ko00040 Pentose and glucuronate interconversions	K05351 D-xylulose reductase [EC:1.1.1.9]	7.28579	9.80204	5.99392	7.55615	4.90346	6.15614	11.4812	8.18005	5.80881	14.2139	9.16178	7.5039	8.32052	9.19932	3.6446	5.44628	7.99049	13.3151	8.38789	15.1418	10.0825	7.96773	7.27985	17.6978	19.6972	19.4656	12.1861	14.3132	20.6967	15.4996	13.2187	14.7426	14.3577	13.7415	16.5073	22.9733	13.5935	13.8165	16.9954	14.6333	13.8841	11.9128	16.4766	10.8793	14.0356	14.3709	14.8715
Metabolism/Carbohydrate metabolism	ko00040 Pentose and glucuronate interconversions	K05352 ribitol-5-phosphate 2-dehydrogenase (NADP+) [EC:1.1.1.405]	0.787652	0.565502	0.15369	0	0.175124	0.130982	0	0	0	0.646086	0	0	0	0	0.202478	0	0	0.251229	0.299567	0	0	0	0	0.318879	0	0.181921	0	0	0	0	0.562497	0	0.148017	0.277607	0.994418	0.392706	0	0	0.19313	0.212077	0.338637	0.138521	0.289063	0	0.85064	0	0
Metabolism/Carbohydrate metabolism	ko00040 Pentose and glucuronate interconversions	K08092 3-dehydro-L-gulonate 2-dehydrogenase [EC:1.1.1.130]	18.116	19.6041	8.45296	7.86457	8.40593	7.46596	14.8464	14.0229	12.9293	31.4428	31.8481	13.8822	34.0939	7.56389	6.47929	7.92186	11.9857	19.5958	9.88573	18.8191	19.7845	13.4839	14.8024	18.9733	23.8993	16.7367	27.1238	28.3048	23.8326	22.0257	23.6249	19.4334	23.5347	30.3979	26.0537	31.6128	18.1247	23.9971	19.1199	20.3594	20.8262	19.2545	17.0547	17.4069	21.0533	23.6363	17.9484
Metabolism/Carbohydrate metabolism	ko00040 Pentose and glucuronate interconversions	K08322 L-gulonate 5-dehydrogenase [EC:1.1.1.380]	10.0426	12.6296	7.37713	5.70567	4.90346	4.06043	9.50167	10.0164	8.61953	20.244	15.924	12.1938	22.7292	8.58603	5.87185	6.18895	10.8759	11.5565	6.29092	18.8191	11.0337	9.80644	13.1037	15.1467	11.0305	17.1006	14.7412	17.3689	15.8884	16.8592	18.8437	10.2751	17.318	17.4892	15.5129	23.5624	10.6483	17.9372	11.3947	9.11931	13.5455	15.6529	15.3203	16.7853	21.6913	20.4218	17.2646
Metabolism/Carbohydrate metabolism	ko00040 Pentose and glucuronate interconversions	K08323 mannonate dehydratase [EC:4.2.1.8]	87.2325	88.4069	80.6874	65.5381	66.8972	67.5866	72.0544	62.9363	62.96	86.3602	87.4732	67.7227	82.3935	59.2845	65.1978	68.5736	70.5826	76.8759	69.4997	76.7905	62.3973	62.6693	83.961	82.7491	78.789	92.5979	91.3955	96.3329	89.4768	91.9098	79.0308	86.2218	70.0121	58.1586	57.4774	57.9241	86.5455	85.0806	91.9299	85.467	91.9399	84.775	89.0313	78.0203	84.0007	98.8943	86.836
Metabolism/Carbohydrate metabolism	ko00040 Pentose and glucuronate interconversions	K09988 D-lyxose ketol-isomerase [EC:5.3.1.15]	37.4135	38.6427	24.2831	20.3554	21.3651	22.6598	35.4333	29.2144	33.1664	62.455	59.3334	41.4591	62.7083	26.167	24.4998	25.746	32.6278	35.9257	25.4632	58.8367	44.3249	36.6209	51.4443	66.4862	65.6575	62.7628	60.7338	63.3642	57.2819	64.9895	59.0622	56.96	67.4958	86.8909	99.4418	153.548	52.3351	78.0512	52.5314	57.897	62.6478	59.5642	49.1406	48.4907	73.793	64.858	60.1698
Metabolism/Carbohydrate metabolism	ko00040 Pentose and glucuronate interconversions	K12447 UDP-sugar pyrophosphorylase [EC:2.7.7.64]	12.9963	12.2526	9.83617	8.01878	9.80692	9.16872	20.587	23.3716	20.4245	62.8857	22.6863	24.5753	32.4703	13.4923	16.6032	16.8339	27.3008	27.1327	24.265	27.4715	20.3552	19	22.3249	11.3202	18.6467	15.8271	18.4756	26.6966	12.7525	17.9469	21.6561	20.7736	27.9752	25.2622	23.6671	24.1514	13.8201	18.1796	16.8023	19.9352	15.408	21.0552	18.5	22.0695	10.633	18.5309	12.3075
Metabolism/Carbohydrate metabolism	ko00040 Pentose and glucuronate interconversions	K13247 L-gulonate 3-dehydrogenase [EC:1.1.1.45]	37.0197	38.8312	40.4205	45.1827	47.6336	40.9973	38.0067	43.4043	34.2907	17.6597	13.9608	32.8296	11.1617	47.8365	39.8881	39.6093	35.9572	43.4625	37.1464	22.0638	31.9596	31.4113	27.9061	20.7271	21.273	28.7435	23.979	18.0122	20.9058	22.2976	18.2812	18.9867	22.3506	9.85504	12.9274	2.74894	39.6478	19.3916	24.3344	25.8734	29.1228	30.4747	26.0156	22.0695	25.3065	25.149	29.4012
Metabolism/Carbohydrate metabolism	ko00040 Pentose and glucuronate interconversions	K13877 2,5-dioxopentanoate dehydrogenase [EC:1.2.1.26]	119.329	116.305	110.35	115.81	109.627	117.491	116.396	119.195	124.983	137.401	139.172	147.452	132.52	111.618	117.032	126.255	126.96	172.343	140.497	167.425	111.859	115.839	144.869	127.233	131.315	124.798	161.367	158.411	157.421	147.926	129.656	156.361	147.129	96.6071	83.3322	55.3715	149.302	104.957	124.762	127.882	130.206	116.912	154.07	134.593	93.5704	107.214	130.425
Metabolism/Carbohydrate metabolism	ko00040 Pentose and glucuronate interconversions	K14259 2-dehydro-3-deoxy-D-arabinonate dehydratase [EC:4.2.1.141]	44.1085	45.4287	52.562	51.9678	54.8137	51.7378	43.1534	42.0688	41.786	23.4745	32.7206	49.7134	21.3087	50.0852	45.1525	44.0653	45.2794	60.5461	51.5256	40.8828	40.7105	36.4677	42.7085	39.541	43.0713	42.2057	28.3031	30.878	37.2123	36.1657	35.1561	32.389	35.9682	24.5682	23.0705	12.3702	51.2023	37.8136	40.5573	41.355	49.441	41.972	42.7813	40.0981	47.6358	42.9235	42.2215
Metabolism/Carbohydrate metabolism	ko00040 Pentose and glucuronate interconversions	K14273 D-xylose 1-dehydrogenase (NADP+, D-xylono-1,5-lactone-forming) [EC:1.1.1.179]	25.4018	20.5466	23.3609	23.2853	25.0427	21.0881	27.9112	29.7153	29.4188	21.7516	26.8309	24.3877	19.0763	27.3935	26.5246	25.9936	16.8688	25.1229	27.5602	30.7162	31.5791	28.3467	29.3621	41.9326	33.0914	44.3888	25.1583	31.3605	28.85	33.1745	25.8749	31.7189	24.4228	25.5398	26.4515	29.2566	40.3275	39.9952	33.9909	35.841	34.033	25.4879	33.8203	27.3537	37.4281	34.6035	30.0849
Metabolism/Carbohydrate metabolism	ko00040 Pentose and glucuronate interconversions	K14274 xylono-1,5-lactonase [EC:3.1.1.110]	150.245	167.2	170.289	184.586	195.088	190.971	157.767	190.979	177.825	172.505	152.042	172.215	131.099	182.555	196.606	183.193	173.127	217.564	202.208	216.744	178.631	169.161	183.452	231.506	187.255	222.308	159.205	182.856	214.703	172.127	153.562	171.55	183.985	145.882	137.627	127.826	217.043	147.861	188.495	178.993	190.991	170.658	196.274	163.501	177.996	163.752	177.775
Metabolism/Carbohydrate metabolism	ko00040 Pentose and glucuronate interconversions	K14275 D-xylonate dehydratase [EC:4.2.1.82]	0	0.377002	0	0.154207	0.175124	0.130982	0	0	0.187381	0	0	0	0	0.204429	0	0.495116	0.221958	0.251229	0	0	0	0	0.242662	0.159439	0.52526	0.545764	0	0.482469	0	0.271923	0	0	0.444052	0	0.198884	0	0.453118	0	0.57939	0.212077	0	0.277043	0	0	0	0	0.341874
Metabolism/Carbohydrate metabolism	ko00040 Pentose and glucuronate interconversions	K14756 klotho [EC:3.2.1.31]	0	0	0	0.154207	0	0	0	0.16694	0	0	0.218138	0	0	0	0	0	0	0	0	0	0	0.153226	0	0	0	0	0	0	0.209058	0	0	0	0.296034	0	0	0	0	0	0.19313	0	0	0	0	0	0	0	0
Metabolism/Carbohydrate metabolism	ko00040 Pentose and glucuronate interconversions	K16190 glucuronokinase [EC:2.7.1.43]	22.8419	21.6776	16.9059	23.1311	19.789	18.5994	27.9112	20.8675	21.1741	28.6431	24.4314	23.8249	21.9175	20.0341	17.4131	22.2802	17.5347	18.8421	16.4762	29.6346	30.0573	22.2177	29.3621	29.3369	30.7277	30.3808	24.1756	31.5213	29.0591	27.1923	28.6874	22.1139	31.9717	46.7767	38.5834	68.5272	32.6245	41.4495	31.6733	40.0825	42.3296	37.2622	34.3985	37.9222	48.9118	52.9453	37.6062
Metabolism/Carbohydrate metabolism	ko00040 Pentose and glucuronate interconversions	K16849 altronate dehydratase small subunit [EC:4.2.1.7]	2.55987	3.95852	3.0738	1.07945	1.92636	2.48865	2.17747	1.16858	1.87381	4.30724	2.83579	2.62637	4.26173	2.65758	2.83469	1.73291	3.77329	4.01966	1.19827	4.54254	7.22896	1.68548	3.88259	5.10206	3.41419	4.36611	3.93099	4.34222	3.9721	3.26307	2.81249	2.68047	3.84845	6.52376	4.37544	6.47965	3.62494	5.09029	4.44199	5.93816	7.45001	3.8786	7.22657	3.10838	4.2532	6.99635	3.07687
Metabolism/Carbohydrate metabolism	ko00040 Pentose and glucuronate interconversions	K16850 altronate dehydratase large subunit [EC:4.2.1.7]	46.0777	65.4098	44.4165	33.7714	36.6008	38.1157	42.1637	39.2308	38.0383	38.1191	42.755	41.2715	32.8762	42.3169	40.2931	41.3422	41.2842	52.2555	55.1204	41.3155	46.9882	41.3709	45.1351	43.2081	47.536	56.9413	45.2064	52.7499	45.7837	45.4111	45.8435	46.0147	53.4342	51.6348	56.4829	85.6099	56.6397	49.2062	61.0291	62.7748	65.8649	45.5735	61.5703	48.4907	66.7752	77.9053	58.6314
Metabolism/Carbohydrate metabolism	ko00040 Pentose and glucuronate interconversions	K17738 D-arabinitol 2-dehydrogenase [EC:1.1.1.250]	0.590739	0.188501	0	0.154207	0.350247	0.261963	0.197952	0.500819	0.562143	0.215362	0.436275	0	0.405879	0	0	0	0.443916	0.502457	1.49784	0	0.380472	1.07258	0.727985	0.637758	0	0.727685	0.196549	0.482469	0.209058	0.271923	0.281249	0.670118	0.740086	0.83282	0.596651	1.57082	0.453118	0.727185	0	0.212077	0	1.38521	0.867188	0.310838	0.42532	1.70181	0.341874
Metabolism/Carbohydrate metabolism	ko00040 Pentose and glucuronate interconversions	K17743 D-xylose reductase [EC:1.1.1.307]	6.69505	8.29403	4.91809	6.01408	6.47957	4.3224	8.70987	10.1833	10.4933	13.1371	8.07109	8.81709	8.52346	11.8569	11.5412	17.5766	33.0717	36.6794	17.3749	13.6276	11.0337	9.49999	8.73582	13.8712	10.7678	16.0091	9.63092	9.00609	10.662	11.9646	10.9687	13.8491	9.91715	6.80136	3.97767	7.26506	13.1404	7.02945	12.1672	13.3608	9.98979	7.34163	14.4531	12.7444	5.74182	7.9418	7.17936
Metabolism/Carbohydrate metabolism	ko00040 Pentose and glucuronate interconversions	K17818 D-arabinitol dehydrogenase (NADP+) [EC:1.1.1.287]	4.72591	2.26201	2.76642	2.62152	2.27661	2.48865	2.37542	2.5041	2.24857	4.95333	6.32599	2.43877	4.87055	1.63543	2.42973	1.48535	3.55133	3.26597	0.898702	3.24467	3.42424	3.83064	2.91194	6.0587	5.51523	6.18532	4.52064	4.02057	8.36232	5.16653	4.49998	4.69082	5.1806	8.1894	9.94418	18.0645	4.75774	7.51424	5.40764	4.66569	7.11137	6.37198	4.33594	4.35173	8.71906	7.37453	5.9828
Metabolism/Carbohydrate metabolism	ko00040 Pentose and glucuronate interconversions	K18102 L-galactonate dehydratase [EC:4.2.1.146]	0.787652	0.754003	0.461071	0.154207	0.175124	1.04785	1.58361	0.834698	0.187381	0.215362	0	0.375195	0.20294	0.408859	1.41734	0.495116	1.10979	0	0	0	0.570707	0.306451	0.970647	0.159439	0.26263	0.363842	0.786198	0.482469	0.209058	0	0	0	0.148017	0	0.795534	0	0.906236	0.48479	1.15878	0.848308	0	0.554085	1.15625	0.310838	0.21266	0.378181	0.683748
Metabolism/Carbohydrate metabolism	ko00040 Pentose and glucuronate interconversions	K18103 L-threo-3-deoxy-hexylosonate aldolase [EC:4.1.2.54]	0	0	0	0	0	0	0	0.16694	0	0	0	0	0	0	0	0.247558	0	0	0	0.216311	0.190236	0	0	0	0	0.181921	0	0	0	0	0	0	0.296034	0	0.198884	0.981765	0	0.242395	0	0.424154	0.507955	0.138521	0	0	0.21266	0	0
Metabolism/Carbohydrate metabolism	ko00040 Pentose and glucuronate interconversions	K18106 D-galacturonate reductase [EC:1.1.1.-]	19.8882	19.7926	18.2891	17.2712	16.4616	17.0276	24.546	20.7005	22.111	17.6597	20.9412	24.3877	14.6117	19.2164	19.4379	17.8242	25.7471	20.852	19.7715	22.7127	20.7357	24.3629	24.5088	19.2922	32.3035	26.1967	15.9205	22.1936	19.4424	17.403	20.5311	20.1035	22.0546	26.6502	31.8214	36.1289	26.5074	28.6026	23.1756	28.2062	29.8	29.505	29.7735	19.8936	28.7091	26.4727	27.179
Metabolism/Carbohydrate metabolism	ko00040 Pentose and glucuronate interconversions	K18107 L-glyceraldehyde reductase [EC:1.1.1.372]	0	0	0	0.308414	0.175124	0	0	0.16694	1.12429	0	0	0.937988	0.20294	0.613288	0.607433	2.22802	4.2172	3.5172	0	0.432623	0.380472	0	0.242662	0.159439	0.26263	0.181921	0.393099	0.160823	0.627174	0.271923	0.281249	0	0	0.138803	0.397767	0.196353	0.226559	0.242395	0.19313	0.636231	0.338637	0.415564	0.289063	0	0.21266	0.378181	0
Metabolism/Carbohydrate metabolism	ko00040 Pentose and glucuronate interconversions	K19551 pectate lyase C [EC:4.2.2.2 4.2.2.10]	0.196913	0	0	0.308414	0	0.130982	0	0.333879	0.374762	0.430724	0	0	0.20294	0	0	0.247558	0	0	0.299567	0	0	0	0.485324	0.159439	0	0	0	0.160823	0.209058	0.271923	0	0.223373	0	0.138803	0	0.196353	0.453118	0	0	0	0	0	0.867188	0.621676	0.42532	0.378181	0.170937
Metabolism/Carbohydrate metabolism	ko00040 Pentose and glucuronate interconversions	K19588 2,5-dioxopentanoate dehydrogenase [EC:1.2.1.26]	2.9537	2.26201	2.15166	2.77573	2.80198	4.19141	2.96927	3.17185	1.87381	1.7229	0.87255	2.25117	2.0294	2.04429	2.02478	2.47558	1.33175	1.7586	2.99567	1.29787	2.6633	2.29838	1.94129	0.956636	2.6263	3.09266	0.786198	0.643292	1.04529	2.17538	1.40624	2.01035	1.92422	0.971623	2.3866	2.55259	3.17182	1.93916	2.51069	1.48454	0.846592	2.35486	3.75781	1.55419	2.97724	0.567271	1.19656
Metabolism/Carbohydrate metabolism	ko00040 Pentose and glucuronate interconversions	K21030 D-ribitol-5-phosphate cytidylyltransferase [EC:2.7.7.40]	1.5753	1.88501	0.768451	0.462622	0.175124	0.261963	0.197952	0.667759	0.749524	2.58434	1.96324	0.562793	2.0294	0.408859	0.809911	0.495116	0.221958	0.251229	0.599135	0.865245	1.52189	0.919354	1.21331	0.797197	0.52526	0.181921	1.5724	1.12576	0.836232	1.90346	1.12499	1.56361	1.48017	2.91487	1.98884	1.37447	0.453118	0.96958	0.38626	0.212077	0.846592	0.692606	0.578125	2.4867	1.27596	0.756362	1.70937
Metabolism/Carbohydrate metabolism	ko00040 Pentose and glucuronate interconversions	K21031 D-ribitol-5-phosphate cytidylyltransferase [EC:2.7.7.40]	0	0.377002	0.461071	0.771036	0.175124	0	0	0.333879	0.374762	0	0	0	0.811758	0.408859	0.607433	0.990232	0	0	0.299567	0	0.570707	0.306451	0.485324	0.478318	0.26263	0.363842	0	0.643292	0.209058	0	0	0	0.148017	0.41641	0.198884	0.196353	0.453118	0.242395	0.19313	0.212077	0.169318	0.554085	0	0	0.85064	0.378181	0.341874
Metabolism/Carbohydrate metabolism	ko00040 Pentose and glucuronate interconversions	K21619 tagaturonate epimerase [EC:5.1.2.7]	93.5337	88.9724	55.1748	41.3275	45.357	46.2365	95.6106	72.6188	87.1322	144.723	143.535	95.8624	145.711	66.8484	63.578	76.4954	89.4491	104.762	82.0815	125.893	98.1617	86.5725	102.889	128.827	138.669	119.158	125.988	116.436	132.543	132.698	118.406	115.26	112.345	138.803	135.241	182.805	100.819	138.165	106.415	114.734	116.83	110.124	110.422	118.74	117.814	143.898	118.63
Metabolism/Carbohydrate metabolism	ko00040 Pentose and glucuronate interconversions	K21681 ribitol-5-phosphate 2-dehydrogenase (NADP+)/D-ribitol-5-phosphate cytidylyltransferase [EC:1.1.1.405 2.7.7.40]	6.69505	4.90102	5.07178	4.00939	2.10148	3.40552	3.36518	4.17349	2.9981	24.982	11.5613	6.00312	28.6145	2.24872	3.03717	4.45604	4.66112	7.53686	4.49351	7.78721	3.99495	2.91129	2.42662	6.21814	3.67682	5.09379	5.30683	2.73399	4.80833	2.99115	5.06247	4.46745	4.88457	8.88341	6.96093	9.62129	4.9843	7.99903	4.24886	4.87777	3.89432	3.74007	3.46875	5.28425	2.55192	5.48362	4.27343
Metabolism/Carbohydrate metabolism	ko00040 Pentose and glucuronate interconversions	K22185 D-xylose 1-dehydrogenase [EC:1.1.1.175]	52.9696	53.5342	44.1091	36.5471	36.6008	37.1988	25.9317	27.3781	30.1683	29.5046	31.4118	32.0792	23.541	26.167	29.1568	29.707	33.0717	38.438	31.4546	35.9077	23.399	24.5161	30.0901	36.3522	28.8893	44.3888	28.4997	26.8574	36.3761	25.5607	25.5936	27.6982	31.5277	16.5176	19.0928	7.06871	30.5855	25.9363	25.4932	21.2077	25.9057	21.7478	27.75	20.2045	17.0128	21.3672	26.1534
Metabolism/Carbohydrate metabolism	ko00040 Pentose and glucuronate interconversions	K22186 xylonate dehydratase [EC:4.2.1.82]	143.747	141.187	192.728	161.609	170.921	174.73	128.273	132.049	123.859	79.4686	86.3825	121.563	55.4025	140.239	151.453	143.336	113.421	122.348	137.202	101.45	96.83	108.177	135.163	89.9238	88.5063	114.792	95.9161	93.2773	109.337	98.9798	85.2183	102.751	84.6658	61.2123	54.693	30.6311	131.857	70.5369	114.719	100.737	108.533	103.475	130.945	92.6297	88.6792	91.3307	105.126
Metabolism/Carbohydrate metabolism	ko00040 Pentose and glucuronate interconversions	K22187 alpha-ketoglutaric semialdehyde dehydrogenase [EC:1.2.1.-]	306.594	310.272	405.127	393.537	375.465	375.132	247.439	253.081	252.59	165.613	208.321	244.064	153.828	298.058	289.341	279.493	233.278	252.233	261.522	213.716	206.596	221.717	214.756	212.214	222.71	230.13	183.184	194.113	197.351	178.925	194.624	188.303	203.228	140.053	193.116	136.465	262.808	189.31	235.426	240.707	246.189	243.382	262.758	245.251	221.804	227.854	233.329
Metabolism/Carbohydrate metabolism	ko00040 Pentose and glucuronate interconversions	K22396 xylonate dehydratase [EC:4.2.1.82]	94.1245	85.3909	88.9866	82.8093	90.1886	91.4252	77.2011	68.1114	65.7707	47.8104	66.3138	73.3507	35.1086	77.2743	77.9539	80.4564	74.3559	80.3931	82.3811	81.1167	74.9529	70.7902	83.233	82.9085	88.2436	91.8702	62.5027	72.0487	81.1145	71.7875	67.7809	69.6922	61.4271	46.7767	56.4829	41.6268	104.67	67.6282	93.2818	103.281	103.284	77.5719	96.5469	80.507	84.2133	88.3052	84.6139
Metabolism/Carbohydrate metabolism	ko00040 Pentose and glucuronate interconversions	K22397 2-dehydro-3-deoxy-D-pentonate aldolase [EC:4.1.2.28]	44.1085	42.7897	36.8856	30.9956	34.1491	41.9141	50.0817	43.4043	42.3481	49.1025	53.6619	46.8994	34.2968	39.2504	42.1154	46.7885	47.9429	53.2605	41.0407	52.9963	38.6179	40.4516	50.7163	63.7758	50.1623	55.6679	49.1374	43.4222	48.2924	44.8672	41.3435	38.8668	55.3584	43.5842	41.9644	47.1247	54.1476	55.0237	53.6902	54.9279	56.0444	45.8505	54.3438	41.3415	57.2055	58.0508	43.2471
Metabolism/Carbohydrate metabolism	ko00040 Pentose and glucuronate interconversions	K22539 pectate lyase [EC:4.2.2.2]	0.393826	0	0.15369	0	0	0	0	0	0.187381	0.430724	0	0	0.20294	0.204429	0	0.247558	0.221958	0	0	0	0.190236	0	0	0.318879	0	0.181921	0.393099	0.160823	0	0.271923	0	0	0.296034	0.277607	0	0	0.226559	0	0.19313	0	0	0.277043	0	0.310838	0.21266	0.18909	0
Metabolism/Carbohydrate metabolism	ko00040 Pentose and glucuronate interconversions	K22933 galacturan 1,4-alpha-galacturonidase [EC:3.2.1.67]	9.45183	12.8181	5.99392	3.85518	4.02784	3.14356	6.9283	5.50901	5.24667	15.9368	6.9804	7.6915	11.1617	4.9063	4.65699	3.21825	5.54895	5.2758	1.7974	9.95032	10.8434	8.42741	7.52252	7.33421	10.5052	12.9164	5.11028	12.8658	9.40761	8.4296	8.99995	9.60502	14.9497	21.3757	24.0649	36.9144	8.60924	18.9068	10.6222	13.5729	15.5773	15.7914	10.1172	9.94682	21.904	23.069	13.504
Metabolism/Carbohydrate metabolism	ko00040 Pentose and glucuronate interconversions	K22935 D-ribulokinase [EC:2.7.1.47]	38.2011	22.6201	16.5985	15.2665	18.388	18.5994	16.43	16.527	12.3671	46.9489	51.9168	23.0745	50.9378	9.81261	10.1239	17.0815	33.0717	32.4085	23.0667	43.6949	26.0623	20.6855	54.3562	117.666	53.8391	52.2114	65.2544	46.9603	64.808	66.621	37.1248	77.0635	35.9682	33.868	39.7767	33.7727	50.7492	62.5379	58.1321	71.2579	53.6739	34.9074	41.9141	41.0306	34.8762	43.4908	51.623
Metabolism/Carbohydrate metabolism	ko00040 Pentose and glucuronate interconversions	K22994 pectate disaccharide-lyase [EC:4.2.2.9]	17.7222	18.4731	19.5187	16.1918	18.5631	16.5037	12.075	15.5254	13.4914	12.491	15.7059	14.8202	17.4528	11.8569	15.1858	15.5962	12.8736	9.29546	14.0797	12.1134	15.2189	13.0242	11.1624	8.29085	14.182	7.27685	10.8102	12.0617	12.9616	8.4296	9.2812	7.59467	14.8017	7.63418	8.35311	6.28329	9.96859	12.6045	13.1328	13.785	17.1012	18.1463	26.3047	15.8527	17.4381	13.6145	12.4784
Metabolism/Carbohydrate metabolism	ko00051 Fructose and mannose metabolism	K00009 mannitol-1-phosphate 5-dehydrogenase [EC:1.1.1.17]	21.6604	27.5211	11.8341	8.17298	8.9313	9.95461	22.5665	15.5254	17.9886	38.9805	31.1937	20.2605	39.3703	10.8348	10.7313	10.1499	13.9834	16.5811	7.48919	28.9857	30.2475	24.9758	19.6556	26.7858	30.2024	21.2848	19.6549	31.6821	24.4598	28.8238	32.9061	22.5606	33.1558	54.4109	56.2841	87.7698	20.8434	32.4809	16.9954	24.3889	23.8739	31.5829	22.8359	32.0163	41.0434	34.6035	30.4268
Metabolism/Carbohydrate metabolism	ko00051 Fructose and mannose metabolism	K00045 mannitol 2-dehydrogenase [EC:1.1.1.67]	17.9191	19.2271	8.29927	4.78042	6.6547	5.7632	14.4505	9.18168	9.36905	52.1176	29.4486	15.7582	28.8174	9.60818	8.50406	9.90232	21.7519	30.6499	12.8814	54.7268	13.3165	10.4193	23.7809	47.8318	30.4651	55.304	28.1066	30.2347	48.0833	29.0957	31.7811	35.0695	27.5312	26.9278	19.4906	23.5624	34.6635	36.844	32.0596	23.7526	30.308	18.0078	30.3516	21.4478	19.5647	16.64	24.1021
Metabolism/Carbohydrate metabolism	ko00051 Fructose and mannose metabolism	K00064 D-threo-aldose 1-dehydrogenase [EC:1.1.1.122]	68.1319	76.9083	80.9947	84.6598	89.313	95.0927	64.5322	68.7792	60.5241	55.5634	57.8065	68.0979	37.5438	79.3186	72.487	73.0296	59.4847	58.285	67.4027	63.3792	59.5438	55.7741	71.0999	70.4722	61.718	76.0431	50.7097	59.5045	73.3794	55.7441	56.2497	61.6508	59.5029	50.5244	43.9533	34.3618	73.6316	67.6282	62.5741	56.4125	68.066	64.9665	66.7735	60.6134	66.1372	55.9708	64.4433
Metabolism/Carbohydrate metabolism	ko00051 Fructose and mannose metabolism	K00066 GDP-mannose 6-dehydrogenase [EC:1.1.1.132]	120.117	112.346	155.381	189.212	157.086	167.002	140.942	150.58	144.471	108.112	142.444	151.204	97.411	164.77	165.019	146.802	143.385	126.619	146.788	124.595	146.862	148.169	132.493	148.119	148.386	132.984	150.164	126.246	134.424	138.952	136.968	141.842	128.775	130.059	135.042	122.524	147.49	136.468	127.466	117.279	134.777	140.876	125.164	149.202	142.057	137.469	143.587
Metabolism/Carbohydrate metabolism	ko00051 Fructose and mannose metabolism	K00068 sorbitol-6-phosphate 2-dehydrogenase [EC:1.1.1.140]	11.421	23.3741	10.6046	7.24774	9.6318	8.38283	12.8669	12.8544	15.5526	44.1492	23.9951	15.383	25.5704	10.4259	13.3635	9.15965	11.3199	14.0688	13.181	20.5496	25.3014	20.6855	18.1996	23.2782	28.1014	22.3763	18.4756	21.0678	19.8605	23.9292	28.4061	20.3269	30.3435	41.5022	38.7823	79.1302	21.7497	33.2081	21.8237	21.8439	27.9375	24.6568	22.5469	26.1104	35.5142	31.0108	25.9824
Metabolism/Carbohydrate metabolism	ko00051 Fructose and mannose metabolism	K00846 ketohexokinase [EC:2.7.1.3]	2.9537	1.50801	0.614761	0.154207	0.700494	0	1.18771	1.50246	1.68643	10.9835	15.0515	2.25117	8.7264	0.613288	0.202478	0.495116	5.32699	4.01966	1.49784	14.4929	8.18014	5.51612	13.5891	34.12	17.3336	19.2836	29.4824	18.173	21.1149	23.3853	15.7499	26.5813	13.4696	9.71623	11.7341	2.94529	17.8982	12.8469	21.4374	18.6628	14.2227	6.92606	12.7188	13.9877	7.23044	13.9927	13.1622
Metabolism/Carbohydrate metabolism	ko00051 Fructose and mannose metabolism	K00847 fructokinase [EC:2.7.1.4]	372.166	346.653	371.777	345.424	352.349	359.807	376.108	365.765	364.081	422.109	406.172	359.437	414.606	331.993	329.836	323.063	357.796	333.38	342.705	400.392	377.047	380	407.186	484.696	432.551	442.432	450.688	417.496	458.464	420.936	396.842	441.161	398.758	434.038	411.49	396.437	423.212	439.22	434.736	453.845	433.455	397.002	418.563	392.899	375.557	413.73	420.334
Metabolism/Carbohydrate metabolism	ko00051 Fructose and mannose metabolism	K00863 triose/dihydroxyacetone kinase/FAD-AMP lyase (cyclizing) [EC:2.7.1.28 2.7.1.29 4.6.1.15]	8.66418	9.99054	5.84023	3.39256	4.72834	5.7632	9.30372	9.34862	8.05738	23.9052	11.5613	14.0698	17.8587	8.3816	7.08672	10.645	9.76615	15.3249	12.2823	9.95032	6.27778	6.43548	9.94913	9.7258	9.19205	6.36724	7.46888	9.16691	11.0801	10.605	6.18747	11.392	8.585	8.05059	8.55199	4.51612	8.8358	7.02945	6.95268	6.99854	8.97388	8.17276	11.5625	7.46011	4.89118	7.18544	5.46999
Metabolism/Carbohydrate metabolism	ko00051 Fructose and mannose metabolism	K00879 L-fuculokinase [EC:2.7.1.51]	11.224	13.7606	4.61071	4.62622	5.9542	6.02516	10.2935	6.67759	9.93119	17.229	15.0515	9.37988	16.2352	5.51959	3.44212	5.19872	5.77091	6.78317	6.89005	9.08507	9.51179	8.27418	8.73582	7.97197	12.6062	7.64069	8.45162	11.4184	6.06268	13.3242	11.8124	7.14792	11.1013	15.1296	10.7397	18.6535	5.43741	11.635	6.18016	8.48308	10.1591	11.2202	6.9375	10.8793	11.4836	9.07634	10.0853
Metabolism/Carbohydrate metabolism	ko00051 Fructose and mannose metabolism	K00881 allose kinase [EC:2.7.1.55]	0.196913	0	0	0	0.175124	0	0	0	0	0	0	0	0	0	0	0	0	0	0	0.216311	0	0	0.242662	0	0	0	0	0.160823	0.418116	0	0	0	0	0	0	0	0	0	0.19313	0	0	0.138521	0.289063	0	0	0	0
Metabolism/Carbohydrate metabolism	ko00051 Fructose and mannose metabolism	K00882 1-phosphofructokinase [EC:2.7.1.56]	23.4327	27.3326	19.365	19.7385	13.6596	19.2543	21.5767	20.3666	21.3614	43.7185	37.0834	26.2637	56.4172	19.0119	11.9462	19.062	31.9619	45.7236	22.168	48.8864	27.0135	25.4355	20.6263	64.4135	29.1519	66.2193	28.6962	25.5708	48.9196	29.0957	29.8123	36.8565	30.3435	41.2246	41.5667	59.2986	48.257	34.6625	41.9092	31.8115	30.1387	25.3494	38.4453	26.4212	30.8357	24.2036	29.5721
Metabolism/Carbohydrate metabolism	ko00051 Fructose and mannose metabolism	K00900 6-phosphofructo-2-kinase [EC:2.7.1.105]	0.196913	0.188501	0.15369	0.771036	0.350247	0	0.791806	0.333879	1.12429	1.7229	5.88972	2.25117	3.04409	0.204429	0.202478	0.495116	0.887832	5.52703	0.299567	1.51418	0.190236	0	0.485324	1.43495	1.31315	0.727685	0.982747	3.21646	5.43551	5.16653	8.7187	2.68047	4.14448	4.1641	0.198884	1.76718	0	0	0.19313	0.212077	0.507955	0.415564	0.867188	0.932514	0.42532	0.378181	1.19656
Metabolism/Carbohydrate metabolism	ko00051 Fructose and mannose metabolism	K00966 mannose-1-phosphate guanylyltransferase [EC:2.7.7.13]	164.226	197.737	191.652	198.31	181.953	190.709	210.818	209.843	238.911	175.52	184.763	214.049	172.093	216.491	192.354	189.629	227.951	238.416	176.745	217.825	190.046	201.338	187.578	194.676	198.811	219.033	166.674	182.373	167.455	179.469	197.155	163.285	200.415	197.517	199.878	184.768	174.45	219.367	196.413	186.84	179.478	201.687	191.07	201.423	196.072	209.89	180.68
Metabolism/Carbohydrate metabolism	ko00051 Fructose and mannose metabolism	K00971 mannose-1-phosphate guanylyltransferase [EC:2.7.7.13]	399.537	383.222	368.856	369.789	340.966	353.127	343.248	350.907	350.215	463.244	373.452	364.315	430.435	337.308	343.2	336.184	339.152	321.824	353.789	357.563	393.978	356.709	348.22	311.385	347.985	323.274	343.568	351.398	336.374	349.964	350.436	346.004	370.487	441.256	397.369	486.563	334.628	387.105	319.823	340.596	372.331	383.011	375.492	384.507	395.335	386.123	381.702
Metabolism/Carbohydrate metabolism	ko00051 Fructose and mannose metabolism	K00976 fucose-1-phosphate guanylyltransferase [EC:2.7.7.30]	0	0.188501	0.15369	0	0.175124	0	0	0.16694	0.187381	0	0.436275	0	0	0	0	0.742674	0	0.251229	0.599135	0.216311	0.380472	0	0	0	0	0.363842	0	0.321646	0	0	0.281249	0	0.148017	0	0.198884	0.589059	0	0.242395	0.19313	0.636231	0.677274	0	0	0	0.21266	0	0.170937
Metabolism/Carbohydrate metabolism	ko00051 Fructose and mannose metabolism	K01103 6-phosphofructo-2-kinase/fructose-2,6-biphosphatase 3 [EC:2.7.1.105 3.1.3.46]	10.8302	12.4411	15.6764	23.1311	25.568	24.4936	14.6484	19.6989	19.1129	6.03014	6.9804	13.507	7.91465	17.3765	17.2106	24.7558	11.7638	11.3053	17.0753	6.48934	15.4091	18.3871	11.6478	7.33421	11.0305	10.1876	6.48613	10.6143	5.01739	8.4296	9.2812	10.7219	14.2096	6.52376	7.15981	4.51612	13.5935	6.30227	10.0428	12.5125	16.4239	15.7914	13.5859	15.2311	13.6102	10.9672	12.8203
Metabolism/Carbohydrate metabolism	ko00051 Fructose and mannose metabolism	K01218 mannan endo-1,4-beta-mannosidase [EC:3.2.1.78]	68.1319	88.5954	65.472	50.2716	48.8595	48.9872	83.3376	74.789	72.5165	143.862	134.373	97.5507	146.725	55.4003	60.3384	60.6517	79.239	84.4128	50.0278	101.45	92.2644	81.9757	80.8064	96.142	95.3346	85.1391	96.3092	120.456	97.6301	111.76	111.937	100.518	100.652	121.314	91.6853	116.437	74.7644	90.8981	84.9772	86.3153	79.749	99.4583	93.0782	100.712	96.9729	109.862	99.1435
Metabolism/Carbohydrate metabolism	ko00051 Fructose and mannose metabolism	K01628 L-fuculose-phosphate aldolase [EC:4.1.2.17]	185.886	189.066	203.64	183.044	189.133	189.007	180.532	174.118	176.326	217.516	200.687	182.345	204.766	150.46	154.491	163.636	176.679	180.131	177.344	199.655	180.344	174.371	187.82	217.156	220.609	211.21	218.366	203.441	234.981	206.117	196.311	211.534	211.517	215.562	214.794	221.093	213.418	204.581	218.623	222.257	223.5	195.731	221.133	199.247	203.941	209.701	199.996
Metabolism/Carbohydrate metabolism	ko00051 Fructose and mannose metabolism	K01711 GDPmannose 4,6-dehydratase [EC:4.2.1.47]	1044.23	1078.22	973.474	971.66	947.594	966.383	1110.31	1076.93	1139.28	1102.87	1110.32	1068.18	1022	1057.72	1036.28	1000.63	1084.04	1085.31	1067.36	1060.79	1122.58	1102.76	1035.2	936.866	1037.65	916.337	1002.4	1018.17	912.12	987.623	1104.74	964.746	1006.96	1234.79	1263.31	1397.25	937.727	1016.85	966.809	998.458	963.76	1056.22	956.797	1041.93	991.846	1050.96	1016.56
Metabolism/Carbohydrate metabolism	ko00051 Fructose and mannose metabolism	K01729 poly(beta-D-mannuronate) lyase [EC:4.2.2.3]	52.7727	52.2147	35.6561	22.8227	23.1163	28.423	76.4093	66.6089	64.4591	230.653	102.307	79.729	179.399	59.0801	54.8715	66.098	64.3678	69.0879	57.2174	133.248	59.1633	67.7257	101.433	128.508	97.4357	121.887	168.05	161.788	146.55	139.496	133.874	141.395	120.93	97.7175	66.4271	54.5861	119.623	139.377	131.715	139.759	129.867	110.401	139.039	140.499	98.2489	138.414	107.007
Metabolism/Carbohydrate metabolism	ko00051 Fructose and mannose metabolism	K01795 mannuronan 5-epimerase [EC:5.1.3.37]	1.37839	0.942504	0.461071	0.154207	0.700494	0.261963	1.18771	0.333879	1.12429	1.07681	1.52696	0.562793	1.21764	0	0.607433	1.73291	1.10979	1.7586	0.299567	0.648934	0.380472	1.37903	0.727985	1.43495	0.78789	1.27345	0.589648	1.76905	1.25435	0.271923	1.40624	1.56361	0.888103	1.80444	1.39219	0.392706	0.906236	0.96958	0.38626	1.27246	1.18523	1.52373	2.02344	1.24335	0.42532	0.756362	0.170937
Metabolism/Carbohydrate metabolism	ko00051 Fructose and mannose metabolism	K01809 mannose-6-phosphate isomerase [EC:5.3.1.8]	220.74	237.134	196.57	218.82	224.333	207.999	218.934	213.516	218.674	289.662	217.265	217.988	261.995	208.518	202.073	191.115	221.292	219.323	207.001	283.584	232.658	233.669	218.881	223.853	236.104	252.689	219.742	238.5	218.884	240.923	233.999	227.17	264.951	309.948	300.513	389.368	240.379	286.026	234.267	248.766	251.776	256.957	258.422	264.212	270.716	267.941	264.782
Metabolism/Carbohydrate metabolism	ko00051 Fructose and mannose metabolism	K01813 L-rhamnose isomerase [EC:5.3.1.14]	83.6881	87.2759	54.56	44.8743	45.1819	54.7504	96.4024	63.604	79.2622	141.924	106.887	81.4174	110.805	59.6934	52.2393	57.1859	59.0408	58.5363	73.9932	114.645	122.512	102.968	97.0647	90.4021	108.991	106.97	99.2575	124.959	93.658	115.295	123.187	98.2839	137.064	190.716	179.592	293.155	106.03	152.466	110.857	132.124	129.021	129.656	113.023	140.499	142.057	154.487	126.322
Metabolism/Carbohydrate metabolism	ko00051 Fructose and mannose metabolism	K01818 L-fucose/D-arabinose isomerase [EC:5.3.1.25 5.3.1.3]	83.0973	105.56	49.1809	26.3694	29.4208	36.2819	131.638	85.9739	104.371	211.916	208.54	124.19	197.866	75.4344	84.0283	74.7625	99.4372	131.895	102.153	205.712	170.451	139.435	148.752	186.385	191.195	195.565	200.284	214.538	192.333	195.512	189.843	179.815	201.599	246.237	223.744	421.57	169.013	199.249	171.113	168.389	189.129	168.303	161.297	201.423	204.791	215.374	201.535
Metabolism/Carbohydrate metabolism	ko00051 Fructose and mannose metabolism	K01840 phosphomannomutase [EC:5.4.2.8]	580.303	595.662	534.227	527.08	516.79	504.803	679.37	641.382	654.709	831.297	731.852	641.396	771.171	607.768	616.14	615.924	645.898	648.923	629.391	728.104	705.585	687.37	639.899	698.185	678.11	690.937	663.747	692.182	698.881	686.604	730.121	691.115	707.67	714.698	695.098	801.513	660.872	689.614	686.964	668.891	655.77	672.936	695.485	703.116	669.879	665.598	678.62
Metabolism/Carbohydrate metabolism	ko00051 Fructose and mannose metabolism	K02377 GDP-L-fucose synthase [EC:1.1.1.271]	617.126	630.912	561.738	544.043	571.954	575.534	614.442	602.151	596.809	648.24	629.545	580.802	597.251	559.932	568.355	575.572	585.525	557.476	589.249	580.363	627.207	604.322	578.991	536.673	605.362	511.199	571.369	592.472	534.352	593.607	651.372	559.101	589.7	716.086	731.295	785.608	545.101	618.35	546.365	569.003	584.657	589.408	549.219	567.279	583.326	609.817	600.844
Metabolism/Carbohydrate metabolism	ko00051 Fructose and mannose metabolism	K02768 fructose PTS system EIIA component [EC:2.7.1.202]	3.74135	3.39301	3.0738	3.08414	4.90346	3.79847	4.35493	2.83797	2.62333	4.73796	3.05393	2.81396	4.26173	2.86201	2.83469	3.96093	2.21958	2.76351	1.7974	2.59574	2.28283	4.29032	4.12525	4.14542	0.52526	1.81921	3.34134	2.89481	2.71775	2.4473	4.49998	3.79733	4.2925	6.94017	5.17097	5.69424	4.07806	2.66634	5.21451	4.24154	5.24887	4.29416	5.78125	3.41922	3.1899	6.42907	3.93155
Metabolism/Carbohydrate metabolism	ko00051 Fructose and mannose metabolism	K02769 fructose PTS system EIIB component [EC:2.7.1.202]	0.984566	0.188501	0.15369	0	0.350247	0.130982	0.989758	0.500819	0.374762	1.07681	0.654413	0	1.42058	0.204429	0	0	0.443916	0	0.299567	0.216311	0.380472	0.306451	0.485324	0.637758	0	0.909606	0.982747	0.964938	0.418116	0.815768	1.12499	0.446745	0.740086	1.38803	1.39219	1.37447	0	0.48479	0.57939	0.636231	0.507955	0.415564	0.867188	0	0.85064	0.756362	0.512811
Metabolism/Carbohydrate metabolism	ko00051 Fructose and mannose metabolism	K02770 fructose PTS system EIIBC or EIIC component [EC:2.7.1.202]	43.9116	47.3137	37.8078	37.6266	35.7252	37.3298	47.3104	43.7382	44.4093	86.1448	58.679	45.0234	97.0051	34.9574	34.4212	30.2021	39.7305	37.1818	36.8468	48.2374	51.3637	57.1532	37.1273	54.2094	65.9201	63.4905	42.4547	56.288	57.4909	58.4633	61.8747	49.142	76.3769	66.6256	64.836	81.0938	54.6007	61.0835	44.613	60.4419	62.4785	58.8715	54.3438	54.0858	53.5903	53.8908	55.8964
Metabolism/Carbohydrate metabolism	ko00051 Fructose and mannose metabolism	K02771 fructose PTS system EIID component	0	0	0	0	0	0	0	0	0	0	0	0	0	0	0	0	0	0	0	0	0	0	0	0	0	0	0	0	0	0	0	0	0	0	0	0	0	0	0	0	0	0	0	0	0	0	0
Metabolism/Carbohydrate metabolism	ko00051 Fructose and mannose metabolism	K02781 glucitol/sorbitol PTS system EIIA component [EC:2.7.1.198]	0.393826	0.377002	0.30738	0	0	0.130982	0	0	0.187381	0.646086	0.218138	0	0.608819	0.408859	0.202478	0	0	0.251229	0	0.216311	0	0	0.727985	0.159439	0.78789	0.363842	0.393099	0	0	0.271923	0	0.446745	0.444052	0	0.397767	0.785412	0	0.242395	0.57939	0	0.507955	0.277043	0	0.310838	0.21266	0.756362	0.170937
Metabolism/Carbohydrate metabolism	ko00051 Fructose and mannose metabolism	K02782 glucitol/sorbitol PTS system EIIB component [EC:2.7.1.198]	0.196913	0.377002	0.15369	0	0	0	0.593855	0.333879	0.374762	3.44579	0.218138	0.375195	2.0294	0.204429	0	0	0.665874	0.251229	0.299567	1.08156	0.760943	0.153226	0.485324	0.318879	1.05052	1.09153	0.196549	0.643292	0.836232	1.35961	1.40624	0.89349	0.592069	1.24923	0.795534	1.37447	2.03903	0.727185	0.38626	1.27246	0.846592	1.10817	1.15625	0.310838	2.55192	2.07999	0.512811
Metabolism/Carbohydrate metabolism	ko00051 Fructose and mannose metabolism	K02783 glucitol/sorbitol PTS system EIIC component	0.196913	0.377002	0.30738	0.308414	0	0.261963	0.197952	0.333879	0.187381	1.93826	0.436275	0	2.23234	0	0	0	0.221958	0.502457	0.599135	0.216311	0.190236	0	0	0.159439	0.78789	0.545764	0.982747	0.482469	0.418116	0.543845	1.40624	0	0.296034	0.41641	0.596651	0.589059	0	1.45437	0.77252	0.636231	0.338637	0.277043	0	0.621676	0	0.378181	0.683748
Metabolism/Carbohydrate metabolism	ko00051 Fructose and mannose metabolism	K02793 mannose PTS system EIIA component [EC:2.7.1.191]	89.0047	92.5539	94.9805	83.2719	88.9628	91.5562	57.9998	63.9379	59.3998	61.1628	67.6227	66.9723	61.0848	59.8978	63.7805	66.5931	62.8141	65.3194	59.0148	73.1132	68.2947	58.6854	68.4306	82.9085	66.708	72.0408	73.3129	70.7621	75.888	74.2349	60.1872	76.3934	71.6403	70.0957	88.901	61.2621	75.6707	80.2327	66.823	70.1975	75.0081	76.7408	68.2188	69.6277	71.6664	73.178	82.3917
Metabolism/Carbohydrate metabolism	ko00051 Fructose and mannose metabolism	K02794 mannose PTS system EIIAB component [EC:2.7.1.191]	0.984566	1.131	0.30738	0.154207	0.175124	0.261963	0.593855	0.834698	0.562143	1.07681	0.87255	0.562793	1.42058	0.204429	1.41734	0.495116	0.221958	0.251229	0	0.648934	0.951179	0.766128	0.485324	0.478318	1.05052	1.09153	1.76894	1.12576	0.418116	0.543845	0.562497	1.56361	1.03612	0.555213	0.994418	1.37447	0.453118	2.18155	1.15878	1.69662	1.52387	1.38521	0.867188	2.17587	0.63798	1.8909	1.70937
Metabolism/Carbohydrate metabolism	ko00051 Fructose and mannose metabolism	K02795 mannose PTS system EIIC component	3.34752	5.27802	3.68856	1.07945	1.92636	1.4408	8.11601	5.84289	4.87191	6.2455	14.1789	7.8791	7.50877	3.67973	4.04955	5.94139	7.99049	7.0344	5.99135	8.43614	5.51684	6.43548	7.52252	5.2615	11.2931	4.54803	6.28958	6.91539	4.59928	6.52614	8.7187	5.58431	5.03258	3.19248	2.58549	3.73071	7.47644	5.09029	6.56642	4.02946	5.75683	5.54085	5.20313	7.46011	4.46586	5.10544	5.12811
Metabolism/Carbohydrate metabolism	ko00051 Fructose and mannose metabolism	K02796 mannose PTS system EIID component	17.5253	19.2271	17.6744	18.5049	15.7611	16.8966	17.8156	16.694	15.1779	12.491	27.2672	20.2605	17.6557	14.5145	16.1982	15.101	15.5371	21.3544	14.6788	16.007	19.4041	17.6209	15.045	9.88524	18.3841	12.7345	14.9378	11.0968	14.425	19.8503	14.3437	13.8491	13.1735	11.1043	8.75088	8.44318	15.1794	20.3612	17.5748	15.2695	17.6091	22.579	16.1875	20.2045	18.9267	16.4509	19.8287
Metabolism/Carbohydrate metabolism	ko00051 Fructose and mannose metabolism	K02798 mannitol PTS system EIIA component [EC:2.7.1.197]	1.18148	1.50801	0.461071	0.616829	0.175124	0.392945	1.18771	0.500819	0.187381	2.36898	1.52696	1.68838	5.07349	0.408859	0.404955	0.495116	0.221958	0.502457	0	1.08156	0.760943	0.459677	0.485324	2.71047	1.83841	0.545764	0.982747	0.643292	0.418116	1.63154	0.843746	1.78698	1.18414	1.66564	1.1933	3.53435	1.13279	0.48479	0.57939	0.848308	0.338637	0.969649	1.15625	0	1.0633	0.378181	0.683748
Metabolism/Carbohydrate metabolism	ko00051 Fructose and mannose metabolism	K02800 mannitol PTS system EIICBA or EIICB component [EC:2.7.1.197]	9.84566	7.91703	3.84225	0.925243	0.700494	1.17884	6.73035	4.34043	6.9331	63.5318	23.1226	5.81553	92.3375	1.83986	1.41734	0.990232	9.32223	12.5614	3.59481	22.7127	4.7559	7.04838	9.70647	38.7438	9.19205	23.8317	22.9963	16.2431	28.85	21.21	13.7812	18.9867	16.7259	21.7921	14.7174	18.2608	14.4998	14.0589	13.326	15.4816	9.98979	4.01712	10.1172	7.46011	4.2532	6.23998	10.0853
Metabolism/Carbohydrate metabolism	ko00051 Fructose and mannose metabolism	K02813 sorbose PTS system EIIB component [EC:2.7.1.206]	1.37839	2.26201	0.461071	0	0	0.130982	2.57337	2.17022	0.749524	1.93826	6.32599	4.50234	4.66761	1.83986	1.01239	0.742674	1.99762	4.01966	2.39654	3.67729	0.951179	1.53226	1.69863	2.55103	3.15156	1.09153	2.75169	2.73399	3.34493	2.4473	3.09373	3.79733	1.18414	1.11043	0.994418	0.196353	0.226559	0.242395	0.19313	1.27246	0.338637	0.831128	2.3125	1.24335	0.42532	1.13454	2.22218
Metabolism/Carbohydrate metabolism	ko00051 Fructose and mannose metabolism	K02815 sorbose PTS system EIID component	0	0	0	0	0	0	0	0	0	0	0	0	0	0	0	0	0	0	0	0	0	0	0	0	0	0	0.196549	0	0.209058	0	0	0.223373	0	0	0	0	0	0	0	0.212077	0	0	0	0	0	0	0
Metabolism/Carbohydrate metabolism	ko00051 Fructose and mannose metabolism	K03332 fructan beta-fructosidase [EC:3.2.1.80]	89.7924	98.5859	76.384	52.122	53.2376	65.7528	102.539	68.2783	82.4476	133.955	125.211	113.309	136.578	59.8978	69.0449	65.3553	90.7808	90.4423	71.5966	126.326	119.278	101.129	107.257	113.999	140.77	118.067	118.716	131.071	114.982	133.514	134.156	112.803	139.136	162.955	156.521	206.367	105.35	131.378	120.899	136.79	124.11	138.106	125.453	132.106	143.971	154.298	141.023
Metabolism/Carbohydrate metabolism	ko00051 Fructose and mannose metabolism	K05305 fucokinase [EC:2.7.1.52]	6.49813	10.7445	4.45702	2.77573	2.45173	2.09571	9.69963	10.5172	7.12048	10.7681	6.76227	9.56748	8.92934	3.67973	3.84708	6.93162	7.76853	4.52211	3.59481	11.4645	11.7946	10.4193	8.49316	4.94262	11.0305	6.54916	6.68268	8.36279	8.36232	12.7804	8.7187	8.48816	11.6934	15.1296	20.0872	27.2931	7.92956	9.6958	11.9741	14.6333	7.95797	10.2506	7.80469	16.1636	15.9495	11.5345	11.6237
Metabolism/Carbohydrate metabolism	ko00051 Fructose and mannose metabolism	K05947 mannosyl-3-phosphoglycerate synthase [EC:2.4.1.217]	2.9537	2.82751	1.99797	2.00469	1.57611	1.57178	0.593855	0.500819	0.749524	1.93826	0.654413	1.31318	1.0147	0.613288	0.809911	0.495116	0.665874	0	0.898702	2.16311	1.33165	1.2258	0.727985	1.75383	1.57578	2.00113	2.35859	0.804115	0.627174	1.08769	0.281249	0.670118	1.92422	0.83282	1.1933	1.57082	1.81247	2.90874	1.73817	3.18115	2.70909	1.66226	1.44531	1.86503	4.67852	8.31998	3.93155
Metabolism/Carbohydrate metabolism	ko00051 Fructose and mannose metabolism	K07026 mannosyl-3-phosphoglycerate phosphatase [EC:3.1.3.70]	32.6876	31.6681	22.5925	18.9675	14.5353	15.5868	13.4607	15.1915	13.3041	18.7365	15.0515	12.1938	16.4381	11.6525	13.566	11.3877	13.7614	19.5958	9.28659	25.9574	15.2189	13.6371	21.8396	26.6264	17.8588	33.1097	24.7652	25.41	35.1217	27.1923	20.2499	27.2515	23.6827	21.6533	22.6727	29.6493	29.6792	36.844	34.7634	28.8425	32.6785	22.579	26.0156	16.1636	32.537	32.3345	23.0765
Metabolism/Carbohydrate metabolism	ko00051 Fructose and mannose metabolism	K07046 L-fuconolactonase [EC:3.1.1.-]	199.67	179.83	223.773	266.933	268.815	261.178	170.04	188.809	181.385	110.05	139.39	177.843	92.1346	187.257	195.998	186.164	160.254	162.042	188.128	164.829	153.711	179.121	165.01	164.223	152.063	185.742	133.85	157.928	155.33	142.487	138.656	137.597	140.024	109.377	107.198	77.3631	194.161	136.226	166.092	179.417	175.414	173.152	180.375	163.812	180.123	159.214	179.484
Metabolism/Carbohydrate metabolism	ko00051 Fructose and mannose metabolism	K08261 D-sorbitol dehydrogenase (acceptor) [EC:1.1.99.21]	3.93826	2.63901	3.68856	1.38786	1.75124	1.83374	0.593855	1.50246	0.936905	1.93826	1.96324	2.25117	0.608819	2.04429	0.809911	1.48535	1.33175	1.25614	1.49784	3.46098	2.28283	0.766128	2.66928	2.23215	1.83841	3.09266	1.5724	1.28658	2.09058	2.71923	2.53124	1.78698	1.48017	1.66564	1.98884	1.17812	1.81247	0.96958	1.73817	2.12077	2.53978	2.07782	0.867188	1.24335	1.70128	1.8909	1.53843
Metabolism/Carbohydrate metabolism	ko00051 Fructose and mannose metabolism	K11195 fructose PTS system EIIB component [EC:2.7.1.202]	0	0	0	0.154207	0	0	0.791806	0	0	0	0.218138	0	0	0	0.202478	0	0	0	0	0	0	0	0	0	0	0	0	0	0	0.543845	0	0	0	0	0	0	0	0.727185	0	0	0	0	0	0	0	0.378181	0
Metabolism/Carbohydrate metabolism	ko00051 Fructose and mannose metabolism	K11196 fructose PTS system EIIC component	2.36296	3.39301	5.84023	4.62622	2.45173	2.48865	1.18771	1.00164	1.31167	1.07681	0.218138	1.87598	0.811758	2.45315	1.01239	1.48535	0.887832	1.00491	0.898702	0.432623	0.760943	0.919354	0.242662	0.797197	1.83841	0.727685	0.589648	0.643292	0.209058	0.815768	1.40624	0.446745	1.92422	0.277607	0.596651	0	0.679677	1.69676	0.57939	2.54492	1.52387	2.35486	2.3125	1.55419	1.27596	2.64727	1.70937
Metabolism/Carbohydrate metabolism	ko00051 Fructose and mannose metabolism	K12660 2-dehydro-3-deoxy-L-rhamnonate aldolase [EC:4.1.2.53]	6.69505	5.84352	3.84225	3.54677	3.50247	2.09571	4.55289	3.00491	5.99619	4.73796	6.54413	5.06513	6.49407	2.86201	3.03717	2.47558	3.32937	5.02457	4.49351	3.24467	3.99495	4.13709	3.63993	4.62374	6.56575	3.63842	4.52064	7.07621	3.76304	7.61383	4.21873	3.12722	5.77267	6.66256	6.96093	7.85412	2.26559	6.05987	5.40764	5.30192	6.4341	8.72684	4.04688	5.90592	7.01778	7.18544	4.10249
Metabolism/Carbohydrate metabolism	ko00051 Fructose and mannose metabolism	K12661 L-rhamnonate dehydratase [EC:4.2.1.90]	86.6418	99.7169	114.192	107.328	113.305	113.954	64.1363	71.7841	75.5145	35.104	48.2084	70.5367	33.688	81.5673	86.053	84.9124	61.4824	69.3391	65.9048	56.4572	57.4512	66.6531	63.3347	52.615	60.4049	70.4035	50.5132	54.8406	60.4178	52.2091	67.2184	45.3446	56.0985	42.7514	57.0796	36.718	75.4441	65.9314	68.9474	84.8308	84.1513	81.1735	76.8907	69.6277	89.3172	88.3052	82.3917
Metabolism/Carbohydrate metabolism	ko00051 Fructose and mannose metabolism	K14634 fructose-2,6-bisphosphatase [EC:3.1.3.46]	0.196913	0.565502	0	0.154207	0	0.261963	0	0.333879	0	0	0	0	0	0	0	0	0.221958	0	0	0.216311	0	0	0.242662	0.159439	0.26263	0	0	0	0.209058	0	0	0	0.148017	0.138803	0	0.785412	0	0.242395	0	0	0	0.138521	0	0.310838	0.63798	0.378181	0.170937
Metabolism/Carbohydrate metabolism	ko00051 Fructose and mannose metabolism	K15856 GDP-4-dehydro-6-deoxy-D-mannose reductase [EC:1.1.1.281]	92.1553	96.8894	102.819	111.029	106.3	103.999	67.8974	79.4633	83.1972	60.7321	64.3506	77.853	57.026	86.0647	82.8134	73.5247	65.9215	61.551	74.8919	64.6771	76.0943	71.2499	65.276	71.4289	80.1021	70.5854	56.2131	68.1889	56.4457	66.8929	76.2184	54.9496	69.4201	76.203	92.8786	107.601	73.1785	90.8981	77.8314	84.8308	80.9342	89.6233	87.2969	78.3312	108.031	95.3016	97.2632
Metabolism/Carbohydrate metabolism	ko00051 Fructose and mannose metabolism	K16011 mannose-1-phosphate guanylyltransferase/mannose-6-phosphate isomerase [EC:2.7.7.13 5.3.1.8]	420.606	407.916	404.052	443.5	468.105	466.557	416.886	448.734	436.598	339.626	412.062	410.651	340.33	436.865	479.872	458.23	413.952	395.685	418.196	388.928	417.758	425.508	406.701	430.327	371.359	384.763	433.195	384.688	410.799	395.647	386.998	453.446	380.404	293.153	281.221	185.554	404.408	351.958	392.44	394.887	352.182	376.778	375.203	405.644	355.993	331.854	390.078
Metabolism/Carbohydrate metabolism	ko00051 Fructose and mannose metabolism	K16881 mannose-1-phosphate guanylyltransferase/phosphomannomutase [EC:2.7.7.13 5.4.2.8]	73.6455	78.4163	68.8532	62.1455	50.961	62.0853	75.6175	66.6089	66.895	115.434	147.243	93.236	125.214	54.9915	54.8715	63.87	102.545	126.619	79.3854	118.106	78.3772	73.7015	73.0412	106.027	86.1426	98.0555	90.8058	78.8032	97.212	87.5591	84.6558	97.6138	76.0808	103.964	63.6427	110.547	86.3189	77.8088	80.149	73.3786	71.2831	66.3517	76.6016	82.3721	75.4943	71.4762	71.4517
Metabolism/Carbohydrate metabolism	ko00051 Fructose and mannose metabolism	K17195 D-allulose-6-phosphate 3-epimerase [EC:5.1.3.-]	0.393826	0.188501	0.15369	0.308414	0	0	0	0	0.187381	0.430724	0	0.375195	0.405879	0.204429	0	0.495116	0	0.251229	0.599135	0.432623	0.570707	0.153226	0.485324	0.478318	0.26263	1.09153	0.393099	0.160823	0	0.543845	0	0.446745	0.296034	0.277607	0.198884	0.785412	0	0	0.77252	0.212077	0.169318	0.277043	0	0	0.21266	0	0.341874
Metabolism/Carbohydrate metabolism	ko00051 Fructose and mannose metabolism	K17497 phosphomannomutase [EC:5.4.2.8]	37.6104	28.2751	27.2032	20.0469	19.9641	21.219	35.6313	35.3912	35.0402	20.6748	29.6667	35.0807	17.4528	28.2112	27.7394	35.6484	40.3963	39.9453	32.6529	23.1453	32.3401	29.4193	23.7809	15.1467	26.7882	14.5537	18.0825	20.4245	16.9337	23.6573	17.4374	18.7633	24.1268	18.5996	22.0761	22.9733	13.8201	18.9068	15.6435	16.3299	14.5614	24.9338	18.5	19.272	18.2888	14.1818	21.8799
Metabolism/Carbohydrate metabolism	ko00051 Fructose and mannose metabolism	K17742 sorbose reductase [EC:1.1.1.289]	4.13518	4.14702	1.99797	2.31311	1.40099	2.48865	1.97952	3.00491	1.68643	4.5226	1.96324	3.00156	4.87055	2.65758	2.22725	1.48535	1.33175	1.7586	3.29524	1.73049	3.23401	3.52419	2.42662	2.71047	3.15156	4.00227	3.14479	3.5381	4.39022	3.26307	4.78123	2.68047	5.77267	6.10735	3.77879	11.1921	4.07806	4.36311	3.09008	3.60531	3.55569	4.15564	3.17969	1.86503	5.95448	6.61816	2.73499
Metabolism/Carbohydrate metabolism	ko00051 Fructose and mannose metabolism	K18333 L-fucose dehydrogenase	20.0851	22.0546	13.5247	12.1824	16.987	14.8009	24.546	25.2079	20.4245	16.7982	19.8505	26.2637	13.1911	19.8296	18.628	19.062	22.6397	30.6499	22.7671	23.1453	23.7795	23.4435	24.7515	20.2488	24.1619	20.9209	19.8515	21.8719	22.3692	21.21	23.3436	18.3165	19.8343	14.2967	12.1319	7.06871	22.8825	19.3916	19.8924	19.7232	20.6568	22.0249	19.6563	22.3803	21.6913	19.8545	18.1193
Metabolism/Carbohydrate metabolism	ko00051 Fructose and mannose metabolism	K18334 L-fuconate dehydratase [EC:4.2.1.68]	64.7844	54.6652	64.0888	81.113	70.5748	79.2439	82.3478	89.8136	88.8186	35.5347	58.679	78.6034	42.0085	76.661	84.4332	89.8636	78.3512	93.457	85.0772	74.8437	72.4798	73.3951	81.5344	66.0079	71.4353	78.0442	68.5957	66.5807	73.3794	74.2349	65.2497	69.6922	62.3152	42.8902	36.5946	28.2748	80.655	47.0246	69.3337	79.953	76.5319	68.4295	77.7578	70.2494	74.431	61.8326	75.2123
Metabolism/Carbohydrate metabolism	ko00051 Fructose and mannose metabolism	K18335 2-keto-3-deoxy-L-fuconate dehydrogenase [EC:1.1.1.-]	91.1708	90.6689	109.888	114.422	117.158	121.682	86.3069	89.6466	84.3215	64.1779	67.4045	79.3538	48.2996	90.7666	101.846	111.154	82.1244	93.7083	97.9586	77.2231	68.2947	73.0886	81.5344	79.4008	75.3748	85.321	73.706	73.8177	85.2957	82.6644	69.4684	75.2765	71.7883	49.1364	53.1019	31.0238	88.1314	75.6272	74.1619	81.0134	76.1933	75.9097	88.1641	79.8854	69.5398	69.3962	76.5798
Metabolism/Carbohydrate metabolism	ko00051 Fructose and mannose metabolism	K18336 2,4-didehydro-3-deoxy-L-rhamnonate hydrolase [EC:3.7.1.26]	152.214	171.347	177.051	185.049	196.839	191.233	134.607	127.041	118.987	107.466	114.522	130.568	77.7259	133.901	140.722	138.137	112.755	130.639	131.211	116.159	108.434	116.298	119.39	109.694	103.476	107.152	101.419	116.114	112.891	103.602	103.499	99.1774	114.861	100.355	126.291	95.8202	133.896	123.379	119.354	114.734	129.021	118.851	119.094	105.685	123.768	109.862	111.28
Metabolism/Carbohydrate metabolism	ko00051 Fructose and mannose metabolism	K18337 L-rhamnose 1-dehydrogenase [EC:1.1.1.378 1.1.1.377 1.1.1.173]	6.69505	3.95852	4.45702	7.09353	5.9542	5.89418	3.95903	2.00328	3.56024	1.7229	0.87255	3.00156	2.43528	4.49745	4.85947	4.20849	1.55371	4.01966	2.09697	2.59574	1.52189	2.60484	2.91194	3.50767	4.98997	5.09379	4.52064	3.69893	2.29964	2.71923	2.24999	2.01035	5.03258	2.91487	1.98884	4.90882	5.66397	4.8479	4.63512	3.81739	5.75683	4.98677	5.78125	2.79754	5.52916	3.9709	4.44436
Metabolism/Carbohydrate metabolism	ko00051 Fructose and mannose metabolism	K18339 2-keto-3-deoxy-L-rhamnonate aldolase [EC:4.1.2.53]	0	0	0	0	0	0	0	0	0	0	0	0	0	0	0	0	0	0	0	0	0	0	0	0	0	0.181921	0	0	0	0	0	0.446745	0	0	0	0	0	0	0	0	0	0	0	0	0	0	0
Metabolism/Carbohydrate metabolism	ko00051 Fructose and mannose metabolism	K18447 ADP-sugar diphosphatase [EC:3.6.1.21]	1.77222	0.942504	1.07583	1.23366	0.875618	1.4408	0.791806	1.16858	0.562143	0.215362	1.09069	1.12559	1.0147	0	0.607433	0.742674	0.443916	0.251229	0	0.648934	0.570707	0.766128	0.485324	0.318879	0.78789	1.09153	0.982747	0.804115	0	0.815768	0.562497	0.223373	0.592069	1.52684	2.18772	2.55259	0	1.93916	0.96565	0.636231	1.18523	0.415564	1.44531	1.24335	0.63798	0.945452	0.683748
Metabolism/Carbohydrate metabolism	ko00051 Fructose and mannose metabolism	K18818 mannosylglycerate synthase [EC:2.4.1.269]	0.196913	0	0.30738	0.308414	0	0.130982	0.197952	0	0.187381	0	0.436275	0.187598	0	0	0	0	0.221958	0.251229	0.599135	0.648934	0.190236	0.153226	0.727985	0.637758	1.57578	0.363842	0	0.160823	0.836232	2.17538	0.562497	1.34024	0.444052	0.277607	0	0	1.35935	0.96958	1.35191	0.848308	1.18523	0.554085	0.578125	0.932514	1.0633	0.18909	0.854685
Metabolism/Carbohydrate metabolism	ko00051 Fructose and mannose metabolism	K19028 6-phosphofructo-2-kinase/fructose-2,6-biphosphatase 1 [EC:2.7.1.105 3.1.3.46]	0.984566	0	0.768451	1.23366	2.10148	1.17884	1.18771	1.6694	0.562143	0.646086	1.09069	1.50078	0.811758	1.22658	2.42973	1.98046	0.665874	0.753686	2.39654	0.432623	2.28283	0.459677	0.485324	0.318879	0	0.727685	1.1793	0.321646	1.04529	0.271923	0.843746	0.223373	1.62819	0.555213	0.596651	0.589059	1.81247	0	0.77252	0.636231	0.169318	1.80078	0.867188	0.310838	1.91394	0.567271	1.02562
Metabolism/Carbohydrate metabolism	ko00051 Fructose and mannose metabolism	K19029 6-phosphofructo-2-kinase/fructose-2,6-biphosphatase 2 [EC:2.7.1.105 3.1.3.46]	1.77222	1.50801	2.30535	3.70097	2.27661	2.48865	5.34469	5.34207	4.12238	3.01507	3.4902	5.06513	3.65291	5.11073	4.04955	3.46581	1.99762	4.77334	2.69611	2.59574	2.09259	3.06451	3.1546	2.55103	2.6263	3.27458	1.76894	2.89481	2.71775	1.90346	4.78123	3.57396	6.0687	3.74769	2.18772	3.14165	2.71871	0.727185	1.35191	2.33285	4.23296	4.84825	2.89063	2.17587	0.63798	1.13454	1.53843
Metabolism/Carbohydrate metabolism	ko00051 Fructose and mannose metabolism	K19030 6-phosphofructo-2-kinase/fructose-2,6-biphosphatase 4 [EC:2.7.1.105 3.1.3.46]	0	0.377002	0.30738	0.462622	0	0.392945	0.989758	0.16694	0.749524	0	0	0.562793	0.20294	0.613288	0.404955	0.742674	0	0.251229	0.299567	0.865245	0	0.153226	0	0	0.52526	0.181921	0.393099	0	0	0	0.843746	0.223373	0.296034	0.138803	0	0.196353	0.226559	0.242395	0.38626	0.424154	0.846592	0.415564	0	0	0	0	0.170937
Metabolism/Carbohydrate metabolism	ko00051 Fructose and mannose metabolism	K19270 mannitol-1-/sugar-/sorbitol-6-phosphatase [EC:3.1.3.22 3.1.3.23 3.1.3.50]	44.5024	41.6587	37.6541	26.6778	27.8446	30.2568	33.6518	32.2194	33.5412	63.3164	41.6643	38.4575	69.8112	37.8194	36.446	33.9154	35.2913	38.9404	33.8511	35.4751	41.2812	34.1693	33.9727	44.4836	38.0813	46.5718	43.2409	46.317	48.0833	42.4199	38.2498	38.6434	44.2571	45.2499	42.1633	44.1794	34.8901	46.7822	36.8878	35.841	36.5728	38.786	37.5781	34.8139	39.9801	38.1963	34.7002
Metabolism/Carbohydrate metabolism	ko00051 Fructose and mannose metabolism	K19290 mannuronan synthase [EC:2.4.1.33]	4.92283	6.40903	4.7644	4.00939	2.9771	5.10829	3.36518	2.5041	3.935	5.59941	1.30883	3.18916	1.82646	5.11073	3.6446	4.45604	3.32937	2.51229	4.49351	4.10991	4.56566	3.37096	3.1546	5.58038	2.88893	4.18419	2.16204	4.66387	6.4808	3.80692	5.34372	4.24408	5.77267	4.44171	2.18772	2.55259	7.47644	5.33269	3.47634	4.87777	6.60342	3.60155	7.22657	3.10838	2.97724	2.83636	5.12811
Metabolism/Carbohydrate metabolism	ko00051 Fructose and mannose metabolism	K19291 mannuronan synthase [EC:2.4.1.33]	0.787652	0.942504	1.38321	0.308414	0.350247	0.654909	0.395903	0	0.374762	0.430724	0	0.375195	0.20294	0.408859	0.202478	1.48535	0.665874	0.251229	0.299567	0.216311	1.14141	0.459677	0.242662	0.318879	0.26263	1.45537	0.196549	0.482469	0.836232	0.543845	0.281249	0.446745	0.740086	0.41641	0	0.196353	0.226559	0	0.57939	0.212077	0.846592	0.554085	1.15625	0	0.42532	0.18909	0.341874
Metabolism/Carbohydrate metabolism	ko00051 Fructose and mannose metabolism	K19355 mannan endo-1,4-beta-mannosidase [EC:3.2.1.78]	26.1894	32.0451	18.9039	8.94402	13.4845	15.9798	20.587	17.6956	19.675	32.9504	34.902	29.0776	34.9056	16.5588	15.1858	15.3486	21.7519	22.3593	17.0753	32.8793	25.1111	26.2016	27.9061	27.583	30.7277	26.9243	39.703	40.3666	36.7942	36.7095	31.4998	30.3787	40.5567	51.496	43.7544	70.6871	33.0776	48.7214	41.3298	34.7806	35.0489	36.2926	35.5547	40.7198	35.7269	45.3817	27.6918
Metabolism/Carbohydrate metabolism	ko00051 Fructose and mannose metabolism	K19633 sorbose reductase [EC:1.1.1.289]	0.196913	0	0	0	0	0	0	0.333879	0	0	0	0.187598	0	0	0	0.247558	0.443916	0.251229	0	0	0	0.306451	0	0.159439	0	0	0	0	0	0	0	0	0.148017	0.138803	0.397767	0.196353	0.453118	0	0	0	0	0	0	0	0	0	0
Metabolism/Carbohydrate metabolism	ko00051 Fructose and mannose metabolism	K19956 L-sorbose 1-phosphate reductase [EC:1.1.1.-]	36.6258	59.0007	23.822	21.7432	24.1671	25.6724	57.406	45.2407	49.8433	152.907	89.0001	58.5304	137.796	28.2112	29.3593	26.4887	43.0598	50.2457	37.1464	80.6841	78.9479	61.4435	67.7026	77.0092	85.3547	82.9561	68.9888	79.2857	64.1808	76.4102	77.6246	63.2144	92.2147	133.529	113.165	196.157	65.4755	90.1709	68.9474	74.2269	78.9024	78.6801	76.3125	80.507	88.8918	93.0325	83.5882
Metabolism/Carbohydrate metabolism	ko00051 Fructose and mannose metabolism	K21883 2-dehydro-3-deoxy-L-rhamnonate dehydrogenase (NAD+) [EC:1.1.1.401]	88.8078	103.675	117.88	116.581	113.48	107.798	76.0134	68.2783	79.8243	49.1025	51.9168	70.9119	37.5438	79.9319	87.4704	99.2708	78.1292	100.994	86.8746	68.787	61.4462	67.5725	68.188	72.2261	61.1928	74.9515	68.0061	60.9519	75.2609	65.5333	50.906	72.3727	54.9144	43.8619	42.5611	28.0785	76.1238	54.7813	62.9604	61.9265	62.4785	71.6155	76.3125	59.3701	56.9929	56.7271	67.0073
Metabolism/Carbohydrate metabolism	ko00051 Fructose and mannose metabolism	K22252 GDP-6-deoxy-D-talose 4-dehydrogenase [EC:1.1.1.135]	6.69505	8.67104	8.91403	11.4113	10.6825	6.15614	15.6382	18.0295	15.9274	13.9985	17.0147	16.6962	16.0322	12.4702	12.5536	11.6352	15.759	20.6007	18.8728	16.4397	14.4579	16.2419	16.501	21.5243	14.9699	14.9175	22.0135	17.8513	18.8152	19.0346	20.5311	18.3165	14.0616	15.6848	10.1431	9.62129	8.60924	9.6958	15.6435	13.785	9.82047	12.4669	16.1875	13.366	9.35704	8.69816	11.2818
Metabolism/Carbohydrate metabolism	ko00052 Galactose metabolism	K00035 D-galactose 1-dehydrogenase [EC:1.1.1.48]	6.30122	8.29403	7.06975	2.62152	3.15222	3.53651	7.52216	4.00655	6.74572	13.9985	17.8873	9.56748	10.3499	4.08859	3.44212	4.7036	13.9834	15.0737	8.68746	12.1134	5.89731	5.05645	6.55187	11.3202	5.51523	11.643	14.1516	11.7401	18.6062	13.3242	8.99995	13.6257	10.5092	7.21777	3.77879	2.94529	9.74203	8.48382	8.88398	5.30192	6.60342	4.5712	6.9375	9.94682	3.82788	6.23998	6.15373
Metabolism/Carbohydrate metabolism	ko00052 Galactose metabolism	K00094 galactitol-1-phosphate 5-dehydrogenase [EC:1.1.1.251]	0	0	0	0	0	0.130982	0.593855	0.500819	0.374762	0.646086	0.87255	0.937988	1.42058	0.204429	0	0	0.443916	0.251229	0.299567	0.648934	0.380472	0.766128	0.727985	0.637758	1.05052	0.727685	0.786198	0.804115	0.418116	0.271923	1.12499	0.89349	1.18414	0.41641	0.795534	1.37447	2.03903	0.48479	0.19313	0	0.338637	0.554085	0.867188	0	0.42532	0.567271	0.683748
Metabolism/Carbohydrate metabolism	ko00052 Galactose metabolism	K00849 galactokinase [EC:2.7.1.6]	265.439	272.572	229.306	219.283	205.42	214.679	252.982	234.884	244.345	361.808	304.302	280.083	365.494	228.348	237.911	244.092	243.266	278.361	218.984	337.446	307.421	274.427	261.589	289.383	311.742	325.093	319.786	327.757	340.346	340.991	321.186	321.656	330.078	352.422	333.727	467.713	307.894	344.201	294.716	307.936	308.667	295.466	294.555	298.715	349.4	336.959	291.961
Metabolism/Carbohydrate metabolism	ko00052 Galactose metabolism	K00883 2-dehydro-3-deoxygalactonokinase [EC:2.7.1.58]	39.9734	46.1827	38.4225	22.6685	25.9183	27.6371	27.7132	26.2095	28.8567	35.104	32.7206	32.642	25.3675	26.3714	31.789	30.9448	33.9596	36.9306	42.239	36.7729	25.6818	23.75	34.2153	37.1494	28.1014	32.7458	35.772	28.144	40.7663	33.7184	25.5936	34.176	29.4554	22.9025	13.9219	12.3702	30.1323	20.3612	26.8451	23.3285	23.7046	21.8864	32.375	25.1779	22.7546	20.4218	22.7346
Metabolism/Carbohydrate metabolism	ko00052 Galactose metabolism	K00917 tagatose 6-phosphate kinase [EC:2.7.1.144]	10.2395	9.04804	7.99189	7.09353	5.9542	3.66749	6.5324	6.17677	8.05738	14.4293	11.5613	9.00468	14.8146	5.92845	5.06194	7.17918	6.8807	10.5516	5.99135	12.5461	9.32155	6.28225	8.49316	11.3202	12.081	13.0983	9.43437	11.4184	10.4529	10.0611	10.9687	6.70118	10.9533	15.9624	14.9163	18.0645	9.06236	15.7557	10.429	9.33139	11.0057	11.2202	6.35938	11.1902	8.71906	12.2909	9.57248
Metabolism/Carbohydrate metabolism	ko00052 Galactose metabolism	K00965 UDPglucose--hexose-1-phosphate uridylyltransferase [EC:2.7.7.12]	343.22	341.375	250.976	220.516	198.065	215.465	282.873	250.576	266.643	367.623	388.067	307.66	434.697	252.879	238.721	246.568	330.273	335.893	280.994	406.882	313.509	307.524	311.092	387.916	348.247	427.515	379.34	371.179	385.503	376.613	368.436	355.832	375.52	387.817	357.394	391.528	351.846	425.888	353.235	356.713	359.294	318.045	348.32	344.098	338.767	379.694	351.276
Metabolism/Carbohydrate metabolism	ko00052 Galactose metabolism	K01182 oligo-1,6-glucosidase [EC:3.2.1.10]	39.9734	37.5117	27.5105	17.888	17.6875	22.1359	19.2013	15.0246	16.8643	74.7306	22.25	22.5117	98.2228	24.1227	15.9957	25.9936	16.6468	29.3937	23.0667	32.2304	22.4478	21.1451	22.5675	33.6417	19.6972	32.2	22.0135	24.2843	23.4145	25.0169	19.6874	27.2515	22.6466	36.7829	23.4683	48.8919	29.6792	28.3602	25.8794	24.813	26.583	17.5922	24.8594	21.137	17.8634	18.72	20.6834
Metabolism/Carbohydrate metabolism	ko00052 Galactose metabolism	K01187 alpha-glucosidase [EC:3.2.1.20]	535.013	536.473	478.438	363.312	366.358	384.693	491.118	401.991	434.911	883.415	659.648	536.717	809.526	409.472	399.893	415.65	452.35	535.871	437.968	692.412	483.389	457.225	499.155	618.944	572.533	654.007	588.272	617.721	621.738	565.327	581.622	601.542	580.227	599.075	540.764	695.089	633.232	663.677	618.209	598.693	593.969	530.537	623.508	542.723	577.797	609.817	536.742
Metabolism/Carbohydrate metabolism	ko00052 Galactose metabolism	K01189 alpha-galactosidase [EC:3.2.1.22]	0.590739	1.131	0.30738	0.308414	0.875618	0.78589	0.395903	0.667759	0.374762	0.430724	0.218138	0	0	0.204429	0.809911	0.495116	0.665874	0.251229	0.599135	1.08156	0.570707	0.612902	0.727985	0.478318	1.05052	0.545764	0.589648	0.482469	0	1.08769	0	0.446745	0.592069	1.24923	0.397767	0.392706	0.906236	0.48479	1.15878	0.848308	1.01591	0.277043	0.867188	1.24335	0.63798	1.13454	0.512811
Metabolism/Carbohydrate metabolism	ko00052 Galactose metabolism	K01190 beta-galactosidase [EC:3.2.1.23]	880.202	1016.96	575.57	361.77	380.894	417.177	1014.7	751.896	844.901	1940.2	1773.46	1083.75	2044.82	568.314	583.136	578.791	950.424	1054.16	807.634	1498.39	1161.96	968.846	1173.76	1349.18	1402.18	1242.7	1558.44	1639.59	1382.71	1614.68	1495.12	1365.25	1491.87	1581.94	1390.99	1881.45	1089.97	1491.21	1194.7	1236.83	1254.14	1260.13	1217.24	1462.49	1428.65	1510.08	1293.48
Metabolism/Carbohydrate metabolism	ko00052 Galactose metabolism	K01193 beta-fructofuranosidase [EC:3.2.1.26]	62.6184	77.2853	49.7956	39.1686	35.375	39.0325	68.0953	48.4125	55.8395	101.651	86.6006	64.7212	105.529	37.2061	44.5451	37.3813	55.0456	63.8121	41.3403	85.6593	81.9916	63.5886	73.5265	99.8091	113.193	93.3256	73.3129	85.8795	95.1214	93.5414	94.7808	79.5206	93.2508	118.954	130.07	196.353	77.03	107.866	87.8742	98.1916	100.575	95.7182	91.6329	93.2514	113.135	120.64	102.391
Metabolism/Carbohydrate metabolism	ko00052 Galactose metabolism	K01203 sucrase-isomaltase [EC:3.2.1.48 3.2.1.10]	0	0	0	0.154207	0	0	0	0	0.187381	0.430724	0.218138	0	0.20294	0	0.202478	0	0.221958	0.753686	0.299567	0	0	0.153226	0	0.159439	0	0	0.393099	0.160823	0	0	0	0	0.148017	0.138803	0	0	0	0.242395	0	0	0	0.415564	0	0.621676	0.21266	0	0.512811
Metabolism/Carbohydrate metabolism	ko00052 Galactose metabolism	K01220 6-phospho-beta-galactosidase [EC:3.2.1.85]	0.393826	0	0	0	0	0	0	0	0	0	0	0	0	0	0	0	0	0	0	0	0	0	0	0	0	0.181921	0	0	0	0	0	0.223373	0	0	0	0	0	0	0	0	0.338637	0	0	0	0	0	0.341874
Metabolism/Carbohydrate metabolism	ko00052 Galactose metabolism	K01229 lactase-phlorizin hydrolase [EC:3.2.1.108 3.2.1.62]	0.984566	1.31951	0.768451	0.616829	1.22586	1.30982	0.791806	0.333879	0.187381	1.50753	0	1.87598	0.405879	1.22658	1.21487	1.23779	0.443916	0	1.49784	0.865245	0.951179	0.459677	0.242662	1.27552	1.05052	0.727685	1.1793	0.804115	1.04529	0.543845	0.562497	0.89349	0.296034	1.38803	0.596651	0.589059	0.679677	0.96958	1.15878	1.48454	0.846592	1.9393	1.15625	2.4867	1.70128	1.51272	0.854685
Metabolism/Carbohydrate metabolism	ko00052 Galactose metabolism	K01631 2-dehydro-3-deoxyphosphogalactonate aldolase [EC:4.1.2.21]	26.7802	26.5786	25.6663	15.7291	16.4616	19.2543	18.8054	21.2013	14.6157	26.0588	25.7402	22.5117	20.6998	19.6252	23.2849	21.0424	22.6397	28.1376	26.0624	26.39	14.4579	17.6209	25.2368	33.9606	19.6972	23.104	18.4756	22.3544	26.9685	19.8503	20.5311	35.7396	22.3506	17.628	17.7006	9.03224	25.3746	14.3013	24.7206	16.542	19.3023	17.1766	25.1484	18.0286	16.8001	15.1272	18.974
Metabolism/Carbohydrate metabolism	ko00052 Galactose metabolism	K01635 tagatose 1,6-diphosphate aldolase [EC:4.1.2.40]	45.6838	40.5277	45.1849	39.1686	41.154	34.7102	41.9657	42.5696	44.2219	32.5197	36.429	42.3971	32.4703	49.6763	51.6318	47.2836	41.2842	50.7482	46.7325	53.4289	43.9445	49.3386	41.0098	46.8752	44.3844	47.6633	40.8823	39.08	57.4909	48.1303	45.281	49.3653	34.34	30.2591	32.2191	19.6353	47.5774	42.4191	43.6474	46.2328	44.0228	36.8467	47.6953	42.5848	38.2788	39.5199	39.6574
Metabolism/Carbohydrate metabolism	ko00052 Galactose metabolism	K01684 galactonate dehydratase [EC:4.2.1.6]	327.27	329.499	389.605	405.565	415.043	398.184	321.671	326.534	327.167	193.826	251.949	329.234	186.502	358.773	351.906	348.314	300.531	347.198	325.929	297.644	297.339	320.701	340.697	308.994	294.408	353.291	244.704	289.32	300.625	264.581	260.999	263.133	279.012	206.539	200.872	171.023	333.042	256.696	321.175	324.478	329.832	324.694	339.938	297.161	306.868	301.977	328.37
Metabolism/Carbohydrate metabolism	ko00052 Galactose metabolism	K01784 UDP-glucose 4-epimerase [EC:5.1.3.2]	2234.18	2250.7	2359.61	2443.26	2438.6	2447.92	2049.19	2128.65	2139.7	1921.03	1960.84	2089.65	1836.81	2150.8	2148.09	2107.71	1965.44	1988.98	2041.55	1923.66	2092.78	2076.82	1959.98	1945	2032.49	2004.41	1802.75	1938.88	1820.06	1883.88	1913.62	1821.16	2011.41	2087.6	2171.81	2411.41	2056.93	2117.08	2082.71	2165.94	2105.31	2143.76	2080.67	2075.47	2290.56	2190.23	2160.47
Metabolism/Carbohydrate metabolism	ko00052 Galactose metabolism	K01819 galactose-6-phosphate isomerase [EC:5.3.1.26]	0	0	0	0	0	0	0	0	0	0.215362	0	0	0	0	0	0	0	0	0	0	0	0	0	0	0	0	0.196549	0	0	0	0	0	0	0.277607	0.198884	0	0	0	0	0	0	0	0	0	0	0	0
Metabolism/Carbohydrate metabolism	ko00052 Galactose metabolism	K01854 UDP-galactopyranose mutase [EC:5.4.99.9]	84.0819	75.2118	63.1667	61.5287	57.6157	69.2893	64.9281	55.9248	65.2086	99.2819	76.7844	68.8483	72.8553	52.3339	48.3922	53.4725	65.4776	71.3489	72.1958	94.9607	68.2947	64.508	63.0921	94.2287	63.0312	78.0442	81.568	70.2796	82.1598	77.226	75.3746	79.0739	68.976	119.371	92.282	138.232	79.7487	90.1709	76.4795	79.7409	70.9444	69.9533	65.0391	72.4253	70.3904	85.4689	61.8792
Metabolism/Carbohydrate metabolism	ko00052 Galactose metabolism	K02079 N-acetylgalactosamine-6-phosphate deacetylase [EC:3.5.1.25]	3.15061	3.77002	2.45904	2.62152	4.02784	3.01258	2.37542	1.00164	2.24857	1.7229	2.39951	1.50078	1.42058	1.63543	2.63221	1.73291	2.44154	0.753686	2.39654	1.08156	2.6633	1.83871	0.485324	1.91327	2.36367	2.5469	1.96549	1.60823	1.46341	2.4473	2.81249	1.56361	1.92422	1.80444	0.994418	3.338	2.26559	1.93916	2.31756	2.757	1.69318	2.6319	2.60156	3.10838	2.76458	3.78181	3.93155
Metabolism/Carbohydrate metabolism	ko00052 Galactose metabolism	K02080 galactosamine-6-phosphate isomerase [EC:5.3.1.-]	9.64874	8.29403	6.3013	4.16359	5.25371	4.84632	6.73035	7.17841	5.99619	9.26057	14.1789	9.00468	12.9881	6.13288	5.4669	5.94139	8.21244	6.53194	6.59048	8.86876	7.03872	5.82257	6.55187	7.01533	11.8183	6.913	9.23782	8.84526	6.68986	12.2365	8.43746	9.38165	6.51276	6.80136	4.57432	6.08694	5.66397	4.12071	5.60077	5.514	5.41819	6.78754	5.20313	7.77095	7.4431	6.05089	7.00842
Metabolism/Carbohydrate metabolism	ko00052 Galactose metabolism	K02744 N-acetylgalactosamine PTS system EIIA component [EC:2.7.1.-]	3.34752	2.45051	2.76642	1.85049	2.27661	1.57178	0.395903	0.834698	0.562143	0.430724	0.436275	0.187598	0	0	0.202478	0.247558	0.221958	0.502457	0.599135	0.648934	0.190236	0.459677	0.242662	0	0.52526	0.363842	0	1.76905	0.209058	1.08769	0	0.223373	0.888103	0.41641	0	0.589059	0.679677	0.242395	0.77252	0.636231	2.03182	1.24669	1.44531	0.621676	1.0633	0.378181	0.683748
Metabolism/Carbohydrate metabolism	ko00052 Galactose metabolism	K02745 N-acetylgalactosamine PTS system EIIB component [EC:2.7.1.-]	0.984566	1.31951	0.922141	0.462622	1.22586	0.261963	0.791806	0.333879	0.562143	1.07681	1.7451	0.75039	1.82646	0.204429	0.404955	0.247558	0.221958	0.753686	0.299567	0.865245	0.951179	0.766128	0	0.956636	1.05052	0.363842	0.589648	0.482469	0.627174	2.4473	0.562497	1.11686	1.03612	0.41641	0.198884	0.981765	0.679677	0.48479	0.19313	0	1.01591	0.554085	0.867188	1.55419	0.21266	1.13454	1.19656
Metabolism/Carbohydrate metabolism	ko00052 Galactose metabolism	K02746 N-acetylgalactosamine PTS system EIIC component	0	0	0	0	0	0	0	0	0	0.215362	0	0	0	0	0	0	0	0	0.299567	0	0	0	0	0	0	0	0.196549	0.160823	0.209058	0	0	0.223373	0	0	0.397767	0.196353	0	0.242395	0	0	0	0	0	0	0.21266	0	0
Metabolism/Carbohydrate metabolism	ko00052 Galactose metabolism	K02747 N-acetylgalactosamine PTS system EIID component	0	0	0.461071	0	0	0.130982	0	0	0	0.430724	0	0.187598	0	0	0	0	0	0	0	0	0	0	0	0	0	0	0	0.321646	0.209058	0.543845	0	0	0.148017	0	0.397767	0.196353	0	0	0	0.212077	0	0.277043	0	0.310838	0	0	0
Metabolism/Carbohydrate metabolism	ko00052 Galactose metabolism	K02773 galactitol PTS system EIIA component [EC:2.7.1.200]	3.34752	1.50801	0	0.308414	0.175124	0.130982	1.18771	0.667759	0.749524	1.93826	1.30883	0.562793	1.21764	0	0.202478	0.247558	0.665874	0.753686	0.599135	2.16311	1.90236	0.766128	0.485324	2.71047	0.26263	2.72882	1.76894	2.25152	3.55399	1.63154	1.96874	0.89349	1.92422	4.1641	2.18772	8.83588	1.35935	4.6055	3.66947	2.757	2.37046	1.80078	2.60156	1.86503	3.1899	2.07999	0.854685
Metabolism/Carbohydrate metabolism	ko00052 Galactose metabolism	K02774 galactitol PTS system EIIB component [EC:2.7.1.200]	1.18148	0.565502	0	0	0.350247	0	0.593855	0	0.562143	1.50753	1.09069	0	2.84115	0.204429	0.202478	0	0.443916	0.753686	0	0.865245	0.951179	0.306451	0.242662	1.11608	1.31315	1.45537	2.16204	0	1.04529	1.35961	0	0.223373	1.33215	2.35966	2.98325	3.73071	0.679677	3.15113	0.96565	1.06038	0.677274	0.415564	1.15625	0.932514	3.40256	1.8909	1.53843
Metabolism/Carbohydrate metabolism	ko00052 Galactose metabolism	K02775 galactitol PTS system EIIC component	8.86109	7.54003	2.15166	0.462622	0.700494	0.392945	4.15698	2.83797	2.24857	22.1823	7.19854	3.75195	20.294	1.83986	1.8223	1.48535	3.99524	5.02457	1.19827	11.8971	5.89731	4.44354	5.33856	11.7985	8.40416	14.7356	12.3826	10.936	13.5888	16.8592	10.4062	12.9556	14.3577	19.8489	24.8604	44.5721	14.9529	29.5722	14.4848	13.5729	14.9	7.89571	7.22657	9.94682	15.7368	14.56	10.2562
Metabolism/Carbohydrate metabolism	ko00052 Galactose metabolism	K02786 lactose PTS system EIIA component [EC:2.7.1.207]	0	0	0	0	0	0	0	0	0	0	0	0	0	0	0	0	0	0	0	0	0	0	0	0	0	0	0.196549	0	0	0	0	0	0	0	0	0	0	0	0	0	0	0	0	0	0	0	0
Metabolism/Carbohydrate metabolism	ko00052 Galactose metabolism	K02788 lactose PTS system EIICB component [EC:2.7.1.207]	0	0	0	0	0	0	0	0	0	0	0	0	0	0.204429	0	0	0	0	0	0	0	0	0	0	0	0	0	0	0	0	0	0	0	0	0	0.392706	0	0	0	0	0	0	0	0	0	0	0
Metabolism/Carbohydrate metabolism	ko00052 Galactose metabolism	K04618 galactose oxidase [EC:1.1.3.9]	18.7067	13.5721	28.4327	32.5377	34.4993	31.4356	15.6382	15.5254	20.2371	7.75303	11.3432	15.5706	5.27643	18.3986	21.4626	22.5278	14.6492	14.8225	12.2823	12.7624	17.1212	15.0161	12.8611	9.56636	10.5052	10.7333	11.3999	8.36279	16.3065	8.97344	13.4999	13.179	13.4696	9.02222	9.54641	5.89059	9.74203	6.78706	8.49772	12.0884	11.8523	14.6833	13.2969	16.4744	14.8862	9.64361	15.2134
Metabolism/Carbohydrate metabolism	ko00052 Galactose metabolism	K06611 stachyose synthetase [EC:2.4.1.67]	0	0.188501	0	0.154207	0	0	0	0.16694	0	0.430724	0	0.187598	0	0	0	0	0	0	0	0	0	0.153226	0	0	0	0.363842	0	0.321646	0	0	0	0	0.592069	0.41641	0.397767	0.196353	0	0.48479	0	0	0.169318	0	0.289063	0	0.21266	0.567271	0.170937
Metabolism/Carbohydrate metabolism	ko00052 Galactose metabolism	K06617 raffinose synthase [EC:2.4.1.82]	3.93826	4.14702	1.84428	1.38786	0.525371	1.30982	2.57337	2.33716	1.12429	2.79971	2.18138	1.50078	3.24703	2.65758	0.404955	0.990232	1.77566	1.50737	0.898702	1.73049	2.09259	1.99193	2.66928	2.39159	0.52526	2.91074	1.1793	3.5381	1.67246	1.63154	4.49998	2.23373	4.73655	6.24615	4.77321	12.1739	3.39838	5.09029	3.47634	5.08985	4.40228	2.6319	2.3125	1.86503	3.40256	4.53817	4.6153
Metabolism/Carbohydrate metabolism	ko00052 Galactose metabolism	K07406 alpha-galactosidase [EC:3.2.1.22]	169.345	216.776	137.399	155.903	151.132	160.977	198.545	170.779	186.069	205.24	171.02	183.846	155.046	148.825	156.718	121.056	130.067	133.151	144.392	223.45	267.662	251.596	192.916	223.215	252.913	279.067	178.074	221.132	229.128	224.88	231.186	190.76	254.293	358.807	388.619	597.502	254.652	303.479	259.76	291.182	296.477	264.16	258.422	239.967	339.831	351.141	273.841
Metabolism/Carbohydrate metabolism	ko00052 Galactose metabolism	K07407 alpha-galactosidase [EC:3.2.1.22]	531.862	546.652	324.594	179.189	181.428	201.712	394.715	292.812	310.865	702.511	592.898	426.034	660.771	226.099	224.953	234.437	357.13	414.527	295.673	577.984	449.717	378.927	460.329	506.061	536.29	529.573	493.142	565.132	524.736	560.976	523.404	469.082	539.079	643.492	556.675	893.013	446.094	648.891	505.228	510.257	536.401	527.074	534.188	527.803	584.389	571.999	544.264
Metabolism/Carbohydrate metabolism	ko00052 Galactose metabolism	K07966 beta-1,4-galactosyltransferase 1 [EC:2.4.1.22 2.4.1.90 2.4.1.38 2.4.1.-]	2.16604	2.45051	1.38321	0.771036	0.875618	1.04785	0.791806	1.50246	1.49905	1.50753	1.52696	1.12559	1.21764	1.22658	1.01239	0.990232	1.33175	2.76351	1.49784	1.51418	0.570707	0.306451	0.727985	0.159439	1.57578	0.545764	1.76894	1.44741	1.25435	1.35961	0.562497	1.34024	1.77621	3.60889	1.39219	5.10518	1.13279	0.96958	0.57939	1.27246	0.846592	1.10817	1.15625	2.4867	1.0633	1.70181	1.02562
Metabolism/Carbohydrate metabolism	ko00052 Galactose metabolism	K07967 beta-1,4-galactosyltransferase 2 [EC:2.4.1.22 2.4.1.90 2.4.1.38 2.4.1.-]	1.37839	1.131	0.461071	1.07945	0.700494	1.4408	0.593855	0.500819	0.187381	0	0.436275	0.75039	1.21764	0.204429	0.202478	0.495116	1.33175	0.753686	1.7974	0	0.380472	0.306451	0.727985	0	1.05052	1.09153	0.786198	0.160823	0	0.271923	0.281249	0	0.444052	0.83282	1.59107	0.981765	0.226559	0.48479	0.19313	0.212077	0.169318	0.415564	0	0.310838	0.42532	0	1.19656
Metabolism/Carbohydrate metabolism	ko00052 Galactose metabolism	K08302 tagatose 1,6-diphosphate aldolase GatY/KbaY [EC:4.1.2.40]	21.4635	22.0546	14.7543	10.1777	13.6596	11.2644	13.0648	10.5172	13.3041	35.5347	22.9045	17.259	41.6026	11.6525	9.71893	9.4072	15.759	17.3348	12.8814	24.0106	13.8872	14.0968	13.3464	19.4516	27.5761	26.1967	21.6204	25.0884	25.296	19.3065	23.9061	23.6775	23.5347	30.3979	27.8437	40.2524	20.8434	30.5418	25.4932	29.0545	25.0591	24.9338	20.5234	23.002	28.2838	27.7963	26.4952
Metabolism/Carbohydrate metabolism	ko00052 Galactose metabolism	K10984 galactosamine PTS system EIIB component [EC:2.7.1.-]	0	0.188501	0.30738	0	0.350247	0.130982	0.593855	0.333879	0.187381	0.215362	0.87255	0.375195	0.405879	0.408859	0	0.247558	1.10979	0	0.299567	0.216311	0.190236	0.306451	0.242662	0	0.78789	0	0.589648	0.321646	0.418116	0.543845	0	0	0	0.138803	0.596651	1.96353	0.226559	0.727185	0.38626	0	0.507955	0.554085	0.289063	1.24335	0.21266	1.32363	0.854685
Metabolism/Carbohydrate metabolism	ko00052 Galactose metabolism	K10985 galactosamine PTS system EIIC component	0.196913	0.377002	0	0	0	0	0.197952	0	0	0	0	0	0	0	0	0	0	0	0	0.216311	0	0	0	0	0	0	0	0	0	0	0	0	0	0	0	0	0	0	0	0	0	0	0	0	0	0	0
Metabolism/Carbohydrate metabolism	ko00052 Galactose metabolism	K10986 galactosamine PTS system EIID component	0	0	0	0	0	0	0	0	0	0.215362	0.218138	0	0.20294	0	0	0	0	0	0	0	0	0	0	0	0	0	0	0	0	0	0	0	0.296034	0	0	0	0	0	0	0	0	0	0	0	0	0	0
Metabolism/Carbohydrate metabolism	ko00052 Galactose metabolism	K12047 maltase-glucoamylase [EC:3.2.1.20 3.2.1.3]	0	0.942504	0.614761	0.154207	0.350247	0.130982	0.395903	0.500819	0	0.861448	0.436275	0.75039	1.42058	0.204429	0.809911	2.22802	0.443916	1.50737	0.898702	0.865245	0.380472	0.612902	0.485324	0.318879	0.26263	0.363842	1.5724	0.321646	0.209058	1.63154	1.68749	1.34024	0.740086	0.694017	0.397767	1.57082	0.226559	0.242395	0.19313	0.424154	0.846592	0.554085	0.289063	0.621676	0.42532	0.378181	0.683748
Metabolism/Carbohydrate metabolism	ko00052 Galactose metabolism	K12111 evolved beta-galactosidase subunit alpha [EC:3.2.1.23]	4.33209	4.90102	2.61273	2.00469	2.10148	1.83374	5.54264	4.50737	4.68453	5.38405	6.76227	5.81553	6.08819	3.88416	2.02478	3.21825	5.77091	3.01474	2.99567	5.19147	8.37038	5.20967	6.06654	4.14542	11.2931	8.73222	4.12754	8.36279	6.06268	8.15768	8.15621	6.4778	7.99293	11.3819	10.9386	17.8681	6.57021	4.8479	5.21451	6.57439	7.28069	5.26381	10.4063	7.46011	7.01778	6.99635	5.46999
Metabolism/Carbohydrate metabolism	ko00052 Galactose metabolism	K12308 beta-galactosidase [EC:3.2.1.23]	198.488	259.754	141.395	121.824	107.701	118.407	180.532	152.75	161.335	318.52	218.356	176.905	238.86	108.756	119.664	108.183	144.717	129.383	124.321	247.676	207.737	197.201	194.129	221.142	239.781	262.694	220.725	265.68	255.678	263.221	257.624	222.926	277.68	343.122	331.141	509.732	218.629	350.746	264.588	273.367	286.995	252.801	285.883	249.292	278.372	308.028	275.209
Metabolism/Carbohydrate metabolism	ko00052 Galactose metabolism	K12309 beta-galactosidase [EC:3.2.1.23]	2.55987	3.39301	2.30535	1.54207	2.45173	1.04785	1.97952	2.00328	2.43595	0.861448	1.96324	3.18916	1.21764	1.63543	2.83469	2.9707	1.77566	2.76351	3.89438	1.73049	2.28283	1.53226	2.42662	1.91327	1.57578	4.18419	2.35859	4.1814	3.76304	2.17538	2.53124	1.78698	2.81233	2.49846	5.96651	4.51612	3.17182	2.66634	3.66947	4.66569	4.5716	4.01712	2.3125	3.41922	3.82788	5.48362	2.56406
Metabolism/Carbohydrate metabolism	ko00052 Galactose metabolism	K12316 lysosomal alpha-glucosidase [EC:3.2.1.20]	0.984566	2.82751	1.69059	0.462622	0.175124	0.654909	0.593855	0.500819	1.12429	3.01507	1.30883	1.50078	1.82646	1.43101	0	0.990232	3.10741	2.76351	2.09697	1.73049	0.380472	0.919354	2.42662	0.637758	0.78789	1.45537	1.1793	1.60823	2.09058	2.71923	0.843746	3.79733	1.62819	1.24923	1.39219	3.14165	1.13279	1.45437	1.35191	1.27246	0.338637	1.10817	1.73438	2.4867	0.42532	1.13454	1.02562
Metabolism/Carbohydrate metabolism	ko00052 Galactose metabolism	K12317 neutral alpha-glucosidase C [EC:3.2.1.20]	0.590739	1.131	0.15369	0	0.875618	0.392945	0.395903	0.16694	0.562143	0.215362	0.218138	0.75039	0	0.613288	0.809911	2.72314	5.54895	5.2758	0.898702	1.29787	0.380472	0.459677	0.727985	0.318879	0.52526	0.545764	1.1793	0.482469	0.209058	0.543845	0.843746	0.223373	0.592069	0.277607	0.198884	0.785412	0	0.48479	0.19313	0.212077	0.169318	0.692606	0.867188	0	0.42532	0	0.512811
Metabolism/Carbohydrate metabolism	ko00052 Galactose metabolism	K16371 D-tagatose-1,6-bisphosphate aldolase subunit GatZ/KbaZ	42.3363	40.7162	20.4408	14.1871	14.3601	12.7052	31.8702	21.7022	22.4857	57.717	51.2623	30.0156	53.9819	16.9676	13.971	16.5864	35.0694	36.9306	26.3619	55.1594	32.5303	26.508	37.1273	60.4275	53.5765	65.4916	44.2236	35.8635	56.2366	42.9638	41.0623	40.8772	41.4448	39.4201	44.9477	44.9648	47.8039	61.8107	41.1367	36.0531	44.8694	40.3097	43.9375	50.3558	42.532	41.5999	45.1274
Metabolism/Carbohydrate metabolism	ko00052 Galactose metabolism	K17716 UDP-glucose 4-epimerase [EC:5.1.3.2]	126.812	146.465	114.499	94.6832	102.272	111.596	134.805	138.727	136.788	198.133	186.508	144.263	221.61	104.668	117.437	113.877	134.285	120.841	127.616	145.794	130.121	137.137	122.059	119.101	132.628	112.063	114.785	136.217	105.574	125.9	154.687	112.803	132.179	188.217	190.53	220.897	101.725	164.829	114.912	123.005	128.174	141.984	127.188	143.918	134.188	144.654	144.1
Metabolism/Carbohydrate metabolism	ko00052 Galactose metabolism	K18819 inositol 3-alpha-galactosyltransferase [EC:2.4.1.123]	0.196913	0	0.30738	0	0	0.392945	0	0	0.187381	0	0.654413	0.375195	0	0.204429	0	0	0.221958	0.502457	0	0	0.190236	0.153226	0.242662	0.159439	0	0.363842	0	0	0.209058	0	0.843746	0	0.148017	0.277607	0	0.392706	0	0	0.19313	0	0	0	0	0.310838	0	0	0
Metabolism/Carbohydrate metabolism	ko00052 Galactose metabolism	K21620 galactitol 2-dehydrogenase [EC:1.1.1.16]	7.28579	7.35153	10.1436	6.16829	6.30445	6.4181	5.14674	5.50901	4.30976	8.82984	6.10785	4.50234	5.68231	6.54174	4.45451	6.43651	5.99286	9.54669	8.08832	8.21983	7.03872	7.66128	10.6771	11.7985	11.8183	13.826	8.64817	10.936	12.1254	8.4296	11.2499	10.4985	11.3973	6.80136	7.35869	6.676	14.2732	9.93819	10.6222	8.69516	11.3443	7.61867	9.53907	9.0143	6.3798	6.42907	10.94
Metabolism/Carbohydrate metabolism	ko00052 Galactose metabolism	K21621 tagatose kinase [EC:2.7.1.101]	2.75678	2.26201	1.07583	1.07945	1.05074	0.392945	1.38566	1.50246	1.87381	3.66115	3.70834	2.25117	5.47937	0.204429	0.809911	1.23779	2.6635	3.76843	5.99135	5.84041	5.51684	3.06451	2.91194	8.92861	6.30312	11.461	6.87923	4.98551	8.15326	8.15768	5.34372	6.4778	5.32862	3.60889	7.75646	6.87235	9.74203	8.24143	5.7939	3.81739	5.75683	5.26381	5.20313	4.35173	6.16714	5.10544	5.64092
Metabolism/Carbohydrate metabolism	ko00052 Galactose metabolism	K21622 D-tagatose 6-phosphate 4-epimerase [EC:5.1.3.40]	4.13518	3.77002	2.30535	1.69628	1.75124	2.48865	2.96927	0.667759	1.49905	5.59941	2.83579	0.937988	4.46467	1.43101	1.21487	1.48535	2.44154	6.53194	2.39654	4.54254	2.09259	1.37903	3.1546	7.97197	4.72734	8.5503	3.73444	4.82469	8.36232	4.35076	2.81249	4.46745	3.40439	1.66564	2.3866	2.15988	6.57021	2.90874	4.82825	4.87777	4.40228	3.46303	7.51563	2.17587	3.61522	3.59272	4.10249
Metabolism/Carbohydrate metabolism	ko00052 Galactose metabolism	K22215 galactose dehydrogenase [EC:1.1.1.48 1.1.1.120]	3.54444	2.45051	3.0738	3.70097	3.67759	2.61963	4.15698	4.34043	2.06119	10.3374	4.14461	2.81396	3.04409	3.27087	2.02478	4.7036	3.55133	3.01474	4.49351	11.2482	3.23401	1.37903	3.1546	12.1174	6.30312	9.64182	6.48613	5.14633	12.5435	5.43845	5.90622	9.38165	6.21672	4.44171	4.77321	2.15988	9.74203	6.30227	8.69085	2.96908	5.07955	5.12529	6.07032	2.79754	4.89118	4.15999	5.12811
Metabolism/Carbohydrate metabolism	ko00053 Ascorbate and aldarate metabolism	K00103 L-gulonolactone oxidase [EC:1.1.3.8]	5.11974	2.45051	3.38118	5.85987	7.88056	6.54909	3.95903	6.00983	7.12048	1.29217	1.30883	3.93955	1.42058	6.74617	10.7313	6.43651	2.44154	2.26106	3.59481	2.59574	4.37542	4.74999	4.12525	2.39159	2.6263	3.09266	1.76894	1.92988	2.29964	0.815768	4.21873	2.68047	2.66431	1.80444	1.59107	1.37447	4.75774	1.45437	2.89695	2.757	2.20114	2.6319	4.33594	2.79754	3.1899	3.59272	4.27343
Metabolism/Carbohydrate metabolism	ko00053 Ascorbate and aldarate metabolism	K00225 L-galactono-1,4-lactone dehydrogenase [EC:1.3.2.3]	2.16604	0.377002	0.30738	0.154207	0.175124	1.30982	1.58361	4.67431	3.74762	2.58434	3.05393	4.68994	5.07349	2.45315	1.61982	3.46581	2.88545	3.76843	4.19394	3.24467	0.951179	0.919354	2.66928	1.75383	2.36367	1.63729	1.37585	2.73399	2.5087	1.90346	1.68749	2.90384	1.62819	1.94325	1.98884	1.76718	2.26559	2.66634	4.24886	1.27246	1.69318	2.77043	5.49219	2.17587	0.42532	1.70181	1.88031
Metabolism/Carbohydrate metabolism	ko00053 Ascorbate and aldarate metabolism	K00423 L-ascorbate oxidase [EC:1.10.3.3]	4.33209	1.50801	1.5369	0.771036	1.40099	1.30982	1.78156	2.5041	3.18548	1.93826	1.09069	3.00156	2.43528	1.02215	4.04955	0.990232	3.32937	1.7586	2.99567	2.59574	1.52189	1.2258	2.66928	1.75383	2.36367	2.5469	1.76894	2.25152	2.29964	1.08769	1.40624	2.90384	2.07224	0.694017	1.78995	1.17812	3.17182	3.15113	3.28321	2.33285	2.03182	1.9393	2.89063	1.55419	1.27596	1.51272	1.70937
Metabolism/Carbohydrate metabolism	ko00053 Ascorbate and aldarate metabolism	K00434 L-ascorbate peroxidase [EC:1.11.1.11]	2.55987	3.01601	0.922141	2.00469	1.40099	0.392945	4.75084	4.17349	4.30976	1.7229	5.2353	9.75507	7.71171	7.35946	7.08672	12.1303	11.0979	15.3249	8.38789	8.86876	4.7559	5.51612	5.33856	4.30486	4.46471	3.82034	3.34134	2.41234	4.18116	4.89461	3.65623	5.58431	2.81233	4.58051	3.38102	3.53435	4.07806	4.12071	5.21451	3.60531	1.01591	4.15564	6.07032	4.97341	0.63798	2.83636	2.56406
Metabolism/Carbohydrate metabolism	ko00053 Ascorbate and aldarate metabolism	K00469 inositol oxygenase [EC:1.13.99.1]	36.8228	31.1026	41.4964	33.463	36.4257	36.4129	32.2661	32.2194	29.4188	17.229	27.7035	37.8947	18.6704	35.1618	37.6609	35.1532	36.4011	44.7187	38.0451	28.5531	30.628	26.3548	29.6047	28.6991	32.0408	29.4712	26.9273	22.8369	31.1496	25.8326	26.1561	23.9009	26.199	20.6817	22.8716	13.1556	24.4684	17.21	21.2443	20.3594	23.0273	29.7821	26.8828	20.8261	24.4559	21.9345	29.4012
Metabolism/Carbohydrate metabolism	ko00053 Ascorbate and aldarate metabolism	K01630 2-dehydro-3-deoxyglucarate aldolase [EC:4.1.2.20]	46.4715	42.0357	42.4185	43.6406	45.7072	54.4884	46.3207	48.9133	50.0307	42.4263	58.0246	50.2762	41.6026	44.1567	42.5203	50.0067	40.6183	44.4675	45.2347	56.0246	49.4613	44.8951	47.0764	47.3535	46.7481	52.0295	48.9408	50.0159	54.5641	48.1303	51.7497	45.7914	54.4703	63.9883	56.4829	75.5959	59.1319	65.2042	52.1451	45.8086	57.9069	48.621	56.0781	42.8956	59.9701	53.8908	53.8452
Metabolism/Carbohydrate metabolism	ko00053 Ascorbate and aldarate metabolism	K01706 glucarate dehydratase [EC:4.2.1.40]	71.2825	64.0903	61.3224	47.0332	49.3848	52.9166	57.01	40.9002	50.2181	62.0243	56.0614	47.8374	49.1114	42.5213	41.7104	50.5018	53.9358	66.0731	53.323	73.9785	43.1835	46.887	66.004	81.7924	56.2028	68.7662	65.8441	64.1684	81.9507	68.5245	50.6247	64.5547	53.4342	38.1709	34.6057	30.2384	69.1005	47.267	62.7673	48.1415	64.0024	51.2529	75.1563	59.3701	46.9978	50.109	51.4521
Metabolism/Carbohydrate metabolism	ko00053 Ascorbate and aldarate metabolism	K01707 5-dehydro-4-deoxyglucarate dehydratase [EC:4.2.1.41]	14.7685	11.4985	15.369	8.01878	8.40593	9.03774	9.10577	10.3503	8.99429	7.32231	6.32599	9.94267	5.47937	10.8348	12.5536	10.645	8.87832	8.793	9.28659	7.78721	5.3266	8.73386	7.03719	5.73982	6.56575	5.09379	6.48613	6.2721	2.92681	5.43845	6.46872	4.46745	5.62465	4.44171	3.77879	0.981765	6.57021	6.05987	7.33894	10.1797	8.97388	9.69649	11.5625	6.21676	5.3165	7.56362	7.52123
Metabolism/Carbohydrate metabolism	ko00053 Ascorbate and aldarate metabolism	K01708 galactarate dehydratase [EC:4.2.1.42]	36.6258	35.0611	22.4388	10.1777	12.9591	14.539	30.4845	25.5418	24.3595	46.3028	42.3187	28.3272	45.0526	13.9012	19.6403	19.5571	27.9667	31.6548	28.7585	38.936	19.5943	18.0806	31.546	34.12	26.7882	34.3831	38.9168	34.4161	44.7384	37.2534	35.9998	41.1005	34.192	23.319	25.4571	17.6718	33.7573	30.2994	34.184	31.3874	32.8478	23.4101	33.8203	27.6646	23.8179	31.1999	30.5977
Metabolism/Carbohydrate metabolism	ko00053 Ascorbate and aldarate metabolism	K02821 ascorbate PTS system EIIA or EIIAB component [EC:2.7.1.194]	1.77222	0.942504	0.30738	0	0.175124	0.130982	0.791806	0.16694	0	4.5226	0.654413	0.562793	3.85585	0	0.607433	0.247558	0.443916	0.753686	0	1.29787	0.570707	0.919354	0.485324	2.71047	1.05052	1.63729	1.37585	0.804115	1.67246	1.08769	0.281249	1.56361	1.18414	2.08205	1.98884	2.15988	0.679677	2.18155	1.73817	0	0.677274	0.692606	0.578125	0	0.63798	0.18909	0.854685
Metabolism/Carbohydrate metabolism	ko00053 Ascorbate and aldarate metabolism	K02822 ascorbate PTS system EIIB component [EC:2.7.1.194]	0.787652	0.565502	0.768451	0.154207	0	0	0.791806	0.333879	0	2.58434	0.654413	0	4.46467	0.204429	0.202478	0.495116	0.665874	1.50737	0.299567	0.648934	0.380472	0.612902	0.242662	1.43495	0.78789	1.09153	0.982747	0.482469	1.04529	0.815768	0.562497	0.446745	0.148017	0.83282	0	1.76718	0.226559	0.96958	0.38626	0.424154	0.338637	0	0.578125	0.621676	0.42532	0.378181	0.170937
Metabolism/Carbohydrate metabolism	ko00053 Ascorbate and aldarate metabolism	K03475 ascorbate PTS system EIIC component	4.92283	7.16303	3.38118	0.462622	0.350247	0.261963	2.17747	1.83634	0.936905	22.8284	5.67158	1.68838	35.9203	0.817717	0.607433	0.742674	1.33175	1.25614	1.7974	4.54254	1.52189	1.37903	0.727985	7.01533	4.46471	6.18532	2.94824	1.92988	5.64457	5.71037	4.21873	3.79733	2.36827	9.57743	4.57432	14.7265	3.39838	5.57508	3.47634	2.33285	2.70909	2.07782	1.44531	2.17587	1.91394	0.756362	1.3675
Metabolism/Carbohydrate metabolism	ko00053 Ascorbate and aldarate metabolism	K03476 L-ascorbate 6-phosphate lactonase [EC:3.1.1.-]	14.1777	19.0386	11.6805	7.86457	12.6089	9.43068	10.6894	10.5172	10.4933	37.2576	18.7598	13.1318	34.0939	8.58603	8.09911	10.1499	9.54419	10.5516	5.69178	16.8723	12.936	14.8629	17.4716	23.1187	16.8083	13.826	18.8687	15.1174	14.6341	22.8415	14.3437	15.8595	16.4299	25.1234	24.8604	36.1289	18.1247	23.5123	19.8924	23.3285	20.9955	18.8389	19.6563	15.2311	22.5419	28.5527	19.4868
Metabolism/Carbohydrate metabolism	ko00053 Ascorbate and aldarate metabolism	K08232 monodehydroascorbate reductase (NADH) [EC:1.6.5.4]	1.5753	0.188501	0.15369	0.154207	0.175124	0	0.197952	0.500819	0	0	0	0.75039	0.20294	0.408859	0.202478	0	0	0.251229	0	1.51418	0.190236	0.612902	0	0.478318	0	0.181921	0.982747	0.160823	0.627174	0	0	0.446745	0.888103	0.694017	0.397767	0.785412	0.679677	0.96958	1.35191	0.636231	0.169318	0.415564	0.289063	0.932514	0.21266	0.756362	0.170937
Metabolism/Carbohydrate metabolism	ko00053 Ascorbate and aldarate metabolism	K08679 UDP-glucuronate 4-epimerase [EC:5.1.3.6]	615.353	625.069	632.896	658.619	658.815	654.778	700.155	685.121	697.62	650.609	650.05	679.291	630.33	691.993	727.502	696.133	650.781	640.633	700.988	661.047	683.707	694.112	701.05	658.804	667.868	646.73	701.092	659.696	670.031	695.578	680.059	703.624	675.106	696.515	677	722.775	639.123	644.286	643.509	656.166	652.045	677.646	657.907	680.424	656.268	668.056	702.551
Metabolism/Carbohydrate metabolism	ko00053 Ascorbate and aldarate metabolism	K10046 GDP-D-mannose 3', 5'-epimerase [EC:5.1.3.18 5.1.3.-]	111.847	112.535	115.114	139.403	128.716	136.483	115.01	109.846	111.679	80.7607	85.2918	104.679	77.9288	120.613	125.941	115.362	105.874	107.526	100.954	92.1486	96.83	113.234	100.705	74.4582	95.3346	82.2284	75.0819	84.2712	74.4246	86.4714	103.781	77.7336	91.1786	120.62	130.865	180.448	83.3737	98.17	88.4536	90.1327	92.7865	91.0085	91.0547	91.6972	103.353	101.163	99.8273
Metabolism/Carbohydrate metabolism	ko00053 Ascorbate and aldarate metabolism	K10047 inositol-phosphate phosphatase/L-galactose 1-phosphate phosphatase [EC:3.1.3.25 3.1.3.93]	2.16604	1.50801	1.84428	2.1589	1.57611	1.70276	2.37542	2.83797	4.12238	1.07681	1.96324	3.18916	3.24703	4.29302	1.8223	3.71337	3.99524	3.5172	3.29524	2.81205	2.28283	2.60484	2.18396	1.75383	1.31315	1.45537	1.96549	1.92988	1.46341	0.543845	1.96874	2.23373	2.51629	2.22085	2.78437	3.338	1.81247	4.8479	1.35191	2.757	2.37046	1.52373	3.46875	2.4867	0.63798	3.40363	1.53843
Metabolism/Carbohydrate metabolism	ko00053 Ascorbate and aldarate metabolism	K13873 L-arabinose 1-dehydrogenase [EC:1.1.1.376]	4.13518	6.59753	3.68856	1.85049	3.15222	3.01258	0.197952	0.500819	0.374762	0.646086	0	0.187598	0	0.613288	0.404955	0.247558	0.665874	0	0	0.865245	0.570707	0.766128	0	0.478318	0	0.727685	0.196549	0.643292	0.418116	0.543845	0.281249	0.670118	0.444052	0.277607	0.397767	0.196353	0	1.21197	0.57939	0.636231	1.01591	0.415564	0.289063	0.932514	0.21266	0.378181	0.683748
Metabolism/Carbohydrate metabolism	ko00053 Ascorbate and aldarate metabolism	K13874 L-arabinonolactonase [EC:3.1.1.15]	33.6721	36.1921	44.1091	39.9397	41.5043	40.7353	27.5153	29.0475	25.4838	14.6446	17.8873	28.5148	14.6117	26.9847	29.7642	27.2314	23.5275	27.1327	28.4589	17.3049	26.4428	23.1371	21.3542	20.7271	15.7578	22.0125	16.5102	16.7256	19.4424	16.0434	19.1249	15.1893	23.8308	21.6533	15.1152	15.9046	21.7497	18.6644	20.2787	24.3889	22.6887	22.3019	22.2578	22.3803	21.266	19.4763	20.1706
Metabolism/Carbohydrate metabolism	ko00053 Ascorbate and aldarate metabolism	K13875 L-arabonate dehydrase [EC:4.2.1.25]	136.658	138.171	172.133	184.278	182.479	195.425	134.013	137.558	122.922	51.4715	85.2918	130.568	39.7762	153.731	164.614	163.636	113.199	113.807	137.202	86.0919	109.576	106.492	119.39	71.11	80.3647	86.9583	72.3302	67.7065	71.7069	73.4191	56.2497	69.0221	62.6113	37.7545	33.4124	17.0827	100.366	59.1444	84.2047	94.3743	98.5433	99.0427	106.953	98.5356	100.375	87.927	100.682
Metabolism/Carbohydrate metabolism	ko00053 Ascorbate and aldarate metabolism	K13876 2-keto-3-deoxy-L-arabinonate dehydratase [EC:4.2.1.43]	45.29	49.0102	50.103	45.9537	48.8595	50.166	40.1842	46.5762	45.5336	21.1055	33.1569	45.9614	20.091	40.477	51.6318	47.036	39.7305	42.2064	50.3273	34.8261	35.0034	37.2338	38.8259	34.7578	34.6671	40.2046	25.5514	35.2202	34.9127	31.8149	26.4374	29.0384	29.4554	19.2937	23.2694	12.7629	37.3822	29.0874	32.0596	34.5685	41.6523	35.1844	47.1172	34.8139	33.3876	30.8217	38.8027
Metabolism/Carbohydrate metabolism	ko00053 Ascorbate and aldarate metabolism	K14190 GDP-L-galactose phosphorylase [EC:2.7.7.69]	0.196913	0	0	0	0	0	0	0.16694	0	0	0	0.187598	0	0	0	0	0	0.502457	0	0.216311	0	0.306451	0.485324	0.956636	0.52526	0.181921	0.196549	0.160823	0.209058	0	0.281249	0.670118	0.296034	0.555213	0.596651	0.196353	0.679677	0	0.19313	0.424154	0.507955	0.138521	0	0.310838	0	0.378181	0.341874
Metabolism/Carbohydrate metabolism	ko00053 Ascorbate and aldarate metabolism	K17744 L-galactose dehydrogenase [EC:1.1.1.316]	25.9925	21.8661	29.6622	31.9209	31.172	31.1736	31.4743	29.3814	29.0441	19.8133	27.2672	26.8265	21.3087	24.5315	28.5494	28.2216	27.7447	31.906	24.265	34.1772	25.1111	28.1935	32.7593	30.2935	36.5056	36.5662	23.5859	23.4802	25.296	25.0169	26.9999	26.1346	26.3471	17.7668	24.0649	16.1009	35.1166	32.7233	28.3901	37.5376	35.5569	27.1502	33.5313	22.3803	32.1116	29.6872	33.6746
Metabolism/Carbohydrate metabolism	ko00053 Ascorbate and aldarate metabolism	K18649 inositol-phosphate phosphatase/L-galactose 1-phosphate phosphatase/histidinol-phosphatase [EC:3.1.3.25 3.1.3.93 3.1.3.15]	29.9308	20.7351	31.8139	31.4583	29.4208	30.6497	23.9521	20.7005	24.7343	13.9985	16.7966	23.6373	13.7999	28.0068	26.3221	27.9741	18.4225	20.3495	18.5732	14.0602	19.9748	23.4435	22.5675	13.074	19.172	25.1051	14.9378	15.7606	20.9058	14.9557	21.0936	17.6464	24.8669	20.1265	20.485	9.03224	26.9605	20.6036	20.0855	23.7526	24.3819	23.5486	26.5938	24.2454	18.9267	20.2327	24.7859
Metabolism/Carbohydrate metabolism	ko00053 Ascorbate and aldarate metabolism	K18981 uronate dehydrogenase [EC:1.1.1.203]	24.6141	29.0291	35.9635	35.7761	31.3471	35.889	25.7337	27.3781	28.8567	27.5663	21.8138	25.1381	16.844	25.9625	25.7147	22.2802	28.4106	26.8815	27.5602	27.0389	25.4916	26.6613	25.7221	33.004	22.5862	33.1097	25.3549	26.375	31.7768	25.8326	30.0936	35.963	27.8272	21.5145	16.7062	12.9593	28.5464	19.8764	26.0726	25.4492	26.4137	26.7346	30.9297	28.9079	23.1799	21.7454	27.0081
Metabolism/Carbohydrate metabolism	ko00053 Ascorbate and aldarate metabolism	K18982 D-galactarolactone isomerase [EC:5.4.1.4]	24.6141	31.4796	51.7936	49.3463	45.0068	45.4507	19.2013	25.7087	22.8605	15.2907	14.8334	23.6373	13.1911	22.0784	26.3221	24.2607	18.8664	26.379	28.7585	24.8758	22.6381	24.6693	23.5382	23.9159	19.9599	28.9255	24.5687	24.6059	25.7141	19.0346	24.4686	19.6568	19.9823	12.6311	9.14864	2.74894	26.2808	21.5732	21.4374	19.299	24.8898	21.6093	22.8359	23.002	16.8001	17.0181	21.1962
Metabolism/Carbohydrate metabolism	ko00053 Ascorbate and aldarate metabolism	K18983 D-galactarolactone cycloisomerase [EC:5.5.1.27]	165.998	182.469	205.484	173.175	185.281	190.971	155.986	173.617	158.899	115.219	145.28	172.027	107.355	164.974	168.664	171.063	167.356	163.55	171.053	161.368	158.657	156.75	174.716	179.21	161.255	179.738	159.991	177.066	179.79	153.092	143.156	165.296	164.003	143.106	143.196	107.012	182.606	153.436	159.719	177.084	182.864	172.459	163.32	174.069	178.209	176.8	189.227
Metabolism/Carbohydrate metabolism	ko00053 Ascorbate and aldarate metabolism	K19642 D-galacturonate reductase [EC:1.1.1.365]	0.196913	0	0	0.154207	0	0	0	0.16694	0.187381	0	0.218138	0	0	0	0	0	0.221958	0	0.898702	0	0	0	0	0	0	0	0	0	0	0	0	0	0	0	0.198884	0	0	0	0.19313	0	0	0	0	0.310838	0	0	0
Metabolism/Carbohydrate metabolism	ko00053 Ascorbate and aldarate metabolism	K19660 L-arabinose 1-dehydrogenase [NAD(P)+] [EC:1.1.1.376]	0	0	0	0	0	0.130982	0	0	0	0	0	0	0	0.613288	0	0.495116	0	0	0	0	0.190236	0	0	0	0.52526	0	0.393099	0	0	0.271923	0	0.446745	0.148017	0.41641	0.596651	0	0	0.48479	0.19313	0.636231	0.338637	0.415564	0.289063	0	0	0.18909	0.170937
Metabolism/Carbohydrate metabolism	ko00053 Ascorbate and aldarate metabolism	K20023 L-talarate/galactarate dehydratase [EC:4.2.1.156 4.2.1.42]	2.55987	5.27802	2.45904	2.00469	2.62685	3.40552	2.37542	0.834698	2.43595	1.29217	1.09069	2.62637	1.82646	1.63543	1.61982	1.23779	1.77566	1.00491	1.49784	2.16311	1.90236	0.919354	2.42662	1.75383	1.31315	1.09153	0.982747	0.643292	1.04529	2.4473	1.12499	1.11686	1.62819	0.971623	0.795534	0.981765	2.49215	1.45437	3.09008	1.48454	1.18523	0.831128	0.867188	1.55419	0.85064	1.32363	1.88031
Metabolism/Carbohydrate metabolism	ko00053 Ascorbate and aldarate metabolism	K21888 glutathione dehydrogenase/transferase [EC:1.8.5.1 2.5.1.18]	0.196913	0	0	0	0	0	0	0	0	0.215362	0	0	0	0.408859	0	0	0	0	0	0.216311	0	0.153226	0	0.159439	0	0	0	0.160823	0	0	0	0	0.148017	0	0	0.196353	0.226559	0	0	0.212077	0.169318	0.138521	0	0.621676	0	0	0
Metabolism/Carbohydrate metabolism	ko00053 Ascorbate and aldarate metabolism	K23003 L-galactose dehydrogenase [EC:1.1.1.-]	0.590739	0	0.461071	0	0	0.392945	0.395903	0	0	0.861448	0	0.187598	0.20294	0	0	0.247558	0	0.502457	0.599135	1.29787	0	0.306451	0.485324	0.637758	0	1.09153	0.786198	0.321646	0.418116	0.815768	0.281249	0	0.592069	0.555213	0	0.589059	0.453118	0.48479	0.57939	0.424154	0.846592	0.415564	0.578125	0.621676	0.63798	0.567271	0.341874
Metabolism/Carbohydrate metabolism	ko00053 Ascorbate and aldarate metabolism	K23004 L-galactono-1,5-lactonase [EC:3.1.1.-]	0	0.377002	0	0.154207	0	0	0	0.500819	0.187381	0.215362	0.436275	0.187598	0.20294	0	0.202478	0	0	0	0.299567	0.648934	0.190236	0	0	0.159439	0.26263	0.363842	0.196549	0	0.209058	0	0	0	0.740086	1.11043	1.1933	0.981765	0	0.242395	0	0	0	0.277043	0	0	1.27596	0.18909	0.170937
Metabolism/Carbohydrate metabolism	ko00053 Ascorbate and aldarate metabolism	K23005 L-galactonate 5-dehydrogenase [EC:1.1.1.414]	4.13518	4.52402	1.5369	2.62152	1.75124	2.22669	3.95903	1.6694	4.12238	12.0603	13.0883	5.81553	13.597	0.817717	1.8223	1.73291	6.8807	5.2758	2.99567	7.35458	5.3266	3.98387	7.03719	8.13141	15.7578	6.0034	11.0068	11.7401	8.15326	7.88575	8.7187	8.04141	7.54888	10.9655	10.9386	16.8864	6.11709	10.1806	5.98703	6.99854	7.78865	7.34163	6.35938	6.83844	11.0583	10.4	8.37592
Metabolism/Carbohydrate metabolism	ko00053 Ascorbate and aldarate metabolism	K23007 L-galactonate 5-dehydrogenase [EC:1.1.1.414]	30.5215	30.3486	32.2749	33.0003	34.8496	32.6144	29.0989	37.3945	29.2314	29.72	32.9388	36.7691	23.541	32.2998	32.3964	33.1728	35.0694	39.1917	32.6529	34.3935	31.5791	23.1371	43.6791	37.3088	28.1014	36.7481	31.6445	28.4657	42.0207	33.1745	28.6874	38.4201	30.6396	23.4578	19.4906	19.6353	37.1557	22.5427	28.9695	26.5096	33.6944	30.8902	32.086	27.6646	26.1572	27.7963	28.2046
Metabolism/Lipid metabolism	ko00061 Fatty acid biosynthesis	K00059 3-oxoacyl-[acyl-carrier protein] reductase [EC:1.1.1.100]	2810.74	2828.08	3087.17	3259.32	3343.11	3210.36	2862.97	2998.9	2952.38	2368.34	2656.92	2859.17	2309.05	3106.71	3134.15	3056.6	2748.73	2825.57	2963.02	2768.78	2926.97	2949.75	2811.48	2732.31	2789.65	2906.92	2682.31	2761.97	2775.04	2746.96	2802.92	2704.15	2826.83	2550.23	2573.16	2434.19	2984.69	2803.54	2767.94	2913.73	2932.09	2948.56	2915.2	2877.74	3052.73	2862.83	2905.25
Metabolism/Lipid metabolism	ko00061 Fatty acid biosynthesis	K00208 enoyl-[acyl-carrier protein] reductase I [EC:1.3.1.9 1.3.1.10]	592.708	572.665	598.931	585.679	593.319	579.201	521.8	522.855	519.233	461.736	484.92	543.283	435.508	541.124	533.934	548.341	513.833	548.181	551.504	531.261	492.52	492.161	520.267	517.859	512.654	530.3	497.073	459.15	477.279	466.891	436.779	509.96	408.675	323.828	293.353	196.157	529.921	419.343	482.439	490.958	467.15	476.79	486.781	475.271	418.089	403.708	466.316
Metabolism/Lipid metabolism	ko00061 Fatty acid biosynthesis	K00645 [acyl-carrier-protein] S-malonyltransferase [EC:2.3.1.39]	637.605	646.935	659.024	648.441	649.358	629.236	562.578	571.935	560.082	606.675	582.864	564.294	578.987	578.126	559.446	578.296	550.234	548.181	566.482	568.682	577.936	576.282	602.044	573.025	582.513	591.244	583.162	592.633	565.711	584.09	558.841	574.961	573.27	574.646	620.915	609.087	610.35	621.258	580.163	603.783	618.859	614.342	639.117	597.12	609.271	606.224	597.083
Metabolism/Lipid metabolism	ko00061 Fatty acid biosynthesis	K00647 3-oxoacyl-[acyl-carrier-protein] synthase I [EC:2.3.1.41]	446.402	453.156	465.22	505.337	518.015	504.28	587.52	634.371	614.797	503.732	570.648	584.929	558.693	656.218	658.458	640.185	592.628	566.018	615.012	524.339	612.94	615.048	600.588	563.459	560.715	493.916	639.572	570.921	584.526	594.695	567.841	666.99	554.768	452.915	417.656	298.456	476.68	412.314	484.37	477.809	477.647	542.449	491.696	564.171	482.525	426.399	523.922
Metabolism/Lipid metabolism	ko00061 Fatty acid biosynthesis	K00648 3-oxoacyl-[acyl-carrier-protein] synthase III [EC:2.3.1.180]	1225.78	1209.8	1149.6	1163.8	1169.3	1161.28	1290.64	1243.03	1276.25	1280.97	1321.91	1264.22	1312.41	1214.72	1238.15	1260.81	1230.76	1196.6	1239.31	1256.34	1338.31	1311.3	1251.65	1144.93	1319.19	1208.14	1288.38	1316.98	1233.02	1320.46	1337.62	1293.33	1329.19	1259.09	1397.55	1307.12	1238.14	1292.21	1259.79	1207.99	1255.67	1283.68	1249.62	1259.2	1293.61	1281.65	1274.68
Metabolism/Lipid metabolism	ko00061 Fatty acid biosynthesis	K00665 fatty acid synthase, animal type [EC:2.3.1.85]	13.9808	16.7766	3.38118	2.1589	2.80198	2.09571	3.16722	2.67104	3.74762	3.44579	3.05393	6.75351	2.0294	11.2436	5.66938	10.645	9.76615	12.059	15.5775	3.02836	2.28283	3.06451	18.685	2.07271	2.36367	6.36724	8.05853	2.25152	9.61667	8.15768	6.18747	12.9556	4.2925	3.74769	3.97767	3.14165	14.0467	2.18155	1.9313	4.66569	2.37046	3.60155	6.9375	2.17587	1.27596	5.29453	6.66655
Metabolism/Lipid metabolism	ko00061 Fatty acid biosynthesis	K00667 fatty acid synthase subunit alpha, fungi type [EC:2.3.1.86]	1.37839	0.754003	0.922141	1.85049	1.57611	0.78589	1.58361	1.33552	1.31167	2.36898	0.436275	1.31318	1.62352	1.22658	1.41734	2.22802	2.21958	1.50737	1.49784	0.865245	0.570707	1.2258	1.69863	0.956636	0	1.27345	0.589648	1.12576	1.04529	1.08769	0	1.11686	0.592069	0.971623	0	1.37447	1.35935	0.727185	2.89695	1.69662	1.18523	0.415564	0.867188	0.932514	0.42532	0.945452	0.683748
Metabolism/Lipid metabolism	ko00061 Fatty acid biosynthesis	K00668 fatty acid synthase subunit beta, fungi type [EC:2.3.1.86]	2.16604	1.50801	1.99797	2.31311	2.45173	2.35767	3.16722	2.17022	3.74762	3.66115	1.52696	2.25117	2.23234	4.08859	2.22725	5.94139	3.55133	3.76843	2.39654	2.59574	2.47307	1.53226	1.21331	2.39159	1.83841	2.36498	1.37585	1.28658	2.09058	2.17538	1.40624	3.12722	1.77621	1.66564	0.596651	2.35624	2.26559	0.96958	2.31756	3.81739	1.18523	1.10817	3.17969	1.24335	0.85064	1.32363	2.39312
Metabolism/Lipid metabolism	ko00061 Fatty acid biosynthesis	K01071 medium-chain acyl-[acyl-carrier-protein] hydrolase [EC:3.1.2.21]	37.2166	34.4956	34.734	28.991	24.8675	24.7555	24.7439	27.2112	31.1052	71.0695	43.4094	27.3892	77.7259	22.6917	18.8304	22.0327	25.5252	28.1376	27.5602	39.1523	30.4377	23.2903	30.3327	31.8879	39.6571	36.2023	32.6272	45.3521	39.3029	45.683	41.3435	35.963	48.2536	52.7453	62.6483	68.1345	34.437	53.8117	35.1497	40.7188	39.2819	37.2622	43.9375	34.1922	45.7219	48.029	38.6318
Metabolism/Lipid metabolism	ko00061 Fatty acid biosynthesis	K01716 3-hydroxyacyl-[acyl-carrier protein] dehydratase/trans-2-decenoyl-[acyl-carrier protein] isomerase [EC:4.2.1.59 5.3.3.14]	72.6609	68.8028	69.7753	70.7811	81.9578	79.2439	98.7778	107.008	113.74	79.8993	107.542	100.177	80.3641	113.254	113.792	123.779	103.876	99.2353	112.637	92.3649	112.049	110.782	131.28	128.508	105.052	98.0555	137.585	102.605	116.445	117.742	113.343	135.364	101.392	73.5658	70.6037	32.7909	91.0767	83.6263	106.222	92.6776	87.7069	98.3501	93.0782	96.0489	76.1322	78.6616	103.588
Metabolism/Lipid metabolism	ko00061 Fatty acid biosynthesis	K01897 long-chain acyl-CoA synthetase [EC:6.2.1.3]	3515.88	3482.17	3259	3226.48	3265.7	3289.47	3579.56	3561.66	3491.47	4263.74	3825.04	3557.79	4223.17	3389.03	3464.6	3465.56	3633.45	3626.23	3512.73	3646.36	3559.69	3524.8	3587.27	3991.41	3534.47	3934.96	3833.7	3861.68	3917.33	3762.32	3824.42	3720.94	3907.65	4219.2	4244.18	4433.45	4008.05	4249.18	3855.26	3793.21	3851.66	3586.32	3709.54	3646.13	3765.99	3840.62	3669.16
Metabolism/Lipid metabolism	ko00061 Fatty acid biosynthesis	K02078 acyl carrier protein	335.54	370.593	351.643	371.023	366.884	366.094	358.094	369.438	385.255	355.132	372.797	405.211	365.494	379.421	377.823	344.848	356.243	364.281	352.89	361.672	358.975	368.661	359.625	350.448	350.348	335.827	344.944	335.798	326.34	354.587	367.873	339.303	345.62	344.649	384.243	367.18	315.823	354.866	332.377	356.077	336.266	367.22	355.547	352.801	362.16	368.159	359.823
Metabolism/Lipid metabolism	ko00061 Fatty acid biosynthesis	K02371 enoyl-[acyl-carrier protein] reductase II [EC:1.3.1.9]	182.342	146.842	142.317	161.918	147.279	143.294	173.604	164.769	174.826	260.588	198.287	171.277	262.401	182.555	172.309	181.955	185.557	176.865	186.031	180.62	192.138	175.903	192.916	160.396	201.174	185.196	184.363	187.198	184.389	182.188	208.124	184.059	201.895	219.17	225.932	239.943	188.95	199.006	181.735	180.478	190.145	181.601	189.914	197.382	214.149	224.261	196.065
Metabolism/Lipid metabolism	ko00061 Fatty acid biosynthesis	K02372 3-hydroxyacyl-[acyl-carrier-protein] dehydratase [EC:4.2.1.59]	309.154	338.359	329.512	286.98	294.383	310.165	284.06	283.964	276.574	270.279	299.067	308.223	280.463	284.974	275.977	262.907	295.204	296.45	277.699	303.485	318.455	300.629	300.901	309.95	311.216	295.258	310.352	299.131	310.869	294.492	318.936	309.148	305.507	312.863	338.699	336.353	287.277	302.267	299.738	294.787	298.678	317.214	315.367	321.406	316.651	302.167	299.14
Metabolism/Lipid metabolism	ko00061 Fatty acid biosynthesis	K03921 acyl-[acyl-carrier-protein] desaturase [EC:1.14.19.2 1.14.19.11 1.14.19.26]	90.7769	91.9884	94.6732	94.529	90.1886	93.9139	81.556	79.4633	80.7612	92.821	98.5982	100.552	91.5258	92.4021	92.9373	81.6941	96.5517	114.811	87.1741	115.078	83.3233	85.8063	77.8944	88.3294	70.3848	84.7753	81.3715	63.8467	79.442	76.6822	78.1871	89.7958	67.1998	48.8588	38.7823	40.2524	86.7721	55.0237	73.1963	58.3212	70.0978	70.9229	85.8516	76.777	58.0562	49.7308	66.8364
Metabolism/Lipid metabolism	ko00061 Fatty acid biosynthesis	K03922 acyl-[acyl-carrier-protein] desaturase [EC:1.14.19.2]	0.787652	1.50801	0.922141	1.38786	0.875618	1.4408	1.18771	0.834698	1.12429	2.15362	1.96324	0.937988	0.811758	1.22658	1.21487	0.247558	1.33175	2.76351	0.599135	1.08156	1.52189	0.919354	0.970647	2.55103	0.78789	3.82034	0.982747	0.321646	2.71775	0.543845	1.68749	1.11686	2.22026	4.44171	3.18214	5.89059	0.679677	0.48479	0.57939	0.424154	0.507955	0.692606	2.3125	0.621676	0.42532	0.756362	0.683748
Metabolism/Lipid metabolism	ko00061 Fatty acid biosynthesis	K07512 mitochondrial enoyl-[acyl-carrier protein] reductase/trans-2-enoyl-CoA reductase [EC:1.3.1.- 1.3.1.38]	22.2512	20.3581	18.9039	20.0469	22.5909	20.1712	21.3788	20.7005	23.7974	15.0753	20.0687	23.2621	14.4087	18.8075	26.5246	23.7656	25.3032	29.8962	25.1637	37.2055	22.8283	18.0806	26.2075	30.9312	22.0609	23.8317	27.5169	20.5853	33.4493	27.1923	19.9686	23.6775	24.2748	20.4041	10.9386	12.5666	29.4527	20.6036	26.0726	20.1473	17.9478	20.0856	24.2813	26.1104	15.5242	17.9636	19.9996
Metabolism/Lipid metabolism	ko00061 Fatty acid biosynthesis	K09458 3-oxoacyl-[acyl-carrier-protein] synthase II [EC:2.3.1.179]	2054	1961.35	1992.44	2041.86	2069.44	2014.5	2009.41	1915.97	1974.62	1835.31	1926.16	1948.2	1856.29	2019.76	1990.36	1921.79	1897.74	1894.26	1964.86	1839.51	2090.31	2054.3	2031.32	1873.41	2029.87	1912.9	1982	2027.82	1982.71	2002.71	2057.61	2004.99	2116.35	2004.04	2149.33	2252.76	2009.58	2035.63	1991.75	2043.15	2111.74	2092.78	2017.66	2075.47	2165.09	2133.32	2111.07
Metabolism/Lipid metabolism	ko00061 Fatty acid biosynthesis	K10780 enoyl-[acyl-carrier protein] reductase III [EC:1.3.1.104]	71.2825	91.7999	89.7551	100.697	92.8155	94.6998	85.911	82.3013	85.8205	60.7321	81.1472	94.9244	56.6202	98.5349	105.086	105.707	95.6639	93.7083	85.9759	92.3649	88.8401	87.9515	76.1958	69.675	81.9405	77.1346	63.2889	70.1188	82.996	78.3137	64.9684	72.8194	65.4236	62.3227	72.5925	51.4445	89.0377	79.2632	71.4581	72.7424	87.0297	83.8054	88.4532	81.1287	91.2311	75.8253	74.0158
Metabolism/Lipid metabolism	ko00061 Fatty acid biosynthesis	K10781 fatty acyl-ACP thioesterase B [EC:3.1.2.14 3.1.2.21]	0	0	0	0	0	0	0	0	0.187381	0.430724	0.218138	0	0.20294	0	0	0	0	0	0	0	0.570707	0.153226	0	0	0	0.363842	0.196549	0	0	0.543845	0	0	0.296034	0	0	0.392706	0	0	0	0	0	0	0.289063	0.310838	0	0	0
Metabolism/Lipid metabolism	ko00061 Fatty acid biosynthesis	K10782 fatty acyl-ACP thioesterase A [EC:3.1.2.14]	0.196913	0	0	0.154207	0	0	0	0.16694	0	1.07681	0.436275	0.187598	0.405879	0	0.202478	0.495116	0.665874	1.00491	0.299567	0.648934	0	0.306451	0.242662	0.478318	0.26263	0.181921	1.37585	0.804115	0.627174	0.815768	1.40624	1.56361	0.888103	1.38803	0.596651	1.57082	0.906236	0.48479	0.77252	0.424154	0.846592	0.415564	0.578125	0.621676	0.63798	0.945452	0.512811
Metabolism/Lipid metabolism	ko00061 Fatty acid biosynthesis	K11533 fatty acid synthase, bacteria type [EC:2.3.1.-]	19.2975	20.1696	17.5207	16.1918	18.0377	16.1107	27.7132	21.2013	20.9867	34.2426	28.576	18.9474	32.4703	15.5366	14.7809	20.2998	25.3032	46.7285	24.5645	48.0211	25.6818	28.8064	27.4208	86.8945	43.3339	88.4137	43.8305	38.2759	79.8601	37.7972	33.1873	54.0562	43.517	34.8396	40.97	71.2761	50.2961	27.3906	41.9092	30.327	30.6466	17.0381	45.0938	23.6237	12.1216	17.3963	19.145
Metabolism/Lipid metabolism	ko00061 Fatty acid biosynthesis	K11539 carbonyl reductase 4/3-oxoacyl-[acyl-carrier protein] reductase beta subunit [EC:1.1.1.-]	0.393826	0.188501	0.768451	0	0.350247	0.261963	0.593855	0.16694	0.187381	0.215362	0	0.562793	0.608819	0	0.404955	0.495116	0	0.502457	0.299567	0	0.951179	0.766128	0	0.159439	0.78789	1.27345	0.196549	0.482469	0.836232	0.543845	0.843746	0.223373	0.740086	0.138803	0.596651	0.589059	1.13279	0.242395	0.57939	0.424154	0	0.138521	0.289063	0.310838	0.63798	1.32363	0.683748
Metabolism/Lipid metabolism	ko00061 Fatty acid biosynthesis	K13370 17beta-estradiol 17-dehydrogenase/3alpha(17beta)-hydroxysteroid dehydrogenase (NAD+)/3-oxoacyl-[acyl-carrier protein] reductase alpha subunit [EC:1.1.1.62 1.1.1.239]	5.31665	5.46652	3.99595	5.08884	6.47957	4.58436	6.33445	7.67923	4.30976	0.861448	3.05393	5.25273	5.47937	8.3816	7.49168	8.41697	6.21482	4.27089	5.39221	2.59574	6.46802	5.51612	4.61057	5.10206	5.51523	3.63842	3.14479	4.50304	3.34493	4.35076	4.78123	6.25443	6.95681	3.60889	5.17097	6.28329	4.75774	4.12071	5.40764	6.36231	5.24887	6.92606	4.33594	5.28425	7.4431	6.23998	6.15373
Metabolism/Lipid metabolism	ko00061 Fatty acid biosynthesis	K15013 long-chain-fatty-acid--CoA ligase ACSBG [EC:6.2.1.3]	24.4172	23.1856	15.6764	12.645	13.3094	14.277	19.9931	23.8724	16.1148	35.5347	24.4314	20.4481	37.3409	21.8739	20.2478	46.5409	90.1149	102.25	44.9351	27.9042	16.931	18.5403	22.0822	24.2348	25.2125	22.9221	27.5169	24.1234	25.087	27.1923	26.1561	20.3269	30.0475	41.3634	30.0314	38.2888	21.07	31.9961	21.2443	23.9647	20.9955	16.0685	22.8359	20.5153	19.99	19.6654	19.9996
Metabolism/Lipid metabolism	ko00061 Fatty acid biosynthesis	K16363 UDP-3-O-[3-hydroxymyristoyl] N-acetylglucosamine deacetylase/3-hydroxyacyl-[acyl-carrier-protein] dehydratase [EC:3.5.1.108 4.2.1.59]	150.835	140.433	123.106	121.515	102.097	116.705	135.795	109.346	117.488	204.163	160.767	135.633	210.448	95.4685	98.6066	98.5281	131.843	112.802	107.245	165.262	145.53	130.701	147.296	103.795	149.962	105.696	145.053	152.46	123.553	138.409	150.187	140.725	159.266	187.246	179.99	210.294	107.615	148.831	114.719	142.728	134.1	149.88	133.258	154.797	125.044	157.323	150.425
Metabolism/Lipid metabolism	ko00061 Fatty acid biosynthesis	K18473 acetoacetyl-[acyl-carrier protein] synthase [EC:2.3.1.180]	21.8574	19.2271	17.6744	20.6638	27.4944	25.0175	78.9827	69.113	65.0212	55.5634	65.8776	60.594	51.9525	46.201	57.3012	54.7103	78.1292	84.9153	68.601	73.7622	62.0169	56.8467	71.3426	72.5449	58.8291	61.4894	81.3715	80.4115	78.3967	81.8487	76.7809	85.5517	78.005	49.6916	36.1968	21.5988	65.4755	44.6007	64.1192	51.3226	48.2557	43.3572	58.6797	55.0183	42.1067	38.7635	43.589
Metabolism/Lipid metabolism	ko00061 Fatty acid biosynthesis	K18474 trans-2-decenoyl-[acyl-carrier protein] isomerase [EC:5.3.3.14]	0	0	0	0.308414	0.175124	0.130982	0.197952	0.16694	0.187381	0	0	0	0	0	0	0	0	0	0	0	0	0	0.485324	0	0	0.181921	0	0.160823	0	0	0.562497	0.223373	0.296034	0	0.198884	0	0.226559	0	0	0.212077	0	0.138521	0	0	0.21266	0.378181	0
Metabolism/Lipid metabolism	ko00061 Fatty acid biosynthesis	K18660 malonyl-CoA/methylmalonyl-CoA synthetase [EC:6.2.1.-]	47.653	48.6332	61.3224	68.6222	65.3211	64.181	52.0613	52.586	54.9026	31.0121	35.5564	49.3382	33.485	55.8092	47.3798	50.997	44.6135	38.438	41.0407	41.7481	44.5152	43.5161	56.7829	40.0193	43.8592	44.2068	43.2409	47.1211	45.7837	39.1568	37.6873	39.7603	40.5567	44.8335	35.799	42.0195	43.7259	43.6311	52.1451	53.0192	47.4092	41.5564	43.0703	41.3415	43.3826	48.7853	56.5802
Metabolism/Lipid metabolism	ko00061 Fatty acid biosynthesis	K22540 3-hydroxyacyl-thioester dehydratase, animal type [EC:4.2.1.-]	1.96913	0.754003	0.30738	1.54207	1.40099	1.17884	1.38566	3.00491	1.68643	1.50753	0.436275	1.68838	1.62352	1.22658	2.02478	0.742674	0.887832	2.26106	2.69611	3.67729	1.90236	2.14516	1.21331	3.82655	3.67682	4.00227	3.53789	1.76905	2.29964	1.90346	1.40624	2.23373	2.07224	0.277607	1.39219	0.981765	5.66397	3.87832	3.66947	2.33285	3.89432	2.6319	4.33594	3.41922	1.48862	4.15999	1.19656
Metabolism/Lipid metabolism	ko00062 Fatty acid elongation	K01068 acyl-coenzyme A thioesterase 1/2/4 [EC:3.1.2.2]	1.18148	2.26201	1.84428	1.54207	1.57611	1.17884	0.791806	1.33552	0.749524	1.50753	1.30883	1.50078	2.0294	2.86201	0.809911	0	0.443916	1.00491	0.898702	1.73049	2.09259	1.53226	1.21331	2.07271	1.83841	2.00113	2.94824	1.92988	2.5087	2.99115	1.40624	2.68047	2.51629	2.49846	3.38102	3.338	3.39838	1.69676	1.54504	2.12077	2.20114	0.969649	1.15625	1.55419	2.55192	1.8909	1.88031
Metabolism/Lipid metabolism	ko00062 Fatty acid elongation	K01074 palmitoyl-protein thioesterase [EC:3.1.2.22]	4.72591	3.58151	1.07583	0.771036	1.40099	1.70276	1.78156	1.83634	1.31167	0.861448	1.52696	0.937988	3.04409	3.06644	1.41734	4.45604	15.759	17.8372	3.89438	5.84041	2.09259	1.68548	1.94129	1.91327	1.83841	1.81921	3.14479	1.60823	1.88152	2.4473	2.24999	4.02071	1.92422	1.11043	1.39219	2.55259	2.49215	1.69676	1.9313	1.48454	1.52387	0.554085	3.46875	0.621676	1.70128	0.945452	1.02562
Metabolism/Lipid metabolism	ko00062 Fatty acid elongation	K07508 acetyl-CoA acyltransferase 2 [EC:2.3.1.16]	55.7264	58.4352	53.3305	61.0661	58.3161	59.5967	58.7916	56.9264	63.5222	30.5814	40.5736	54.9661	23.1351	57.4446	58.5161	63.6224	49.4966	25.1229	53.0234	37.6382	51.9344	63.5886	48.5324	28.5397	56.7281	37.1119	33.4134	42.1356	29.8953	44.3234	39.656	42.6642	44.4052	28.3159	36.1968	24.1514	49.6164	38.5408	53.6902	68.0767	66.3728	55.8241	68.5078	60.6134	54.6536	67.8835	61.5373
Metabolism/Lipid metabolism	ko00062 Fatty acid elongation	K07509 acetyl-CoA acyltransferase [EC:2.3.1.16]	8.46726	8.10553	6.3013	3.85518	6.12932	4.45338	10.0955	9.34862	8.24476	8.39912	8.7255	11.4435	11.5676	8.3816	7.49168	7.17918	12.2077	10.3004	11.084	8.65245	7.60943	6.12902	12.1331	8.76917	5.51523	11.2791	10.4171	9.48855	10.4529	12.5084	8.15621	8.71153	8.43698	6.66256	8.55199	8.24682	16.5388	17.6948	13.1328	13.1488	9.98979	9.97353	17.0547	10.5685	8.5064	11.3454	9.05966
Metabolism/Lipid metabolism	ko00062 Fatty acid elongation	K10203 elongation of very long chain fatty acids protein 6 [EC:2.3.1.199]	2.36296	2.07351	1.99797	2.00469	0.525371	0.523927	3.95903	3.50573	1.49905	1.7229	2.39951	3.37676	2.63822	3.27087	1.61982	2.22802	3.10741	3.01474	1.7974	3.24467	1.52189	1.2258	3.1546	2.07271	1.31315	1.63729	0.786198	1.60823	2.29964	2.71923	0.843746	1.78698	1.92422	2.22085	2.18772	3.14165	1.81247	2.90874	2.51069	2.54492	2.03182	1.38521	2.3125	3.73006	0.85064	1.70181	1.3675
Metabolism/Lipid metabolism	ko00062 Fatty acid elongation	K10205 elongation of very long chain fatty acids protein 2 [EC:2.3.1.199]	0	0	0	0	0	0	0	0	0	0	0	0.187598	0	0	0	0.247558	0.221958	0	0	0	0	0	0	0	0	0	0.196549	0	0	0	0	0	0	0	0	0	0	0	0	0.212077	0	0.138521	0	0	0.21266	0	0
Metabolism/Lipid metabolism	ko00062 Fatty acid elongation	K10244 elongation of very long chain fatty acids protein 5 [EC:2.3.1.199]	0	0	0	0	0	0	0	0.16694	0	0	0	0.187598	0	0	0.202478	0.247558	0	0	0.299567	0	0	0	0	0	0	0	0.196549	0.160823	0.209058	0.543845	0	0	0	0	0	0	0	0	0	0	0	0	0	0.310838	0	0	0.170937
Metabolism/Lipid metabolism	ko00062 Fatty acid elongation	K10245 fatty acid elongase 2 [EC:2.3.1.199]	0	0	0	0	0	0	0	0	0	0	0.218138	0	0	0	0	0	0	0	0	0	0	0	0	0	0.26263	0	0	0	0	0	0	0	0	0	0	0	0	0	0	0	0	0	0	0	0	0	0
Metabolism/Lipid metabolism	ko00062 Fatty acid elongation	K10246 fatty acid elongase 3 [EC:2.3.1.199]	0.196913	0.188501	0.15369	0	0	0.261963	0	0.16694	0	0	0	0	0	0.408859	0	0	0.443916	0	0	0	0	0	0	0	0	0.363842	0.393099	0	0	0.271923	0	0	0	0.138803	0.198884	0	0	0	0.19313	0	0.338637	0	0.289063	0	0.21266	0	0.170937
Metabolism/Lipid metabolism	ko00062 Fatty acid elongation	K10247 elongation of very long chain fatty acids protein 1 [EC:2.3.1.199]	0.984566	0.188501	0	0	0	0	0	0	0	0.215362	0	0	0.405879	0	0	0	0	0	0	0	0	0	0.485324	0	0	0.181921	0.196549	0	0	0.543845	0	0.223373	0.592069	0	0	0.196353	0.226559	0	0	0	0	0	0	0	0	0	0.854685
Metabolism/Lipid metabolism	ko00062 Fatty acid elongation	K10248 elongation of very long chain fatty acids protein 3 [EC:2.3.1.199]	0	0	0	0	0	0	0	0	0	0	0	0	0	0	0	0	0	0	0	0	0	0	0	0	0	0	0	0	0	0	0	0	0	0	0	0	0	0	0	0	0	0	0	0	0	0	0
Metabolism/Lipid metabolism	ko00062 Fatty acid elongation	K10249 elongation of very long chain fatty acids protein 4 [EC:2.3.1.199]	3.54444	1.88501	1.5369	0.616829	0	0.916872	3.56313	3.67267	1.49905	2.58434	2.18138	2.62637	3.44997	4.70187	2.22725	7.17918	3.77329	3.5172	4.19394	5.19147	1.90236	1.99193	4.12525	3.18879	2.10104	2.18305	0.786198	0.482469	0.209058	3.53499	1.40624	4.24408	1.33215	1.52684	0.397767	0.589059	2.49215	1.93916	2.51069	1.90869	2.03182	3.32451	3.46875	1.86503	0.63798	2.07999	2.22218
Metabolism/Lipid metabolism	ko00062 Fatty acid elongation	K10250 elongation of very long chain fatty acids protein 7 [EC:2.3.1.199]	1.37839	1.31951	0	0.154207	0	0	0	0.16694	0	0.861448	0.436275	0	0.20294	0	0	0	0	0.753686	0	0.216311	0.760943	0	0.485324	0	0.52526	0.181921	0.786198	0.160823	0.627174	0.543845	1.12499	0.446745	0.296034	0.277607	0.198884	0.196353	0.226559	0	0.38626	0.424154	0.169318	0	0.867188	0	0	0	0.683748
Metabolism/Lipid metabolism	ko00062 Fatty acid elongation	K10251 17beta-estradiol 17-dehydrogenase/very-long-chain 3-oxoacyl-CoA reductase [EC:1.1.1.62 1.1.1.330]	5.90739	5.27802	2.30535	1.69628	3.32735	3.14356	6.73035	3.83961	5.80881	7.53767	6.10785	5.81553	5.88525	5.72402	6.88424	15.101	21.086	23.6155	11.9827	8.00352	2.47307	3.67741	3.63993	3.98599	3.67682	3.82034	5.89648	4.1814	4.59928	4.35076	5.34372	4.02071	3.25638	4.1641	3.5799	5.30153	5.66397	5.09029	4.82825	3.81739	2.53978	3.60155	6.35938	4.66257	1.91394	3.02545	2.22218
Metabolism/Lipid metabolism	ko00062 Fatty acid elongation	K10258 very-long-chain enoyl-CoA reductase [EC:1.3.1.93]	1.18148	2.45051	1.22952	1.07945	0.175124	0	2.57337	1.50246	1.49905	2.58434	0.654413	1.50078	0.811758	3.06644	0.809911	9.65476	18.4225	16.8323	8.68746	3.46098	1.52189	0.612902	1.21331	1.27552	1.57578	1.27345	1.1793	1.28658	3.13587	1.35961	0.281249	0.89349	1.77621	2.49846	0.994418	0.589059	0.453118	1.21197	1.73817	1.90869	0	2.90895	3.46875	1.24335	0.63798	1.13454	0.854685
Metabolism/Lipid metabolism	ko00062 Fatty acid elongation	K10703 very-long-chain (3R)-3-hydroxyacyl-CoA dehydratase [EC:4.2.1.134]	0.984566	1.50801	0.30738	0.771036	0.525371	0.916872	0.197952	1.16858	0.562143	0.646086	0.436275	0.375195	0.405879	0.817717	0.607433	1.98046	1.55371	4.27089	3.29524	0.432623	0.380472	0.153226	0.485324	0.956636	1.57578	0.909606	0.393099	0.482469	0.418116	0.815768	0.562497	1.56361	1.03612	1.11043	0.795534	0.785412	1.13279	0.727185	0.57939	0.424154	0.507955	0.831128	0.578125	1.24335	0.42532	0	0.341874
Metabolism/Lipid metabolism	ko00062 Fatty acid elongation	K15397 3-ketoacyl-CoA synthase [EC:2.3.1.199]	2.36296	3.01601	1.69059	0.925243	1.05074	0.130982	1.58361	3.67267	2.81072	3.87652	3.27206	5.06513	6.08819	2.45315	2.02478	3.96093	2.6635	3.01474	3.89438	4.10991	1.33165	2.14516	3.63993	3.34823	1.83841	4.36611	2.75169	1.76905	2.71775	2.4473	2.24999	2.68047	5.03258	4.1641	4.77321	4.51612	4.07806	2.42395	5.02138	2.54492	1.8625	3.04747	2.89063	4.35173	0.63798	1.51272	2.39312
Metabolism/Lipid metabolism	ko00062 Fatty acid elongation	K16339 acyl-coenzyme A thioesterase THEM4 [EC:3.1.2.2]	0.196913	0.565502	0.15369	0.462622	0.525371	0.261963	0	0.16694	0.187381	0	0	0.187598	0	0.408859	0	0.247558	0.221958	0.753686	0	0	0.190236	0.153226	0	0	0	0.181921	0.196549	0.321646	0.418116	0.271923	0.843746	0	0	0.41641	0.596651	0.196353	0.453118	0.242395	0.19313	0	0	0.138521	0.289063	0	0	0.378181	0
Metabolism/Lipid metabolism	ko00062 Fatty acid elongation	K17360 acyl-coenzyme A thioesterase 7 [EC:3.1.2.2]	0.196913	0.188501	0.461071	0.308414	0.175124	0.261963	0.197952	0.16694	0.374762	0.215362	0.654413	0	0.405879	0.408859	0.202478	0	1.55371	0.502457	0.599135	1.51418	0.190236	0	0.970647	0.318879	0.52526	0.545764	0.589648	0.160823	0	0.543845	0.562497	0.670118	0.444052	0.555213	0	0	0	0.48479	0.57939	0.212077	0.507955	0.415564	1.15625	0.621676	0	0.567271	0.170937
Metabolism/Lipid metabolism	ko00062 Fatty acid elongation	K22554 acyl-coenzyme A thioesterase THEM5 [EC:3.1.2.2]	0	0	0	0	0	0	0	0	0	0	0	0	0	0	0	0	0	0	0	0	0	0	0	0	0	0	0	0.160823	0	0	0	0	0	0	0	0	0	0	0	0	0	0	0	0	0	0	0
Metabolism/Lipid metabolism	ko00071 Fatty acid degradation	K00249 acyl-CoA dehydrogenase [EC:1.3.8.7]	2473.62	2400.56	2777.64	2989.62	3066.94	3074.53	3027.67	3193.22	3108.65	2066.83	2382.94	2958.79	2078.71	3421.53	3543.77	3453.93	2854.16	2780.1	3255.1	2461.41	2954.74	3019.16	2762.7	2503.52	2455.59	2672.24	2604.87	2599.38	2693.5	2572.39	2559.36	2610.33	2604.95	2230.15	2347.62	2124.34	2835.16	2304.45	2601.65	2500.39	2584.14	2609.46	2647.81	2551.67	2661.86	2317.68	2597.22
Metabolism/Lipid metabolism	ko00071 Fatty acid degradation	K00252 glutaryl-CoA dehydrogenase [EC:1.3.8.6]	515.715	503.674	615.529	682.213	664.769	683.07	656.605	685.287	668.201	377.53	465.506	623.762	367.524	687.7	715.556	697.123	622.592	576.318	641.973	493.839	597.531	627.919	579.476	476.564	499.785	494.826	540.707	550.819	510.311	509.311	532.966	570.27	491.417	360.75	330.346	224.039	538.077	404.557	531.108	525.315	507.617	547.713	550.953	515.68	478.485	455.519	532.127
Metabolism/Lipid metabolism	ko00071 Fatty acid degradation	K00255 long-chain-acyl-CoA dehydrogenase [EC:1.3.8.8]	2.16604	2.26201	1.69059	1.54207	1.75124	2.09571	1.78156	3.17185	1.31167	1.7229	1.52696	1.31318	2.63822	3.06644	1.8223	1.23779	3.32937	2.26106	2.09697	1.08156	0.570707	2.14516	2.66928	1.91327	2.10104	2.18305	2.55514	1.12576	1.67246	3.53499	2.24999	1.11686	1.92422	3.05367	3.5799	2.74894	2.26559	1.93916	2.31756	3.18115	1.8625	2.07782	1.73438	0.621676	1.91394	3.9709	2.90593
Metabolism/Lipid metabolism	ko00071 Fatty acid degradation	K00496 alkane 1-monooxygenase [EC:1.14.15.3]	85.2634	77.4738	70.5438	92.0617	76.529	73.7427	122.334	125.873	116.551	119.095	102.743	127.004	103.296	113.049	123.511	145.317	149.822	159.279	142.894	141.035	112.62	116.298	116.478	118.145	103.214	123.524	165.888	129.623	167.037	129.435	126.562	160.381	127.443	85.7805	67.4215	51.6408	103.764	72.9609	101.78	98.8279	93.2944	101.813	103.773	116.875	95.697	88.3052	103.93
Metabolism/Lipid metabolism	ko00071 Fatty acid degradation	K00529 3-phenylpropionate/trans-cinnamate dioxygenase ferredoxin reductase component [EC:1.18.1.3]	168.164	175.683	187.348	183.815	189.484	179.576	183.501	187.974	193.752	137.832	147.461	180.844	132.52	209.744	201.668	211.91	180.008	208.771	224.975	185.595	183.578	176.976	179.812	177.137	164.144	181.375	185.936	166.291	211.776	158.259	158.343	190.76	153.938	117.15	118.137	82.4682	182.833	141.801	159.332	145.061	151.54	150.85	170.547	161.014	150.563	132.741	153.843
Metabolism/Lipid metabolism	ko00071 Fatty acid degradation	K00632 acetyl-CoA acyltransferase [EC:2.3.1.16]	951.681	970.967	998.986	969.038	951.972	985.506	1075.07	1152.55	1090.18	860.802	1099.85	1098.38	920.128	1105.35	1107.35	1119.46	1130.65	1063.2	1183.29	982.702	1124.29	1147.05	1042.48	919.168	1046.32	999.111	995.326	1001.12	951.841	981.912	987.745	960.279	938.429	799.368	937.935	787.375	1017.25	903.406	1064.92	954.771	1014.22	1016.19	1020.1	1052.5	1008.22	935.998	1019.64
Metabolism/Lipid metabolism	ko00071 Fatty acid degradation	K01909 long-chain-fatty-acid--[acyl-carrier-protein] ligase [EC:6.2.1.20]	11.0271	13.3836	11.6805	12.4908	9.10643	9.69265	5.93855	8.01311	6.55834	10.122	8.94364	6.19072	9.53816	6.54174	9.92141	9.65476	6.8807	13.5663	4.49351	9.95032	7.9899	11.1855	7.27985	14.3495	14.4446	10.7333	7.46888	6.91539	12.7525	7.88575	10.4062	7.37129	9.62112	14.1579	21.2805	21.0098	7.92956	14.0589	9.46337	8.69516	9.14319	9.55797	6.9375	9.0143	10.8457	8.69816	7.35029
Metabolism/Lipid metabolism	ko00071 Fatty acid degradation	K05297 rubredoxin---NAD+ reductase [EC:1.18.1.1]	53.1665	44.2977	55.3285	40.4023	54.1132	50.9519	66.1158	66.2751	64.6464	56.8556	47.3359	57.5925	49.9231	49.063	61.5532	57.1859	55.7114	52.5068	61.7109	61.6487	58.2122	52.4032	69.4013	71.4289	47.7986	56.7594	77.4405	73.1744	67.7348	67.9806	65.8122	75.2765	63.2033	42.6126	38.5834	18.2608	48.7102	40.9648	60.4497	60.654	54.8592	50.5603	63.0157	55.64	39.9801	51.8108	54.8708
Metabolism/Lipid metabolism	ko00071 Fatty acid degradation	K05939 acyl-[acyl-carrier-protein]-phospholipid O-acyltransferase/long-chain-fatty-acid--[acyl-carrier-protein] ligase [EC:2.3.1.40 6.2.1.20]	461.367	482.562	487.044	494.388	523.094	497.338	430.149	432.207	434.537	380.76	431.694	397.519	385.991	396.388	428.645	376.041	394.641	384.128	391.834	413.155	448.196	443.128	475.86	507.815	462.754	432.245	453.833	465.582	422.715	416.041	429.467	456.35	462.11	459.994	433.964	446.31	394.892	409.405	416.195	476.325	475.277	467.925	467.992	457.864	473.806	464.784	490.418
Metabolism/Lipid metabolism	ko00071 Fatty acid degradation	K06445 acyl-CoA dehydrogenase [EC:1.3.99.-]	505.476	472.76	614.761	744.821	791.734	774.626	735.39	796.636	762.641	306.46	515.023	699.739	340.939	798.705	856.683	855.561	669.647	626.564	831	470.477	641.856	699.781	668.048	517.381	543.644	477.907	677.113	597.94	591.843	581.642	566.435	666.99	515.396	326.604	303.099	121.346	526.749	358.26	521.258	521.285	499.32	565.444	515.688	555.157	508.47	435.664	558.451
Metabolism/Lipid metabolism	ko00071 Fatty acid degradation	K07422 long-chain fatty acid omega-monooxygenase [EC:1.14.14.80]	1.18148	0.942504	0	0.462622	0.350247	0	0.593855	0.16694	0	0	0.218138	0.187598	0.20294	0.613288	0.404955	1.48535	0.665874	0.251229	0.599135	0.648934	0.570707	0.153226	0.727985	0	0.78789	0.363842	0	0.321646	0.418116	0.271923	0.843746	0.670118	0.148017	0.277607	0	0.392706	0.906236	0.242395	0.38626	0.424154	0	0.277043	0	0.310838	0.21266	0	0.512811
Metabolism/Lipid metabolism	ko00071 Fatty acid degradation	K07425 long-chain fatty acid omega-monooxygenase [EC:1.14.14.80]	0.196913	0	0.15369	0	0.175124	0.130982	0.197952	0.500819	0.374762	0	0.436275	0.187598	0.405879	0.204429	0.202478	0.495116	0.443916	0	0.299567	0	0.380472	0	0	0.159439	0	0.545764	0.589648	0.321646	0.418116	0.543845	0.281249	0.223373	0.148017	0	0	0	0	0	0.38626	0.424154	0	0	0.289063	0.621676	0	0	0.170937
Metabolism/Lipid metabolism	ko00071 Fatty acid degradation	K07513 acetyl-CoA acyltransferase 1 [EC:2.3.1.16]	6.30122	7.16303	5.68654	5.70567	3.32735	4.58436	8.31397	7.51229	7.30786	6.89158	5.88972	8.62949	9.13228	9.60818	10.1239	24.0131	44.3916	46.2261	19.7715	12.5461	7.4192	9.19354	10.6771	6.21814	11.8183	6.0034	8.05853	10.1318	5.85362	11.4207	8.43746	7.14792	8.88103	9.16102	6.76204	13.1556	5.21085	6.78706	7.53207	11.2401	7.45001	7.75719	8.67188	10.5685	6.3798	5.67271	6.15373
Metabolism/Lipid metabolism	ko00071 Fatty acid degradation	K07517 Delta3-Delta2-enoyl-CoA isomerase [EC:5.3.3.8]	30.7184	33.5531	20.2871	22.2058	26.2685	18.2065	31.2763	39.8986	36.3519	45.226	27.4853	28.7024	38.3556	30.6644	41.3055	41.8373	35.7352	34.9208	38.3446	28.5531	26.633	33.5564	31.3034	31.2501	28.8893	29.6532	27.5169	39.7233	33.0312	34.5342	31.2186	32.389	36.7083	62.6003	56.6818	74.0251	30.1323	42.4191	26.8451	27.1459	36.5728	26.319	29.4844	27.0429	32.9623	27.7963	32.649
Metabolism/Lipid metabolism	ko00071 Fatty acid degradation	K08765 carnitine O-palmitoyltransferase 1, liver isoform [EC:2.3.1.21]	0.787652	1.88501	0.30738	0.771036	0.175124	0.261963	0.197952	1.00164	0.936905	0.430724	0.218138	3.00156	0.608819	1.22658	0.404955	2.9707	0.887832	2.76351	0.599135	1.9468	0.380472	0.766128	2.42662	0.318879	0.78789	1.09153	0.982747	0.643292	2.09058	1.35961	2.24999	2.68047	0.740086	0.555213	0	0.196353	0.906236	0.727185	0	1.48454	0.507955	1.10817	2.3125	0.310838	0	0.567271	1.3675
Metabolism/Lipid metabolism	ko00071 Fatty acid degradation	K08766 carnitine O-palmitoyltransferase 2 [EC:2.3.1.21]	1.5753	0.754003	1.22952	0.925243	0.700494	0.392945	0.791806	0.500819	0.562143	0	0.87255	0.937988	0.405879	0.613288	1.01239	1.48535	1.99762	3.26597	2.69611	1.08156	1.14141	0.153226	1.45597	1.27552	0.26263	3.09266	0.982747	0.160823	1.46341	2.4473	0.562497	0.670118	0.592069	0.41641	0.596651	0.589059	0.679677	0	0.38626	0.848308	0.169318	0.554085	0.289063	0.310838	0.21266	0.567271	1.19656
Metabolism/Lipid metabolism	ko00071 Fatty acid degradation	K09478 short/branched chain acyl-CoA dehydrogenase [EC:1.3.99.12]	44.5024	37.3232	46.1071	53.3557	52.0117	50.6899	39.7883	48.9133	46.2831	12.0603	25.0858	46.5242	14.2058	51.925	52.2393	49.0165	37.067	26.379	39.8425	27.2552	53.8367	49.0322	31.546	17.2195	36.5056	18.7379	23.3894	29.4306	23.4145	22.5696	37.9686	24.7944	32.8598	21.2369	29.4348	20.8134	33.3042	30.057	32.639	31.8115	33.6944	38.9245	32.6641	40.4089	40.1927	32.7126	40.854
Metabolism/Lipid metabolism	ko00071 Fatty acid degradation	K09479 very long chain acyl-CoA dehydrogenase [EC:1.3.8.9]	12.4055	10.179	11.5268	8.4814	10.6825	9.56166	10.0955	6.84453	6.37095	4.73796	3.05393	9.00468	2.23234	7.15503	8.30159	5.69383	7.10265	6.78317	10.4849	8.21983	7.79967	6.28225	8.2505	4.14542	7.35364	6.54916	6.68268	5.46798	5.22645	2.99115	6.74996	6.25443	4.88457	5.13572	5.56874	6.08694	4.53118	5.81748	7.91833	9.33139	10.3284	8.86536	7.22657	6.5276	6.80512	8.88725	7.00842
Metabolism/Lipid metabolism	ko00071 Fatty acid degradation	K10527 enoyl-CoA hydratase/3-hydroxyacyl-CoA dehydrogenase [EC:4.2.1.17 1.1.1.35 1.1.1.211]	4.529	2.45051	3.53487	4.47201	5.77908	3.01258	2.37542	2.83797	4.68453	1.7229	3.05393	3.37676	1.42058	2.65758	2.83469	7.6743	2.44154	4.27089	1.49784	2.37942	2.28283	3.21774	4.61057	3.50767	3.15156	2.5469	3.34134	4.02057	2.92681	4.07884	3.37498	3.12722	2.36827	3.47008	3.97767	2.74894	2.71871	1.69676	4.05573	4.45362	3.04773	3.60155	2.3125	4.04089	2.97724	4.15999	3.07687
Metabolism/Lipid metabolism	ko00071 Fatty acid degradation	K13238 Delta3-Delta2-enoyl-CoA isomerase [EC:5.3.3.8]	11.421	10.7445	10.6046	13.1076	11.5582	12.1813	17.4197	18.6972	13.8662	11.4142	11.9976	15.5706	10.147	20.8518	17.2106	19.3095	18.4225	22.1081	20.071	14.2765	16.3603	17.3145	13.5891	12.5957	13.6568	15.4633	24.9618	16.8864	28.2228	20.938	19.1249	21.6671	14.6537	9.57743	15.5129	10.4067	12.4607	10.6654	12.9397	11.2401	13.8841	13.9907	16.1875	13.6769	16.1622	13.6145	17.6065
Metabolism/Lipid metabolism	ko00071 Fatty acid degradation	K13239 Delta3-Delta2-enoyl-CoA isomerase [EC:5.3.3.8]	0.787652	0.565502	0.768451	0.462622	0.700494	0.916872	0.989758	1.6694	1.49905	1.07681	1.30883	1.68838	2.43528	2.24872	1.21487	4.7036	7.10265	8.793	4.49351	1.73049	1.33165	2.29838	1.94129	1.27552	0.78789	1.63729	1.1793	0.964938	1.88152	3.26307	0.281249	2.68047	2.07224	1.94325	0.795534	1.76718	1.13279	1.69676	1.73817	1.69662	2.20114	1.52373	0.867188	0.932514	1.27596	2.07999	0.683748
Metabolism/Lipid metabolism	ko00071 Fatty acid degradation	K13767 enoyl-CoA hydratase [EC:4.2.1.17]	11.0271	10.933	10.7583	6.16829	7.88056	7.46596	13.2628	9.6825	12.5545	24.982	19.6324	10.3179	26.991	10.017	10.3264	8.41697	16.6468	12.5614	8.38789	18.1701	14.4579	10.4193	10.6771	17.8572	15.7578	15.6452	12.9723	20.1029	15.0522	16.8592	17.9999	14.5192	19.3902	28.3159	22.8716	42.8049	17.8982	28.3602	17.1886	16.3299	18.9637	13.021	15.6094	13.0552	16.3748	20.4218	14.1878
Metabolism/Lipid metabolism	ko00071 Fatty acid degradation	K14338 cytochrome P450/NADPH-cytochrome P450 reductase [EC:1.14.14.1 1.6.2.4]	7.67961	6.97453	13.9858	14.4955	13.1343	16.3727	4.35493	5.84289	4.49714	3.87652	3.92648	4.31474	3.85585	5.72402	6.27681	6.43651	3.99524	6.02949	2.69611	8.00352	2.47307	3.83064	6.06654	6.69646	4.46471	10.0057	6.87923	5.6288	10.0348	4.62268	4.49998	6.92455	7.10482	6.24615	5.56874	5.49788	10.8748	7.27185	6.95268	7.63477	7.45001	4.15564	5.49219	6.21676	4.67852	5.67271	5.46999
Metabolism/Lipid metabolism	ko00071 Fatty acid degradation	K15401 long-chain fatty acid omega-monooxygenase [EC:1.14.14.80]	0	0	0	0	0	0.130982	0	0	0	0	0	0	0	0.204429	0.202478	0.247558	0	0.251229	0	0.216311	0	0	0.242662	0.159439	0	0.181921	0	0	0	0	0.562497	0	0.148017	0.138803	0	0	0	0	0	0	0	0	0	0	0	0	0.170937
Metabolism/Lipid metabolism	ko00071 Fatty acid degradation	K19523 carnitine O-palmitoyltransferase 1, muscle isoform [EC:2.3.1.21]	0	0	0.15369	0.154207	0	0	0	0	0	0	0	0.187598	0	0	0	0.247558	0.221958	0	0	0	0	0	0	0.159439	0	0.363842	0	0.160823	0	0	0	0	0	0	0	0	0	0.242395	0.38626	0	0	0	0	0	0	0	0.170937
Metabolism/Lipid metabolism	ko00071 Fatty acid degradation	K19524 carnitine O-palmitoyltransferase 1, brain isoform [EC:2.3.1.21]	0	0	0	0	0	0	0	0	0	0	0	0	0	0	0.202478	0.247558	0	0	0	0.216311	0	0	0	0	0.52526	0	0	0	0	0.271923	0	0	0	0	0	0	0	0	0	0	0	0	0	0	0	0	0
Metabolism/Lipid metabolism	ko00071 Fatty acid degradation	K20495 long-chain fatty acid omega-monooxygenase [EC:1.14.14.80]	0	0.377002	0.30738	0.462622	0.175124	0.392945	0.593855	0.667759	0.374762	0.215362	0	0.75039	0.608819	0.204429	0.202478	0.495116	0.221958	0.251229	0.299567	0.648934	0.190236	0.306451	0.485324	0.159439	0.78789	0.727685	0	0.321646	0.418116	0.543845	0.281249	0.223373	0.148017	0.277607	0	0.196353	0.679677	0	0.57939	0.424154	0.169318	0.277043	0.289063	0	0.21266	0.18909	0
Metabolism/Lipid metabolism	ko00071 Fatty acid degradation	K21738 rubredoxin---NAD+ reductase [EC:1.18.1.1]	0	0.188501	0.30738	0	0	0	0	0	0	0	0	0.187598	0	0	0	0.247558	0	0	0.299567	0.216311	0	0	0	0	0.52526	0	0	0	0	0	0	0	0.148017	0	0	0	0	0.242395	0	0	0	0	0	0	0	0	0
Metabolism/Lipid metabolism	ko00071 Fatty acid degradation	K22567 rubredoxin---NAD+ reductase [EC:1.18.1.1]	0	0	0	0	0	0	0	0	0	0	0	0	0.20294	0	0	0	0	0	0	0	0	0.153226	0	0	0	0	0.393099	0	0	0	0	0	0	0	0	0.196353	0	0	0	0	0	0	0	0	0	0	0
Metabolism/Lipid metabolism	ko00073 Cutin, suberine and wax biosynthesis	K13356 alcohol-forming fatty acyl-CoA reductase [EC:1.2.1.84]	47.653	48.4447	37.6541	31.9209	33.6237	33.1384	40.976	30.7169	33.3538	49.3179	50.1717	42.5847	41.1967	48.8586	40.9005	60.1566	109.869	139.683	55.7196	75.4926	30.4377	34.1693	42.7085	70.9505	40.445	72.5866	44.6167	38.7583	76.0971	47.5864	46.406	50.9289	39.8166	29.9815	29.8325	18.6535	67.288	46.2974	43.8405	41.7792	47.7478	38.3704	45.6719	37.9222	37.4281	36.6835	34.8712
Metabolism/Lipid metabolism	ko00073 Cutin, suberine and wax biosynthesis	K13407 fatty acid omega-hydroxylase [EC:1.14.-.-]	0	0	0	0	0	0	0	0.16694	0	0	0	0.187598	0	0.204429	0	0	0	0	0.299567	0	0	0.153226	0	0	0	0	0	0	0	0.271923	0	0	0	0	0	0	0	0	0	0	0	0.138521	0	0	0.42532	0	0
Metabolism/Lipid metabolism	ko00073 Cutin, suberine and wax biosynthesis	K15398 fatty acid omega-hydroxylase [EC:1.14.-.-]	0	0.377002	0	0	0	0	0	0	0	0	0.218138	0	0.405879	0	0	0	0	0	0.299567	0	0.190236	0.306451	0	0	0	0.181921	0	0	0	0	0	0	0	0.138803	0	0	0	0.242395	0.19313	0	0	0.138521	0.289063	0	0	0	0
Metabolism/Lipid metabolism	ko00073 Cutin, suberine and wax biosynthesis	K15400 omega-hydroxypalmitate O-feruloyl transferase [EC:2.3.1.188]	0	0	0	0	0	0	0	0	0	0	0	0	0	0	0	0	0	0	0	0	0	0	0	0	0	0	0	0	0	0	0	0.223373	0	0	0	0	0	0	0	0	0	0	0	0	0	0	0
Metabolism/Lipid metabolism	ko00073 Cutin, suberine and wax biosynthesis	K15402 fatty acid omega-hydroxylase [EC:1.14.-.-]	0	0	0.15369	0.308414	0.175124	0.261963	0.197952	0	0.187381	0	0.218138	0	0	0.613288	0.202478	0.495116	0.443916	0.251229	0	0	0.190236	0	0.242662	0	0.52526	0.545764	0	0.160823	0.209058	0	0	0	0.148017	0	0.596651	0.196353	0.226559	0.242395	0.19313	0	0	0.277043	0.578125	0	0	0.378181	0.170937
Metabolism/Lipid metabolism	ko00073 Cutin, suberine and wax biosynthesis	K15403 fatty acid omega-hydroxy dehydrogenase [EC:1.1.-.-]	0	0.188501	0.15369	0	0	0.130982	0	0	0	0	0	0	0	0	0	0	0	0	0	0	0	0	0.242662	0	0	0	0	0	0	0	0	0	0	0	0	0	0	0	0	0	0	0	0.289063	0	0.21266	0	0
Metabolism/Lipid metabolism	ko00073 Cutin, suberine and wax biosynthesis	K15404 aldehyde decarbonylase [EC:4.1.99.5]	0.196913	0.377002	0.30738	0	0	0	0.395903	0.333879	0.374762	0	0	0	0.608819	0	0	0.247558	0	0.251229	0.299567	0	0	0.306451	0	0.159439	0	0.363842	0	0.321646	0	0	0	0.670118	0	0.41641	0.397767	0.196353	0	0.48479	0	0.636231	0	0.692606	0.289063	0.621676	0.42532	0.378181	0
Metabolism/Lipid metabolism	ko00073 Cutin, suberine and wax biosynthesis	K15405 midchain alkane hydroxylase	0	0	0	0	0	0	0	0	0	0	0	0	0	0	0	0	0	0	0	0	0	0	0	0.159439	0	0	0.196549	0	0	0	0	0.223373	0.148017	0	0.198884	0	0	0	0	0	0	0	0	0	0	0	0
Metabolism/Lipid metabolism	ko00073 Cutin, suberine and wax biosynthesis	K17991 peroxygenase [EC:1.11.2.3]	0.590739	0.188501	0.461071	0.308414	1.40099	0.261963	0.395903	0.333879	0.187381	0.215362	0.87255	1.12559	1.0147	0.204429	0.404955	0.247558	0.221958	1.00491	0.599135	0	0.380472	0	0.242662	0.478318	0.52526	0.909606	0	0.643292	0	0.543845	0.281249	0.89349	0.444052	0.138803	0.397767	0	0	0.48479	0.96565	0.212077	0.169318	0.831128	0.289063	0	0	0.18909	0.683748
Metabolism/Lipid metabolism	ko00073 Cutin, suberine and wax biosynthesis	K20769 fatty acid omega-hydroxylase [EC:1.14.-.-]	0	0	0	0	0	0.261963	0.197952	0.16694	0.562143	0	0	0	0	0	0	0	0	0	0	0	0	0	0	0	0	0.181921	0.196549	0.160823	0	0	0.281249	0	0	0.138803	0	0	0	0	0	0	0.338637	0	0	0	0	0	0
Metabolism/Lipid metabolism	ko00073 Cutin, suberine and wax biosynthesis	K21995 cytochrome P450 family 77 subfamily A [EC:1.14.-.-]	0	0	0	0	0	0.130982	0.395903	0	0	0.215362	0	0	0.20294	0.204429	0	0	0	0	0	0	0	0.306451	0	0.159439	0	0	0	0	0	0	0	0.223373	0	0	0	0	0	0	0	0	0	0	0	0	0.85064	0	0
Metabolism/Lipid metabolism	ko00100 Steroid biosynthesis	K00213 7-dehydrocholesterol reductase [EC:1.3.1.21]	10.6333	12.064	13.371	11.2571	9.45667	7.98988	7.32421	9.34862	8.43215	5.38405	5.2353	7.12871	6.08819	9.40375	9.92141	13.8632	19.5323	16.8323	14.9784	9.08507	7.22896	8.12096	9.70647	5.58038	7.09101	4.36611	6.09303	5.6288	2.71775	5.71037	6.46872	3.79733	5.03258	7.35658	9.14864	10.4067	6.34365	6.78706	9.46337	6.15023	6.4341	8.4498	11.8516	8.08179	5.52916	6.80726	5.12811
Metabolism/Lipid metabolism	ko00100 Steroid biosynthesis	K00222 Delta14-sterol reductase [EC:1.3.1.70]	20.8728	16.0226	19.6723	22.36	20.1392	20.1712	24.546	27.8789	23.4226	14.2139	18.3236	27.7644	19.8881	25.3492	28.7518	25.4985	24.4154	12.059	23.3663	16.8723	17.8822	19.9193	31.3034	16.1034	19.172	14.9175	17.0998	18.0122	12.3344	22.8415	18.8437	15.1893	13.3215	10.4102	10.5408	7.85412	16.0857	11.635	14.4848	18.8749	17.7784	22.4404	17.6328	22.3803	21.6913	16.4509	18.4612
Metabolism/Lipid metabolism	ko00100 Steroid biosynthesis	K00223 Delta24(24(1))-sterol reductase [EC:1.3.1.71]	3.54444	2.45051	1.84428	2.1589	1.05074	0.78589	4.75084	5.67595	3.935	1.93826	7.41668	5.81553	4.05879	3.4753	4.04955	5.19872	6.43678	7.78809	4.49351	6.92196	3.99495	3.52419	7.52252	7.33421	8.92942	5.45764	8.05853	4.98551	8.57138	5.43845	3.93748	6.03106	3.25638	2.35966	1.59107	0.589059	6.34365	4.12071	4.24886	3.18115	3.21705	3.32451	4.04688	6.5276	2.97724	3.21454	1.88031
Metabolism/Lipid metabolism	ko00100 Steroid biosynthesis	K00227 Delta7-sterol 5-desaturase [EC:1.14.19.20]	31.5061	35.6266	33.5045	53.2015	52.8873	49.904	45.3309	46.5762	49.8433	25.6281	31.4118	44.4606	22.7292	45.9966	48.1897	49.5116	37.9548	35.9257	40.4416	35.9077	35.0034	37.0806	35.4286	24.2348	32.5661	31.6543	30.2686	30.2347	35.1217	23.9292	26.7186	27.2515	37.1523	28.7323	24.2638	16.8864	30.812	26.9058	33.2184	39.4463	33.1864	43.6342	30.0625	37.9222	29.5597	35.9272	37.948
Metabolism/Lipid metabolism	ko00100 Steroid biosynthesis	K00511 squalene monooxygenase [EC:1.14.14.17]	4.33209	2.07351	2.61273	3.23835	1.75124	3.79847	1.58361	7.01147	3.56024	1.50753	1.52696	2.25117	1.0147	1.22658	2.02478	1.48535	1.77566	0.753686	2.09697	3.02836	1.52189	4.29032	7.52252	5.42094	2.6263	4.18419	6.09303	3.37728	3.13587	5.71037	1.96874	2.68047	2.51629	4.1641	1.1933	1.37447	3.39838	1.21197	2.51069	2.54492	3.04773	2.49338	2.60156	4.66257	3.1899	0.756362	2.56406
Metabolism/Lipid metabolism	ko00100 Steroid biosynthesis	K00559 sterol 24-C-methyltransferase [EC:2.1.1.41]	48.2437	48.6332	52.7157	84.1971	78.6305	74.5286	90.068	106.341	103.809	29.0739	53.6619	84.7941	36.5291	107.121	107.313	110.906	91.4467	108.28	111.439	57.1062	88.2694	85.1934	66.4893	61.7031	64.3443	60.7617	51.4959	53.8757	58.7453	56.016	59.6247	68.5754	56.9866	52.1901	58.2729	60.084	63.6631	36.844	39.0123	46.4449	60.7853	59.0101	61.5703	57.8159	68.6891	43.6799	54.6999
Metabolism/Lipid metabolism	ko00100 Steroid biosynthesis	K00637 sterol O-acyltransferase [EC:2.3.1.26]	0.393826	0.377002	0.461071	0	0	0.130982	0.197952	0.333879	0	0.646086	0.436275	0.187598	0	0.204429	0.202478	0.495116	0.443916	0.502457	0	0.432623	0.190236	0.612902	0.485324	0.318879	0.78789	0.363842	0.393099	0.321646	0.836232	0.271923	0.281249	0.446745	0.296034	0.41641	0.198884	1.17812	0.906236	0.242395	0.19313	0.636231	0.338637	0.138521	0	0	0.21266	0.378181	0.170937
Metabolism/Lipid metabolism	ko00100 Steroid biosynthesis	K00801 farnesyl-diphosphate farnesyltransferase [EC:2.5.1.21]	87.6263	78.2278	86.2202	96.9963	93.8662	89.8534	63.9384	69.113	77.201	35.3194	45.3726	68.2855	30.238	74.4123	76.5366	68.326	49.9405	44.9699	54.2217	50.4005	69.0556	77.6854	71.0999	47.9913	54.3644	56.2136	51.2994	56.7705	52.8917	54.3845	64.1247	40.2071	60.391	51.6348	54.693	49.8736	61.1709	68.5978	58.9047	70.8337	71.791	79.9268	71.1094	69.3169	80.1728	71.098	70.0842
Metabolism/Lipid metabolism	ko00100 Steroid biosynthesis	K01052 lysosomal acid lipase/cholesteryl ester hydrolase [EC:3.1.1.13]	4.33209	7.54003	3.22749	1.69628	2.62685	2.09571	6.9283	3.33879	2.9981	4.95333	4.79903	4.87754	6.29113	8.79046	8.30159	21.5375	48.3868	58.0338	17.974	10.3829	1.71212	2.91129	3.63993	3.02935	4.20208	5.09379	7.07578	3.37728	5.01739	8.15768	3.09373	5.58431	3.55241	3.74769	3.38102	4.51612	2.26559	2.18155	1.35191	3.81739	1.69318	2.35486	3.17969	3.73006	1.91394	2.83636	2.39312
Metabolism/Lipid metabolism	ko00100 Steroid biosynthesis	K01824 cholestenol Delta-isomerase [EC:5.3.3.5]	0	0	0.15369	0	0.175124	0.261963	0	0.500819	0	0.215362	0	0	0	0	0	0	0	0.251229	0.299567	0	0	0.306451	0	0	0	0.363842	0.196549	0	0	0	0	0	0	0.277607	0.198884	0	0	0.242395	0	0.212077	0	0	0	0.310838	0	0.18909	0
Metabolism/Lipid metabolism	ko00100 Steroid biosynthesis	K01852 lanosterol synthase [EC:5.4.99.7]	2.75678	2.63901	2.61273	3.08414	4.20297	2.22669	5.93855	7.51229	5.99619	2.15362	2.39951	5.25273	1.62352	4.70187	6.07433	5.44628	4.43916	2.51229	2.69611	3.8936	8.56061	8.58063	4.36791	4.14542	7.35364	3.82034	3.14479	4.66387	2.71775	1.63154	8.7187	4.46745	5.1806	2.08205	2.98325	3.14165	3.62494	6.54466	3.09008	5.08985	4.91023	5.67937	6.9375	4.35173	4.89118	5.10544	4.6153
Metabolism/Lipid metabolism	ko00100 Steroid biosynthesis	K01853 cycloartenol synthase [EC:5.4.99.8]	8.66418	8.48253	11.9878	5.24305	7.35519	8.12087	19.0033	23.0377	16.3021	8.61448	11.125	15.5706	7.50877	19.0119	24.2973	25.4985	15.3151	8.29054	18.5732	12.7624	30.0573	33.7096	16.501	8.76917	12.081	10.9153	6.87923	12.3834	8.78044	13.5961	16.3124	12.7322	13.6176	12.6311	14.5185	10.7994	10.1952	10.6654	10.6222	10.1797	15.5773	14.6833	17.0547	10.8793	16.1622	12.2909	14.5297
Metabolism/Lipid metabolism	ko00100 Steroid biosynthesis	K05917 sterol 14alpha-demethylase [EC:1.14.14.154 1.14.15.36]	56.3171	47.8792	59.3244	114.113	101.922	95.4857	114.218	126.874	115.801	33.8118	59.1153	100.74	36.1233	124.293	143.557	134.424	99.4372	95.4669	123.422	60.9998	100.254	97.145	93.1821	66.3268	71.4353	78.2261	76.4577	66.9023	64.808	81.3048	69.7496	81.3076	69.272	51.2184	48.5276	30.4347	81.7878	46.055	62.1879	68.7129	72.1296	73.2778	77.1797	68.3844	95.697	66.3707	77.0926
Metabolism/Lipid metabolism	ko00100 Steroid biosynthesis	K07419 vitamin D 25-hydroxylase [EC:1.14.14.24]	0	0	0	0.154207	0.175124	0	0	0	0	0	0	0	0.20294	0	0	0.247558	0	0	0	0	0	0	0.485324	0.159439	0	0	0	0	0.209058	0	0	0	0	0	0	0.196353	0	0	0	0	0	0.138521	0.289063	0	0	0	0
Metabolism/Lipid metabolism	ko00100 Steroid biosynthesis	K07436 vitamin D3 24-hydroxylase [EC:1.14.15.16]	0	0.377002	0	0.154207	0.175124	0	0	0	0.936905	0	0.218138	0	0	0.204429	0	0	0	0.251229	0	0.432623	0	0	0.242662	0	0.26263	0.181921	0.786198	0	0.209058	0	0.562497	0.446745	0.296034	0	0	0	0.453118	0	0.19313	0	0	0.138521	0.578125	0	0	0	0
Metabolism/Lipid metabolism	ko00100 Steroid biosynthesis	K07438 calcidiol 1-monooxygenase (25-hydroxyvitamin D3 1alpha-hydroxylase) [EC:1.14.15.18]	0	0.754003	0	0	0.175124	0	0.197952	0.16694	0	0.215362	0.436275	0	0	0.408859	0.202478	0	0.443916	0.502457	0.599135	0.648934	0.190236	0.306451	0	0.637758	0.26263	0.363842	0.196549	0.160823	0.418116	0	0.281249	0	0	0	0.397767	0.196353	0.906236	0.96958	0.19313	0.212077	0.507955	0	0	0	0.42532	0	0.341874
Metabolism/Lipid metabolism	ko00100 Steroid biosynthesis	K07748 sterol-4alpha-carboxylate 3-dehydrogenase (decarboxylating) [EC:1.1.1.170]	1.96913	3.77002	1.99797	1.38786	1.57611	0.78589	2.77132	3.67267	2.62333	3.87652	3.92648	3.00156	3.24703	2.86201	3.6446	1.73291	4.2172	3.5172	4.49351	3.46098	3.04377	2.91129	3.39727	4.4643	6.56575	5.27571	5.89648	4.98551	3.9721	4.89461	3.65623	3.79733	4.73655	3.47008	4.37544	1.76718	2.94527	4.6055	3.8626	4.24154	1.52387	4.43268	3.17969	2.79754	3.82788	3.59272	2.22218
Metabolism/Lipid metabolism	ko00100 Steroid biosynthesis	K07750 methylsterol monooxygenase [EC:1.14.18.9]	0.393826	1.131	0.30738	0.616829	0.875618	0.392945	0.791806	0.667759	0.749524	1.07681	1.7451	2.06357	1.62352	0.817717	1.21487	1.48535	5.32699	6.28071	2.39654	2.37942	0.380472	1.2258	1.45597	1.59439	1.83841	0.909606	2.55514	0.964938	1.67246	1.90346	3.09373	0.446745	2.07224	0.83282	1.1933	1.76718	1.13279	0	1.9313	1.48454	0.507955	1.10817	0.578125	2.17587	1.48862	1.70181	1.02562
Metabolism/Lipid metabolism	ko00100 Steroid biosynthesis	K08242 24-methylenesterol C-methyltransferase [EC:2.1.1.143]	1.18148	0.754003	0.461071	0.925243	1.05074	1.04785	0.395903	0.834698	0.936905	0	0.218138	0.562793	0	0.408859	0.404955	0.990232	0.221958	0.502457	0.599135	0.216311	0.380472	0.919354	0	0.797197	0	0.727685	0	0.482469	0	0.543845	0	0	0.296034	0.277607	0.397767	0.392706	1.13279	0.242395	0.96565	0.424154	0.507955	1.10817	0.289063	0.310838	0.21266	0	0.170937
Metabolism/Lipid metabolism	ko00100 Steroid biosynthesis	K08246 cycloeucalenol cycloisomerase [EC:5.5.1.9]	6.89196	9.23654	8.91403	6.01408	7.35519	9.69265	10.6894	10.8511	11.4302	4.73796	8.28923	11.4435	4.87055	11.0392	12.3511	10.645	10.8759	10.8028	14.0797	11.2482	6.08755	6.28225	11.1624	10.0447	9.71731	8.91414	10.8102	6.59374	3.76304	10.8769	8.7187	8.26478	7.40086	6.94017	5.76762	2.55259	11.5545	7.51424	10.0428	9.33139	15.7466	11.4973	13.2969	11.8118	11.6963	9.64361	8.20498
Metabolism/Lipid metabolism	ko00100 Steroid biosynthesis	K09828 Delta24-sterol reductase [EC:1.3.1.72 1.3.1.-]	6.30122	3.01601	3.99595	4.3178	5.60395	3.14356	7.32421	13.1882	13.6788	5.81477	9.16178	9.94267	6.29113	8.79046	9.51645	7.42674	10.8759	5.77826	8.08832	10.5993	7.60943	9.49999	18.4423	11.1608	11.0305	9.64182	13.955	9.64938	7.10797	12.5084	7.87496	9.60502	3.99646	4.58051	5.96651	4.51612	7.92956	5.57508	6.75955	8.69516	7.78865	7.34163	9.82813	7.14927	3.40256	5.67271	5.12811
Metabolism/Lipid metabolism	ko00100 Steroid biosynthesis	K09829 C-8 sterol isomerase [EC:5.-.-.-]	3.34752	2.45051	2.76642	2.31311	2.27661	3.40552	2.57337	1.33552	2.06119	1.50753	0	2.25117	1.0147	2.86201	3.03717	2.22802	1.77566	0.251229	2.99567	0.432623	3.80472	2.29838	1.94129	1.75383	3.15156	2.72882	0.786198	0.804115	1.04529	1.63154	2.81249	2.01035	1.92422	1.66564	0.795534	0.785412	2.03903	1.69676	3.47634	2.12077	2.70909	2.07782	2.02344	2.17587	2.33926	2.64727	1.88031
Metabolism/Lipid metabolism	ko00100 Steroid biosynthesis	K09831 sterol 22-desaturase [EC:1.14.19.41]	0	0	0	0	0	0	0	0	0	0	0	0	0	0.204429	0	0	0	0	0	0	0	0	0	0	0	0	0	0	0	0	0	0	0	0	0	0	0	0	0	0	0	0	0	0	0	0	0
Metabolism/Lipid metabolism	ko00100 Steroid biosynthesis	K09832 sterol 22-desaturase [EC:1.14.19.41]	0.196913	0.942504	0.30738	0	0	0	0	0	0	0	0	0	0	0	0	0.247558	0.221958	0	0	0.432623	0.190236	0.153226	0	0.478318	0.52526	0	0.589648	0	0	0	0	0	0.148017	0	0	0	0	0.48479	0	0	0	0.138521	1.15625	0.310838	0	0	0
Metabolism/Lipid metabolism	ko00100 Steroid biosynthesis	K12298 bile salt-stimulated lipase [EC:3.1.1.3 3.1.1.13]	0.393826	0.188501	0.461071	0.154207	1.22586	0.78589	0.197952	0.333879	0.936905	0.430724	0.436275	1.12559	0.608819	0.613288	0.809911	0.742674	0.221958	1.00491	0.898702	0	0.380472	0.306451	0.242662	0.637758	0.78789	0.545764	0.196549	0.160823	0.627174	0.543845	0.281249	0.223373	0.148017	0.277607	0.397767	0.196353	0.679677	0.242395	0.77252	0.212077	0.169318	0.692606	1.15625	0.621676	1.0633	0.567271	0.341874
Metabolism/Lipid metabolism	ko00100 Steroid biosynthesis	K13373 17beta-estradiol 17-dehydrogenase/3beta-hydroxysteroid 3-dehydrogenase [EC:1.1.1.62 1.1.1.270]	0	0	0.15369	0	0.175124	0.130982	0	0	0	0	0	0	0	0	0	0	0	0	0.299567	0	0	0	0	0	0	0	0	0	0	0	0	0	0	0	0	0	0	0	0	0	0	0	0	0	0.42532	0	0
Metabolism/Lipid metabolism	ko00100 Steroid biosynthesis	K14423 plant 4,4-dimethylsterol C-4alpha-methyl-monooxygenase [EC:1.14.18.10]	0	0	0	0	0	0	0	0.16694	0	0	0	0	0	0	0	0.495116	0	0	0.299567	0.216311	0.380472	0	0	0	0	0	0.393099	0	0	0	0	0.223373	0	0.277607	0	0.589059	0	0	0	0.212077	0	0.277043	0	0.310838	0.21266	0	0
Metabolism/Lipid metabolism	ko00100 Steroid biosynthesis	K14424 plant 4alpha-monomethylsterol monooxygenase [EC:1.14.18.11]	3.74135	1.50801	2.61273	2.46732	1.05074	3.40552	5.14674	3.17185	3.74762	2.15362	3.05393	4.12715	2.63822	3.4753	5.87185	2.9707	7.32461	8.03931	3.59481	4.10991	2.47307	2.29838	5.0959	4.14542	2.36367	2.5469	6.28958	2.89481	3.9721	4.89461	4.78123	3.57396	2.51629	2.22085	2.58549	1.37447	4.75774	1.21197	4.44199	2.54492	2.20114	2.6319	2.89063	3.73006	2.55192	1.8909	3.93155
Metabolism/Lipid metabolism	ko00100 Steroid biosynthesis	K14674 TAG lipase/steryl ester hydrolase/phospholipase A2/LPA acyltransferase [EC:3.1.1.3 3.1.1.13 3.1.1.4 2.3.1.51]	44.5024	39.2082	26.7421	24.8274	30.9969	31.5666	148.464	152.082	152.341	108.973	146.588	151.391	103.702	136.559	135.053	146.059	166.247	205.003	178.842	160.287	154.662	156.29	159.914	202.647	137.355	158.271	272.811	197.33	232.054	212.371	196.03	246.38	163.707	111.043	90.6909	44.7685	138.201	94.2916	132.487	106.463	100.406	123.007	124.297	141.431	91.2311	96.0579	111.109
Metabolism/Lipid metabolism	ko00100 Steroid biosynthesis	K19532 Delta14-sterol reductase (lamin-B receptor) [EC:1.3.1.70]	3.15061	1.69651	2.30535	6.01408	4.02784	7.07301	6.33445	6.34371	5.99619	1.50753	3.4902	7.5039	1.0147	7.15503	8.70654	7.92186	4.88307	4.77334	5.39221	4.32623	5.89731	4.59677	4.85324	2.39159	5.51523	3.63842	1.96549	3.21646	1.88152	3.53499	2.81249	3.35059	4.2925	3.19248	3.38102	0.785412	4.9843	1.69676	4.44199	4.45362	5.41819	4.43268	4.625	4.35173	6.80512	2.83636	3.93155
Metabolism/Lipid metabolism	ko00100 Steroid biosynthesis	K21146 vitamin D 1,25-hydroxylase [EC:1.14.15.22]	0.196913	0.377002	0.15369	0	0	0	0.197952	0.333879	0.374762	0.430724	0	0.187598	0	0	0.202478	0	0	0	0	0	0.190236	0	0	0	0	0	0	0	0	0	0.281249	0	0	0	0	0	0	0	0.38626	0	0.169318	0.277043	0	0	0	0	0.170937
Metabolism/Lipid metabolism	ko00100 Steroid biosynthesis	K23485 alternative squalene epoxidase [EC:1.14.19.-]	1.37839	0.565502	0.922141	0.462622	0.350247	0.130982	2.17747	2.5041	1.68643	0.646086	1.30883	5.06513	2.84115	3.27087	3.03717	3.21825	3.77329	4.77334	3.89438	2.59574	1.52189	1.53226	2.18396	0.637758	1.57578	0.363842	0.393099	1.12576	0.418116	1.90346	0.562497	3.57396	1.62819	1.24923	1.39219	1.96353	0.679677	1.45437	1.9313	0.848308	0.846592	1.10817	2.3125	0.932514	0	1.13454	0.683748
Metabolism/Lipid metabolism	ko00100 Steroid biosynthesis	K23558 plant 3beta-hydroxysteroid-4alpha-carboxylate 3-dehydrogenase [EC:1.1.1.418]	13.7839	10.556	12.6026	15.4207	15.4109	18.2065	17.4197	13.6891	13.6788	4.95333	11.9976	12.9442	5.68231	19.6252	14.5784	12.873	12.8736	11.8077	15.2779	8.43614	11.7946	11.4919	9.22115	8.45029	9.71731	8.91414	12.3826	10.1318	8.15326	8.70152	10.4062	6.03106	9.4731	8.60581	6.36427	5.10518	11.5545	10.423	8.69085	11.6642	9.98979	8.86536	11.2734	7.46011	12.7596	10.2109	11.2818
Metabolism/Lipid metabolism	ko00120 Primary bile acid biosynthesis	K00251 3-oxo-5-beta-steroid 4-dehydrogenase [EC:1.3.1.3]	0.196913	0.188501	0	0	0.350247	0.130982	0	0.16694	0	0	0	0	0.20294	0	0	0	0	0.251229	0	0	0	0	0.242662	0	0.26263	0	0	0.160823	0	0	0.281249	0	0	0.277607	0	0.589059	0.226559	0	0	0	0	0	0	0.621676	0	0	0
Metabolism/Lipid metabolism	ko00120 Primary bile acid biosynthesis	K00488 cholestanetriol 26-monooxygenase [EC:1.14.15.15]	0	0.754003	0	0	0.175124	0	0	0	0	0	0	0	0.405879	0.204429	0	0.247558	0.221958	0.251229	0	0	0	0	0	0.159439	0	0.363842	0	0.160823	0	0.271923	0	0	0	0	0	0	0.679677	0.242395	0	0	0.169318	0.138521	0	0.310838	0	0.567271	0.341874
Metabolism/Lipid metabolism	ko00120 Primary bile acid biosynthesis	K00489 cholesterol 7alpha-monooxygenase [EC:1.14.14.23]	0.196913	0.188501	0.15369	0	0	0	0.395903	0	0.187381	0	0	0.375195	0	0.204429	0.202478	0	0	0	0	0.216311	0	0.153226	0	0	0	0	0	0	0	0	0.281249	0.223373	0.296034	0	0.198884	0.392706	0	0	0.19313	0.424154	0.169318	0.138521	0	0	0.21266	0.18909	0
Metabolism/Lipid metabolism	ko00120 Primary bile acid biosynthesis	K00659 bile acid-CoA:amino acid N-acyltransferase [EC:2.3.1.65 3.1.2.2]	0	0	0.30738	0	0	0.130982	0	0	0.187381	0	0.218138	0.187598	0	0	0.404955	0	0	0.251229	0	0	0.190236	0	0	0	0.26263	0	0.393099	0.160823	0	0	0.562497	0.223373	0.148017	0	0	0	0.226559	0	0	0	0	0.138521	0	0	0.42532	0.567271	0.170937
Metabolism/Lipid metabolism	ko00120 Primary bile acid biosynthesis	K01442 choloylglycine hydrolase [EC:3.5.1.24]	20.2821	22.6201	17.0596	11.1029	9.98204	12.1813	8.51192	10.3503	7.49524	24.982	26.6128	13.6946	15.8293	12.0613	9.1115	13.3681	21.7519	30.9011	15.2779	33.0956	10.0825	10.2661	14.317	31.8879	19.9599	28.7435	16.3136	14.4741	21.742	12.5084	10.4062	17.1997	13.9136	29.2875	25.8549	42.6086	23.5621	19.634	14.4848	15.9058	13.2068	10.1121	17.9219	8.70346	11.271	13.4254	12.4784
Metabolism/Lipid metabolism	ko00120 Primary bile acid biosynthesis	K01796 alpha-methylacyl-CoA racemase [EC:5.1.99.4]	327.467	311.026	387.914	405.257	415.568	416.522	411.145	448.567	432.475	221.392	323.498	397.332	237.845	451.993	461.244	471.846	412.398	436.886	462.832	334.634	409.578	397.161	375.64	365.754	324.348	394.587	373.837	352.363	396.165	354.043	345.373	373.256	324.75	225.555	250.394	169.649	425.478	297.903	367.14	349.715	364.373	334.944	370.867	349.382	364.924	310.486	360.506
Metabolism/Lipid metabolism	ko00120 Primary bile acid biosynthesis	K07430 25/26-hydroxycholesterol 7alpha-hydroxylase [EC:1.14.14.29]	0	0	0	0.154207	0.350247	0.130982	0	0	0.562143	0.215362	0.218138	0	0	0	0	0	0	0	0	0	0	0.306451	0	0	0	0	0	0.160823	0.209058	0	0	0.223373	0.148017	0.277607	0	0	0.226559	0	0	0	0.169318	0.277043	0.289063	0	0.21266	0	0.170937
Metabolism/Lipid metabolism	ko00120 Primary bile acid biosynthesis	K07431 sterol 12-alpha-hydroxylase [EC:1.14.18.8 1.14.14.139]	0.393826	0	0	0	0	0.130982	0	0.16694	0.187381	0	0.218138	0	0.20294	0	0	0	0	0	0	0	0	0.153226	0	0	0	0	0	0	0	0	0	0	0.296034	0.277607	0	0	0.226559	0	0	0.424154	0.169318	0	0	0.310838	0	0	0
Metabolism/Lipid metabolism	ko00120 Primary bile acid biosynthesis	K07439 24-hydroxycholesterol 7alpha-hydroxylase [EC:1.14.14.26]	0	0	0	0	0	0	0	0.16694	0	0	0	0	0	0	0.202478	0	0	0	0.299567	0	0	0.153226	0	0.318879	0	0	0	0	0	0	0	0	0	0	0.198884	0	0	0	0	0.636231	0.169318	0	0	0	0	0.18909	0
Metabolism/Lipid metabolism	ko00120 Primary bile acid biosynthesis	K07440 cholesterol 24-hydroxylase [EC:1.14.14.25]	0.590739	0.377002	0.768451	0.462622	0.175124	0.130982	0.197952	0.16694	0.374762	1.29217	0.654413	0.562793	0	1.43101	1.01239	0	0.665874	1.00491	0.299567	1.9468	0.570707	0.459677	0.242662	0.637758	0.78789	0.545764	0.196549	0.321646	0	1.08769	0.562497	1.11686	0.296034	0.694017	0.397767	0.196353	1.58591	0.48479	0.96565	0.424154	0	0	1.15625	0	0.21266	0.18909	0.341874
Metabolism/Lipid metabolism	ko00120 Primary bile acid biosynthesis	K08748 solute carrier family 27 (fatty acid transporter), member 5 [EC:6.2.1.7]	0	0	0.30738	0.154207	0.175124	0.261963	0	0.16694	0.187381	0.646086	0	0.187598	0	0.204429	0	0	0.221958	0.251229	0	0.216311	0.380472	0.153226	0	0	0.78789	0	0	0.160823	0	0	0.281249	0	0	0	0	0.785412	0.226559	0	0	0	0.507955	0	0.289063	0	0.63798	0.18909	0
Metabolism/Lipid metabolism	ko00120 Primary bile acid biosynthesis	K08764 sterol carrier protein 2 [EC:2.3.1.176]	103.576	97.2664	102.665	148.347	143.426	144.604	141.733	148.91	145.595	43.9338	73.9487	126.628	51.1408	162.93	176.561	153.238	124.518	119.334	152.779	82.8472	127.268	121.048	114.051	89.6049	97.1731	96.6001	80.3887	85.0753	75.4699	85.6556	83.8121	87.562	87.1821	57.4646	71.0014	31.0238	107.162	69.8098	93.0887	106.251	99.8979	109.847	121.117	92.008	116.963	92.6543	103.588
Metabolism/Lipid metabolism	ko00120 Primary bile acid biosynthesis	K10214 3alpha,7alpha,12alpha-trihydroxy-5beta-cholestanoyl-CoA 24-hydroxylase [EC:1.17.99.3]	0.393826	0.188501	0	0	0	0.130982	0.197952	0	0	0	0	0.187598	0.20294	0.204429	0	0.247558	0.221958	1.00491	0.599135	0.432623	0	0	0.242662	0.478318	0	0	0.393099	0	0.209058	0.271923	0	0	0	0	0.198884	0	0	0	0.38626	0	0.169318	0	0	0	0	0	0
Metabolism/Lipid metabolism	ko00120 Primary bile acid biosynthesis	K10223 cholesterol 25-hydroxylase [EC:1.14.99.38]	0	0.188501	0.461071	0	0	0	0.197952	0	0.187381	0.215362	0	0.187598	0	0.613288	0.404955	0.742674	0.887832	1.50737	0	0	0.380472	0.153226	0.242662	0.159439	0.78789	0	0.589648	0	0.209058	0.271923	0.281249	0	0	0	0	0	0.679677	0	0.19313	0.212077	0.169318	0.138521	0.289063	0	0	0.18909	0
Metabolism/Lipid metabolism	ko00120 Primary bile acid biosynthesis	K11992 acyl-CoA thioesterase 8 [EC:3.1.2.27]	0	0.565502	0	0.308414	0.175124	0	0	0	0.374762	0.215362	0.218138	0.187598	0	0.204429	1.21487	0.247558	0.443916	1.00491	0	0.432623	0.190236	0.766128	0.485324	0.159439	0.52526	0.363842	0.196549	0	0.836232	0	0.281249	0.446745	0.148017	0.138803	0	0.392706	0.226559	0	0	0	0	0.138521	0.289063	0	0.21266	0.18909	0
Metabolism/Lipid metabolism	ko00120 Primary bile acid biosynthesis	K12405 (3R)-3-hydroxyacyl-CoA dehydrogenase/3a,7a,12a-trihydroxy-5b-cholest-24-enoyl-CoA hydratase/enoyl-CoA hydratase 2 [EC:1.1.1.- 4.2.1.107 4.2.1.119]	10.2395	8.10553	7.22344	10.1777	7.88056	8.38283	13.0648	11.6858	11.4302	6.46086	6.9804	8.0667	5.88525	12.6746	16.6032	19.3095	27.9667	30.9011	18.2736	8.43614	10.8434	12.5645	11.8904	7.17477	6.82838	9.09606	5.11028	9.64938	6.89891	7.61383	9.56245	9.15827	10.3612	6.10735	7.95534	11.5848	8.8358	9.21101	8.88398	9.11931	8.97388	10.1121	10.6953	8.39263	11.0583	9.26543	8.88873
Metabolism/Lipid metabolism	ko00120 Primary bile acid biosynthesis	K12408 cholest-5-ene-3beta,7alpha-diol 3beta-dehydrogenase [EC:1.1.1.181]	2.36296	3.95852	1.07583	0.925243	1.75124	1.04785	3.36518	3.83961	4.30976	9.0452	11.125	6.94111	11.1617	4.70187	2.83469	3.21825	5.54895	4.52211	2.99567	4.10991	6.46802	5.66935	2.91194	5.89926	6.30312	2.91074	5.89648	7.88032	5.22645	5.9823	6.46872	7.81804	7.54888	7.07897	6.16539	10.4067	3.62494	4.12071	4.24886	4.24154	5.07955	5.81789	3.46875	6.21676	10.2077	7.18544	7.52123
Metabolism/Lipid metabolism	ko00121 Secondary bile acid biosynthesis	K00076 7-alpha-hydroxysteroid dehydrogenase [EC:1.1.1.159]	54.348	47.1252	56.8654	71.8606	74.7778	69.1583	77.3991	96.6581	83.9467	62.6703	58.0246	68.4731	50.329	78.7053	85.4456	89.1209	67.2533	75.871	82.3811	70.5175	75.1431	80.137	67.7026	82.9085	59.8796	84.4114	56.4097	72.0487	67.1076	54.3845	59.3434	56.96	75.3407	67.3196	61.2561	65.7782	79.2956	68.5978	66.2436	60.2299	71.1137	60.6723	71.3985	58.7484	79.7475	60.8871	59.9989
Metabolism/Lipid metabolism	ko00121 Secondary bile acid biosynthesis	K15868 bile acid-coenzyme A ligase [EC:6.2.1.7]	59.8616	43.9207	53.9453	99.4637	100.871	93.7829	82.9417	104.17	91.8167	45.0107	56.9339	83.1057	36.3262	108.961	115.412	100.013	76.7974	90.1911	97.659	69.0033	74.7627	83.508	60.1801	64.8918	55.1523	68.0385	49.9236	56.7705	59.5815	54.6564	60.7497	61.4274	56.9866	40.947	41.5667	22.1879	64.7958	42.9039	50.6001	52.8072	66.7115	63.0272	79.7813	60.3026	75.4943	47.0835	58.8024
Metabolism/Lipid metabolism	ko00121 Secondary bile acid biosynthesis	K22604 3alpha-hydroxycholanate dehydrogenase (NAD+) [EC:1.1.1.52]	0	0	0	0	0	0	0.197952	0.16694	0.187381	0	0	0	0	0	0	0	0	0	0	0	0.190236	0.306451	0.242662	0	0	0	0	0	0	0	0	0	0	0	0	0	0	0	0	0	0	0	0	0	0.63798	0	0
Metabolism/Lipid metabolism	ko00121 Secondary bile acid biosynthesis	K22605 3alpha-hydroxycholanate dehydrogenase (NADP+) [EC:1.1.1.392]	0.196913	0	0	0	0	0	0	0	0	0	0	0	0	0	0	0	0	0	0	0	0	0	0	0	0	0	0	0.160823	0	0	0	0	0	0	0	0	0	0	0	0	0	0	0	0	0	0	0
Metabolism/Lipid metabolism	ko00121 Secondary bile acid biosynthesis	K22606 3beta-hydroxycholanate 3-dehydrogenase (NAD+) [EC:1.1.1.391]	0	0.188501	0	0	0.175124	0.130982	0	0.16694	0.187381	0	0	0	0	0	0	0	0.665874	0	0	0	0.190236	0.306451	0	0.159439	0	0.363842	0.393099	0	0.209058	0	0	0	0.296034	0	0	0	0.226559	0	0	0	0.169318	0	0	0	0	0	0
Metabolism/Lipid metabolism	ko00121 Secondary bile acid biosynthesis	K23231 7beta-hydroxysteroid dehydrogenase (NADP+) [EC:1.1.1.201]	0	0	0	0	0.350247	0	0	0.16694	0	0	0	0	0	0	0	0.247558	0	0	0	0	0	0	0	0	0	0	0	0	0	0	0.281249	0	0	0	0.198884	0	0	0	0.19313	0	0	0.138521	0	0	0.21266	0	0.170937
Metabolism/Metabolism of cofactors and vitamins	ko00130 Ubiquinone and other terpenoid-quinone biosynthesis	K00355 NAD(P)H dehydrogenase (quinone) [EC:1.6.5.2]	67.1474	60.1317	29.2011	25.5984	18.0377	23.8387	51.6654	42.0688	41.5986	113.496	68.9315	51.0265	110.399	36.5928	34.8262	36.6386	60.5945	58.5363	50.3273	75.2763	51.3637	48.4193	52.1723	89.9238	58.3038	96.4182	71.7405	72.0487	77.1424	72.0595	72.5621	64.3313	85.2579	108.961	108.193	112.51	82.694	114.168	88.6467	84.8308	84.1513	64.9665	85.5625	57.505	70.6031	91.1416	73.332
Metabolism/Metabolism of cofactors and vitamins	ko00130 Ubiquinone and other terpenoid-quinone biosynthesis	K00487 trans-cinnamate 4-monooxygenase [EC:1.14.14.91]	0.196913	0	0	0	0	0	0	0.16694	0.187381	0	0	0	0	0	0	0	0	0	0	0	0	0	0	0	0	0	0	0	0	0	0	0	0	0	0	0	0	0	0.38626	0	0	0	0	0	0	0	0
Metabolism/Metabolism of cofactors and vitamins	ko00130 Ubiquinone and other terpenoid-quinone biosynthesis	K00568 2-polyprenyl-6-hydroxyphenyl methylase/3-demethylubiquinone-9 3-methyltransferase [EC:2.1.1.222 2.1.1.64]	510.793	490.668	553.131	533.094	558.119	543.181	483.002	511.503	499.933	379.252	451.109	493.006	364.074	506.576	517.736	506.504	471.883	463.517	473.616	471.126	488.526	486.032	484.353	514.83	468.794	468.993	507.884	468.96	502.994	459.005	460.404	483.825	455.893	414.467	411.888	353.043	471.243	453.763	497.31	485.02	471.044	469.172	444.289	488.326	458.282	468.188	485.803
Metabolism/Metabolism of cofactors and vitamins	ko00130 Ubiquinone and other terpenoid-quinone biosynthesis	K00591 polyprenyldihydroxybenzoate methyltransferase/3-demethylubiquinol 3-O-methyltransferase [EC:2.1.1.114 2.1.1.64]	0.196913	0.377002	0.30738	0.308414	0.175124	0.523927	0	0.500819	0.187381	0	0.654413	0	0.405879	0.204429	0.404955	1.73291	1.77566	0.502457	0	0.216311	0.190236	0.766128	1.21331	0	0.26263	0.363842	0.196549	0.482469	0.209058	0.271923	0.281249	1.11686	0.444052	0.41641	0.397767	0.785412	0.226559	0	0.19313	0.212077	0.846592	0	0	0.310838	0.63798	0.378181	0.683748
Metabolism/Metabolism of cofactors and vitamins	ko00130 Ubiquinone and other terpenoid-quinone biosynthesis	K01075 4-hydroxybenzoyl-CoA thioesterase [EC:3.1.2.23]	41.5487	41.0932	46.7218	45.6453	53.0624	50.5589	37.8087	44.5729	43.0976	31.6582	27.7035	38.0823	19.6851	38.8416	48.7971	39.3617	33.0717	34.6695	35.0494	27.0389	31.5791	34.9354	34.2153	26.6264	32.0408	28.0159	29.0893	34.0945	33.4493	23.1134	34.8748	25.0177	39.3726	28.0383	27.0482	19.0462	29.9058	29.0874	32.4458	38.598	33.525	37.5393	36.711	40.0981	34.6636	32.1454	38.9737
Metabolism/Metabolism of cofactors and vitamins	ko00130 Ubiquinone and other terpenoid-quinone biosynthesis	K01661 naphthoate synthase [EC:4.1.3.36]	205.971	192.459	217.625	237.942	234.315	237.208	273.569	250.576	255.775	241.636	261.111	261.136	246.369	289.063	271.32	276.77	258.359	285.647	278.298	293.751	253.965	253.588	253.096	268.337	269.721	280.522	234.68	232.068	259.232	244.186	224.999	241.242	214.773	188.634	202.861	179.467	289.542	225.67	270.382	238.587	245.85	230.361	256.977	262.036	229.885	235.418	249.91
Metabolism/Metabolism of cofactors and vitamins	ko00130 Ubiquinone and other terpenoid-quinone biosynthesis	K01851 salicylate biosynthesis isochorismate synthase [EC:5.4.4.2]	23.6296	17.7191	21.0556	26.6778	23.2914	30.7807	25.9317	23.7054	25.1091	21.5362	32.5025	26.6389	25.3675	30.0511	32.194	30.2021	24.4154	40.1966	22.7671	44.7764	27.5842	24.5161	28.1488	57.7171	32.5661	52.9391	29.2859	35.381	37.0033	27.1923	24.7499	29.0384	21.0184	14.852	16.5073	15.3155	55.5069	36.6016	47.3169	32.4478	33.8637	25.6264	44.2266	29.2188	32.1116	26.2836	26.8371
Metabolism/Metabolism of cofactors and vitamins	ko00130 Ubiquinone and other terpenoid-quinone biosynthesis	K01904 4-coumarate--CoA ligase [EC:6.2.1.12]	21.6604	15.2686	19.9797	27.9115	23.2914	27.7681	24.1501	19.6989	24.5469	5.81477	12.2157	19.3226	8.11758	25.3492	27.3345	24.2607	15.981	18.5909	19.7715	16.4397	20.7357	15.7822	18.685	12.5957	11.0305	17.4644	12.7757	12.8658	11.9163	9.51729	11.5312	8.48816	12.2854	12.4923	10.9386	11.5848	16.7654	11.8774	13.5191	15.2695	17.1012	17.1766	13.5859	12.1227	14.2482	13.0472	19.4868
Metabolism/Metabolism of cofactors and vitamins	ko00130 Ubiquinone and other terpenoid-quinone biosynthesis	K01911 o-succinylbenzoate---CoA ligase [EC:6.2.1.26]	116.376	107.634	94.2121	111.954	111.379	108.322	123.522	120.864	119.924	172.505	156.187	125.878	182.849	112.232	112.983	128.483	125.85	172.594	129.413	193.815	122.322	130.395	137.589	190.53	137.618	187.925	162.546	153.264	170.8	149.829	128.249	159.488	130.847	131.724	109.784	117.223	172.185	144.952	172.272	147.181	153.572	135.058	166.5	130.863	124.406	124.611	129.57
Metabolism/Metabolism of cofactors and vitamins	ko00130 Ubiquinone and other terpenoid-quinone biosynthesis	K02361 isochorismate synthase [EC:5.4.4.2]	27.174	27.5211	19.5187	19.1217	21.7153	17.5515	23.1603	22.7038	23.61	75.8074	55.6251	37.7071	79.1465	25.9625	25.5122	34.4106	35.5133	58.285	34.1507	70.3012	29.2963	31.5645	35.4286	50.7017	33.354	56.2136	42.4547	43.9047	44.5293	46.4988	39.3748	46.6849	43.9611	31.786	26.0537	31.0238	41.0072	32.7233	30.5145	35.2048	27.7682	25.765	40.4688	34.1922	24.2432	26.6618	26.6662
Metabolism/Metabolism of cofactors and vitamins	ko00130 Ubiquinone and other terpenoid-quinone biosynthesis	K02548 1,4-dihydroxy-2-naphthoate polyprenyltransferase [EC:2.5.1.74]	213.257	226.955	211.785	241.488	232.739	224.372	274.559	256.753	267.018	291.385	297.758	258.885	304.206	247.768	252.692	248.301	255.696	285.898	251.936	322.736	252.443	254.048	274.45	337.533	277.6	323.274	300.131	294.949	323.622	297.755	281.249	313.615	293.814	264.004	243.632	233.856	293.394	281.178	297.034	278.669	265.999	258.204	271.719	266.699	260.721	268.508	270.935
Metabolism/Metabolism of cofactors and vitamins	ko00130 Ubiquinone and other terpenoid-quinone biosynthesis	K02549 o-succinylbenzoate synthase [EC:4.2.1.113]	138.627	127.05	134.172	111.338	117.858	117.229	111.843	108.177	102.685	164.321	138.517	129.067	158.902	109.37	90.1026	111.896	118.969	173.85	102.153	177.808	100.254	104.806	125.699	180.804	142.083	181.375	133.654	136.378	163.274	147.382	129.656	153.457	130.847	127.56	157.715	153.155	156.552	171.131	140.985	128.519	143.751	126.47	139.906	135.525	135.252	127.825	130.254
Metabolism/Metabolism of cofactors and vitamins	ko00130 Ubiquinone and other terpenoid-quinone biosynthesis	K02551 2-succinyl-5-enolpyruvyl-6-hydroxy-3-cyclohexene-1-carboxylate synthase [EC:2.2.1.9]	163.241	177.945	164.756	187.208	164.966	170.145	199.337	186.472	187.381	274.802	263.947	211.61	278.636	191.346	184.255	194.085	220.404	287.908	190.525	310.839	205.645	203.79	201.652	283.483	230.589	305.81	230.946	222.579	274.493	260.502	222.749	226.947	216.105	194.463	174.62	175.147	255.332	208.217	245.468	228.619	216.897	203.488	247.727	219.762	190.543	196.654	206.834
Metabolism/Metabolism of cofactors and vitamins	ko00130 Ubiquinone and other terpenoid-quinone biosynthesis	K02552 menaquinone-specific isochorismate synthase [EC:5.4.4.2]	47.653	48.4447	40.4205	40.7107	45.8824	42.4381	53.8428	42.9035	53.2162	54.2712	59.1153	48.5878	48.5026	47.0187	40.9005	51.2445	45.9453	68.0829	43.4373	84.5777	51.7441	43.9758	55.3269	79.7197	74.5869	68.0385	53.0683	56.288	71.4978	60.0949	61.0309	53.1627	60.539	63.0167	60.0628	59.8876	66.8349	54.0541	71.0719	69.7733	60.2774	58.733	70.2422	59.6809	56.1422	62.778	59.9989
Metabolism/Metabolism of cofactors and vitamins	ko00130 Ubiquinone and other terpenoid-quinone biosynthesis	K03179 4-hydroxybenzoate polyprenyltransferase [EC:2.5.1.39]	466.29	444.108	487.352	489.299	502.429	502.577	464.394	479.952	438.472	419.741	453.944	450.047	423.129	470.187	499.513	473.826	453.46	415.281	452.646	429.594	440.967	453.088	460.572	442.604	434.652	449.345	482.725	444.997	466.408	439.155	441.56	486.952	447.752	403.362	373.702	336.353	435.446	418.859	447.675	425.851	447.509	431.494	448.914	442.012	427.446	415.053	446.659
Metabolism/Metabolism of cofactors and vitamins	ko00130 Ubiquinone and other terpenoid-quinone biosynthesis	K03181 chorismate lyase [EC:4.1.3.40]	19.4944	13.3836	15.9838	17.4254	19.9641	15.8488	19.5972	21.8691	17.8012	28.2124	29.6667	18.5722	24.5557	14.7189	17.2106	17.0815	23.5275	28.3888	21.5689	28.5531	19.4041	17.008	25.4795	46.3969	27.8388	34.0193	43.4374	35.381	33.8674	33.1745	26.7186	36.8565	25.755	27.2055	21.6783	12.5666	31.9448	25.9363	30.9008	40.2946	25.0591	20.5012	28.9063	21.4478	17.2255	20.6109	26.4952
Metabolism/Metabolism of cofactors and vitamins	ko00130 Ubiquinone and other terpenoid-quinone biosynthesis	K03182 4-hydroxy-3-polyprenylbenzoate decarboxylase [EC:4.1.1.98]	756.146	771.722	840.685	827.784	833.588	860.157	882.27	873.595	882.377	610.982	728.58	847.378	627.083	828.143	878.551	842.192	800.602	708.967	859.16	652.611	807.361	828.184	743.516	595.028	689.666	584.149	655.885	695.881	606.895	655.605	649.403	636.165	657.344	647.518	631.058	557.446	676.278	573.749	688.895	716.608	673.041	742.336	685.946	705.913	715.601	696.231	736.91
Metabolism/Metabolism of cofactors and vitamins	ko00130 Ubiquinone and other terpenoid-quinone biosynthesis	K03183 demethylmenaquinone methyltransferase/2-methoxy-6-polyprenyl-1,4-benzoquinol methylase [EC:2.1.1.163 2.1.1.201]	749.057	730.063	774.752	747.905	764.414	774.495	761.124	791.461	794.121	657.5	719.854	770.463	681.471	779.489	786.828	751.586	717.146	688.366	750.117	707.338	743.061	761.838	713.911	701.693	700.959	736.781	709.936	703.6	698.254	702.104	684.559	704.294	694.941	635.858	642.991	566.086	731.559	712.399	727.135	737.604	730.27	748.846	725.836	735.132	737.505	735.184	736.226
Metabolism/Metabolism of cofactors and vitamins	ko00130 Ubiquinone and other terpenoid-quinone biosynthesis	K03184 3-demethoxyubiquinol 3-hydroxylase [EC:1.14.99.60]	7.28579	10.179	9.98986	9.25243	10.8577	10.8715	16.43	23.3716	17.8012	14.2139	13.0883	14.6326	17.2499	14.5145	14.3759	13.1206	13.0955	21.3544	15.8771	17.5212	19.4041	20.6855	21.8396	22.9593	16.2831	16.5548	30.2686	24.6059	28.4319	22.8415	17.1562	35.963	17.17	12.9087	10.3419	4.51612	16.5388	11.8774	17.9611	15.2695	14.2227	18.1463	15.3203	18.3394	12.9723	14.56	15.7262
Metabolism/Metabolism of cofactors and vitamins	ko00130 Ubiquinone and other terpenoid-quinone biosynthesis	K03185 2-octaprenyl-6-methoxyphenol hydroxylase [EC:1.14.13.-]	217.983	215.268	222.697	214.811	227.31	208.392	214.382	246.236	216.987	198.348	206.576	212.923	171.89	241.635	253.097	258.698	224.399	259.519	225.574	223.882	220.293	216.201	254.795	291.136	227.7	256.873	317.231	262.624	320.695	255.335	229.499	314.509	225.874	169.201	155.726	72.8469	273.23	201.43	272.893	219.712	216.897	209.029	212.172	235.304	187.991	189.658	214.526
Metabolism/Metabolism of cofactors and vitamins	ko00130 Ubiquinone and other terpenoid-quinone biosynthesis	K03186 flavin prenyltransferase [EC:2.5.1.129]	244.763	225.824	259.583	247.811	255.155	266.286	235.76	230.377	235.913	206.532	200.687	248.004	202.94	214.242	246.415	233.695	201.982	186.914	208.499	199.439	227.332	239.645	205.535	168.368	203.538	183.013	186.525	202.476	171.846	195.784	222.186	170.88	202.043	204.18	205.845	200.28	207.755	197.067	209.932	226.286	221.638	231.331	214.195	215.411	214.786	222.181	228.03
Metabolism/Metabolism of cofactors and vitamins	ko00130 Ubiquinone and other terpenoid-quinone biosynthesis	K03809 NAD(P)H dehydrogenase (quinone) [EC:1.6.5.2]	147.685	161.168	155.227	160.838	171.796	176.301	175.583	184.134	179.698	151.83	182.363	155.894	147.334	166.201	171.296	173.291	166.025	147.974	169.256	171.102	190.046	172.532	202.38	195.951	195.134	184.65	203.625	207.14	205.713	218.898	201.936	192.1	200.415	192.937	274.459	232.286	214.098	241.425	205.297	199.564	192.684	186.034	172.859	181.529	211.384	211.781	191.45
Metabolism/Metabolism of cofactors and vitamins	ko00130 Ubiquinone and other terpenoid-quinone biosynthesis	K05357 vitamin-K-epoxide reductase (warfarin-sensitive) [EC:1.17.4.4]	0.196913	0.188501	0.768451	0.308414	1.05074	0	0	0.500819	0	0.861448	0.87255	0.187598	0	0	0.607433	0.247558	0.665874	0.502457	0	0.865245	0	0	0.727985	0.159439	0	0.181921	0.196549	0	0.209058	0	0	0	0.148017	0.41641	0.198884	0.392706	0.226559	0.727185	0	1.27246	0.338637	0.831128	0.289063	0.310838	0.21266	0.378181	0.170937
Metabolism/Metabolism of cofactors and vitamins	ko00130 Ubiquinone and other terpenoid-quinone biosynthesis	K05928 tocopherol O-methyltransferase [EC:2.1.1.95]	23.2357	19.4156	20.9019	18.3507	21.8904	18.7304	27.3173	28.3797	21.1741	15.5061	17.8873	19.6977	14.6117	20.4429	23.8924	20.7949	19.5323	19.3446	20.071	21.8474	29.1061	23.75	26.6928	22.3215	28.364	22.9221	21.6204	24.6059	20.9058	22.8415	26.7186	17.1997	23.6827	25.1234	25.2582	33.5764	28.3199	26.6634	29.5489	23.3285	31.8319	26.5961	30.9297	23.9345	27.2205	29.309	27.0081
Metabolism/Metabolism of cofactors and vitamins	ko00130 Ubiquinone and other terpenoid-quinone biosynthesis	K06125 4-hydroxybenzoate polyprenyltransferase [EC:2.5.1.39]	4.529	1.88501	1.99797	2.31311	1.75124	1.57178	3.16722	3.00491	3.935	3.44579	2.18138	4.31474	3.85585	5.31516	2.22725	5.44628	9.10028	9.04423	6.29092	4.54254	1.90236	2.60484	3.39727	2.39159	1.05052	1.81921	1.76894	1.44741	2.71775	3.26307	1.96874	1.34024	2.96034	1.94325	2.18772	1.76718	3.62494	2.18155	3.28321	2.33285	1.8625	1.9393	2.3125	2.79754	0.63798	2.07999	1.53843
Metabolism/Metabolism of cofactors and vitamins	ko00130 Ubiquinone and other terpenoid-quinone biosynthesis	K06126 ubiquinone biosynthesis monooxygenase Coq6 [EC:1.14.13.-]	1.5753	1.69651	3.22749	2.1589	1.05074	2.09571	3.36518	5.34207	3.56024	1.29217	2.18138	5.06513	3.65291	1.63543	5.06194	3.71337	5.77091	7.53686	4.49351	4.97516	2.6633	2.29838	3.39727	1.91327	3.15156	2.36498	3.93099	3.21646	3.76304	3.26307	1.68749	5.36094	2.36827	1.80444	2.18772	2.55259	2.71871	1.69676	4.44199	4.02946	1.69318	3.18599	2.60156	5.59508	1.27596	3.40363	3.58968
Metabolism/Metabolism of cofactors and vitamins	ko00130 Ubiquinone and other terpenoid-quinone biosynthesis	K06127 2-methoxy-6-polyprenyl-1,4-benzoquinol methylase [EC:2.1.1.201]	5.31665	3.95852	4.91809	4.00939	1.75124	2.8816	5.54264	5.67595	3.74762	3.01507	4.79903	7.12871	7.10289	4.70187	5.66938	14.3584	20.1982	17.8372	9.28659	7.78721	3.61448	4.59677	5.33856	3.18879	3.15156	4.00227	2.75169	1.92988	3.55399	3.80692	4.49998	6.03106	2.66431	4.1641	3.38102	3.53435	3.17182	5.33269	2.89695	3.60531	2.37046	4.15564	2.89063	4.04089	1.91394	3.9709	3.58968
Metabolism/Metabolism of cofactors and vitamins	ko00130 Ubiquinone and other terpenoid-quinone biosynthesis	K06134 3-demethoxyubiquinol 3-hydroxylase [EC:1.14.99.60]	119.329	118.944	135.247	146.188	150.957	159.274	139.754	163.267	147.844	106.173	119.103	145.013	95.3816	142.487	154.086	157.447	131.843	134.659	157.572	131.301	137.54	140.661	154.576	156.57	130.264	121.523	163.726	143.937	143.205	135.145	131.624	153.457	132.327	80.0895	80.349	35.1472	131.631	110.775	135.964	133.184	120.047	134.366	137.883	121.848	118.664	107.403	114.186
Metabolism/Metabolism of cofactors and vitamins	ko00130 Ubiquinone and other terpenoid-quinone biosynthesis	K08680 2-succinyl-6-hydroxy-2,4-cyclohexadiene-1-carboxylate synthase [EC:4.2.99.20]	37.8073	49.1987	42.1111	44.7201	42.555	41.5212	53.8428	43.4043	42.1607	57.2863	55.6251	49.5258	49.5173	44.3612	43.5327	46.7885	49.7186	66.3243	46.433	69.6522	56.6903	52.7096	54.1136	74.2988	56.2028	75.8611	47.9581	47.9252	73.3794	63.3579	52.8747	57.8535	56.8386	51.7736	54.693	45.1612	65.9286	67.6282	59.6772	59.8057	56.5524	54.8544	62.4375	55.9508	56.1422	49.9199	58.4605
Metabolism/Metabolism of cofactors and vitamins	ko00130 Ubiquinone and other terpenoid-quinone biosynthesis	K09833 homogentisate phytyltransferase/homogentisate geranylgeranyltransferase [EC:2.5.1.115 2.5.1.116]	3.15061	1.50801	2.61273	1.38786	0.700494	2.09571	3.56313	4.50737	4.12238	3.44579	4.36275	3.75195	4.87055	2.45315	4.04955	1.73291	4.66112	3.76843	1.19827	9.08507	2.47307	3.83064	3.39727	5.89926	5.77786	9.09606	4.32409	3.85975	6.27174	3.80692	3.37498	4.02071	3.40439	4.58051	4.17656	2.74894	9.06236	5.57508	6.18016	5.08985	6.09546	3.8786	6.07032	4.66257	5.10384	3.78181	2.90593
Metabolism/Metabolism of cofactors and vitamins	ko00130 Ubiquinone and other terpenoid-quinone biosynthesis	K09834 tocopherol cyclase [EC:5.5.1.24]	22.645	31.6681	13.0637	6.3225	4.72834	6.28712	26.3276	18.8642	22.111	70.4234	40.3555	28.1396	79.7553	11.448	11.3388	13.1206	24.4154	29.8962	19.4719	43.9112	27.5842	22.3709	22.8102	44.643	36.2429	40.3865	41.6685	41.1707	47.4562	46.7707	45.281	42.2174	32.7118	46.6379	35.6002	64.6001	38.0619	50.4182	38.0466	26.2975	28.4455	26.319	24.8594	30.4621	27.4331	30.4436	25.2987
Metabolism/Metabolism of cofactors and vitamins	ko00130 Ubiquinone and other terpenoid-quinone biosynthesis	K10106 vitamin K-dependent gamma-carboxylase [EC:4.1.1.90]	18.7067	19.2271	24.2831	39.0144	31.8725	34.7102	24.546	24.874	28.6693	12.7064	19.8505	26.0761	12.3793	37.615	31.9915	30.6972	28.8545	36.4281	32.0537	21.6311	25.8721	24.9758	24.5088	30.134	20.4851	26.5605	25.5514	25.0884	27.3866	25.5607	24.7499	34.8461	24.7189	19.2937	21.4794	7.06871	25.8277	18.6644	20.4718	23.5405	24.8898	26.7346	22.8359	23.002	25.0939	22.3127	25.1277
Metabolism/Metabolism of cofactors and vitamins	ko00130 Ubiquinone and other terpenoid-quinone biosynthesis	K11782 chorismate dehydratase [EC:4.2.1.151]	86.051	77.6623	81.3021	63.8418	56.5649	62.0853	60.5732	62.4354	72.3291	82.699	91.8359	72.2251	100.455	56.0136	61.1483	66.5931	81.6805	69.3391	59.6139	68.787	68.6751	75.387	68.4306	68.5589	78.2637	55.304	66.6303	71.727	65.6442	71.5156	66.3747	62.9911	76.3769	90.6386	67.6204	74.0251	68.1942	74.9	70.2993	68.0767	77.3785	72.3081	73.1328	85.4804	70.1778	74.1234	76.2379
Metabolism/Metabolism of cofactors and vitamins	ko00130 Ubiquinone and other terpenoid-quinone biosynthesis	K11783 futalosine hydrolase [EC:3.2.2.26]	22.2512	24.3166	15.0616	10.9487	11.5582	13.3601	13.0648	13.5221	11.4302	52.5483	32.7206	18.0094	53.9819	14.7189	10.1239	10.645	18.4225	18.3397	14.0797	17.7375	10.2727	9.49999	14.0744	11.3202	16.5457	12.1887	17.0998	20.7462	15.6793	22.5696	20.8124	15.8595	18.5021	28.7323	15.5129	24.9368	9.28892	15.7557	17.3817	15.9058	13.8841	14.6833	19.9453	18.0286	12.7596	13.4254	15.5553
Metabolism/Metabolism of cofactors and vitamins	ko00130 Ubiquinone and other terpenoid-quinone biosynthesis	K11784 cyclic dehypoxanthinyl futalosine synthase [EC:1.21.98.1]	274.497	291.234	282.636	263.078	259.008	260.13	273.965	253.915	270.203	248.097	263.292	283.46	263.416	244.293	264.233	251.767	265.684	207.012	226.173	228.425	280.408	271.822	242.904	190.371	278.65	195.747	202.446	237.214	195.678	233.581	246.655	199.918	240.676	250.262	228.119	232.089	221.348	210.156	241.799	241.98	252.792	264.714	254.953	256.441	254.767	241.468	270.252
Metabolism/Metabolism of cofactors and vitamins	ko00130 Ubiquinone and other terpenoid-quinone biosynthesis	K11785 1,4-dihydroxy-6-naphthoate synthase [EC:1.14.-.-]	171.708	179.641	191.344	197.077	182.129	183.898	152.621	149.411	150.654	158.722	141.135	159.646	166.208	141.67	157.123	147.545	134.95	107.023	135.105	112.914	139.823	156.75	123.515	109.854	136.568	118.613	112.426	144.419	117.491	121.277	146.249	116.377	162.671	160.457	139.815	148.05	119.623	126.53	133.839	151.635	160.006	174.121	143.664	161.014	144.821	145.789	157.946
Metabolism/Metabolism of cofactors and vitamins	ko00130 Ubiquinone and other terpenoid-quinone biosynthesis	K12073 1,4-dihydroxy-2-naphthoyl-CoA hydrolase [EC:3.1.2.28]	5.90739	4.14702	3.68856	4.93463	3.67759	3.79847	4.75084	5.67595	3.935	9.90665	8.7255	4.68994	6.49407	3.88416	3.03717	3.21825	3.32937	5.2758	2.99567	9.5177	4.56566	3.06451	4.85324	9.40693	7.61627	7.45877	5.69993	5.95045	5.22645	7.34191	7.03121	6.25443	6.36474	11.1043	11.3364	14.3338	6.11709	10.1806	8.69085	8.69516	5.92614	5.26381	6.35938	9.63598	6.80512	5.8618	5.9828
Metabolism/Metabolism of cofactors and vitamins	ko00130 Ubiquinone and other terpenoid-quinone biosynthesis	K12501 homogentisate solanesyltransferase [EC:2.5.1.117]	6.49813	7.35153	5.22547	2.1589	4.55321	5.23927	7.32421	6.17677	4.87191	3.66115	4.36275	6.75351	5.47937	3.67973	6.47929	4.95116	8.65636	1.25614	3.89438	5.62409	6.46802	6.43548	5.82388	4.94262	5.77786	5.63956	2.75169	8.36279	4.80833	3.53499	7.03121	5.80769	7.84491	7.63418	9.94418	12.1739	7.47644	8.48382	7.53207	8.90723	10.6671	8.03423	5.78125	6.83844	7.4431	6.61816	7.35029
Metabolism/Metabolism of cofactors and vitamins	ko00130 Ubiquinone and other terpenoid-quinone biosynthesis	K12502 MPBQ/MSBQ methyltransferase [EC:2.1.1.295]	0.393826	0.377002	0.30738	0.308414	0.175124	0.130982	0.197952	0	0.187381	0.646086	0	0.187598	0	0	0.202478	0.742674	1.55371	0.502457	0	0.432623	0.190236	0.153226	0.485324	0.478318	0.52526	0.909606	0.196549	0.643292	1.88152	0.271923	0	0.223373	0.444052	0.694017	0.596651	0.785412	0.679677	0.48479	0.57939	0.212077	0.169318	0.138521	0.578125	0.621676	0.42532	0.18909	0.512811
Metabolism/Metabolism of cofactors and vitamins	ko00130 Ubiquinone and other terpenoid-quinone biosynthesis	K14759 isochorismate synthase/2-succinyl-5-enolpyruvyl-6-hydroxy-3-cyclohexene-1-carboxylate synthase/2-succinyl-6-hydroxy-2,4-cyclohexadiene-1-carboxylate synthase/o-succinylbenzoate synthase [EC:5.4.4.2 2.2.1.9 4.2.99.20 4.2.1.113]	1.77222	2.63901	3.84225	4.3178	3.15222	4.45338	5.7406	3.17185	3.56024	3.23043	3.92648	6.00312	4.66761	4.08859	4.25203	3.71337	5.10503	5.2758	3.59481	3.24467	4.18519	5.66935	5.33856	4.62374	4.98997	6.18532	7.46888	5.95045	4.80833	6.52614	8.7187	10.0518	7.10482	5.41333	4.77321	8.24682	7.47644	4.12071	6.56642	5.72608	7.78865	5.26381	6.35938	6.83844	4.89118	6.99635	5.29905
Metabolism/Metabolism of cofactors and vitamins	ko00130 Ubiquinone and other terpenoid-quinone biosynthesis	K14760 o-succinylbenzoate---CoA ligase [EC:6.2.1.26]	0	0	0.15369	0.154207	0	0.392945	0.197952	0.16694	0.187381	0.215362	0.436275	0	0.20294	0	0.404955	0.247558	0	1.00491	0	0	0.380472	0	0.242662	0.159439	0	0.181921	0	0	0.209058	0.543845	0.281249	0.670118	0	0.277607	0	0.589059	0	0	0	0.424154	0	0.138521	0	0.310838	0	0	0.170937
Metabolism/Metabolism of cofactors and vitamins	ko00130 Ubiquinone and other terpenoid-quinone biosynthesis	K17872 demethylphylloquinone reductase [EC:1.6.5.12]	3.34752	2.26201	3.22749	2.46732	1.75124	2.48865	3.56313	2.5041	4.12238	15.0753	9.59806	5.81553	10.147	3.27087	3.44212	4.7036	3.32937	6.78317	5.39221	12.3297	4.56566	6.43548	6.79453	14.8279	8.40416	9.27798	12.1861	8.36279	12.7525	11.4207	8.7187	11.6154	7.69689	10.9655	8.15423	9.81765	9.51547	13.3317	12.5535	11.6642	10.8364	7.89571	9.53907	5.59508	7.01778	7.56362	7.52123
Metabolism/Metabolism of cofactors and vitamins	ko00130 Ubiquinone and other terpenoid-quinone biosynthesis	K18285 aminodeoxyfutalosine synthase [EC:2.5.1.120]	240.825	256.173	252.974	253.054	220.656	239.828	258.921	247.405	247.156	203.517	239.733	248.567	228.51	238.16	248.035	223.792	221.958	188.924	212.094	199.223	253.965	264.621	217.425	162.788	222.448	185.014	182.201	200.707	164.738	198.232	208.686	197.685	201.747	222.641	184.365	197.138	191.216	177.918	205.684	213.137	211.309	235.486	190.203	231.263	219.89	205.73	240.508
Metabolism/Metabolism of cofactors and vitamins	ko00130 Ubiquinone and other terpenoid-quinone biosynthesis	K18286 aminodeoxyfutalosine deaminase [EC:3.5.4.40]	25.9925	24.3166	21.6703	20.9722	16.987	17.5515	26.7235	21.7022	21.1741	36.6115	37.0834	23.0745	27.8027	20.6474	19.4379	19.3095	23.9715	39.4429	21.5689	49.9679	22.6381	15.7822	27.9061	53.4122	28.364	42.3876	24.5687	26.8574	39.512	27.7361	24.4686	32.8358	26.4951	24.8458	21.2805	22.9733	38.9681	33.9353	23.755	28.8425	26.7523	22.9945	31.2188	23.6237	24.4559	24.7708	23.0765
Metabolism/Metabolism of cofactors and vitamins	ko00130 Ubiquinone and other terpenoid-quinone biosynthesis	K18534 MPBQ/MSBQ methyltransferase [EC:2.1.1.295]	49.2283	46.9367	44.2628	43.0238	37.8267	47.6773	74.0339	70.1147	60.3367	62.6703	78.9658	80.2918	66.5642	50.2896	53.6566	63.87	71.0265	67.5805	79.685	71.3827	70.958	75.5402	57.0255	66.1674	66.4454	59.1244	63.4855	60.6303	56.4457	61.7264	71.9996	54.7263	62.6113	59.6854	60.2617	42.8049	60.7178	66.1738	74.3551	74.0149	62.1399	67.0443	52.0313	73.0469	61.0334	66.1816	67.0073
Metabolism/Metabolism of cofactors and vitamins	ko00130 Ubiquinone and other terpenoid-quinone biosynthesis	K18800 2-polyprenylphenol 6-hydroxylase [EC:1.14.13.240]	133.901	120.829	164.756	159.604	174.948	164.513	163.904	172.616	169.205	120.603	140.917	155.143	139.622	165.179	162.995	177.004	152.707	148.727	170.154	151.851	159.798	172.992	170.834	192.124	163.618	156.998	199.105	179.478	172.891	153.908	149.624	188.75	141.356	94.3863	94.0719	32.5946	159.271	120.228	159.332	146.969	141.212	143.508	153.781	156.662	125.469	123.287	150.937
Metabolism/Metabolism of cofactors and vitamins	ko00130 Ubiquinone and other terpenoid-quinone biosynthesis	K19222 1,4-dihydroxy-2-naphthoyl-CoA hydrolase [EC:3.1.2.28]	83.4912	79.1703	87.4497	82.3467	76.0036	80.2918	71.4605	59.7644	60.5241	106.389	81.5835	72.7879	107.964	68.4838	68.0325	64.6126	76.1316	81.6493	79.685	92.3649	73.431	68.3386	80.0784	90.0833	75.3748	80.4092	76.2612	80.8939	90.104	85.1118	80.9996	91.8061	82.5936	71.6225	64.2394	50.4627	79.7487	71.9913	75.9001	68.2888	70.4365	67.4599	76.3125	73.9794	59.5448	73.7453	65.8108
Metabolism/Metabolism of cofactors and vitamins	ko00130 Ubiquinone and other terpenoid-quinone biosynthesis	K19267 NAD(P)H dehydrogenase (quinone) [EC:1.6.5.2]	26.1894	23.3741	24.8978	30.8414	31.6974	33.1384	28.3071	34.7235	33.7286	30.5814	19.1961	27.952	26.788	30.0511	29.7642	32.4301	27.7447	30.1474	23.0667	23.5779	28.3451	26.508	22.8102	27.7425	28.8893	31.2904	31.6445	33.1295	32.8221	30.4553	28.9686	32.8358	31.5277	34.7008	25.8549	30.042	28.773	23.7547	28.197	25.6613	25.7364	27.7043	28.6172	30.1513	25.7318	22.6909	28.2046
Metabolism/Metabolism of cofactors and vitamins	ko00130 Ubiquinone and other terpenoid-quinone biosynthesis	K20810 aminodeoxyfutalosine deaminase [EC:3.5.4.40]	73.4486	79.1703	75.4619	64.767	68.8236	58.8108	46.7166	49.5811	48.1569	95.4054	80.2746	60.2188	117.096	43.5434	49.4046	49.7592	62.8141	67.8317	47.0321	60.9998	64.4899	52.4032	53.3856	52.615	58.3038	57.1233	54.0511	57.5746	53.1007	53.0249	61.3122	56.0665	61.1311	106.462	58.074	87.3771	46.6711	50.1758	56.5871	57.2608	61.1239	59.4256	59.5469	70.2494	65.2866	56.7271	52.3067
Metabolism/Metabolism of cofactors and vitamins	ko00130 Ubiquinone and other terpenoid-quinone biosynthesis	K23094 2-carboxy-1,4-naphthoquinone phytyltransferase [EC:2.5.1.130]	3.74135	2.82751	1.07583	1.85049	1.05074	1.70276	2.96927	1.6694	3.18548	12.9217	9.59806	2.62637	14.0028	0.408859	2.02478	3.21825	4.2172	8.03931	4.79308	8.21983	4.56566	2.45161	5.82388	11.4796	8.66679	6.36724	8.05853	5.30716	7.52609	9.51729	6.18747	5.80769	7.10482	12.7699	6.56316	10.6031	7.703	9.21101	10.6222	10.8159	6.60342	4.84825	6.35938	4.04089	3.82788	5.10544	5.12811
Metabolism/Metabolism of cofactors and vitamins	ko00130 Ubiquinone and other terpenoid-quinone biosynthesis	K23095 demethylphylloquinol methyltransferase [EC:2.1.1.329]	5.51357	5.46652	5.84023	8.6356	7.70544	7.20399	2.17747	4.67431	4.30976	3.87652	3.70834	5.81553	4.46467	4.08859	4.25203	4.20849	2.21958	4.52211	2.69611	6.27303	3.80472	4.29032	4.61057	6.37758	3.67682	6.54916	3.73444	5.95045	3.9721	4.35076	5.62497	3.79733	6.0687	9.85504	6.36427	12.9593	6.57021	11.3926	8.88398	7.63477	9.48183	6.23346	5.78125	9.32514	7.23044	8.88725	5.64092
Metabolism/Lipid metabolism	ko00140 Steroid hormone biosynthesis	K00038 3alpha(or 20beta)-hydroxysteroid dehydrogenase [EC:1.1.1.53]	69.9042	74.0808	82.839	109.333	113.48	93.128	95.8086	110.681	98.5624	53.4098	72.2036	93.4236	46.4732	107.121	123.714	110.163	92.3345	93.457	118.928	77.4394	94.357	100.21	85.4169	96.3014	68.809	100.966	74.0991	83.3063	82.787	71.7875	80.1558	81.3076	87.0341	61.2123	64.6372	40.2524	100.819	63.7499	79.1833	75.0753	80.5956	83.6669	93.0782	98.2248	90.8058	67.5053	81.0242
Metabolism/Lipid metabolism	ko00140 Steroid hormone biosynthesis	K00044 17beta-estradiol 17-dehydrogenase [EC:1.1.1.62]	0	0.754003	0.461071	0.925243	0.700494	0.523927	0.395903	0.16694	0.374762	0	0.654413	0.75039	0	0.408859	0.202478	0.247558	0.443916	0	0	0	0.570707	0	0	0	0	0	0.393099	0	0	0	0	0.223373	0.148017	0	0	0	0.226559	0.242395	0.19313	0.212077	0	0.554085	0.578125	0.310838	0.42532	0	0.170937
Metabolism/Lipid metabolism	ko00140 Steroid hormone biosynthesis	K00070 3beta-hydroxy-Delta5-steroid dehydrogenase/steroid Delta-isomerase [EC:1.1.1.145 5.3.3.1]	0.393826	0.565502	0	0.154207	0.175124	0.523927	0.197952	1.16858	0.374762	1.29217	1.30883	0.75039	2.84115	0.204429	0.404955	0.495116	0.443916	2.00983	0.299567	1.9468	0.570707	0.919354	1.21331	1.27552	1.57578	0.727685	1.1793	1.76905	1.67246	1.35961	0.843746	2.01035	0.888103	0.83282	1.39219	1.76718	0.453118	2.66634	0.38626	0.636231	1.69318	0.692606	0	1.55419	1.27596	1.70181	1.02562
Metabolism/Lipid metabolism	ko00140 Steroid hormone biosynthesis	K00071 corticosteroid 11-beta-dehydrogenase isozyme 2 [EC:1.1.1.-]	0	0	0	0	0.175124	0	0	0.16694	0	0.215362	0	0	0	0	0	0	0.221958	0	0	0.216311	0.570707	0	0	0	0	0.181921	0	0	0	0	0	0	0	0	0	0	0.226559	0	0	0.212077	0.169318	0.138521	0.578125	0	0	0	0
Metabolism/Lipid metabolism	ko00140 Steroid hormone biosynthesis	K00212 20alpha/3alpha-hydroxysteroid dehydrogenase/dihydrodiol dehydrogenase [EC:1.1.1.149 1.1.1.357 1.3.1.20]	0	0	0	0	0	0	0	0	0	0	0	0	0	0	0	0	0	0	0	0	0	0	0	0	0	0	0	0	0	0	0	0	0	0	0	0.196353	0	0	0	0	0	0	0	0	0	0	0
Metabolism/Lipid metabolism	ko00140 Steroid hormone biosynthesis	K00497 steroid 11beta-monooxygenase [EC:1.14.15.4]	0	0	0	0	0	0	0	0.16694	0	0	0	0	0	0	0	0	0	0	0	0	0	0	0	0	0	0	0	0	0	0	0	0	0	0	0	0	0	0	0	0	0	0.138521	0	0	0	0	0
Metabolism/Lipid metabolism	ko00140 Steroid hormone biosynthesis	K00498 cholesterol monooxygenase (side-chain-cleaving) [EC:1.14.15.6]	0	0	0	0	0	0	0	0	0	0	0	0	0	0	0	0	0	0	0	0.216311	0	0	0	0	0	0	0	0	0	0	0	0	0	0	0	0	0	0	0	0	0	0	0.578125	0	0.21266	0	0.170937
Metabolism/Lipid metabolism	ko00140 Steroid hormone biosynthesis	K00512 steroid 17alpha-monooxygenase/17alpha-hydroxyprogesterone deacetylase [EC:1.14.14.19 1.14.14.32]	0.787652	0.377002	0.461071	0.771036	0.350247	0.654909	0.989758	0.16694	0.187381	1.07681	0.436275	0.375195	1.21764	1.43101	0.202478	0.742674	3.32937	2.26106	0.299567	3.46098	0.760943	0.612902	1.69863	3.98599	1.31315	1.27345	1.37585	1.44741	4.59928	0.815768	0.843746	1.78698	1.48017	0.277607	0.596651	0.392706	1.58591	1.21197	0.77252	1.27246	0.677274	0.969649	0.867188	0.621676	0.85064	1.13454	0.512811
Metabolism/Lipid metabolism	ko00140 Steroid hormone biosynthesis	K00513 steroid 21-monooxygenase [EC:1.14.14.16]	0	0	0	0	0	0	0.197952	0	0.374762	0	0.218138	0	0	0	0	0	0.221958	0	0.599135	0	0.380472	0.459677	0.242662	0	0	0	0.196549	0.160823	0.418116	0	0	0	0	0.138803	0	0	0	0	0	0	0	0	0	0	0.42532	0	0
Metabolism/Lipid metabolism	ko00140 Steroid hormone biosynthesis	K00545 catechol O-methyltransferase [EC:2.1.1.6]	6.10431	3.77002	5.37916	5.70567	5.42883	7.72792	7.91806	6.34371	9.36905	4.30724	4.79903	6.37832	5.27643	8.79046	6.88424	6.18895	8.21244	9.29546	7.78875	6.27303	6.27778	7.04838	6.30921	7.97197	4.46471	9.4599	6.68268	6.75456	10.4529	7.06999	7.31246	6.70118	8.28896	9.71623	10.9386	17.6718	8.8358	5.09029	4.63512	6.15023	6.26478	4.5712	6.64844	4.97341	5.10384	3.78181	4.95718
Metabolism/Lipid metabolism	ko00140 Steroid hormone biosynthesis	K01015 alcohol sulfotransferase [EC:2.8.2.2]	1.96913	0.377002	1.99797	2.77573	2.27661	3.01258	1.18771	1.33552	2.24857	2.58434	3.70834	2.25117	1.0147	1.43101	1.8223	3.46581	1.33175	2.26106	1.7974	2.16311	0.760943	1.68548	1.69863	1.43495	1.83841	1.81921	2.16204	2.0907	2.5087	2.17538	1.12499	0.670118	2.07224	1.52684	2.58549	1.37447	3.62494	1.45437	2.31756	1.27246	2.87841	1.9393	0.578125	1.86503	1.70128	1.51272	1.70937
Metabolism/Lipid metabolism	ko00140 Steroid hormone biosynthesis	K01016 estrone sulfotransferase [EC:2.8.2.4]	2.9537	3.20451	4.14964	4.16359	3.85272	3.92945	3.16722	3.00491	2.9981	3.44579	2.18138	3.37676	2.63822	3.88416	3.23964	1.98046	3.32937	2.76351	1.19827	5.62409	2.09259	3.06451	4.36791	5.42094	3.93945	3.63842	5.11028	3.37728	4.80833	2.99115	2.81249	6.03106	4.58853	2.35966	2.3866	1.96353	3.17182	4.8479	3.09008	3.39323	5.92614	4.29416	3.75781	3.10838	3.40256	2.83636	4.95718
Metabolism/Lipid metabolism	ko00140 Steroid hormone biosynthesis	K01131 steryl-sulfatase [EC:3.1.6.2]	4.72591	4.52402	4.14964	4.00939	4.02784	4.9773	3.56313	3.83961	5.24667	3.87652	2.18138	3.00156	2.84115	3.4753	3.23964	2.9707	2.88545	4.77334	3.59481	4.97516	4.37542	4.90322	6.55187	4.62374	5.51523	4.72995	4.71719	5.46798	7.9442	3.80692	4.49998	4.46745	3.99646	4.1641	4.77321	8.24682	2.49215	5.33269	4.05573	6.36231	6.60342	4.15564	4.04688	4.66257	7.01778	7.9418	4.44436
Metabolism/Lipid metabolism	ko00140 Steroid hormone biosynthesis	K04119 aldo-keto reductase family 1 member C3 [EC:1.1.1.51 1.1.1.188 1.1.1.213 1.1.1.357]	0.196913	0	0	0	0	0	0	0	0	0	0	0	0	0.204429	0	0	0	0	0	0	0	0	0	0	0	0.181921	0	0.160823	0	0.271923	0	0.670118	0	0	0.198884	0	0.453118	0	0	0	0	0	0.578125	0.621676	0.21266	0	0.512811
Metabolism/Lipid metabolism	ko00140 Steroid hormone biosynthesis	K05296 3(or 17)beta-hydroxysteroid dehydrogenase [EC:1.1.1.51]	39.7764	32.2336	36.5783	36.0845	35.5501	37.3298	46.5186	48.9133	43.285	34.8886	37.9559	43.5226	31.2527	44.77	36.8509	41.3422	43.7257	53.5117	47.3317	53.2126	37.8569	43.5161	51.9296	51.0206	35.7177	54.2125	71.544	66.9023	73.1703	54.3845	52.5935	61.4274	53.2862	39.8366	32.0203	18.0645	49.1633	35.6321	46.7375	51.3226	38.7739	44.6039	45.0938	41.3415	48.4865	38.3854	39.9993
Metabolism/Lipid metabolism	ko00140 Steroid hormone biosynthesis	K07408 cytochrome P450 family 1 subfamily A1 [EC:1.14.14.1]	0	0.565502	0.15369	0.308414	0	0	0.197952	0	0	0	0	0.187598	0	0	0	0	0.221958	0.251229	0	0.216311	0.570707	0	0.242662	0.159439	0	0	0	0	0	1.90346	0.281249	0.446745	0.296034	0.138803	0	0	0	0	0	0.212077	0	0.415564	0.867188	0.621676	0.21266	0.18909	0
Metabolism/Lipid metabolism	ko00140 Steroid hormone biosynthesis	K07409 cytochrome P450 family 1 subfamily A2 [EC:1.14.14.1]	0	0.188501	0	0	0	0	0	0	0	0	0	0	0	0	0	0	0	0	0	0	0	0	0	0	0	0	0	0	0	0	0	0	0	0	0	0	0	0	0	0	0	0	0	0	0	0	0
Metabolism/Lipid metabolism	ko00140 Steroid hormone biosynthesis	K07410 cytochrome P450 family 1 subfamily B1 [EC:1.14.14.1]	0.196913	0	0	0	0	0	0	0	0	0	0	0	0	0	0	0	0	0	0	0	0	0	0	0	0	0	0	0	0	0	0	0.223373	0	0.138803	0	0	0	0	0	0	0	0	0	0	0	0	0
Metabolism/Lipid metabolism	ko00140 Steroid hormone biosynthesis	K07412 cytochrome P450 family 2 subfamily B [EC:1.14.14.1]	0	0	0	0	0	0	0	0	0.374762	0	0	0	0	0	0	0	0	0	0	0	0	0	0	0	0	0	0	0	0	0	0	0	0	0	0	0	0	0	0	0	0	0	0	0	0	0	0
Metabolism/Lipid metabolism	ko00140 Steroid hormone biosynthesis	K07413 cytochrome P450 family 2 subfamily C [EC:1.14.14.1]	0.196913	0	0.30738	0	0	0	0	0	0.187381	0.215362	0	0	0	0	0	0	0	0	0.599135	0.216311	0	0	0.242662	0	0	0	0	0	0	0	0	0.223373	0	0	0	0	0	0	0	0	0	0	0	0	0	0	0
Metabolism/Lipid metabolism	ko00140 Steroid hormone biosynthesis	K07414 cytochrome P450 family 2 subfamily D [EC:1.14.14.1]	0.393826	0.188501	0	0	0.175124	0.261963	0	0	0	0	0	0	0	0	0	0	0	0	0	0	0	0	0.242662	0	0	0	0	0	0	0	0	0	0	0.138803	0	0	0.453118	0	0.19313	0.212077	0	0	0	0	0	0	0.170937
Metabolism/Lipid metabolism	ko00140 Steroid hormone biosynthesis	K07415 cytochrome P450 family 2 subfamily E1 [EC:1.14.14.-]	0	0	0	0	0	0	0	0	0	0	0	0	0	0	0	0	0	0	0.299567	0	0	0	0	0	0	0	0	0	0	0	0	0	0	0	0	0	0	0	0	0	0	0	0	0	0	0	0
Metabolism/Lipid metabolism	ko00140 Steroid hormone biosynthesis	K07424 cytochrome P450 family 3 subfamily A [EC:1.14.14.1]	1.5753	1.69651	1.07583	0.308414	1.75124	0.654909	1.58361	1.33552	0.562143	0	0.436275	1.50078	0.608819	1.43101	2.42973	1.48535	1.55371	0.753686	3.29524	1.08156	0.570707	0.919354	1.69863	0.478318	0.52526	1.09153	1.96549	0.964938	1.04529	1.63154	0.281249	2.68047	1.62819	1.11043	0.596651	0.196353	1.35935	1.93916	0.19313	0.212077	0.338637	0.692606	1.15625	0.310838	0.85064	0.378181	0.683748
Metabolism/Lipid metabolism	ko00140 Steroid hormone biosynthesis	K07434 aromatase [EC:1.14.14.14]	0	0	0	0	0	0	0	0.16694	0	0	0.218138	0	0	0	0	0	0	0	0	0	0	0	0	0	0	0	0	0	0	0	0	0	0	0	0	0	0	0	0	0	0	0	0	0	0	0	0
Metabolism/Lipid metabolism	ko00140 Steroid hormone biosynthesis	K10207 testosterone 17beta-dehydrogenase (NADP+) [EC:1.1.1.64]	0	0.188501	0	0.154207	0	0	0	0	0	0	0	0	0	0	0	0.247558	0.221958	0	0	0	0.190236	0	0.242662	0	0	0	0.196549	0	0.209058	0	0	0.223373	0	0.138803	0	0	0	0	0	0	0	0	0	0	0	0.756362	0
Metabolism/Lipid metabolism	ko00140 Steroid hormone biosynthesis	K12343 3-oxo-5-alpha-steroid 4-dehydrogenase 1 [EC:1.3.1.22]	38.2011	41.0932	31.6602	39.6313	44.8316	33.2694	61.9588	58.4289	60.7114	37.6883	42.9731	56.6545	37.138	52.3339	56.6938	55.453	52.1601	46.9797	49.1291	46.0743	64.8704	59.758	56.5402	42.5703	48.5865	45.1165	60.7338	53.554	52.0554	52.481	51.7497	63.2144	59.6509	46.3603	45.5443	51.4445	47.3508	51.6301	59.2909	61.7144	58.0762	55.1315	56.3672	52.8425	63.798	57.2944	55.5545
Metabolism/Lipid metabolism	ko00140 Steroid hormone biosynthesis	K12344 3-oxo-5-alpha-steroid 4-dehydrogenase 2 [EC:1.3.1.22]	0.787652	0	0.15369	0.154207	0.525371	0.523927	0	0.16694	0.187381	0.646086	0.436275	0.75039	0.405879	0.817717	0.202478	0.495116	0.221958	0.502457	0.299567	0	0.190236	0.459677	0	0	0	0.181921	0	0.643292	0.418116	0.815768	0	0.446745	0.888103	0.138803	0.397767	0.196353	0.453118	0.48479	0.77252	0.212077	0.846592	1.10817	0	0	0.42532	0.567271	0.341874
Metabolism/Lipid metabolism	ko00140 Steroid hormone biosynthesis	K12345 3-oxo-5-alpha-steroid 4-dehydrogenase 3/polyprenol reductase [EC:1.3.1.22 1.3.1.94]	0	0	0	0.154207	0	0	0	0	0.187381	0.215362	0.436275	0.187598	0	0.613288	0	0	0.221958	0	0.299567	0.216311	0.380472	0.153226	0.242662	0.478318	0	0.181921	0	0.482469	0	0.271923	0	0.670118	0	0.277607	0.198884	0	0.679677	0.242395	0	0	0	0.554085	0.289063	1.24335	0	0.18909	0
Metabolism/Lipid metabolism	ko00140 Steroid hormone biosynthesis	K13368 17beta-estradiol 17-dehydrogenase/3alpha(17beta)-hydroxysteroid dehydrogenase (NAD+) [EC:1.1.1.62 1.1.1.239]	0.196913	0.754003	0.30738	0.154207	0.175124	0.261963	0.791806	0.500819	0.187381	0.430724	0.654413	0.375195	0.405879	0.613288	0.404955	0.247558	0.221958	1.00491	0.299567	0.216311	0	0.153226	0.485324	0.318879	0.52526	0.363842	0.393099	0.643292	0.418116	0.543845	1.12499	0.223373	0.444052	0.41641	0.397767	0.785412	1.35935	0	0	0.848308	0.169318	0	0	0	0.42532	0	0.341874
Metabolism/Lipid metabolism	ko00140 Steroid hormone biosynthesis	K13369 17beta-estradiol 17-dehydrogenase/all-trans-retinol dehydrogenase (NAD+)/3alpha(17beta)-hydroxysteroid dehydrogenase (NAD+) [EC:1.1.1.62 1.1.1.105 1.1.1.239]	0.196913	0	0	0	0	0.130982	0.593855	0.16694	0.562143	0.430724	0	0.187598	0	0.204429	0	0	0	0.251229	1.19827	0.216311	0.190236	0	0	0.318879	0	0	0.196549	0.160823	0.836232	0.271923	0	0	0	0.555213	0	0	0.226559	0.242395	0.38626	0.424154	0	0.277043	0	0	0	0	0
Metabolism/Lipid metabolism	ko00140 Steroid hormone biosynthesis	K15680 corticosteroid 11-beta-dehydrogenase isozyme 1 [EC:1.1.1.146]	0	0.188501	0	0	0.525371	0	0.593855	0.16694	0.374762	0	0.436275	0.375195	0.20294	0	0.202478	0	0.443916	0.502457	0	0	0	0.459677	0.970647	0	0.26263	0.363842	0.196549	0.160823	0.418116	0.271923	0.281249	0.223373	0.148017	0.138803	0.198884	0.196353	0.226559	0	0.19313	0.424154	0.338637	0.277043	0	0	0.21266	0.378181	0
Metabolism/Lipid metabolism	ko00140 Steroid hormone biosynthesis	K17689 cytochrome P450 family 3 subfamily A4 [EC:1.14.13.32 1.14.14.55 1.14.14.56 1.14.14.57 1.14.14.73 1.14.14.-]	0	0	0	0	0	0	0	0	0	0	0	0	0	0	0	0	0.221958	0	0	0	0	0	0	0	0	0	0	0	0	0	0	0	0.148017	0	0	0	0	0	0	0	0	0	0	0	0	0	0
Metabolism/Lipid metabolism	ko00140 Steroid hormone biosynthesis	K17690 cytochrome P450 family 3 subfamily A5 [EC:1.14.14.1]	0	0	0	0	0	0	0	0	0	0	0	0	0	0	0	0	0	0.251229	0	0	0	0	0	0	0	0	0	0	0	0	0	0	0	0	0	0	0	0	0	0	0	0	0	0	0	0	0.170937
Metabolism/Lipid metabolism	ko00140 Steroid hormone biosynthesis	K17691 cytochrome P450 family 3 subfamily A7 [EC:1.14.14.1]	0	0	0	0	0	0	0	0	0	0	0	0	0	0	0	0.247558	0.221958	0	0	0	0	0	0	0	0	0	0	0	0	0	0	0	0	0	0	0	0	0.242395	0	0	0.338637	0	0	0	0	0	0
Metabolism/Lipid metabolism	ko00140 Steroid hormone biosynthesis	K22970 17beta-estradiol 17-dehydrogenase/3beta-hydroxysteroid 3-dehydrogenase [EC:1.1.1.62 1.1.1.270]	4.13518	4.71252	6.45499	11.1029	7.70544	7.59694	5.14674	7.51229	8.43215	3.44579	6.10785	6.19072	4.66761	3.4753	8.50406	3.96093	5.32699	8.29054	6.89005	8.00352	4.94613	6.74193	6.30921	7.81253	9.45468	6.18532	4.32409	6.91539	6.06268	6.25422	8.15621	6.92455	6.51276	4.3029	3.18214	5.89059	6.79677	2.42395	7.91833	11.6642	9.48183	7.89571	9.25	9.94682	7.23044	6.61816	8.71779
Metabolism/Energy metabolism	ko00190 Oxidative phosphorylation	K00330 NADH-quinone oxidoreductase subunit A [EC:7.1.1.2]	270.559	272.572	281.714	272.793	258.657	252.926	240.115	241.896	237.974	193.826	246.932	246.316	200.098	251.653	245.605	239.141	253.032	262.785	256.729	272.336	229.044	226.008	244.603	246.493	230.326	238.135	238.414	201.35	220.138	233.853	234.843	243.029	230.167	169.062	173.228	124.291	215.004	208.944	224.997	234.133	218.082	236.871	244.547	225.668	218.614	225.585	232.816
Metabolism/Energy metabolism	ko00190 Oxidative phosphorylation	K00331 NADH-quinone oxidoreductase subunit B [EC:7.1.1.2]	437.935	448.066	460.61	469.561	467.93	469.307	435.889	435.713	426.854	355.347	436.493	425.471	385.382	442.998	425.001	423.324	419.944	436.133	433.774	434.569	417.187	418.766	437.277	443.082	424.673	429.334	417.471	411.546	420.207	392.656	381.092	408.102	366.194	319.942	319.407	243.085	451.305	373.531	435.508	421.185	394.173	414.456	430.703	419.01	380.874	398.603	415.206
Metabolism/Energy metabolism	ko00190 Oxidative phosphorylation	K00332 NADH-quinone oxidoreductase subunit C [EC:7.1.1.2]	336.525	314.985	338.579	333.088	329.057	339.898	324.839	313.346	320.234	282.34	313.682	319.103	285.13	326.269	321.535	326.777	332.937	355.74	308.854	349.559	327.586	321.467	311.335	355.869	312.792	338.01	330.006	297.522	330.103	299.931	289.686	322.103	264.063	220.42	223.346	179.074	334.401	270.755	316.54	302.21	290.381	289.509	309.875	308.351	274.544	276.072	290.251
Metabolism/Energy metabolism	ko00190 Oxidative phosphorylation	K00333 NADH-quinone oxidoreductase subunit D [EC:7.1.1.2]	928.839	892.174	928.904	910.131	939.013	935.078	855.745	842.545	855.394	719.309	857.935	869.702	760.618	865.349	846.154	845.906	835.45	863.975	883.125	872.6	824.292	822.209	868.244	891.585	798.657	863.034	820.594	789.158	860.692	814.952	777.371	835.413	722.324	602.545	613.158	491.471	897.4	720.398	858.656	824.555	796.305	779.875	865.453	786.731	723.256	784.158	783.234
Metabolism/Energy metabolism	ko00190 Oxidative phosphorylation	K00334 NADH-quinone oxidoreductase subunit E [EC:7.1.1.2]	351.687	353.627	292.78	275.877	283.35	271.918	287.426	262.93	273.389	369.561	313.027	292.84	363.262	256.354	262.006	241.617	277.891	305.494	291.779	335.715	291.251	269.984	297.261	366.392	314.105	361.295	326.665	343.035	364.597	341.807	316.686	322.997	340.291	387.539	412.485	462.804	372.916	404.8	361.539	342.716	349.473	329.542	307.852	328.867	340.043	400.494	314.866
Metabolism/Energy metabolism	ko00190 Oxidative phosphorylation	K00335 NADH-quinone oxidoreductase subunit F [EC:7.1.1.2]	1352.6	1378.51	1180.19	1118.93	1099.78	1096.97	1270.45	1175.26	1201.67	1461.23	1524.35	1265.35	1493.64	1144.4	1120.92	1116.98	1238.97	1247.85	1225.23	1393.04	1344.4	1233.47	1273	1356.35	1443.68	1459.37	1365.23	1383.08	1446.47	1425.15	1430.99	1332.19	1440.65	1545.58	1698.47	1887.34	1447.71	1646.35	1515.68	1450.18	1486.11	1354.18	1367.84	1353.7	1520.52	1620.88	1414.68
Metabolism/Energy metabolism	ko00190 Oxidative phosphorylation	K00336 NADH-quinone oxidoreductase subunit G [EC:7.1.1.2]	917.024	910.459	884.18	859.859	868.788	887.532	877.915	854.397	838.53	918.088	960.46	879.27	898.82	839.387	848.787	854.323	917.13	987.328	921.769	952.419	805.839	816.999	872.612	1043.05	877.972	983.284	948.547	901.895	1008.91	890.546	826.871	936.824	828.6	755.09	711.605	621.064	971.031	876.258	931.466	847.672	842.19	789.156	880.485	832.113	762.598	789.074	809.9
Metabolism/Energy metabolism	ko00190 Oxidative phosphorylation	K00337 NADH-quinone oxidoreductase subunit H [EC:7.1.1.2]	812.463	799.055	799.035	797.56	752.856	773.709	794.973	747.389	792.247	685.282	830.668	782.47	725.712	778.058	758.279	740.694	763.757	785.341	785.166	812.249	744.012	748.967	743.273	803.415	759	764.979	765.363	732.549	741.738	755.129	741.09	749.862	693.46	577.422	589.69	467.516	787.745	713.126	752.048	747.996	715.54	729.73	768.039	729.226	691.995	729.133	707.509
Metabolism/Energy metabolism	ko00190 Oxidative phosphorylation	K00338 NADH-quinone oxidoreductase subunit I [EC:7.1.1.2]	357.003	348.726	318.139	315.045	323.103	315.142	307.815	297.487	299.81	271.356	321.753	293.403	295.683	309.506	284.481	267.363	330.273	355.488	321.436	367.297	290.49	280.863	294.834	360.333	299.398	359.84	313.3	305.403	326.13	305.641	305.717	314.509	294.85	225.694	226.727	173.969	335.534	289.42	339.909	307.087	285.302	284.8	303.516	295.296	272.843	294.792	287.516
Metabolism/Energy metabolism	ko00190 Oxidative phosphorylation	K00339 NADH-quinone oxidoreductase subunit J [EC:7.1.1.2]	289.068	272.195	276.796	271.867	260.058	264.19	229.03	238.056	238.723	213.424	259.147	236.936	211.869	245.52	244.391	237.408	236.607	280.371	238.755	284.449	225.049	226.927	243.632	296.717	241.094	269.061	280.476	245.577	269.685	249.081	226.124	285.47	219.213	179.473	169.847	115.259	264.621	229.306	247.206	255.553	232.474	223.712	253.219	242.764	224.994	220.101	227.517
Metabolism/Energy metabolism	ko00190 Oxidative phosphorylation	K00340 NADH-quinone oxidoreductase subunit K [EC:7.1.1.2]	198.095	204.523	217.625	217.741	223.283	216.513	175.781	181.63	181.572	161.091	183.89	184.221	151.799	188.279	185.672	202.007	187.776	181.136	173.749	203.116	178.251	173.911	179.812	184.471	176.225	185.196	171.981	158.571	180.208	171.039	176.905	171.55	161.191	129.781	143.395	99.7473	187.591	173.797	172.465	180.265	163.9	164.702	178.93	166.609	180.761	175.098	185.125
Metabolism/Energy metabolism	ko00190 Oxidative phosphorylation	K00341 NADH-quinone oxidoreductase subunit L [EC:7.1.1.2]	1532.57	1496.7	1498.94	1443.07	1458.6	1417.75	1396.94	1433.18	1484.81	1090.38	1465.88	1484.27	1173.8	1401.98	1437.79	1434.85	1556.37	1513.9	1471.18	1506.61	1431.71	1417.8	1419.57	1468.28	1405.6	1473.74	1448.37	1332.9	1374.77	1339.76	1312.02	1421.1	1264.51	955.661	1015.7	648.946	1420.3	1232.58	1395.75	1343.51	1360.3	1376.21	1401.95	1423.02	1321.26	1315.12	1326.3
Metabolism/Energy metabolism	ko00190 Oxidative phosphorylation	K00342 NADH-quinone oxidoreductase subunit M [EC:7.1.1.2]	1229.33	1248.63	1171.89	1141.29	1128.32	1110.99	1175.44	1155.56	1164.39	915.073	1230.95	1213.01	991.36	1148.69	1126.79	1123.67	1218.99	1260.92	1189.88	1266.72	1137.04	1124.06	1206.27	1266.43	1132.72	1193.04	1207.01	1110	1153.16	1105.64	1084.21	1186.55	1028.72	794.094	829.543	530.349	1191.93	1073.08	1192	1066.32	1112.25	1122.02	1118.09	1120.57	1050.11	1037.16	1085.96
Metabolism/Energy metabolism	ko00190 Oxidative phosphorylation	K00343 NADH-quinone oxidoreductase subunit N [EC:7.1.1.2]	898.318	875.021	832.232	804.807	798.914	796.238	733.015	764.417	762.453	708.756	881.93	768.775	782.941	753.322	724.87	755.3	834.34	885.581	777.378	919.323	710.15	730.273	810.005	911.993	835.688	880.499	868.552	774.523	869.89	830.179	756.277	893.714	734.165	570.204	598.242	419.017	883.58	733.487	814.816	775.566	799.183	742.751	826.719	787.042	739.418	749.176	749.559
Metabolism/Energy metabolism	ko00190 Oxidative phosphorylation	K00404 cytochrome c oxidase cbb3-type subunit I [EC:7.1.1.9]	475.348	472.194	489.503	418.981	442.012	465.116	615.035	628.695	617.233	426.201	606.423	585.492	447.482	546.644	581.314	562.699	644.566	596.668	646.167	577.551	610.657	590.991	625.582	613.204	612.453	571.596	640.948	616.113	629.265	606.931	566.716	642.643	578.155	450.139	533.207	335.96	583.389	520.664	592.909	565.185	550.793	554.362	544.305	570.077	516.126	555.359	572.126
Metabolism/Energy metabolism	ko00190 Oxidative phosphorylation	K00405 cytochrome c oxidase cbb3-type subunit II	206.365	212.44	194.725	176.413	199.291	184.029	278.914	287.637	262.708	214.07	294.05	266.013	218.972	234.685	252.49	247.063	294.538	260.273	292.378	270.389	280.217	272.282	285.37	284.44	277.337	278.157	300.721	294.306	301.88	292.045	285.467	300.213	283.305	220.558	276.249	201.065	275.043	262.999	299.545	261.915	273.788	257.65	276.633	270.74	255.192	269.832	272.987
Metabolism/Energy metabolism	ko00190 Oxidative phosphorylation	K00406 cytochrome c oxidase cbb3-type subunit III	353.459	324.598	340.885	304.097	307.867	298.638	362.251	381.791	388.441	314.428	399.846	371.631	344.186	339.353	373.976	377.031	404.851	372.572	400.222	385.034	390.364	385.209	410.584	422.993	381.864	343.649	439.878	388.387	411.217	413.322	379.967	462.158	349.469	255.953	255.963	124.684	341.877	294.752	376.797	348.018	325.599	341.593	346.297	351.869	300.701	305.192	351.959
Metabolism/Energy metabolism	ko00190 Oxidative phosphorylation	K00407 cytochrome c oxidase cbb3-type subunit IV	20.0851	20.1696	21.6703	15.1123	17.5124	18.0755	25.5358	22.203	20.9867	28.4278	25.5221	24.7629	30.238	22.0784	18.628	20.7949	23.9715	27.1327	17.6745	30.7162	20.7357	20.0726	23.0529	32.0473	18.6467	24.7413	29.8755	21.3895	28.2228	30.1834	24.4686	35.5162	21.3145	23.1802	20.6839	9.62129	16.7654	20.3612	20.4718	20.9956	16.9318	20.3626	19.9453	19.272	16.1622	17.7745	21.3671
Metabolism/Energy metabolism	ko00190 Oxidative phosphorylation	K00410 ubiquinol-cytochrome c reductase cytochrome b/c1 subunit	59.0739	53.1572	61.6298	45.4911	45.5321	48.4632	19.5972	22.8707	20.7993	18.3058	12.4338	23.2621	7.91465	23.7138	20.6527	25.9936	19.9762	34.1671	23.0667	24.6595	15.7896	18.3871	24.0235	29.6557	22.5862	33.8373	21.0308	17.8513	27.1775	17.1311	22.4999	23.0074	22.2026	19.8489	20.2861	8.44318	35.3432	31.269	30.1283	31.1753	28.2762	26.319	27.4609	21.4478	22.5419	22.8799	21.1962
Metabolism/Energy metabolism	ko00190 Oxidative phosphorylation	K00411 ubiquinol-cytochrome c reductase iron-sulfur subunit [EC:7.1.1.8]	199.867	165.692	192.266	195.689	185.806	209.702	180.532	186.472	188.88	128.14	146.588	186.097	138.811	213.629	219.283	217.356	232.39	226.859	198.613	164.18	174.256	179.58	180.055	185.906	162.043	160.454	180.432	174.975	173.518	159.89	142.874	196.568	151.718	108.822	109.386	52.6226	150.435	123.137	154.504	140.183	142.397	153.066	147.711	141.742	139.718	133.309	154.014
Metabolism/Energy metabolism	ko00190 Oxidative phosphorylation	K00412 ubiquinol-cytochrome c reductase cytochrome b subunit	452.703	442.034	485.815	512.431	523.269	513.055	539.616	563.588	547.902	330.365	425.368	537.092	363.262	557.479	554.991	548.589	483.868	473.817	559.892	412.722	467.029	502.427	494.545	457.272	431.501	402.955	493.536	429.558	460.555	445.953	442.404	484.718	413.856	308.837	299.32	131.164	432.501	346.14	417.547	431.789	386.385	448.809	386.766	443.877	363.436	372.697	419.651
Metabolism/Energy metabolism	ko00190 Oxidative phosphorylation	K00413 ubiquinol-cytochrome c reductase cytochrome c1 subunit	137.052	135.721	154.92	139.558	149.556	153.642	148.662	149.578	148.781	110.05	131.755	142.762	121.155	152.095	146.999	178.242	173.571	188.421	170.753	145.145	128.409	135.605	145.112	166.455	122.386	138.078	156.257	128.819	161.184	135.145	135.562	160.381	120.042	96.8847	86.9121	45.1612	137.748	100.594	139.247	130.003	117.507	127.024	131.813	128.687	108.882	105.702	131.451
Metabolism/Energy metabolism	ko00190 Oxidative phosphorylation	K00414 ubiquinol-cytochrome c reductase core subunit 1	0.196913	0.377002	0	0.462622	0	0	0	0	0	0	0.218138	0	0	1.02215	0.202478	1.23779	2.6635	3.76843	0.898702	0.648934	0.190236	0	0	0	0	0	0	0	0.418116	0.271923	0	0	0	0	0.198884	0	0.679677	0	0	0.212077	0.338637	0	0	0	0	0	0
Metabolism/Energy metabolism	ko00190 Oxidative phosphorylation	K00415 ubiquinol-cytochrome c reductase core subunit 2	0.196913	0	0.30738	0	0	0	0.197952	0	0	0.430724	0.218138	0	0.20294	0	0	0	1.10979	1.7586	0.299567	0	0	0	0	0	0	0.545764	0	0	0	0	0	0.223373	0	0	0	0.196353	0	0	0	0	0	0	0	0	0	0	0
Metabolism/Energy metabolism	ko00190 Oxidative phosphorylation	K00416 ubiquinol-cytochrome c reductase subunit 6	0	0.942504	0.30738	0	0	0	0	0	0.187381	0.646086	0.436275	1.31318	0	1.43101	1.21487	2.47558	8.21244	5.52703	2.09697	0.432623	0.570707	1.53226	0.727985	0.318879	1.05052	0.545764	0.196549	0.321646	0.836232	1.08769	0	0.446745	0.148017	0.555213	0.596651	0.981765	0.906236	0	0.19313	0.636231	0	1.24669	0	1.55419	0	0.18909	0
Metabolism/Energy metabolism	ko00190 Oxidative phosphorylation	K00417 ubiquinol-cytochrome c reductase subunit 7	0.196913	0.377002	0.30738	0.154207	0	0.261963	1.18771	0.500819	1.12429	0.430724	0.218138	1.87598	0.811758	1.43101	0	1.98046	1.10979	1.00491	1.49784	1.73049	0.951179	1.07258	0.727985	0.318879	0.52526	0.545764	0.196549	0.643292	0.209058	0.271923	0	0.670118	0.888103	0.555213	0	0.785412	0.906236	0.48479	0.57939	0.212077	0.169318	0.554085	0.289063	0.310838	0	0.378181	0.683748
Metabolism/Energy metabolism	ko00190 Oxidative phosphorylation	K00418 ubiquinol-cytochrome c reductase subunit 8	0	0	0	0	0.175124	0	0	0	0	0	0	0	0	0	0	0	0	0.251229	0	0	0.190236	0	0	0	0	0	0	0	0	0	0	0	0.296034	0	0	0	0	0	0	0	0	0	0	0	0	0	0
Metabolism/Energy metabolism	ko00190 Oxidative phosphorylation	K00419 ubiquinol-cytochrome c reductase subunit 9	0	0	0	0	0	0	0	0	0.187381	0	0	0.187598	0	0.204429	0	0	0	0	0	0	0	0	0	0	0	0	0.393099	0	0	0	0	0	0	0.277607	0	0	0	0	0	0	0	0	0	0	0	0	0
Metabolism/Energy metabolism	ko00190 Oxidative phosphorylation	K00424 cytochrome bd-I ubiquinol oxidase subunit X [EC:7.1.1.7]	2.16604	2.07351	0.30738	0.771036	0.175124	1.04785	1.58361	1.50246	0.374762	2.79971	4.36275	1.31318	5.88525	0.817717	0.202478	0.247558	1.55371	1.25614	0.599135	5.40778	1.71212	1.53226	2.91194	3.98599	2.88893	3.4565	2.35859	3.5381	2.5087	4.35076	3.37498	3.35059	2.36827	1.94325	3.97767	1.17812	3.62494	3.87832	1.54504	0.636231	4.23296	2.90895	2.02344	2.4867	2.55192	1.8909	1.53843
Metabolism/Energy metabolism	ko00190 Oxidative phosphorylation	K00425 cytochrome bd ubiquinol oxidase subunit I [EC:7.1.1.7]	759.888	721.015	626.595	558.384	581.585	556.672	483.398	435.713	461.519	732.661	590.28	467.118	692.024	451.993	422.369	442.881	500.071	530.092	471.22	625.572	524.29	471.475	595.007	743.307	581.463	680.567	671.609	620.294	723.968	631.404	609.184	621.199	603.318	624.199	636.03	603.196	662.458	818.568	635.591	598.057	621.737	550.622	589.399	570.388	593.321	607.548	544.606
Metabolism/Energy metabolism	ko00190 Oxidative phosphorylation	K00426 cytochrome bd ubiquinol oxidase subunit II [EC:7.1.1.7]	288.084	310.461	239.296	154.361	152.357	169.359	198.743	172.616	179.324	463.244	355.782	204.106	445.858	142.896	143.557	156.209	230.614	268.312	200.111	349.126	216.869	182.338	263.773	422.993	296.509	391.131	350.644	327.114	384.667	335.28	298.686	326.794	308.024	349.229	364.156	362.664	356.83	453.036	373.514	296.484	305.789	238.672	299.758	264.523	275.182	314.268	243.414
Metabolism/Energy metabolism	ko00190 Oxidative phosphorylation	K00937 polyphosphate kinase [EC:2.7.4.1]	1167.3	1125.35	1132.54	1128.8	1138.13	1137.58	1133.67	1121.5	1122.6	958.145	1044.01	1137.59	908.561	1152.57	1128.81	1152.63	1085.15	1163.19	1182.09	1141.69	1067.41	1136.47	1120.85	1149.4	1088.6	1159.2	1000.83	1027.66	1074.77	1023.24	986.901	1044.94	1006.52	846.978	788.176	648.75	1133.7	967.398	1052.56	1061.02	1051.81	1048.19	1113.18	1058.09	974.408	956.419	1027.5
Metabolism/Energy metabolism	ko00190 Oxidative phosphorylation	K01507 inorganic pyrophosphatase [EC:3.6.1.1]	270.952	280.112	250.515	225.914	224.859	232.362	286.634	285.133	273.014	282.34	275.072	289.088	287.16	262.078	240.746	257.46	301.197	288.662	271.708	322.736	261.574	266.459	311.335	340.881	266.569	287.617	308.386	281.279	323.413	295.308	279.842	319.646	263.027	231.385	212.607	187.713	282.292	250.879	269.61	262.551	240.094	256.264	285.016	271.362	202.027	245.628	246.833
Metabolism/Energy metabolism	ko00190 Oxidative phosphorylation	K01535 H+-transporting ATPase [EC:7.1.2.1]	127.206	73.1383	70.3901	33.0003	32.3979	40.3424	53.8428	52.586	52.0919	132.232	129.137	56.8421	139.217	31.891	28.9543	41.5897	83.4562	91.6984	51.5256	149.904	61.8266	57.3064	119.875	248.566	107.678	203.57	167.657	152.46	162.02	139.224	91.687	141.842	103.908	134.362	138.025	169.845	166.521	263.483	170.92	139.547	132.238	86.9914	131.234	101.333	83.788	133.876	73.8448
Metabolism/Energy metabolism	ko00190 Oxidative phosphorylation	K01542 H+/K+-exchanging ATPase subunit alpha [EC:7.2.2.19]	0	0.188501	0	0.154207	0.175124	0.130982	0	0.333879	0.187381	0	0.218138	0	0	0.408859	0.607433	0.247558	0.665874	0	0	0.216311	0	0	0	0	0	0	0	0	0	0.543845	0	0	0	0	0	0.196353	0	0.48479	0	0	0	0	0	0	0	0	0
Metabolism/Energy metabolism	ko00190 Oxidative phosphorylation	K01544 non-gastric H+/K+-exchanging ATPase [EC:7.2.2.19]	0.590739	0.377002	0	0	1.05074	0.392945	0	0	0	0.430724	0.436275	0.562793	0.20294	0.408859	0.202478	1.73291	2.6635	2.76351	1.7974	0.432623	0	0.153226	0.485324	0.318879	1.31315	0.181921	0.393099	0	0	0.271923	0.281249	0.89349	0.148017	0	0.397767	0.196353	0.226559	0.242395	0	0.424154	0	0.554085	0.289063	0.932514	0	0.18909	0.341874
Metabolism/Energy metabolism	ko00190 Oxidative phosphorylation	K02107 V/A-type H+/Na+-transporting ATPase subunit G/H	5.51357	9.99054	8.76034	5.55146	6.82982	7.59694	15.4402	16.694	16.4895	6.46086	7.19854	11.6311	12.3793	15.5366	11.3388	11.3877	14.2053	5.02457	7.48919	12.7624	14.6482	13.6371	9.70647	9.40693	10.5052	9.64182	6.87923	13.8308	5.43551	7.34191	14.6249	4.69082	16.1339	11.5207	15.5129	13.9411	4.53118	18.9068	7.14581	14.2092	14.3921	15.5144	8.96094	13.366	11.6963	14.7491	16.7518
Metabolism/Energy metabolism	ko00190 Oxidative phosphorylation	K02108 F-type H+-transporting ATPase subunit a	590.739	580.205	545.908	515.052	498.051	540.561	646.51	628.194	617.42	673.222	686.479	666.347	679.239	597.956	608.446	622.361	699.168	687.361	654.855	697.171	596.199	627.612	629.465	653.702	616.392	599.976	625.42	607.589	615.885	630.316	613.403	669.448	595.917	599.353	637.621	560.391	592.905	601.14	619.754	565.821	569.418	586.915	591.133	579.713	564.399	579.94	572.126
Metabolism/Energy metabolism	ko00190 Oxidative phosphorylation	K02109 F-type H+-transporting ATPase subunit b	379.058	336.662	322.288	277.573	269.515	274.669	381.453	369.104	360.146	435.893	426.241	404.648	428.811	380.034	336.315	358.712	434.594	470.3	414.601	447.332	349.844	349.048	351.374	406.73	389.743	360.75	394.475	355.097	392.82	399.998	370.404	412.346	348.876	371.577	360.974	323.786	327.604	333.293	339.523	306.663	292.074	326.633	341.383	382.952	330.261	304.246	310.422
Metabolism/Energy metabolism	ko00190 Oxidative phosphorylation	K02110 F-type H+-transporting ATPase subunit c	227.632	241.846	200.873	162.997	170.395	170.931	215.965	194.819	198.062	269.418	260.674	209.922	271.33	186.848	184.052	188.639	227.729	228.116	231.566	246.162	220.103	207.927	248.486	271.206	252.65	255.417	264.556	262.302	277.002	265.124	244.686	248.837	280.789	312.307	416.064	338.12	254.426	340.565	253.194	259.582	256.009	254.187	241.367	248.67	279.86	277.396	241.192
Metabolism/Energy metabolism	ko00190 Oxidative phosphorylation	K02111 F-type H+/Na+-transporting ATPase subunit alpha [EC:7.1.2.2 7.2.2.1]	1646.59	1560.79	1521.99	1498.89	1554.4	1545.19	1755.43	1711.97	1696.36	1563.53	1694.49	1753.85	1634.88	1715.98	1687.25	1725.97	1785.87	1739	1876.79	1660.62	1693.86	1695.29	1716.59	1577.49	1714.71	1525.95	1572.2	1631.39	1559.15	1685.1	1637.99	1667.25	1546.78	1529.61	1573.96	1507.21	1545.13	1459.94	1613.79	1514.02	1506.09	1551.16	1565.85	1610.76	1513.08	1502.32	1573.99
Metabolism/Energy metabolism	ko00190 Oxidative phosphorylation	K02112 F-type H+/Na+-transporting ATPase subunit beta [EC:7.1.2.2 7.2.2.1]	1684	1566.44	1510.93	1534.21	1514.64	1553.05	1665.37	1599.78	1575.31	1466.83	1580.84	1628.91	1537.88	1619.9	1586.62	1632.65	1624.29	1635.75	1684.77	1553.98	1629.37	1615.61	1673.64	1536.68	1598.1	1468.1	1531.32	1536.18	1519.64	1621.75	1576.96	1626.6	1506.22	1522.67	1494.81	1447.32	1585.46	1420.19	1571.31	1436.82	1470.53	1514.45	1468.15	1528.39	1487.77	1425.55	1453.99
Metabolism/Energy metabolism	ko00190 Oxidative phosphorylation	K02113 F-type H+-transporting ATPase subunit delta	202.033	211.875	186.426	175.179	161.289	169.228	181.522	181.964	186.819	249.605	230.135	234.685	265.242	184.6	176.561	218.346	238.827	281.125	207.6	298.51	179.773	190.459	202.623	244.739	199.861	212.12	209.718	195.4	227.037	210.74	216.561	251.294	202.487	201.542	196.696	182.805	187.591	194.643	194.868	192.566	179.478	187.004	215.641	195.206	162.26	176.043	170.424
Metabolism/Energy metabolism	ko00190 Oxidative phosphorylation	K02114 F-type H+-transporting ATPase subunit epsilon	299.702	272.195	282.175	233.316	253.229	252.664	307.023	282.796	289.316	271.787	324.807	299.593	288.986	295.605	283.064	274.294	291.875	298.962	329.225	301.322	295.626	288.677	304.783	319.995	316.206	283.979	300.917	284.978	313.796	315.158	294.467	320.54	279.752	249.707	266.106	219.326	281.386	274.876	276.369	267.005	259.734	276.211	282.125	263.901	253.065	261.512	276.063
Metabolism/Energy metabolism	ko00190 Oxidative phosphorylation	K02115 F-type H+-transporting ATPase subunit gamma	749.451	710.648	664.556	620.376	653.561	638.012	747.069	753.733	718.044	734.815	761.082	736.133	738.497	721.84	732.362	714.205	779.516	746.149	761.201	752.114	730.505	734.104	745.7	759.25	776.859	704.581	758.877	734.478	760.135	757.848	739.684	795.876	711.222	662.37	712.799	615.174	695.083	685.735	712.264	682.252	689.295	687.62	681.321	694.723	709.221	660.304	707.679
Metabolism/Energy metabolism	ko00190 Oxidative phosphorylation	K02117 V/A-type H+/Na+-transporting ATPase subunit A [EC:7.1.2.2 7.2.2.1]	246.141	266.163	178.588	198.619	170.745	186.518	334.736	303.83	324.731	481.119	371.707	316.102	453.773	232.436	240.948	215.623	258.581	220.83	246.244	372.704	362.399	351.04	326.137	414.383	392.369	370.573	362.83	421.034	328.43	358.122	373.498	331.932	415.188	505.938	513.716	694.5	335.081	497.152	424.693	473.356	442.429	414.04	374.914	401.603	436.591	489.366	401.36
Metabolism/Energy metabolism	ko00190 Oxidative phosphorylation	K02118 V/A-type H+/Na+-transporting ATPase subunit B	186.477	230.159	134.786	158.062	143.776	157.309	265.057	251.912	262.146	387.221	307.356	243.126	375.235	185.826	200.25	173.786	215.077	203.746	198.014	306.946	302.475	289.137	258.92	340.722	316.732	286.708	276.152	338.693	250.451	309.448	301.217	262.686	345.62	417.937	407.711	578.848	312.651	388.802	337.978	380.042	353.706	345.472	273.742	334.773	330.473	398.224	334.182
Metabolism/Energy metabolism	ko00190 Oxidative phosphorylation	K02119 V/A-type H+/Na+-transporting ATPase subunit C	25.9925	40.9047	32.1213	32.2293	31.3471	33.5313	52.6551	54.9232	66.5203	45.4414	31.1937	58.3428	51.3437	55.8092	50.417	46.0458	42.394	20.3495	41.9394	37.4219	45.2761	53.7822	25.4795	26.7858	34.1419	26.9243	27.7135	37.6326	12.1254	30.1834	53.156	24.571	43.221	41.5022	48.3287	54.1934	26.5074	44.1159	36.5016	52.5951	36.2341	48.0669	31.5078	42.5848	39.1294	52.9453	50.0846
Metabolism/Energy metabolism	ko00190 Oxidative phosphorylation	K02120 V/A-type H+/Na+-transporting ATPase subunit D	46.2746	59.5662	33.8118	36.3929	31.172	36.5439	73.638	63.771	68.7688	99.0665	64.7869	76.7274	84.6258	51.7206	49.8095	50.0067	47.9429	41.2015	41.6399	78.3047	67.3435	61.4435	57.5108	56.4416	65.6575	60.9436	59.751	72.0487	45.9928	74.7787	84.6558	45.1213	75.4888	105.907	114.358	175.147	54.3741	101.563	73.0032	79.953	86.3524	83.2513	54.3438	75.2228	86.7652	97.9488	88.7163
Metabolism/Energy metabolism	ko00190 Oxidative phosphorylation	K02121 V/A-type H+/Na+-transporting ATPase subunit E	20.2821	22.8086	17.5207	24.5189	16.4616	21.612	45.5289	40.0655	46.6579	28.2124	27.0491	37.3319	26.3822	24.7359	29.3593	17.3291	26.635	18.3397	22.168	34.8261	26.0623	34.629	23.5382	25.9886	27.3135	25.8328	21.4239	29.109	9.61667	23.9292	33.7498	18.7633	29.8995	31.6472	36.9923	29.8456	23.5621	37.3288	38.626	33.084	28.4455	36.0155	28.9063	30.4621	27.2205	37.0617	34.5293
Metabolism/Energy metabolism	ko00190 Oxidative phosphorylation	K02122 V/A-type H+/Na+-transporting ATPase subunit F	10.0426	11.8755	8.45296	8.32719	8.05568	9.95461	18.2115	15.3585	19.3002	11.8449	8.28923	21.3861	19.8881	17.1721	13.7685	13.6157	11.0979	4.27089	11.9827	8.43614	15.5993	17.3145	8.97849	5.10206	9.45468	6.0034	9.23782	10.936	2.92681	8.70152	14.6249	6.03106	16.874	13.0475	15.5129	21.0098	6.11709	14.7861	8.49772	9.11931	12.5296	17.1766	8.38282	13.6769	14.8862	16.64	15.0425
Metabolism/Energy metabolism	ko00190 Oxidative phosphorylation	K02123 V/A-type H+/Na+-transporting ATPase subunit I	122.086	164.184	116.19	112.88	98.2443	106.75	198.15	199.159	208.555	265.972	192.834	197.353	256.11	143.101	140.115	137.147	152.929	134.156	127.017	232.751	188.333	212.217	161.37	242.826	197.498	187.561	180.236	210.839	164.111	186.267	215.155	169.987	224.69	241.934	243.036	312.005	193.481	260.09	229.439	246.009	226.379	228.422	185.578	213.857	221.592	254.327	207.347
Metabolism/Energy metabolism	ko00190 Oxidative phosphorylation	K02124 V/A-type H+/Na+-transporting ATPase subunit K	36.0351	44.8632	30.8917	29.762	26.2685	30.6497	45.9248	55.424	51.5298	89.3752	59.7697	45.211	71.8406	31.891	34.8262	28.9643	39.7305	35.172	32.9524	61.4324	55.1684	53.4757	54.3562	72.8638	68.2838	62.9447	61.3234	64.49	56.8638	67.4368	59.6247	56.0665	74.3046	91.4714	101.232	129.004	58.6788	83.6263	75.9001	72.5303	79.4103	73.6933	58.3906	65.8977	79.3221	82.6325	72.6483
Metabolism/Energy metabolism	ko00190 Oxidative phosphorylation	K02126 F-type H+-transporting ATPase subunit a	0.590739	0.942504	0.461071	0.308414	0.350247	0.654909	0.989758	1.6694	0.562143	2.58434	0.654413	0.75039	1.0147	0.613288	0.607433	0.990232	3.32937	1.25614	0.898702	1.73049	0.760943	0.153226	1.45597	1.11608	0.26263	0.363842	0	1.12576	1.46341	1.08769	0.843746	1.56361	1.33215	2.77607	0.795534	1.57082	0.679677	0.96958	1.54504	1.27246	0.507955	1.24669	0.578125	1.24335	0.42532	0.378181	0.512811
Metabolism/Energy metabolism	ko00190 Oxidative phosphorylation	K02127 F-type H+-transporting ATPase subunit b	0.196913	0	0	0	0	0	0	0	0	0	0.654413	0	0.20294	0.613288	0	0	0	0	0.299567	0	0	0	0	0	0	0	0	0	0	0	0	0	0	0.138803	0.397767	0	0.226559	0	0	0	0	0	0	0	0	0.18909	0
Metabolism/Energy metabolism	ko00190 Oxidative phosphorylation	K02128 F-type H+-transporting ATPase subunit c	1.96913	1.50801	2.92011	1.54207	1.22586	2.35767	3.36518	2.17022	1.68643	3.44579	1.52696	1.68838	3.85585	2.65758	1.61982	1.98046	2.21958	2.76351	2.69611	1.73049	1.71212	1.68548	1.94129	2.07271	1.57578	2.00113	1.96549	1.44741	2.09058	1.63154	2.53124	0.670118	1.48017	1.38803	0.397767	1.76718	1.81247	0.48479	1.9313	2.757	1.69318	1.80078	4.04688	2.79754	0.63798	1.13454	1.3675
Metabolism/Energy metabolism	ko00190 Oxidative phosphorylation	K02129 F-type H+-transporting ATPase subunit e	0	0	0	0	0	0	0	0	0	0	0	0	0	0	0	0	0	0	0	0	0	0	0	0	0	0	0	0	0	0	0	0	0	0	0	0	0	0	0	0	0	0	0	0	0	0	0
Metabolism/Energy metabolism	ko00190 Oxidative phosphorylation	K02130 F-type H+-transporting ATPase subunit f	0.196913	0.188501	0	0	0	0	0.197952	0	0	0	0	0	0	0	0	0	0.221958	0	0	0	0	0	0	0	0	0	0	0	0	0	0	0	0	0.138803	0	0	0	0	0	0.424154	0	0.138521	0	0	0	0	0.170937
Metabolism/Energy metabolism	ko00190 Oxidative phosphorylation	K02131 F-type H+-transporting ATPase subunit 6	0	0	0	0	0	0	0	0	0	0	0	0	0	0	0	0	0	0	0	0	0	0	0	0	0	0	0	0	0	0	0	0	0	0	0	0	0	0	0	0	0	0	0	0	0	0	0
Metabolism/Energy metabolism	ko00190 Oxidative phosphorylation	K02132 F-type H+-transporting ATPase subunit alpha	25.7956	27.3326	18.2891	23.1311	26.4437	24.6246	29.8907	25.7087	29.4188	23.6898	20.5049	29.4528	20.4969	40.8859	40.4955	88.3782	151.597	162.042	73.9932	37.4219	25.3014	30.7983	26.2075	15.7845	23.3741	19.1017	17.2963	22.1936	17.3518	30.4553	24.1874	27.0281	21.9065	23.7354	17.7006	37.8961	24.2418	19.3916	18.5405	23.1164	22.1807	25.3494	25.4375	19.8936	24.4559	20.989	24.9568
Metabolism/Energy metabolism	ko00190 Oxidative phosphorylation	K02133 F-type H+-transporting ATPase subunit beta [EC:7.1.2.2]	29.1431	30.5371	28.1253	37.3181	33.2735	32.2215	56.8121	39.7316	45.3462	20.6748	31.4118	45.9614	22.5263	55.8092	54.0616	85.6551	129.623	135.161	76.6893	42.1807	40.9007	44.4354	37.6126	24.5537	40.445	31.6543	32.2341	26.375	22.3692	36.7095	36.8436	28.5917	30.1955	26.789	23.4683	38.6815	31.2651	19.634	24.1413	28.6304	30.6466	34.3533	33.5313	33.5705	25.3065	28.3636	30.0849
Metabolism/Energy metabolism	ko00190 Oxidative phosphorylation	K02134 F-type H+-transporting ATPase subunit delta	1.37839	0.754003	0.922141	0.462622	0.175124	0.130982	0.197952	0.834698	1.68643	1.07681	1.30883	0.937988	0.608819	0.817717	1.8223	1.98046	0.887832	6.02949	1.7974	4.10991	0.951179	0.612902	1.45597	0.478318	0.52526	1.45537	0.589648	0.160823	0.836232	1.35961	1.40624	2.01035	0.888103	0.41641	0.994418	1.37447	1.13279	0	1.54504	0.212077	0.169318	1.66226	0	1.55419	0.85064	0.18909	0.341874
Metabolism/Energy metabolism	ko00190 Oxidative phosphorylation	K02135 F-type H+-transporting ATPase subunit epsilon	0	0	0	0	0.175124	0	0.395903	0	0.187381	0	0	0	0.20294	0	0	0	0	0	0	0	0	0	0	0	0.26263	0.181921	0	0	0.209058	0	0	0	0.296034	0	0	0	0.226559	0	0	0	0.169318	0	0	0	0	0	0.170937
Metabolism/Energy metabolism	ko00190 Oxidative phosphorylation	K02136 F-type H+-transporting ATPase subunit gamma	3.34752	2.63901	3.22749	1.85049	1.40099	2.8816	5.34469	3.00491	3.935	3.44579	2.83579	5.06513	3.44997	4.9063	7.89663	18.8144	44.3916	44.4675	16.7758	10.1666	3.42424	3.37096	4.85324	4.62374	2.6263	2.72882	2.55514	3.05564	2.71775	2.99115	3.65623	4.69082	3.40439	4.1641	3.18214	6.47965	2.71871	2.66634	4.05573	1.69662	2.87841	1.66226	2.60156	2.17587	2.33926	2.07999	2.90593
Metabolism/Energy metabolism	ko00190 Oxidative phosphorylation	K02137 F-type H+-transporting ATPase subunit O	0.984566	1.131	0.30738	0.308414	0.700494	0.654909	2.57337	2.00328	1.49905	0.430724	1.30883	2.81396	2.63822	3.4753	2.22725	5.19872	15.5371	15.3249	4.79308	3.02836	0.760943	1.99193	1.21331	1.27552	0.52526	0.727685	1.1793	0.643292	1.46341	0.543845	0.562497	1.11686	2.36827	1.80444	1.39219	1.57082	1.81247	0.48479	1.54504	1.90869	0.507955	1.10817	2.3125	4.04089	0.85064	1.32363	1.02562
Metabolism/Energy metabolism	ko00190 Oxidative phosphorylation	K02138 F-type H+-transporting ATPase subunit d	0.196913	0.188501	0	0	0	0	0.197952	0	0	0	0	0	0	0	0.202478	0	0	0	0.599135	0.216311	0	0.153226	0	0	0	0.181921	0	0	0.209058	0	0	0	0	0	0	0	0	0	0	0.212077	0	0	0	0	0	0	0
Metabolism/Energy metabolism	ko00190 Oxidative phosphorylation	K02139 F-type H+-transporting ATPase subunit f	0.196913	0	0	0	0	0	0	0	0	0	0	0	0	0	0	0	0	0	0	0	0	0	0	0	0	0	0	0	0	0	0	0	0	0	0	0	0	0	0	0	0	0	0	0	0	0	0
Metabolism/Energy metabolism	ko00190 Oxidative phosphorylation	K02140 F-type H+-transporting ATPase subunit g	0.196913	0	0	0	0.175124	0	0	0	0	0	0	0	0	0	0	0.247558	0	0	0	0	0	0	0.242662	0.159439	0.26263	0	0	0	0	0	0.562497	0	0	0.138803	0	0	0.453118	0	0	0	0	0	0	0	0	0.18909	0.170937
Metabolism/Energy metabolism	ko00190 Oxidative phosphorylation	K02143 F-type H+-transporting ATPase subunit k	0	0	0.15369	0	0	0	0	0	0	0	0	0	0	0	0	0	0	0	0	0	0	0	0	0	0	0	0	0	0	0	0	0	0	0	0	0	0	0	0	0	0	0	0	0	0	0	0
Metabolism/Energy metabolism	ko00190 Oxidative phosphorylation	K02144 V-type H+-transporting ATPase subunit H	1.96913	1.88501	0.922141	1.07945	0.700494	1.30982	6.1365	5.67595	5.24667	3.44579	2.39951	5.25273	4.66761	3.67973	5.66938	6.18895	2.6635	3.5172	6.59048	6.27303	2.85354	2.75806	2.18396	2.71047	3.67682	1.63729	1.5724	2.25152	1.25435	5.16653	3.65623	2.90384	3.70043	1.66564	1.98884	3.73071	4.75774	4.6055	5.98703	3.81739	3.72501	4.01712	6.64844	4.04089	0.63798	1.8909	1.53843
Metabolism/Energy metabolism	ko00190 Oxidative phosphorylation	K02145 V-type H+-transporting ATPase subunit A [EC:7.1.2.2]	11.224	12.8181	5.53285	3.23835	4.90346	4.3224	16.0341	15.8593	11.805	12.7064	11.125	13.3194	13.394	15.5366	15.9957	38.8666	85.4538	90.4423	33.5516	27.2552	11.7946	9.34676	17.7143	10.3636	14.4446	10.7333	16.1171	9.00609	12.1254	15.2277	17.1562	15.6361	12.5815	16.7952	8.55199	32.2019	13.367	10.9078	12.7466	13.3608	8.12728	11.7743	14.7422	16.4744	7.65576	10.0218	13.675
Metabolism/Energy metabolism	ko00190 Oxidative phosphorylation	K02146 V-type H+-transporting ATPase subunit d	3.15061	3.01601	2.45904	1.38786	1.05074	0.523927	2.96927	3.33879	4.12238	5.16869	4.36275	7.5039	4.46467	4.70187	5.06194	16.8339	31.0741	34.4183	11.3836	10.3829	2.47307	3.83064	3.1546	2.39159	3.93945	1.81921	3.53789	1.92988	2.5087	4.07884	4.78123	5.36094	4.73655	4.71931	3.38102	7.46141	2.49215	3.63592	2.12443	4.02946	1.52387	3.32451	4.625	2.79754	1.48862	1.8909	2.22218
Metabolism/Energy metabolism	ko00190 Oxidative phosphorylation	K02147 V-type H+-transporting ATPase subunit B	9.25492	7.35153	5.53285	2.92994	2.9771	2.61963	11.6791	7.17841	8.99429	8.82984	8.50737	10.6931	10.7558	14.5145	12.3511	38.8666	81.6805	74.3637	35.0494	19.468	6.84849	5.9758	8.97849	6.53702	10.5052	8.91414	10.8102	7.55868	9.82573	11.6927	9.8437	9.82839	7.84491	11.9371	8.75088	28.6675	6.57021	8.48382	6.56642	8.271	5.75683	7.48015	7.80469	7.46011	2.55192	7.37453	7.17936
Metabolism/Energy metabolism	ko00190 Oxidative phosphorylation	K02148 V-type H+-transporting ATPase subunit C	1.18148	1.31951	0.614761	0.154207	0.350247	0.916872	3.16722	5.84289	2.81072	2.58434	2.39951	3.93955	2.43528	5.51959	3.44212	5.94139	7.76853	8.54177	6.89005	4.32623	2.85354	2.91129	3.88259	1.91327	2.36367	1.45537	1.76894	1.28658	1.25435	2.4473	4.21873	3.79733	2.22026	1.94325	1.98884	4.12341	2.26559	2.90874	2.12443	2.12077	1.35455	0.969649	2.60156	1.86503	0.21266	1.70181	0.512811
Metabolism/Energy metabolism	ko00190 Oxidative phosphorylation	K02149 V-type H+-transporting ATPase subunit D	2.16604	0.942504	0.15369	0.925243	0.350247	0.654909	1.97952	2.33716	1.68643	3.23043	3.05393	4.31474	4.26173	3.4753	4.25203	9.65476	10.432	13.8176	7.78875	1.51418	2.09259	1.2258	4.12525	1.11608	0.78789	2.72882	0.786198	1.76905	1.46341	2.99115	2.53124	2.68047	1.62819	1.66564	2.3866	2.15988	1.35935	0.96958	1.15878	1.90869	1.18523	1.24669	1.44531	0.310838	0.21266	0.567271	2.22218
Metabolism/Energy metabolism	ko00190 Oxidative phosphorylation	K02150 V-type H+-transporting ATPase subunit E	0.787652	0.754003	0.922141	0.308414	0.350247	0.392945	3.56313	1.6694	1.87381	3.44579	2.39951	2.62637	2.0294	1.43101	1.61982	5.69383	11.7638	9.54669	4.19394	3.67729	0.951179	0.459677	1.21331	0.797197	1.31315	0.363842	0.589648	0.160823	0.836232	1.08769	1.40624	1.78698	0.592069	0.694017	0.795534	1.57082	2.03903	3.39353	2.31756	1.27246	1.01591	2.35486	1.44531	1.86503	0.21266	0.567271	0.512811
Metabolism/Energy metabolism	ko00190 Oxidative phosphorylation	K02151 V-type H+-transporting ATPase subunit F	1.18148	0.942504	0.461071	0.462622	0.525371	0.392945	1.58361	1.16858	0.562143	0.646086	1.30883	1.12559	2.23234	2.65758	2.22725	4.20849	10.2101	13.5663	2.39654	2.16311	1.71212	0.919354	1.69863	1.11608	1.57578	1.09153	1.1793	1.28658	0.836232	0.543845	0.562497	0.223373	0.888103	1.52684	0.596651	3.14165	0.453118	1.69676	0.96565	0.636231	0.846592	1.38521	0.867188	0	0.42532	0.945452	0.683748
Metabolism/Energy metabolism	ko00190 Oxidative phosphorylation	K02152 V-type H+-transporting ATPase subunit G	0	1.131	0	0	0.175124	0	1.38566	0.834698	0.562143	0.430724	0	1.12559	0.608819	0	0	0.990232	0.221958	0.251229	1.19827	0.432623	0.190236	0.306451	0	0.478318	0.26263	0	0.196549	0.160823	0.209058	0.815768	1.12499	0.223373	0	0.41641	0.198884	0.392706	0	0	0.38626	1.48454	0.507955	0.692606	1.15625	0.310838	0	0.18909	0.170937
Metabolism/Energy metabolism	ko00190 Oxidative phosphorylation	K02153 V-type H+-transporting ATPase subunit e	0.590739	0	0.15369	0	0	0	0.791806	0.16694	0.749524	0	0.436275	0.562793	0.405879	0	0.404955	0.495116	0.221958	0.502457	0.599135	0.216311	0.190236	0	0	0	0.26263	0	0	0.321646	0	0	0	1.34024	0	0	0	0	0	0.242395	0.19313	0	0	0	0	0.310838	0	0	0
Metabolism/Energy metabolism	ko00190 Oxidative phosphorylation	K02154 V-type H+-transporting ATPase subunit a	10.0426	8.67104	7.22344	3.70097	3.32735	2.8816	17.6177	10.0164	9.36905	12.0603	10.9069	16.8838	17.0469	14.1056	15.5908	37.3813	87.6734	95.9693	35.0494	23.3616	6.46802	7.2016	12.6184	9.56636	14.182	6.73108	11.2033	5.78963	7.73515	16.0434	10.1249	13.4024	9.17706	10.2714	5.36986	27.2931	6.79677	6.54466	10.0428	10.8159	7.61933	7.06459	15.0313	8.70346	3.82788	6.80726	5.12811
Metabolism/Energy metabolism	ko00190 Oxidative phosphorylation	K02155 V-type H+-transporting ATPase 16kDa proteolipid subunit	6.49813	6.22053	4.61071	1.07945	2.80198	1.70276	11.4812	7.84617	7.12048	8.39912	8.50737	10.8807	10.5529	10.6303	11.3388	26.9838	66.3654	71.6001	26.9611	18.3865	3.61448	4.29032	11.6478	3.66711	6.82838	5.09379	4.91374	3.69893	5.22645	6.79806	10.6874	10.9453	6.0687	3.88649	4.77321	13.1556	4.07806	4.6055	5.60077	5.30192	2.70909	6.64902	6.64844	9.32514	2.33926	3.21454	3.07687
Metabolism/Energy metabolism	ko00190 Oxidative phosphorylation	K02256 cytochrome c oxidase subunit 1 [EC:7.1.1.9]	3.15061	3.58151	1.84428	2.46732	1.75124	2.22669	4.94879	4.00655	4.49714	6.89158	5.01717	4.31474	20.6998	6.9506	2.83469	3.21825	6.65874	5.52703	4.19394	5.84041	3.61448	1.99193	2.91194	3.82655	2.88893	6.18532	4.32409	2.41234	4.39022	3.80692	3.65623	4.24408	5.62465	5.82974	3.77879	8.05047	3.39838	2.90874	4.82825	4.45362	2.53978	6.09494	4.04688	5.59508	1.48862	2.45818	3.07687
Metabolism/Energy metabolism	ko00190 Oxidative phosphorylation	K02257 heme o synthase [EC:2.5.1.141]	505.082	502.732	573.111	588.763	590.517	569.901	535.063	575.608	549.963	371.715	423.623	530.338	373.409	553.39	548.715	539.676	490.749	475.827	527.838	471.342	486.433	542.878	474.161	485.015	470.37	456.258	466.019	451.43	459.718	448.128	474.466	501.695	437.243	315.778	340.886	177.699	500.016	403.83	483.791	493.715	463.763	502.694	488.227	505.423	420.429	423.184	475.718
Metabolism/Energy metabolism	ko00190 Oxidative phosphorylation	K02258 cytochrome c oxidase assembly protein subunit 11	106.727	95.1929	122.491	99.001	116.107	105.047	114.02	107.342	110.367	87.2216	101.652	105.993	76.5082	107.325	115.615	116.105	118.082	124.107	115.333	107.939	103.298	103.121	114.294	124.203	106.628	110.244	137.388	107.751	122.508	118.286	98.1557	129.779	108.793	74.2598	62.2506	28.6675	98.7797	79.9903	108.346	93.738	92.1092	88.6536	104.063	82.6829	75.0689	71.8544	95.8957
Metabolism/Energy metabolism	ko00190 Oxidative phosphorylation	K02259 cytochrome c oxidase assembly protein subunit 15	323.922	318.943	342.729	335.709	324.504	319.595	350.77	391.974	374.2	273.51	374.106	386.826	289.798	361.022	374.786	387.923	401.522	430.355	384.645	401.257	352.697	364.983	388.744	410.716	381.864	371.665	446.757	347.699	429.823	396.463	348.186	442.278	333.779	217.366	206.441	105.834	366.799	257.666	360.188	328.083	307.99	329.819	339.649	350.936	280.286	273.425	330.763
Metabolism/Energy metabolism	ko00190 Oxidative phosphorylation	K02260 cytochrome c oxidase assembly protein subunit 17	0.196913	0.188501	0.30738	0.154207	0	0.130982	0.197952	0.500819	0.187381	0.861448	0.436275	0.937988	0.608819	0.613288	1.61982	0.495116	1.99762	1.7586	1.19827	1.51418	0	0.153226	0.485324	0.478318	0.78789	0	0.393099	0.482469	0.209058	0.543845	0	0	0.296034	0.41641	0.397767	0.196353	0	0.242395	0.19313	0.424154	0.338637	0.277043	0.578125	1.24335	0.21266	1.51272	0.512811
Metabolism/Energy metabolism	ko00190 Oxidative phosphorylation	K02261 cytochrome c oxidase subunit 2	1.37839	1.50801	1.22952	1.07945	0.525371	0.78589	1.78156	0.667759	1.31167	2.36898	0.87255	0.937988	1.62352	0.817717	1.41734	1.23779	1.77566	2.51229	1.7974	3.24467	0.951179	1.68548	1.69863	1.27552	1.57578	1.81921	0.589648	0.964938	0.627174	1.35961	2.53124	0.446745	1.03612	2.35966	1.98884	5.30153	2.03903	1.21197	2.51069	1.90869	0.677274	1.24669	0.867188	1.86503	0.85064	0.945452	0.854685
Metabolism/Energy metabolism	ko00190 Oxidative phosphorylation	K02262 cytochrome c oxidase subunit 3	3.54444	2.26201	1.07583	2.46732	1.05074	1.30982	2.37542	1.33552	2.06119	3.87652	1.7451	1.50078	2.63822	2.04429	1.61982	1.23779	5.10503	4.77334	2.99567	3.02836	2.09259	1.53226	1.69863	2.07271	2.36367	2.00113	2.35859	1.60823	2.71775	0.815768	2.81249	2.01035	1.77621	2.35966	2.58549	2.74894	1.81247	2.18155	3.28321	1.69662	0.846592	1.80078	2.60156	1.86503	1.48862	1.32363	1.3675
Metabolism/Energy metabolism	ko00190 Oxidative phosphorylation	K02263 cytochrome c oxidase subunit 4	0	0.188501	0	0	0	0	0	0	0	0	0	0.187598	0	0	0	0	0.221958	0	0	0	0	0	0	0	0	0	0.196549	0	0.209058	0	0	0.223373	0	0	0	0.196353	0	0	0	0	0.169318	0	0.578125	0	0	0	0
Metabolism/Energy metabolism	ko00190 Oxidative phosphorylation	K02264 cytochrome c oxidase subunit 5a	0.196913	0	0	0.154207	0	0	0	0	0	0	0	0.187598	0	0	0	0.247558	0.221958	0.753686	0	0.216311	0	0	0	0.318879	0	0.181921	0	0.321646	0.209058	0	0.281249	0	0	0	0	0	0.226559	0	0	0	0	0	0	0	0	0	0.341874
Metabolism/Energy metabolism	ko00190 Oxidative phosphorylation	K02265 cytochrome c oxidase subunit 5b	1.18148	0.565502	0.15369	0.154207	0	0	0	0	0	0.646086	0.654413	0.187598	0.20294	0.817717	1.41734	2.22802	5.54895	5.52703	1.19827	2.37942	0.190236	0	0.485324	0.318879	0.78789	0.545764	0	0.160823	0.627174	1.63154	0.843746	0.223373	0.592069	0.694017	0.397767	2.94529	0.906236	0.242395	0.19313	0	0.169318	0	0.289063	0	0.21266	0.18909	0
Metabolism/Energy metabolism	ko00190 Oxidative phosphorylation	K02266 cytochrome c oxidase subunit 6a	0.196913	0.188501	0.30738	0	0	0.130982	0.593855	0.834698	0.936905	0.215362	0.654413	1.12559	0.405879	0.408859	0.607433	1.23779	0.887832	0	0.299567	1.08156	0	0.153226	0.970647	0.159439	0.52526	0.727685	0	0	0	1.08769	0	0.670118	0.592069	0.138803	0.397767	0	0.226559	0.242395	0.38626	0.424154	0	0.277043	0.578125	0	0	0.567271	0.341874
Metabolism/Energy metabolism	ko00190 Oxidative phosphorylation	K02267 cytochrome c oxidase subunit 6b	0.590739	0.942504	0	0	0.700494	0	0.989758	0.667759	0.936905	0.215362	1.09069	0.375195	1.0147	0	0.202478	0.247558	0.887832	0	0	0.432623	0	0.459677	0.727985	1.11608	0.52526	0.363842	0	0.321646	0.627174	0.815768	0.562497	0.670118	0.592069	0.41641	0.198884	0.589059	0.453118	0	0.38626	0	0.677274	0.415564	0.867188	0.310838	0.21266	0	0.683748
Metabolism/Energy metabolism	ko00190 Oxidative phosphorylation	K02268 cytochrome c oxidase subunit 6c	0	0	0	0	0	0	0	0	0	0	0	0	0	0	0	0	0	0	0	0	0	0	0	0	0	0	0	0	0	0	0	0	0	0	0	0	0	0	0	0	0	0	0	0	0	0	0
Metabolism/Energy metabolism	ko00190 Oxidative phosphorylation	K02269 cytochrome c oxidase subunit 7	0	0	0	0	0	0	0	0	0	0	0	0	0	0	0	0	0	0	0	0	0	0	0	0	0	0	0	0	0	0	0	0	0	0	0	0	0	0	0	0	0	0	0	0	0	0	0
Metabolism/Energy metabolism	ko00190 Oxidative phosphorylation	K02272 cytochrome c oxidase subunit 7c	0	0	0	0	0	0	0	0	0	0	0	0	0	0	0	0	0	0	0	0	0	0	0	0	0	0	0	0	0.209058	0	0	0	0	0	0	0	0	0	0	0	0	0	0	0	0	0	0
Metabolism/Energy metabolism	ko00190 Oxidative phosphorylation	K02274 cytochrome c oxidase subunit I [EC:7.1.1.9]	1597.56	1536.09	1806.78	1811.32	1778.38	1841.08	1849.07	1855.7	1826.59	1073.79	1551.18	1796.43	1203.43	1910.6	1944.8	1950.76	1774.78	1787.74	1902.25	1503.8	1803.63	1853.42	1713.43	1521.69	1523.78	1417.89	1653.77	1504.82	1546.82	1558.12	1549.4	1731.58	1415.49	994.526	980.098	583.954	1494.16	1125.92	1416.8	1434.49	1361.83	1551.16	1514.98	1555.43	1350.39	1238.35	1516.55
Metabolism/Energy metabolism	ko00190 Oxidative phosphorylation	K02275 cytochrome c oxidase subunit II [EC:7.1.1.9]	661.628	650.139	758.461	719.839	717.131	714.505	717.772	763.916	756.645	507.393	682.553	769.713	541.849	788.279	753.825	755.3	728.466	818.754	749.817	664.725	748.007	777.773	700.807	700.736	672.858	639.635	724.678	662.108	674.212	659.14	691.59	755.669	605.094	457.635	431.975	262.524	616.693	482.851	594.068	599.754	567.386	638.168	629.578	664.261	595.66	537.962	629.903
Metabolism/Energy metabolism	ko00190 Oxidative phosphorylation	K02276 cytochrome c oxidase subunit III [EC:7.1.1.9]	466.093	454.852	531.461	532.632	544.109	533.096	565.152	570.934	569.638	407.896	497.572	558.666	438.147	588.552	581.718	578.791	535.806	583.604	577.267	514.172	551.494	569.999	520.752	494.9	481.663	474.087	587.683	488.741	532.053	503.329	516.372	571.834	477.207	350.895	323.186	199.495	441.79	381.53	462.546	432.849	423.127	489.673	460.766	505.733	422.981	406.734	455.034
Metabolism/Energy metabolism	ko00190 Oxidative phosphorylation	K02277 cytochrome c oxidase subunit IV [EC:7.1.1.9]	57.8925	54.4767	62.2445	64.1502	69.3489	65.0979	58.7916	58.4289	70.6426	40.9188	59.3334	71.4747	57.6349	70.7325	63.578	66.5931	71.9144	56.024	69.4997	64.0281	70.197	61.2902	65.0334	46.7157	61.4554	44.0249	53.4614	45.8345	48.2924	46.7707	52.8747	55.173	50.3258	43.723	39.9756	20.2244	46.6711	43.6311	41.9092	42.8395	40.2978	57.2093	47.9844	54.3966	54.2283	55.7817	48.0333
Metabolism/Energy metabolism	ko00190 Oxidative phosphorylation	K02297 cytochrome o ubiquinol oxidase subunit II [EC:7.1.1.3]	9.25492	10.7445	6.45499	6.01408	3.50247	4.84632	5.54264	8.01311	6.55834	7.32231	7.85295	7.8791	8.11758	5.92845	5.4669	4.45604	8.21244	13.0639	6.59048	9.08507	6.27778	8.73386	10.9198	15.1467	5.2526	13.4622	9.04127	6.75456	15.4703	9.24537	9.56245	11.392	8.88103	11.2431	9.54641	9.42494	10.8748	7.75664	11.9741	5.08985	8.12728	5.54085	9.53907	5.59508	6.80512	5.48362	5.81186
Metabolism/Energy metabolism	ko00190 Oxidative phosphorylation	K02298 cytochrome o ubiquinol oxidase subunit I [EC:7.1.1.3]	33.4752	29.7831	24.1294	17.7338	15.586	15.7178	29.0989	30.383	31.1052	51.0408	44.0638	32.2668	45.0526	22.0784	16.1982	27.7265	39.2866	68.3342	35.9481	69.6522	28.1549	32.9435	36.8846	80.8358	32.0408	74.2238	52.0856	45.0304	67.3167	49.7618	50.0622	47.5784	45.5893	51.7736	34.208	49.0882	50.0695	47.9942	38.0466	27.3579	25.7364	27.2887	40.4688	30.4621	21.904	25.3381	24.2731
Metabolism/Energy metabolism	ko00190 Oxidative phosphorylation	K02299 cytochrome o ubiquinol oxidase subunit III	16.5407	14.3261	10.7583	6.16829	7.53031	8.38283	13.6587	9.51556	13.1167	21.1055	21.1593	14.445	16.4381	6.74617	6.27681	13.3681	17.7566	26.379	13.7801	25.0921	11.4141	12.1048	16.2583	34.7578	12.8689	24.1955	19.4584	17.2081	23.4145	14.4119	13.2187	19.4334	14.8017	18.8773	13.9219	17.0827	18.8044	15.7557	16.2229	12.3005	11.8523	11.9128	18.7891	13.0552	12.9723	10.9672	15.0425
Metabolism/Energy metabolism	ko00190 Oxidative phosphorylation	K02300 cytochrome o ubiquinol oxidase subunit IV	1.77222	2.63901	1.69059	1.38786	1.05074	0.916872	1.78156	2.17022	0.749524	3.66115	1.52696	1.87598	3.24703	1.02215	1.21487	0.495116	1.10979	3.5172	2.39654	2.81205	2.28283	1.83871	1.94129	5.42094	1.31315	4.00227	4.71719	2.0907	3.55399	1.63154	1.96874	1.78698	2.07224	4.71931	1.98884	4.51612	3.17182	4.12071	1.9313	2.12077	2.37046	1.9393	3.46875	1.24335	2.1266	2.64727	2.39312
Metabolism/Energy metabolism	ko00190 Oxidative phosphorylation	K02826 cytochrome aa3-600 menaquinol oxidase subunit II [EC:7.1.1.5]	0.196913	0.188501	0	0	0.175124	0.261963	0	0	0	0.215362	0	0	0.405879	0	0	0	0	0	0	0.216311	0	0.153226	0	0.478318	0	0.181921	0	0.160823	0	0.543845	0	0	0	0	0	0	0	0	0	0.424154	0	0	0.289063	0	0	0.18909	0
Metabolism/Energy metabolism	ko00190 Oxidative phosphorylation	K02827 cytochrome aa3-600 menaquinol oxidase subunit I [EC:7.1.1.5]	0.984566	1.50801	0.922141	0.771036	2.27661	1.30982	0.989758	0.500819	1.68643	1.50753	1.96324	2.06357	0.811758	1.43101	1.61982	1.23779	0.887832	1.50737	1.49784	1.29787	1.71212	1.2258	0.485324	2.39159	0.26263	0.909606	0.589648	1.60823	0.836232	1.35961	0.562497	0.670118	0.740086	0.971623	0.994418	0.981765	0.679677	1.21197	1.35191	1.48454	0.846592	0.277043	1.73438	0.621676	0.42532	0.378181	0.683748
Metabolism/Energy metabolism	ko00190 Oxidative phosphorylation	K02828 cytochrome aa3-600 menaquinol oxidase subunit III [EC:7.1.1.5]	0.196913	0.188501	0.15369	0	0	0	0	0	0	0	0	0	0.20294	0	0	0.247558	0	0	0	0.432623	0	0	0.242662	0.159439	0	0.181921	0	0.321646	0.209058	0	0	0	0.444052	0	0	0.196353	0.226559	0	0	0.212077	0.169318	0.138521	0	0	0	0	0
Metabolism/Energy metabolism	ko00190 Oxidative phosphorylation	K03661 V-type H+-transporting ATPase 21kDa proteolipid subunit	0.590739	1.131	0.461071	0.771036	0.700494	0.261963	1.78156	4.50737	4.30976	2.36898	1.52696	3.37676	2.84115	4.29302	3.84708	10.645	25.9691	22.1081	6.59048	3.24467	1.33165	1.53226	2.91194	1.11608	2.36367	0.909606	1.37585	2.89481	1.04529	3.26307	1.96874	2.90384	1.62819	2.22085	1.98884	6.28329	0.906236	2.90874	2.51069	1.48454	1.35455	1.66226	3.17969	0.932514	0.85064	0.378181	0.854685
Metabolism/Energy metabolism	ko00190 Oxidative phosphorylation	K03662 V-type H+-transporting ATPase S1 subunit	0	0	0	0	0	0	0	0	0	0	0.218138	0	0	0	0	0	0	0	0	0	0	0	0	0	0	0.181921	0	0	0.209058	0	0	0	0	0	0	0	0	0	0	0	0	0	0	0	0	0	0
Metabolism/Energy metabolism	ko00190 Oxidative phosphorylation	K03878 NADH-ubiquinone oxidoreductase chain 1 [EC:7.1.1.2]	2.16604	1.88501	1.38321	1.54207	0.875618	0.78589	2.17747	1.50246	2.24857	1.7229	0.654413	3.00156	3.65291	2.65758	2.83469	2.22802	2.88545	5.02457	2.09697	3.67729	1.71212	1.2258	2.91194	3.02935	2.10104	2.36498	2.94824	2.89481	1.88152	2.99115	3.37498	2.4571	3.70043	3.88649	1.78995	4.51612	1.58591	0.727185	0.77252	1.06038	1.52387	1.38521	2.3125	3.10838	0.63798	2.64727	2.22218
Metabolism/Energy metabolism	ko00190 Oxidative phosphorylation	K03879 NADH-ubiquinone oxidoreductase chain 2 [EC:7.1.1.2]	0.787652	1.50801	0.922141	0.616829	0.875618	0.392945	2.57337	2.83797	1.49905	2.15362	1.09069	1.87598	2.23234	1.43101	1.41734	1.98046	2.88545	3.01474	2.39654	3.46098	1.52189	1.83871	3.1546	1.59439	0.52526	2.5469	0.196549	1.60823	1.04529	1.63154	3.37498	2.68047	1.62819	2.49846	2.98325	3.338	2.71871	0.727185	1.73817	2.33285	0.338637	1.24669	1.15625	0.932514	0	1.32363	1.19656
Metabolism/Energy metabolism	ko00190 Oxidative phosphorylation	K03880 NADH-ubiquinone oxidoreductase chain 3 [EC:7.1.1.2]	0.590739	0.377002	0.15369	0.308414	0.175124	0.261963	0.395903	0.333879	0.374762	1.07681	0	0.75039	0.811758	0.613288	0	0.247558	1.10979	0.502457	0.898702	1.51418	0.570707	0.153226	1.21331	1.59439	0.26263	0.909606	0.589648	0.804115	0	0.815768	0.281249	0	0.296034	0.971623	0	0.785412	0.679677	0	0.19313	0.848308	0.169318	0.138521	0.578125	0	0.42532	0.18909	0.512811
Metabolism/Energy metabolism	ko00190 Oxidative phosphorylation	K03881 NADH-ubiquinone oxidoreductase chain 4 [EC:7.1.1.2]	4.72591	2.82751	3.22749	2.00469	2.80198	2.35767	7.72011	9.18168	9.93119	10.9835	8.7255	13.6946	10.7558	7.76831	6.88424	11.8828	16.6468	12.3102	11.3836	16.8723	5.13637	7.04838	9.46381	3.18879	7.8789	3.27458	4.52064	4.82469	4.18116	5.16653	5.62497	8.26478	4.58853	6.80136	5.56874	6.47965	2.94527	2.42395	4.24886	5.72608	2.20114	5.95642	3.17969	6.83844	1.70128	2.83636	3.76062
Metabolism/Energy metabolism	ko00190 Oxidative phosphorylation	K03882 NADH-ubiquinone oxidoreductase chain 4L [EC:7.1.1.2]	0.196913	0.377002	0.922141	0	0.175124	0.130982	1.97952	0.500819	1.87381	2.15362	1.09069	2.43877	2.23234	1.02215	1.01239	0.495116	3.55133	2.26106	1.49784	0.865245	0.380472	1.83871	0.485324	0.637758	1.31315	1.09153	0.982747	0.482469	0.209058	0.271923	1.12499	0.223373	0.740086	0.971623	0.397767	0.392706	0	0.96958	0.96565	1.27246	0	0.969649	0.867188	0	0.42532	0.378181	0.170937
Metabolism/Energy metabolism	ko00190 Oxidative phosphorylation	K03883 NADH-ubiquinone oxidoreductase chain 5 [EC:7.1.1.2]	5.90739	3.20451	2.92011	3.70097	3.15222	3.40552	7.72011	7.17841	7.30786	9.90665	6.54413	10.5055	9.33522	4.70187	4.65699	7.6743	11.5418	13.3151	8.68746	11.6808	7.03872	6.43548	6.30921	3.18879	6.56575	4.72995	6.87923	4.82469	6.4808	5.43845	6.46872	6.25443	6.95681	7.77299	6.36427	5.89059	4.07806	3.63592	4.44199	6.78646	2.87841	3.18599	8.67188	4.97341	1.48862	1.32363	5.46999
Metabolism/Energy metabolism	ko00190 Oxidative phosphorylation	K03884 NADH-ubiquinone oxidoreductase chain 6 [EC:7.1.1.2]	0.196913	0	0.461071	0.154207	0	0	0	0.834698	0	0.430724	0.218138	0.375195	0.608819	0.408859	0.202478	0.247558	1.33175	1.25614	0	0.648934	0.760943	0.459677	0.242662	0.637758	0.26263	0.727685	0.393099	0.160823	0.418116	0.815768	0.843746	0.446745	0.444052	0.555213	1.39219	1.37447	0.906236	0.242395	0.38626	0	0.338637	0.554085	1.44531	0.310838	0.42532	0.18909	0
Metabolism/Energy metabolism	ko00190 Oxidative phosphorylation	K03885 NADH:ubiquinone reductase (H+-translocating) [EC:7.1.1.2]	603.145	582.279	683.921	762.4	743.75	698.918	561.193	564.59	562.518	445.799	454.163	563.731	444.641	673.799	625.454	642.413	566.881	570.289	558.094	497.3	502.413	527.096	505.465	459.823	459.34	497.009	442.629	442.102	465.781	425.559	475.873	469.082	453.229	401.003	412.683	290.406	497.07	430.251	431.839	454.693	442.768	479.976	532.453	456.932	441.057	412.028	465.974
Metabolism/Energy metabolism	ko00190 Oxidative phosphorylation	K03886 menaquinol-cytochrome c reductase iron-sulfur subunit [EC:1.10.2.-]	26.5833	25.8246	28.8938	31.1499	33.974	29.6019	20.1911	18.1964	20.6119	12.491	20.9412	24.5753	11.7705	21.0562	22.475	27.7265	23.3056	34.6695	23.6658	24.2269	21.8771	18.3871	19.8983	29.3369	21.273	28.1978	20.4411	22.5152	24.6688	19.0346	19.6874	16.9763	19.0942	14.852	23.4683	13.9411	26.5074	27.8754	21.0512	25.4492	22.1807	19.67	23.7031	19.272	23.8179	20.2327	22.5637
Metabolism/Energy metabolism	ko00190 Oxidative phosphorylation	K03887 menaquinol-cytochrome c reductase cytochrome b subunit	37.6104	39.3967	38.4225	26.6778	25.2178	29.8638	30.0886	31.5516	29.7936	40.4881	54.9707	43.335	42.6173	33.1176	28.3469	31.935	46.1673	76.3735	42.239	61.6487	38.8081	32.7903	30.818	70.6317	48.5865	68.5843	40.2926	36.0243	62.0902	37.5253	35.7186	44.6745	42.925	25.1234	43.5555	27.4894	61.8506	48.479	45.1924	35.2048	37.0807	34.4918	47.1172	37.9222	37.4281	35.549	36.2387
Metabolism/Energy metabolism	ko00190 Oxidative phosphorylation	K03888 menaquinol-cytochrome c reductase cytochrome b/c subunit	16.5407	15.6456	16.1375	14.9581	12.0835	13.3601	13.0648	16.3601	12.3671	15.7214	21.1593	17.259	20.6998	12.4702	10.7313	11.8828	17.7566	28.1376	17.0753	27.0389	15.0286	9.80644	11.6478	35.8739	20.2225	32.7458	16.1171	14.4741	21.742	15.7715	12.3749	17.4231	14.6537	10.4102	13.5241	12.7629	24.4684	23.7547	19.6993	16.542	14.9	12.8825	15.6094	14.9202	11.271	11.1563	13.504
Metabolism/Energy metabolism	ko00190 Oxidative phosphorylation	K03889 ubiquinol-cytochrome c reductase cytochrome c subunit	6.10431	7.54003	7.06975	4.3178	1.92636	6.4181	2.57337	3.33879	2.9981	9.0452	8.28923	4.50234	7.30583	3.06644	3.23964	3.21825	4.88307	10.8028	4.49351	8.65245	5.3266	6.43548	4.61057	16.9006	6.56575	15.4633	6.09303	5.78963	10.2438	7.88575	4.49998	7.59467	8.88103	5.82974	5.76762	10.014	11.5545	7.75664	10.429	5.72608	5.75683	4.5712	9.53907	4.66257	4.89118	3.40363	5.29905
Metabolism/Energy metabolism	ko00190 Oxidative phosphorylation	K03890 ubiquinol-cytochrome c reductase iron-sulfur subunit	6.69505	10.3675	4.91809	3.08414	2.9771	2.48865	2.57337	3.50573	4.12238	9.26057	7.63482	6.37832	7.50877	2.04429	4.65699	3.96093	5.10503	16.0786	6.29092	12.1134	4.94613	3.83064	5.33856	17.2195	8.92942	16.7367	6.28958	6.43292	13.7978	6.25422	4.49998	6.92455	6.95681	6.80136	6.56316	12.1739	9.96859	8.24143	6.18016	5.514	5.75683	5.40233	5.49219	3.73006	4.89118	4.34908	4.27343
Metabolism/Energy metabolism	ko00190 Oxidative phosphorylation	K03891 ubiquinol-cytochrome c reductase cytochrome b subunit	19.1006	15.2686	12.6026	4.62622	5.07858	5.7632	9.69963	8.01311	7.68262	29.72	26.6128	9.00468	25.1645	6.9506	4.85947	4.95116	15.3151	25.1229	11.084	28.7694	7.22896	8.27418	10.4345	39.0627	16.5457	37.1119	15.5274	13.5091	28.6409	14.6838	9.8437	20.3269	15.8378	12.3535	10.3419	18.2608	23.3356	15.0285	19.5061	14.2092	12.5296	6.64902	15.3203	9.32514	8.29374	5.29453	7.86311
Metabolism/Energy metabolism	ko00190 Oxidative phosphorylation	K03934 NADH dehydrogenase (ubiquinone) Fe-S protein 1 [EC:7.1.1.2]	7.67961	5.84352	4.61071	6.3225	3.15222	4.9773	14.4505	9.34862	9.55643	11.4142	13.7427	9.56748	15.4234	10.8348	13.971	24.5082	45.9453	51.7531	21.8684	15.1418	7.60943	6.89515	12.6184	5.10206	8.40416	6.913	7.07578	5.30716	8.57138	10.0611	8.99995	9.60502	6.0687	8.88341	6.96093	14.9228	6.11709	7.27185	5.7939	4.66569	5.75683	7.34163	9.82813	9.0143	5.52916	6.99635	5.46999
Metabolism/Energy metabolism	ko00190 Oxidative phosphorylation	K03935 NADH dehydrogenase (ubiquinone) Fe-S protein 2 [EC:7.1.1.2]	9.84566	9.23654	7.06975	9.09823	7.53031	6.94203	20.9829	19.1981	17.0517	18.3058	15.0515	18.3846	18.4675	17.5809	14.3759	27.7265	32.4059	31.6548	20.3706	35.9077	15.5993	11.3387	16.0157	9.56636	19.172	10.1876	10.8102	8.68444	8.15326	11.4207	14.9062	17.8698	11.5453	11.7983	13.9219	12.1739	8.60924	6.54466	11.2015	14.2092	10.6671	11.6358	21.1016	15.8527	6.16714	7.56362	11.1109
Metabolism/Energy metabolism	ko00190 Oxidative phosphorylation	K03936 NADH dehydrogenase (ubiquinone) Fe-S protein 3 [EC:7.1.1.2]	3.54444	2.82751	3.22749	1.38786	2.80198	1.04785	8.51192	6.84453	7.12048	9.26057	7.63482	10.6931	9.7411	4.49745	6.68176	12.3779	8.21244	11.3053	6.59048	10.5993	3.61448	3.67741	5.33856	2.23215	4.20208	2.72882	2.35859	2.41234	1.25435	5.71037	4.21873	5.80769	3.84845	3.19248	2.78437	4.12341	3.17182	1.69676	4.63512	4.02946	1.01591	2.77043	8.09375	5.90592	0.21266	1.51272	2.90593
Metabolism/Energy metabolism	ko00190 Oxidative phosphorylation	K03937 NADH dehydrogenase (ubiquinone) Fe-S protein 4	0.196913	0.377002	0.768451	0.154207	0.350247	0.130982	0.989758	0.500819	0.562143	0.646086	1.09069	0.562793	1.82646	0.613288	1.21487	0.990232	0.887832	1.25614	0.898702	1.08156	0	0.766128	0.485324	1.11608	0.52526	0.181921	0.786198	0.643292	0.418116	0.815768	0.281249	0.446745	0.444052	0.694017	0.596651	0	1.35935	0.242395	1.73817	0.636231	0.338637	0.415564	1.44531	1.24335	0	0.756362	0.170937
Metabolism/Energy metabolism	ko00190 Oxidative phosphorylation	K03938 NADH dehydrogenase (ubiquinone) Fe-S protein 5	0	0	0	0	0	0	0.197952	0	0	0	0	0	0.20294	0.204429	0	0	0	0	0	0	0.190236	0	0.242662	0.318879	0	0	0	0.321646	0	0	0	0	0	0.41641	0.397767	0.196353	0.226559	0	0	0	0.169318	0	0	0	0	0.18909	0.170937
Metabolism/Energy metabolism	ko00190 Oxidative phosphorylation	K03939 NADH dehydrogenase (ubiquinone) Fe-S protein 6	0.984566	1.50801	0	0.154207	0	0	0.395903	0.500819	0.562143	0.646086	0.654413	0.562793	0.811758	0.817717	0	1.48535	3.32937	4.01966	2.99567	1.29787	0.570707	0.459677	0.242662	0.159439	0.26263	1.09153	0.196549	0.160823	0.418116	1.08769	0.562497	0.89349	1.33215	0.83282	0.596651	0.785412	0.906236	0.242395	0.77252	0.636231	0.338637	0.692606	1.15625	0.310838	0	0.378181	1.02562
Metabolism/Energy metabolism	ko00190 Oxidative phosphorylation	K03940 NADH dehydrogenase (ubiquinone) Fe-S protein 7 [EC:7.1.1.2]	15.753	9.99054	11.9878	10.3319	13.8348	11.9193	23.3583	25.7087	18.7381	9.26057	20.9412	20.4481	14.0028	26.7802	27.7394	25.4985	25.7471	29.1425	34.1507	18.1701	22.6381	28.6532	21.8396	15.1467	20.7478	13.826	18.2791	15.2782	18.188	17.9469	22.2186	20.1035	14.6537	10.6879	9.34753	3.92706	17.2185	11.8774	16.0298	14.8454	13.0375	13.1595	13.875	18.0286	12.3343	8.69816	13.8459
Metabolism/Energy metabolism	ko00190 Oxidative phosphorylation	K03941 NADH dehydrogenase (ubiquinone) Fe-S protein 8 [EC:7.1.1.2]	16.1469	21.1121	19.2113	18.1965	17.6875	20.6951	18.6074	15.6923	18.9255	13.9985	13.9608	19.8853	13.394	25.1448	26.5246	29.9545	41.7281	49.492	32.6529	18.1701	14.6482	20.0726	15.2877	15.9439	11.5557	16.5548	18.0825	13.9916	16.0975	18.4907	15.7499	20.1035	13.0255	12.0759	9.54641	4.90882	16.7654	13.3317	16.6092	15.4816	15.2387	15.2373	15.6094	11.501	15.0989	10.9672	14.8715
Metabolism/Energy metabolism	ko00190 Oxidative phosphorylation	K03942 NADH dehydrogenase (ubiquinone) flavoprotein 1 [EC:7.1.1.2]	11.8148	11.687	8.14558	7.40195	5.25371	10.3476	11.2832	9.51556	6.74572	7.53767	9.37992	12.3814	11.3646	13.2879	17.2106	33.4203	67.4752	69.5903	29.3576	17.3049	6.84849	10.1129	11.6478	7.65309	11.5557	10.1876	7.27233	7.7195	7.10797	8.4296	8.7187	13.4024	6.36474	10.9655	8.15423	14.3338	12.4607	7.02945	8.11146	7.21062	7.11137	10.2506	11.2734	8.08179	6.16714	7.9418	8.54685
Metabolism/Energy metabolism	ko00190 Oxidative phosphorylation	K03943 NADH dehydrogenase (ubiquinone) flavoprotein 2 [EC:7.1.1.2]	28.7493	24.3166	25.9736	26.6778	26.7939	28.947	18.6074	22.036	21.1741	8.61448	14.8334	17.0714	11.9734	27.1891	24.4998	23.518	33.7376	27.1327	26.3619	15.3581	20.7357	20.9919	20.1409	11.958	13.9194	14.1899	13.1688	15.2782	10.2438	12.7804	14.6249	14.5192	14.2096	11.5207	8.75088	10.7994	12.6873	15.5133	18.1542	18.4507	23.1966	19.5315	21.1016	25.7996	19.99	21.3672	21.3671
Metabolism/Energy metabolism	ko00190 Oxidative phosphorylation	K03944 NADH dehydrogenase (ubiquinone) flavoprotein 3	0	0	0	0	0	0	0	0	0	0	0	0	0	0	0	0	0	0	0	0	0	0	0	0	0	0	0	0	0	0	0	0	0	0	0	0	0	0	0	0	0	0	0	0	0	0	0
Metabolism/Energy metabolism	ko00190 Oxidative phosphorylation	K03945 NADH dehydrogenase (ubiquinone) 1 alpha subcomplex subunit 1	0	0	0	0	0	0	0	0	0	0	0	0	0	0	0	0	0	0	0	0	0	0	0	0.159439	0	0	0	0	0	0	0	0	0	0	0	0	0	0	0	0	0	0	0	0	0	0	0.341874
Metabolism/Energy metabolism	ko00190 Oxidative phosphorylation	K03946 NADH dehydrogenase (ubiquinone) 1 alpha subcomplex subunit 2	0.787652	0.377002	0.15369	0.154207	0	0	0	0	0	0.215362	0.218138	0	0.20294	0.408859	0.202478	1.48535	3.32937	5.52703	0.898702	0.216311	0.190236	0.153226	0	0.318879	0	0	0	0.160823	0.627174	0.543845	0.281249	0.670118	0.148017	0.277607	0.198884	0.196353	0.226559	0	0	0	0.169318	0	0.289063	0.621676	0	0	0
Metabolism/Energy metabolism	ko00190 Oxidative phosphorylation	K03948 NADH dehydrogenase (ubiquinone) 1 alpha subcomplex subunit 4	0	0	0	0	0	0	0	0	0	0	0	0	0	0	0	0	0	0	0	0.216311	0	0	0	0	0	0	0	0	0	0	0	0	0	0	0	0.196353	0	0	0	0	0	0	0.289063	0	0	0	0
Metabolism/Energy metabolism	ko00190 Oxidative phosphorylation	K03949 NADH dehydrogenase (ubiquinone) 1 alpha subcomplex subunit 5	0.393826	0.188501	0	0	0	0.130982	0.395903	1.16858	1.87381	1.07681	0.654413	2.06357	0.20294	1.43101	2.42973	4.7036	5.99286	3.5172	1.49784	0.865245	0.380472	0.306451	1.21331	0.478318	0.26263	0.545764	0.196549	0.482469	0	0.815768	0.281249	1.11686	0.740086	1.52684	0.397767	1.17812	0	0.727185	0.96565	1.06038	0.846592	1.38521	1.15625	0.932514	0	0.378181	0.170937
Metabolism/Energy metabolism	ko00190 Oxidative phosphorylation	K03950 NADH dehydrogenase (ubiquinone) 1 alpha subcomplex subunit 6	0.196913	0	0	0	0	0	0.593855	0.667759	0.562143	0.430724	0.218138	0.937988	0.20294	0.613288	0	0.495116	0.221958	0.251229	0	0.865245	0.190236	0.153226	0.727985	0.159439	0.52526	0.545764	0.196549	0	0	0.271923	0.281249	0.223373	0	0.277607	0.198884	0.196353	0.226559	0	0.19313	0	0.507955	0.277043	0	0.621676	0	0	0
Metabolism/Energy metabolism	ko00190 Oxidative phosphorylation	K03951 NADH dehydrogenase (ubiquinone) 1 alpha subcomplex subunit 7	0	0	0	0	0	0	0	0	0	0	0	0.187598	0	0	0	0	0	0	0	0.432623	0	0	0	0	0	0	0	0	0	0	0	0	0	0	0	0	0	0	0	0	0	0.277043	0	0	0	0	0
Metabolism/Energy metabolism	ko00190 Oxidative phosphorylation	K03952 NADH dehydrogenase (ubiquinone) 1 alpha subcomplex subunit 8	0.393826	0.188501	0	0	0	0	0	0	0	0	0.218138	0	0	0.204429	0	0	0.443916	0.251229	0	0.216311	0.190236	0	0.485324	0.159439	0.26263	0.363842	0	0	0	0.271923	0.281249	0.223373	0	0	0	0	0	0	0	0	0.169318	0	0	0.621676	0	0	0.512811
Metabolism/Energy metabolism	ko00190 Oxidative phosphorylation	K03953 NADH dehydrogenase (ubiquinone) 1 alpha subcomplex subunit 9	2.36296	3.01601	0.768451	2.46732	0.525371	0.392945	5.14674	4.00655	2.81072	2.79971	4.36275	4.50234	3.44997	3.67973	2.02478	7.17918	8.65636	9.79791	5.99135	6.70565	3.23401	2.60484	2.91194	1.43495	3.93945	0.181921	2.16204	0.482469	1.04529	2.99115	0.562497	3.35059	1.77621	1.80444	2.3866	4.90882	2.71871	1.69676	2.51069	2.96908	2.53978	3.32451	2.60156	2.79754	0.63798	1.70181	1.19656
Metabolism/Energy metabolism	ko00190 Oxidative phosphorylation	K03954 NADH dehydrogenase (ubiquinone) 1 alpha subcomplex subunit 10	0.196913	0.188501	0.461071	0.771036	0.700494	0.392945	0.791806	0.333879	0.749524	0.646086	0.436275	0.75039	0.405879	0.817717	1.01239	0.495116	1.33175	1.50737	0.898702	0	0.190236	0.459677	0.485324	0.797197	0	0.545764	0.393099	0.321646	0.836232	0.543845	0.562497	0.670118	1.18414	1.11043	1.39219	1.57082	0.679677	1.69676	0.19313	1.27246	0.846592	0.415564	0.578125	0.310838	0.85064	0.756362	1.53843
Metabolism/Energy metabolism	ko00190 Oxidative phosphorylation	K03955 NADH dehydrogenase (ubiquinone) 1 alpha/beta subcomplex 1, acyl-carrier protein	0.787652	0.942504	0.614761	0.462622	0	0.654909	2.17747	1.16858	0.749524	0.430724	0.654413	1.50078	1.42058	2.04429	1.21487	2.72314	10.654	9.79791	3.29524	2.59574	0.570707	0.459677	1.69863	0.797197	1.31315	0.545764	0.982747	0.482469	0.418116	0.543845	1.12499	2.01035	0.444052	0.694017	1.78995	0.981765	0.453118	0.48479	1.15878	1.90869	1.18523	0.554085	2.02344	1.55419	0.42532	0.567271	0.512811
Metabolism/Energy metabolism	ko00190 Oxidative phosphorylation	K03958 NADH dehydrogenase (ubiquinone) 1 beta subcomplex subunit 2	0	0	0	0	0	0	0	0	0	0	0	0.187598	0	0	0.202478	0	0	0	0	0	0	0	0.242662	0.318879	0	0	0	0.160823	0	0	0	0	0	0	0	0	0	0	0	0	0	0.138521	0	0	0	0	0.341874
Metabolism/Energy metabolism	ko00190 Oxidative phosphorylation	K03959 NADH dehydrogenase (ubiquinone) 1 beta subcomplex subunit 3	0.393826	0	0	0	0	0	0	0	0.187381	0	0	0.187598	0	0	0	0	0	0	0	0	0	0	0	0	0	0	0	0	0	0	0	0	0	0.138803	0	0	0	0	0	0	0	0	0	0	0	0	0
Metabolism/Energy metabolism	ko00190 Oxidative phosphorylation	K03960 NADH dehydrogenase (ubiquinone) 1 beta subcomplex subunit 4	0	0	0	0	0	0	0	0	0	0	0	0	0	0	0.202478	0.247558	0	0.251229	0	0	0	0	0	0	0	0	0	0.160823	0	0	0	0	0.296034	0	0	0	0	0	0	0	0	0	0	0	0	0	0
Metabolism/Energy metabolism	ko00190 Oxidative phosphorylation	K03961 NADH dehydrogenase (ubiquinone) 1 beta subcomplex subunit 5	0	0	0	0	0	0	0	0	0	0	0	0	0	0	0	0	0	0	0	0	0	0	0	0	0	0	0	0	0	0	0	0	0	0	0	0	0	0	0	0	0.169318	0	0	0	0	0	0
Metabolism/Energy metabolism	ko00190 Oxidative phosphorylation	K03962 NADH dehydrogenase (ubiquinone) 1 beta subcomplex subunit 6	0	0.188501	0	0	0	0	0	0	0	0	0	0.187598	0	0	0	0	0	0.251229	0.599135	0	0.380472	0.153226	0	0	0	0	0	0	0	0	0	0	0	0	0	0	0	0	0	0	0	0	0	0	0	0	0
Metabolism/Energy metabolism	ko00190 Oxidative phosphorylation	K03963 NADH dehydrogenase (ubiquinone) 1 beta subcomplex subunit 7	0	0.377002	0.30738	0	0	0.130982	0.593855	0.500819	0.374762	0.646086	0	0.375195	0.811758	1.02215	0.607433	0.495116	1.77566	0	0.898702	0.865245	0.190236	0.766128	0.727985	0.637758	0.26263	0	0.589648	0	0.209058	1.90346	0	1.56361	0.148017	0.277607	0.198884	0.392706	0.453118	0.48479	0.38626	0	0.338637	0.554085	0.289063	0.621676	0.21266	0.378181	0
Metabolism/Energy metabolism	ko00190 Oxidative phosphorylation	K03964 NADH dehydrogenase (ubiquinone) 1 beta subcomplex subunit 8	0	0.188501	0	0	0	0	0	0	0	0	0	0	0	0.204429	0	0	0	1.25614	0.299567	0	0	0.153226	0	0	0	0	0	0	0.209058	0	0	0	0	0	0	0	0	0	0	0	0	0	0	0	0	0	0
Metabolism/Energy metabolism	ko00190 Oxidative phosphorylation	K03965 NADH dehydrogenase (ubiquinone) 1 beta subcomplex subunit 9	0	0	0	0	0.175124	0	0.395903	0.16694	0.374762	0.215362	0	0.187598	0.608819	0.408859	0.202478	0.742674	0.443916	0.251229	0.898702	0.432623	0.190236	0	0	0.159439	0.26263	0	0.589648	0.160823	0.209058	0.271923	0	0.89349	0	0.277607	0	0.392706	0.906236	0.48479	0	0.212077	0.677274	0.554085	0.578125	0.310838	0.21266	0	0.341874
Metabolism/Energy metabolism	ko00190 Oxidative phosphorylation	K03966 NADH dehydrogenase (ubiquinone) 1 beta subcomplex subunit 10	0.196913	0	0	0	0.175124	0	0	0.16694	0.374762	0.861448	0.218138	0.187598	0.20294	0.613288	0.404955	0.247558	0.443916	0.251229	0.299567	0.648934	0	0	0	0.637758	1.05052	0	0.196549	0.160823	0	0.543845	0.281249	0.223373	0.296034	0.138803	0.198884	0	0	0.242395	0.57939	0	0.169318	0	0.289063	0.310838	0.21266	0	0.341874
Metabolism/Energy metabolism	ko00190 Oxidative phosphorylation	K03968 NADH dehydrogenase (ubiquinone) 1 subunit C2	0	0	0	0	0	0	0	0	0	0	0	0	0	0	0	0	0	0	0	0	0	0	0	0	0	0	0	0	0	0	0	0	0	0	0	0	0	0	0	0	0	0	0	0	0	0	0.170937
Metabolism/Energy metabolism	ko00190 Oxidative phosphorylation	K05572 NAD(P)H-quinone oxidoreductase subunit 1 [EC:7.1.1.2]	4.13518	1.69651	1.5369	0.771036	1.92636	1.57178	0.791806	0.834698	1.68643	7.96839	3.05393	1.12559	3.24703	0.817717	0	0.495116	1.10979	6.02949	0.898702	7.35458	1.14141	0.766128	1.69863	5.10206	1.57578	3.27458	3.53789	2.41234	3.9721	2.71923	3.09373	2.01035	3.40439	10.9655	5.17097	9.22859	3.8515	3.87832	3.8626	3.18115	2.53978	3.18599	3.46875	3.41922	1.27596	3.59272	2.73499
Metabolism/Energy metabolism	ko00190 Oxidative phosphorylation	K05573 NAD(P)H-quinone oxidoreductase subunit 2 [EC:7.1.1.2]	7.28579	3.95852	3.53487	5.08884	2.62685	4.3224	2.96927	3.83961	3.935	8.61448	3.27206	2.62637	4.05879	2.65758	2.83469	2.22802	3.55133	7.78809	3.29524	12.5461	5.3266	3.52419	6.79453	8.45029	6.30312	8.00453	7.86198	7.07621	7.52609	2.99115	3.93748	4.9142	6.95681	13.6027	8.35311	16.69	6.79677	8.48382	6.56642	8.90723	4.74092	4.70972	6.9375	5.28425	2.97724	7.37453	4.27343
Metabolism/Energy metabolism	ko00190 Oxidative phosphorylation	K05574 NAD(P)H-quinone oxidoreductase subunit 3 [EC:7.1.1.2]	9.84566	6.78603	6.45499	6.63091	5.42883	3.53651	3.76108	2.83797	3.56024	5.16869	6.54413	4.50234	5.07349	2.65758	2.42973	3.46581	3.32937	5.02457	3.89438	8.86876	3.42424	2.75806	2.66928	3.98599	4.20208	4.54803	4.71719	3.37728	4.18116	4.07884	3.37498	4.24408	3.40439	9.16102	2.78437	8.44318	8.8358	5.81748	6.56642	6.78646	8.46592	3.60155	4.625	3.41922	7.01778	10.4	3.41874
Metabolism/Energy metabolism	ko00190 Oxidative phosphorylation	K05575 NAD(P)H-quinone oxidoreductase subunit 4 [EC:7.1.1.2]	11.421	6.78603	5.84023	4.47201	5.07858	6.54909	4.94879	5.34207	4.12238	23.2591	6.76227	3.75195	13.597	3.67973	2.02478	3.71337	5.10503	21.8569	7.48919	28.7694	7.60943	6.89515	9.70647	24.0754	12.6062	18.374	12.1861	15.1174	20.2786	11.1488	15.7499	8.48816	18.2061	43.723	18.6951	53.0153	23.5621	23.0275	28.0039	18.0265	18.7943	12.4669	15.0313	17.7178	7.86842	14.1818	9.74341
Metabolism/Energy metabolism	ko00190 Oxidative phosphorylation	K05576 NAD(P)H-quinone oxidoreductase subunit 4L [EC:7.1.1.2]	33.6721	30.9141	27.3569	24.8274	25.568	29.3399	32.86	30.2161	34.2907	18.5211	27.7035	34.8932	21.5116	26.3714	28.5494	25.2509	27.9667	29.645	31.7542	35.2587	27.394	27.1209	24.7515	28.6991	28.6267	29.1074	25.5514	25.7317	20.2786	19.3065	33.4686	21.2204	31.6757	24.2906	23.866	16.8864	25.3746	34.6625	26.4588	32.2357	27.4296	29.505	29.4844	33.8813	24.4559	26.8508	27.5209
Metabolism/Energy metabolism	ko00190 Oxidative phosphorylation	K05577 NAD(P)H-quinone oxidoreductase subunit 5 [EC:7.1.1.2]	54.9388	44.4862	31.3528	21.2806	22.4158	22.7908	32.662	33.3879	32.0422	88.9445	45.1545	29.828	62.3025	19.6252	18.628	21.5375	36.1791	67.3293	39.2433	115.294	30.4377	36.1612	47.0764	94.8664	50.4249	85.321	56.0166	59.987	84.2504	49.7618	48.9372	57.4067	57.2826	72.7329	36.1968	65.1892	81.5612	68.113	92.7024	58.5332	57.0603	37.4007	63.5938	46.3149	37.2155	45.7599	37.2643
Metabolism/Energy metabolism	ko00190 Oxidative phosphorylation	K05578 NAD(P)H-quinone oxidoreductase subunit 6 [EC:7.1.1.2]	18.5098	27.3326	21.2092	24.8274	26.2685	25.9344	40.5801	39.5647	43.0976	15.2907	22.6863	35.8311	17.8587	32.2998	26.3221	27.9741	29.7424	14.5713	27.5602	22.2801	27.0135	34.4758	22.8102	14.1901	26.0004	18.556	17.4929	22.0327	11.2891	19.3065	30.9373	16.5296	26.4951	22.4861	19.6895	15.1192	24.0152	23.0275	20.0855	34.1444	28.7841	31.1673	29.7735	30.4621	29.1344	31.1999	27.179
Metabolism/Energy metabolism	ko00190 Oxidative phosphorylation	K05579 NAD(P)H-quinone oxidoreductase subunit H [EC:7.1.1.2]	3.34752	3.20451	1.5369	0.925243	2.62685	1.57178	3.16722	0.834698	2.24857	6.89158	1.96324	1.12559	4.05879	1.02215	0.809911	0.990232	2.44154	4.27089	2.09697	7.35458	1.14141	2.60484	3.1546	3.98599	3.93945	3.09266	3.93099	2.73399	3.55399	3.80692	5.06247	2.01035	3.99646	10.2714	7.75646	10.014	5.43741	6.54466	6.56642	5.30192	5.92614	3.18599	5.49219	3.10838	3.61522	3.59272	2.22218
Metabolism/Energy metabolism	ko00190 Oxidative phosphorylation	K05580 NAD(P)H-quinone oxidoreductase subunit I [EC:7.1.1.2]	8.46726	12.6296	7.06975	11.7197	9.28155	10.6095	9.10577	11.185	13.3041	7.53767	11.7794	12.9442	9.33522	9.19932	7.89663	10.3974	10.2101	13.8176	10.4849	10.8156	15.2189	10.5726	12.1331	8.29085	9.45468	11.643	11.5964	8.52362	8.78044	7.61383	11.8124	7.59467	8.585	9.16102	13.9219	12.1739	9.74203	13.5741	12.1672	12.0884	11.175	12.8825	16.4766	14.6094	12.5469	13.0472	11.6237
Metabolism/Energy metabolism	ko00190 Oxidative phosphorylation	K05581 NAD(P)H-quinone oxidoreductase subunit J [EC:7.1.1.2]	2.36296	1.50801	0.768451	0.925243	1.40099	1.17884	1.18771	0.500819	1.12429	3.66115	0.654413	1.31318	2.0294	0.408859	0.809911	0.742674	0.665874	2.76351	1.49784	1.73049	0.951179	0.766128	2.66928	3.50767	1.05052	0.545764	1.1793	1.92988	2.09058	1.08769	2.53124	0.446745	1.33215	5.27453	1.78995	6.08694	2.71871	1.45437	3.28321	2.12077	1.69318	1.38521	3.17969	1.86503	1.27596	1.51272	1.02562
Metabolism/Energy metabolism	ko00190 Oxidative phosphorylation	K05582 NAD(P)H-quinone oxidoreductase subunit K [EC:7.1.1.2]	3.15061	1.31951	1.22952	0.616829	1.22586	0.392945	0.593855	0.667759	0.374762	3.01507	0.87255	1.12559	2.23234	0.204429	0.404955	0.247558	0	2.26106	0.599135	3.24467	0.951179	1.2258	0.970647	4.14542	1.57578	1.81921	2.55514	1.76905	2.71775	0.543845	2.53124	1.78698	1.48017	6.24615	3.18214	4.90882	3.62494	2.18155	3.28321	2.96908	1.52387	1.24669	2.02344	2.17587	0.85064	1.13454	0.854685
Metabolism/Energy metabolism	ko00190 Oxidative phosphorylation	K05583 NAD(P)H-quinone oxidoreductase subunit L [EC:7.1.1.2]	0.393826	0.188501	0	0.154207	0.175124	0.130982	0	0	0.374762	0.646086	0.436275	0.375195	0.405879	0	0	0	0.221958	0.502457	0.898702	0.648934	0	0	0.242662	0.797197	0	0.545764	0.196549	0.482469	0.418116	0	1.68749	0.89349	0.592069	2.22085	1.39219	0.785412	1.13279	0.727185	0.19313	0.848308	0.169318	0.415564	0.289063	0	0.21266	1.13454	0
Metabolism/Energy metabolism	ko00190 Oxidative phosphorylation	K05584 NAD(P)H-quinone oxidoreductase subunit M [EC:7.1.1.2]	0.787652	0.565502	0.461071	0	0.175124	0.130982	0	0	0	0.861448	0.218138	0.187598	0.811758	0.204429	0.202478	0	0	1.25614	0	1.73049	1.14141	0.306451	0.970647	2.23215	1.83841	1.27345	0.589648	0.643292	1.46341	0.815768	0.562497	0.223373	1.48017	2.35966	0.795534	3.73071	1.81247	3.87832	2.31756	1.48454	0.677274	0.554085	0.867188	0.932514	0.21266	0.18909	0.341874
Metabolism/Energy metabolism	ko00190 Oxidative phosphorylation	K05585 NAD(P)H-quinone oxidoreductase subunit N [EC:7.1.1.2]	1.37839	0.565502	0.15369	0.616829	0.525371	1.17884	0.197952	0	0.187381	1.93826	0.87255	0	1.21764	0.204429	0	0.742674	0.443916	1.7586	0.299567	2.59574	0	0	1.21331	1.59439	0.26263	0.727685	0.196549	1.28658	0.836232	0.815768	0.843746	0.89349	1.62819	3.88649	3.38102	3.92706	1.13279	2.66634	1.54504	1.06038	0.677274	0.969649	1.15625	0.621676	0.63798	1.13454	1.02562
Metabolism/Energy metabolism	ko00190 Oxidative phosphorylation	K05586 bidirectional [NiFe] hydrogenase diaphorase subunit [EC:7.1.1.2]	16.3438	17.1536	6.60868	5.70567	7.00494	4.45338	12.8669	7.34535	7.68262	24.5513	13.7427	12.9442	22.3234	5.92845	5.66938	7.17918	13.7614	9.54669	8.08832	27.2552	11.7946	10.7258	20.1409	41.2948	19.4346	30.1989	24.5687	20.2637	23.4145	19.5784	18.2812	19.8802	15.5418	16.1012	14.1207	16.69	26.0543	26.1787	28.197	22.2681	20.9955	16.3455	22.5469	13.9877	16.8001	17.5854	12.8203
Metabolism/Energy metabolism	ko00190 Oxidative phosphorylation	K05587 bidirectional [NiFe] hydrogenase diaphorase subunit [EC:7.1.1.2]	60.4523	58.8122	40.8816	27.4489	26.2685	24.8865	42.9555	38.2292	44.5967	96.0514	73.5124	43.7102	99.6434	27.598	33.2063	32.1825	43.0598	47.4822	39.8425	95.3933	48.1297	41.6774	66.9747	121.652	67.2332	108.061	82.3542	84.2712	85.5047	75.5945	67.2184	65.6715	63.7954	76.6194	59.4662	80.5047	84.2799	100.836	97.3375	81.4376	82.7967	58.0404	91.9219	55.9508	66.7752	74.8798	61.8792
Metabolism/Energy metabolism	ko00190 Oxidative phosphorylation	K05588 bidirectional [NiFe] hydrogenase diaphorase subunit [EC:7.1.1.2]	86.8387	97.2664	45.3386	32.8461	35.7252	39.1635	74.6277	65.6073	60.7114	127.279	107.76	65.4716	123.387	43.9523	45.9624	43.3227	55.7114	69.3391	54.8208	101.666	85.4159	71.5564	85.6596	128.349	117.658	129.164	114.588	123.834	109.128	122.093	115.031	96.9437	141.504	207.511	196.497	242.3	123.248	184.463	124.762	133.396	133.762	107.215	114.18	112.213	130.361	167.723	102.049
Metabolism/Energy metabolism	ko00190 Oxidative phosphorylation	K06019 pyrophosphatase PpaX [EC:3.6.1.1]	25.5987	32.7991	24.8978	18.9675	19.0885	21.8739	21.1808	13.0213	17.2391	26.4895	27.2672	21.3861	39.1673	14.1056	16.1982	17.8242	17.9786	20.0983	16.7758	14.9255	17.6919	14.25	16.9863	17.8572	21.5356	16.5548	19.2618	17.3689	14.425	15.7715	21.9374	18.5399	17.614	20.8205	18.2973	18.6535	18.1247	22.0579	16.2229	22.056	21.1648	20.2241	19.9453	16.4744	19.99	17.7745	16.0681
Metabolism/Energy metabolism	ko00190 Oxidative phosphorylation	K11351 NADH dehydrogenase (ubiquinone) 1 beta subcomplex subunit 11	0	0	0	0	0	0	0.395903	0	0	0	0	0	0	0.204429	0	0	0	0.251229	0	0	0.190236	0	0.242662	0	0	0	0	0	0	0	0	0	0	0	0	0	0	0	0	0	0	0	0	0	0	0	0
Metabolism/Energy metabolism	ko00190 Oxidative phosphorylation	K11352 NADH dehydrogenase (ubiquinone) 1 alpha subcomplex subunit 12	0.393826	0.565502	0	0.154207	0	0.130982	0.593855	0	0	0.215362	0.654413	0.562793	0.405879	0.408859	0.404955	4.7036	4.66112	4.01966	1.49784	2.16311	0.190236	0.306451	0.242662	0.318879	0	0.363842	0	0.160823	0	0.271923	0	0.446745	0.148017	0.41641	0.198884	0.785412	0.226559	0.242395	0.38626	0.424154	0.169318	0.277043	0.289063	0.621676	0.21266	0.18909	0
Metabolism/Energy metabolism	ko00190 Oxidative phosphorylation	K11353 NADH dehydrogenase (ubiquinone) 1 alpha subcomplex subunit 13	0.393826	0.377002	0	0	0	0	0	0.16694	0.374762	0.430724	0.218138	0	0.608819	0.204429	0	0	0.665874	0	0	0.432623	0	0.153226	0.727985	0.159439	0.52526	0	0.393099	0	0	0.271923	0.281249	0.223373	0.444052	0.555213	0.596651	0.196353	0.226559	0.96958	0.38626	0	0.169318	0.277043	0.578125	0	0	0.18909	0.170937
Metabolism/Energy metabolism	ko00190 Oxidative phosphorylation	K11725 phospholysine phosphohistidine inorganic pyrophosphate phosphatase [EC:3.6.1.1 3.1.3.-]	3.15061	5.08952	6.60868	11.5655	7.18007	5.50123	6.9283	5.17513	5.05929	10.122	8.7255	6.75351	12.1764	5.92845	6.27681	6.68407	5.99286	6.28071	1.7974	9.30139	4.37542	7.66128	10.1918	11.3202	6.30312	6.913	6.68268	4.02057	9.40761	7.88575	4.21873	6.92455	6.80879	3.74769	4.17656	4.12341	9.51547	8.72622	12.5535	9.96762	9.82047	9.83501	6.9375	5.59508	7.86842	7.18544	7.69217
Metabolism/Energy metabolism	ko00190 Oxidative phosphorylation	K11726 nucleosome-remodeling factor 38 kDa subunit [EC:3.6.1.1]	0.590739	0.188501	0.614761	0.308414	0.175124	0	0.593855	0.333879	0.936905	0	0.218138	0.375195	0.20294	0.204429	0	0.247558	0.887832	0.753686	0	0.432623	0.380472	0.612902	0.485324	0.159439	0.26263	0	0.982747	0.321646	0.209058	0.271923	0.281249	0.670118	0.148017	0.555213	0	0	0	0.48479	0.19313	0.848308	0.169318	0	0.867188	0	0.63798	0.18909	0
Metabolism/Energy metabolism	ko00190 Oxidative phosphorylation	K13378 NADH-quinone oxidoreductase subunit C/D [EC:7.1.1.2]	155.758	142.695	113.423	153.745	154.284	138.71	120.948	133.552	123.859	128.14	145.28	130.193	151.596	127.564	126.549	126.502	147.602	138.176	132.109	133.897	106.342	121.661	138.56	168.368	128.689	157.908	153.898	139.755	141.114	145.479	122.343	134.247	124.038	134.778	110.182	104.656	149.302	141.559	119.741	120.672	121.063	120.098	123.141	115.321	119.515	124.232	119.998
Metabolism/Energy metabolism	ko00190 Oxidative phosphorylation	K13380 NADH-quinone oxidoreductase subunit B/C/D [EC:7.1.1.2]	53.5604	43.3552	19.365	9.25243	7.00494	10.6095	47.9043	36.8937	37.6636	91.7442	118.012	54.7785	119.328	12.0613	12.1487	15.8437	59.2628	56.024	44.0364	84.3614	66.7728	53.7822	76.9238	85.3001	100.587	104.423	85.1059	109.52	84.4594	77.226	109.406	71.4792	109.533	79.3955	136.832	70.2944	96.061	153.678	118.002	105.402	113.613	66.0747	71.6875	73.9794	100.163	126.123	76.5798
Metabolism/Energy metabolism	ko00190 Oxidative phosphorylation	K15408 cytochrome c oxidase subunit I+III [EC:7.1.1.9]	11.6179	12.2526	15.6764	11.1029	10.6825	8.51381	7.32421	5.84289	5.43405	12.7064	13.5245	9.56748	10.7558	8.17717	6.27681	8.66453	10.8759	14.0688	8.38789	20.3333	3.99495	8.12096	18.9276	20.8866	11.2931	17.2825	9.63092	10.6143	16.9337	11.9646	6.46872	10.0518	7.10482	5.69094	5.56874	2.94529	17.8982	13.0893	16.0298	9.33139	10.4977	10.3891	13.0078	9.0143	10.633	10.9672	8.20498
[truncated: 11,566 more rows]
[truncated: 12 more columns]

## Sheet: Data S3, counts with station no
KEGG category	KEGG pathway	KEGG KO	1	2	3	4	5	6	7	8	9	10	11	12	13	14	15	16	17	18	19	20	21	22	23	24	25	26	27	28	29	30	31	32	33	34	35	36	37	38	39	40	41	42	43	44	45	46	47
[truncated: 12,425 more rows]
[truncated: 12 more columns]
