# Supplementary material for: Microbial functional genes are driven by gradients in sediment stoichiometry, oxygen, and salinity across the Baltic benthic ecosystem
Source: Microbiome. 2022 Aug 15;10:126. doi: 10.1186/s40168-022-01321-z (PMC9377124; doi:10.1186/s40168-022-01321-z)
Supplement: Supplementary file 5 — Additional file 4: Data S4. Sheet 1 shows the % metagenome reads mapped to each MAG for each sample (i.e. station in the y-axis). Red cells denote the samples where the MAG was detected. Sheet 2 shows the KEGG classifications (using MEGAN) for each MAG. Sheet 3 shows the NCBI NR classifications (using BLASTP) for each MAG. Sheet 4 shows the % metagenome reads mapped to the MAGs averaged per region. Sheet 5 shows the % average metagenome reads mapped for each MAG based on the salinity and dead zones. The grouping of each MAG into a salinity group was based on the salinity range where they had the highest % mapped reads. Sheet 6 shows the Jaccard distances calculated from the metabolic distances between MAGs in each group shown in Sheet 5. [file 40168_2022_1321_MOESM5_ESM.xlsx]

## Sheet: %mapped reads & station numbers
MAG	Bin size (Mbp)	Likely taxa (based on most likely candidate from MEGAN results)	1	2	3	4	5	6	7	8	9	10	11	12	13	14	15	16	17	18	19	20	21	22	23	24	25	26	27	28	29	30	31	32	33	34	35	36	37	38	39	40	41	42	43	44	45	46	47
bin.1135	3.8	Gemmatimonadetes/Gemmatimonadetes <class>/Gemmatimonadales	0	0	0	0	0	0	0	0	0	0	0	0	0	0	0	0	0	0	0	0	0	0	0	0	0	0	0	0	0	0	0	0	0	0	0	0	0	0	0	0	0	0	0	0	0	0	0
bin.1166	3.8	Gemmatimonadetes/Gemmatimonadetes <class>/Gemmatimonadales/Gemmatimonadaceae/Gemmatimonas	0	0	0	0	0	0	0.01	0.01	0.01	0.01	0.06	0.02	0.06	0	0	0	0.01	0.01	0.01	0.14	0.1	0.05	0.07	0.16	0.08	0.13	0.2	0.1	0.18	0.14	0.06	0.13	0.04	0.01	0.02	0	0.16	0.06	0.12	0.05	0.08	0.08	0.07	0.12	0.11	0.09	0.11
bin.1186	3.7	Unclassified bacteria	0.05	0.04	0.03	0	0.01	0.01	0.15	0.14	0.14	0.04	0.17	0.08	0.09	0.07	0.09	0.11	0.12	0.08	0.08	0.08	0.11	0.09	0.12	0.06	0.15	0.02	0.08	0.06	0.06	0.1	0.08	0.09	0.05	0.01	0.01	0	0.02	0	0	0	0	0.04	0.06	0.06	0.03	0	0.05
bin.1203	5.5	Verrucomicrobia/Verrucomicrobiae/Verrucomicrobiales/Verrucomicrobiaceae	0.01	0.01	0	0	0	0	0.01	0.01	0.01	0.03	0.03	0.01	0.02	0.01	0.01	0.01	0.02	0.08	0.04	0.15	0.02	0.02	0.06	0.02	0.04	0.01	0.02	0.01	0.03	0.03	0.01	0.03	0.01	0.02	0.01	0.03	0.01	0.01	0.01	0	0.01	0	0.03	0.01	0	0.01	0.01
bin.1230	3.2	Gemmatimonadetes/Gemmatimonadetes <class>/Gemmatimonadales	0	0	0	0	0	0	0.02	0.01	0.01	0.01	0	0.02	0.01	0.01	0	0	0	0	0	0.01	0.04	0.02	0.02	0.01	0.1	0.02	0.02	0.02	0.05	0.18	0.03	0.05	0.04	0.01	0.02	0.01	0.04	0.06	0.12	0.08	0.07	0.05	0.03	0.06	0.07	0.06	0.04
bin.1241	3.5	Bacteroidetes/Bacteroidetes bacterium ADurb.Bin397	0	0	0	0	0	0	0.03	0.03	0.03	0	0	0.02	0	0.05	0.03	0.05	0.03	0.03	0.03	0.01	0.04	0.04	0.01	0	0	0.01	0.03	0.02	0.02	0.03	0.04	0.05	0.03	0.02	0.01	0.01	0	0	0	0	0	0.01	0	0.01	0.01	0	0.01
bin.1248	4.5	Calditrichaeota/Calditrichae/Calditrichales	0.01	0.01	0.01	0.05	0.04	0.04	0.14	0.1	0.12	0.02	0.01	0.12	0.01	0.09	0.08	0.07	0.03	0.01	0.05	0.09	0.05	0.07	0.05	0.02	0.08	0.05	0.05	0.08	0.02	0.03	0.13	0.03	0.08	0.06	0.06	0.01	0.03	0.06	0.08	0.08	0.07	0.1	0.09	0.09	0.05	0.07	0.08
bin.134	3.1	Bacteroidetes/Flavobacteriia/Flavobacteriales/Flavobacteriaceae/Ulvibacter	0	0	0	0	0	0	0.02	0.01	0.02	0.02	0.02	0.02	0.03	0.02	0.02	0.03	0.04	0.05	0.05	0.12	0.05	0.07	0.07	0.01	0.05	0.01	0.02	0.02	0.02	0.05	0.09	0.13	0.08	0.08	0.05	0.08	0	0	0	0	0	0.01	0.06	0.01	0	0	0
bin.1393	5.3	Bacteroidetes/Cytophagia/Cytophagales/Fulvivirgaceae/Chryseolinea	0.18	0.17	0.09	0.03	0.04	0.06	0.11	0.09	0.1	0.08	0.18	0.17	0.11	0.08	0.08	0.09	0.2	0.27	0.15	0.24	0.08	0.07	0.23	0.2	0.11	0.17	0.18	0.1	0.17	0.15	0.09	0.12	0.07	0.03	0.02	0.01	0.23	0.12	0.17	0.12	0.12	0.11	0.18	0.11	0.13	0.17	0.13
bin.1413	2.5	Candidatus Dadabacteria	0	0	0	0	0	0	0	0	0	0	0	0	0	0	0	0	0	0	0	0.01	0	0	0.01	0.01	0.01	0.02	0.02	0.01	0.02	0.01	0.01	0.01	0	0	0	0	0.07	0.07	0.05	0.07	0.04	0.03	0.02	0.03	0.07	0.07	0.03
bin.1476	2.9	Betaproteobacteria	0	0	0	0	0	0	0.08	0.06	0.04	0	0	0	0	0	0	0	0	0	0	0.14	0	0	0.03	0.01	0.02	0.04	0.03	0.01	0.01	0.01	0	0.01	0	0	0	0	0.04	0.02	0.07	0.06	0.03	0.01	0.04	0.01	0	0.03	0
bin.1492	2.6	Thermodesulfobacteria <phylum>/Thermodesulfobacteria/Thermodesulfobacteriales	0	0	0	0.01	0	0	0.08	0.08	0.08	0.01	0.09	0.11	0.04	0.18	0.1	0.15	0.15	0.3	0.16	0.06	0.07	0.07	0.07	0.07	0.07	0.05	0.07	0.05	0.08	0.08	0.06	0.11	0.05	0.05	0.07	0.03	0.04	0.02	0.01	0.01	0.02	0.04	0.02	0.04	0.06	0.03	0.04
bin.1551	3.1	Bacteroidetes/Flavobacteriia/Flavobacteriales/Flavobacteriaceae/Flavobacterium	0	0	0	0	0	0	0.04	0.04	0.03	0.01	0.01	0.02	0.01	0.01	0.01	0.01	0.03	0.02	0.04	0.16	0.07	0.09	0.02	0	0.02	0	0.02	0.01	0.01	0.01	0.01	0.03	0	0	0	0	0	0	0	0	0	0	0.01	0	0	0	0
bin.1591	3.8	Candidatus Eisenbacteria/Candidatus Eisenbacteria bacterium RBG_16_71_46	0	0	0	0	0	0	0.07	0.08	0.07	0	0.02	0.05	0.01	0.01	0.01	0.01	0.01	0	0.01	0.04	0.11	0.1	0.09	0.04	0.13	0.03	0.03	0.05	0.02	0.05	0.05	0.04	0.05	0.02	0.02	0	0.03	0.02	0.04	0.03	0.04	0.06	0.05	0.07	0.06	0.03	0.06
bin.1594	2.7	Acidobacteria	0.02	0.01	0.01	0	0	0	0.01	0.01	0.01	0.04	0.04	0.01	0.04	0	0	0	0.02	0.03	0.01	0.06	0.01	0.01	0.01	0.02	0.02	0.01	0	0	0.01	0	0	0	0	0	0	0	0.01	0.01	0	0	0.01	0	0.03	0.01	0	0	0.01
bin.1609	5	Unclassified bacteria	0.03	0.03	0.01	0	0	0.03	0.09	0.05	0.07	0.07	0.07	0.08	0.03	0.02	0.01	0.01	0	0.03	0.01	0.06	0.17	0.16	0.03	0.01	0.07	0.02	0.02	0.03	0	0.04	0.1	0.03	0.14	0.38	0.34	0.21	0	0.01	0.01	0.01	0.01	0.05	0.02	0.04	0.02	0.02	0.05
bin.1631	4	Gammaproteobacteria	0.02	0.06	0.16	0.13	0.13	0.16	0.12	0.12	0.14	0.01	0.01	0.04	0.01	0.23	0.2	0.19	0.02	0	0.03	0.01	0.02	0.03	0.09	0	0.08	0.01	0.01	0.02	0	0.01	0.04	0.02	0.05	0.03	0.02	0	0.05	0.05	0.07	0.31	0.25	0.24	0.11	0.2	0.1	0.21	0.2
bin.1642	3.6	Actinobacteria	0	0	0	0	0	0	0.01	0.01	0.01	0.01	0.08	0.03	0.04	0	0	0	0.04	0.06	0.02	0.06	0.05	0.04	0.06	0.07	0.12	0.04	0.03	0.02	0.03	0.04	0.02	0.04	0.02	0	0.01	0	0.02	0.01	0.01	0	0.01	0.02	0.02	0.04	0.01	0	0.02
bin.1744	2.6	Verrucomicrobia/Verrucomicrobiae/Verrucomicrobiales/Verrucomicrobiaceae	0	0	0	0	0	0	0.01	0.01	0.01	0.01	0.02	0.01	0.02	0.01	0.01	0.02	0.02	0.06	0.1	0.13	0.02	0.02	0.02	0	0.03	0	0.01	0.01	0.02	0.01	0.01	0.03	0.01	0.04	0.03	0.07	0	0	0	0	0	0	0.02	0	0	0	0
bin.1787	6.5	Acidobacteria	0.01	0.02	0.17	0.74	0.82	0.68	0.01	0.01	0.01	0	0	0	0	0.08	0.08	0.06	0	0	0	0	0	0	0	0	0	0	0	0	0	0	0	0	0	0	0	0	0	0	0	0	0	0	0	0	0	0	0
bin.1803	5	Planctomycetes/Phycisphaerae/Phycisphaerales/unclassified Phycisphaerales	0	0	0	0.02	0.01	0	0.05	0.08	0.09	0	0	0.03	0	0.14	0.18	0.14	0.01	0.01	0.03	0	0.15	0.17	0.02	0	0.02	0.02	0.01	0.02	0	0.01	0.01	0	0.01	0	0.01	0	0.03	0.03	0.03	0.06	0.07	0.18	0.03	0.15	0.17	0.08	0.13
bin.1821	3.4	Ignavibacteria/Ignavibacteriales/Ignavibacteriaceae/Ignavibacterium	0	0	0	0	0	0	0.01	0.01	0.01	0.04	0	0.01	0.01	0.02	0.01	0.01	0.01	0	0	0	0.02	0.01	0.01	0.01	0.02	0.02	0.03	0.02	0.04	0.07	0.04	0.04	0.03	0.03	0.1	0.02	0.02	0.04	0.05	0.03	0.04	0.04	0.01	0.05	0.05	0.05	0.04
bin.1832	5.4	Calditrichaeota/Calditrichae/Calditrichales	0	0	0	0	0	0	0	0	0	0.02	0.01	0.02	0.01	0	0	0	0	0	0	0.01	0.01	0	0.01	0.01	0.03	0.03	0.03	0.02	0.04	0.07	0.03	0.04	0.03	0.03	0.15	0.08	0.03	0.08	0.02	0.02	0.02	0.02	0.02	0.02	0.03	0.05	0.02
bin.1874	2.6	Verrucomicrobia/Opitutae/Opitutales/Opitutaceae/Opitutaceae bacterium BACL24 MAG-120322-bin51	0	0	0	0.01	0	0	0.03	0.03	0.02	0.01	0.01	0.01	0.01	0.02	0.02	0.03	0.05	0.02	0.09	0.29	0.11	0.16	0.08	0	0.11	0	0.01	0.01	0	0.02	0.03	0.03	0.03	0.05	0.04	0.08	0	0	0.01	0.01	0.01	0.02	0.13	0.03	0.01	0.01	0.01
bin.1956	4.1	Deltaproteobacteria	0	0	0	0.02	0.01	0.01	0.12	0.14	0.15	0	0.03	0.15	0.01	0.42	0.29	0.41	0.14	0.24	0.23	0.01	0.11	0.09	0.01	0	0.01	0	0	0	0.01	0	0.01	0.01	0	0.01	0.01	0	0.01	0	0	0	0	0.03	0	0.04	0.05	0	0.03
bin.2066	4.3	Gammaproteobacteria/Cellvibrionales/Spongiibacteraceae	0	0	0	0	0	0	0.34	0.2	0.14	0.02	0.21	0.08	0.09	0.01	0.02	0.05	0.19	0.37	0.18	0.28	0.07	0.05	0.1	0.06	0.07	0.04	0.11	0.07	0.08	0.12	0.05	0.1	0.03	0.01	0.01	0.01	0.01	0	0.01	0	0	0	0.01	0	0	0.01	0
bin.2078	4	Planctomycetes	0	0.01	0	0	0	0	0	0	0	0	0	0	0	0	0	0	0	0.01	0	0	0.01	0.01	0	0.06	0.01	0.02	0.03	0.02	0.06	0.03	0.03	0.04	0.04	0.09	0.12	0.24	0.01	0	0.01	0	0.01	0.01	0	0.01	0.01	0.01	0.01
bin.2122	3.2	Deltaproteobacteria/Desulfuromonadales/Geobacteraceae	0.01	0.02	0	0	0	0	0.04	0.02	0.02	0.09	0.19	0.04	0.13	0	0.01	0.01	0.07	0.09	0.03	0.13	0.01	0.01	0.06	0.22	0.07	0.02	0.14	0.07	0.14	0.09	0.09	0.14	0.07	0.03	0.02	0.01	0.02	0.01	0.02	0.01	0.01	0.01	0.02	0.02	0	0.01	0.01
bin.26	4	Betaproteobacteria/Betaproteobacteria bacterium SG8_40	0	0	0	0.05	0.04	0.03	0.03	0.04	0.04	0.01	0.02	0.05	0.01	0.08	0.07	0.05	0.01	0.01	0.01	0.01	0.02	0.03	0.18	0.02	0.11	0.06	0.03	0.06	0.01	0.03	0.04	0.01	0.04	0.01	0.01	0	0.12	0.09	0.12	0.2	0.2	0.21	0.19	0.16	0.32	0.21	0.23
bin.264	7.4	Planctomycetes	0	0	0	0.01	0.01	0.01	0.23	0.31	0.3	0	0.02	0.07	0	0.25	0.3	0.27	0.1	0.07	0.21	0.01	0.13	0.15	0.02	0	0.01	0.01	0.02	0.03	0.01	0.03	0.05	0.03	0.04	0.04	0.02	0	0.01	0	0	0	0.01	0.05	0	0.04	0.06	0.01	0.05
bin.292	6.2	Verrucomicrobia	0	0	0	0	0	0	0.08	0.08	0.09	0.01	0.07	0.09	0.03	0.1	0.07	0.09	0.05	0.15	0.07	0.04	0.1	0.08	0.07	0.07	0.06	0.06	0.09	0.05	0.11	0.09	0.06	0.09	0.05	0.03	0.03	0.01	0.09	0.03	0.05	0.03	0.05	0.05	0.03	0.07	0.05	0.04	0.06
bin.31	3	Gammaproteobacteria/Chromatiales	0	0	0	0	0	0	0	0	0	0	0	0	0	0	0	0	0	0	0	0	0.01	0.01	0.02	0.1	0.02	0.08	0.13	0.09	0.13	0.11	0.12	0.12	0.12	0.14	0.06	0.04	0.02	0.01	0	0	0.01	0.02	0.01	0.02	0.02	0.01	0.03
bin.405	4.5	Gammaproteobacteria/Xanthomonadales/Rhodanobacteraceae/Dokdonella/Dokdonella immobilis	0.01	0.01	0.01	0.02	0.02	0.02	0.05	0.04	0.05	0.03	0.03	0.07	0.02	0.05	0.06	0.06	0.07	0.1	0.07	0.02	0.02	0.02	0.04	0.01	0.01	0.02	0.03	0.03	0.05	0.04	0.04	0.08	0.03	0.02	0.01	0	0.01	0	0	0	0	0.01	0.01	0.01	0	0	0.01
bin.536	1.4	Archaea/Thaumarchaeota/Thaumarchaeota archaeon CSP1-1	0.04	0.06	0.17	0.32	0.19	0.24	0	0	0	0	0	0	0	0.02	0.01	0.01	0	0	0	0	0	0	0	0	0	0	0	0	0	0	0	0	0	0	0	0	0	0	0	0	0	0	0	0	0	0	0
bin.56	2.3	Epsilonproteobacteria/Campylobacterales/Thiovulaceae/Sulfurimonas	0.01	0.07	0.05	0.04	0.01	0.01	0	0	0.01	0.01	0.01	0	0.02	0	0	0.01	0.01	0.01	0.01	0	0.01	0.01	0	0.01	0.01	0.01	0	0	0.02	0.01	0.01	0	0.01	0.03	0.01	0.03	0.01	0.01	0.02	0	0	0	0.01	0.02	0.01	0.01	0
bin.599	2.9	Unclassified organism	0	0	0	0	0	0	0	0	0	0	0	0	0	0	0	0	0	0	0	0	0	0	0	0	0	0	0	0	0	0	0	0	0	0.1	0.05	0.23	0	0	0	0	0	0	0	0	0	0	0
bin.629	4	Actinobacteria	0	0	0	0	0.01	0.01	0.05	0.02	0.03	0.01	0	0.06	0	0.05	0.03	0.04	0.02	0.01	0.01	0	0.02	0.02	0.03	0.01	0.07	0.02	0.01	0.01	0.02	0.15	0.02	0.05	0.03	0.01	0.02	0	0.03	0.01	0.03	0.02	0.02	0.03	0.02	0.06	0.01	0.01	0.03
bin.671	3.2	Planctomycetes/Phycisphaerae/Phycisphaerales/Phycisphaeraceae/Phycisphaera/unclassified Phycisphaera/Phycisphaera sp. TMED9	0	0	0	0	0	0	0.01	0.01	0.01	0.02	0.01	0	0.02	0	0	0.01	0	0.01	0	0	0.01	0.01	0	0	0	0	0	0.01	0.01	0.01	0.01	0.01	0.01	0.07	0.05	0.09	0	0	0	0	0	0	0	0	0	0	0
bin.687	5.6	Alphaproteobacteria/Rhodospirillales/Rhodospirillaceae	0.1	0.23	0.18	0.16	0.19	0.2	0.07	0.07	0.06	0.01	0.01	0.06	0.01	0.05	0.07	0.05	0.03	0.01	0.04	0.02	0.04	0.05	0.07	0	0.06	0.02	0.01	0.04	0	0.01	0.04	0.01	0.05	0.03	0.07	0.01	0.05	0.15	0.14	0.25	0.21	0.2	0.15	0.14	0.15	0.19	0.16
bin.701	3.4	Alphaproteobacteria/Rhodobacterales/Rhodobacteraceae	0	0	0	0	0	0	0	0	0	0	0	0	0	0	0	0	0	0	0	0	0	0	0	0	0	0	0	0.01	0	0	0.02	0.01	0.03	0.04	0.05	0.01	0	0.02	0	0	0	0.01	0	0.01	0	0	0
bin.775	3.2	Gemmatimonadetes/Gemmatimonadetes <class>/Gemmatimonadales	0	0.01	0.04	0.2	0.15	0.16	0.03	0.05	0.06	0	0	0.03	0	0.2	0.14	0.15	0.01	0.01	0.01	0	0.01	0.01	0	0	0	0	0	0	0	0	0	0	0	0	0	0	0	0	0	0	0	0.01	0	0.02	0	0	0
bin.782	4.3	Unclassified bacteria	0	0	0	0	0	0	0	0	0	0	0	0	0	0	0	0	0	0	0	0	0	0	0.02	0.02	0.03	0.03	0.01	0.02	0.02	0.02	0.03	0.02	0.03	0.02	0.07	0.07	0.03	0.03	0.01	0.03	0.04	0.01	0.02	0	0.04	0.08	0.02
bin.828	3.3	Unclassified bacteria	0.03	0.07	0.07	0.14	0.15	0.16	0.05	0.06	0.07	0.01	0	0.06	0	0.07	0.11	0.07	0.03	0.01	0.08	0.02	0.08	0.11	0.01	0	0.01	0	0	0.01	0	0.01	0.01	0.01	0.02	0.01	0	0	0	0	0	0.01	0	0	0.01	0	0	0	0.01
bin.941	5.3	Bacteroidetes/Cytophagia/Cytophagales/Fulvivirgaceae/Fulvivirga	0	0	0	0.04	0.03	0.03	0.13	0.11	0.12	0	0.03	0.16	0.01	0.09	0.1	0.07	0.06	0.02	0.07	0.05	0.12	0.14	0.11	0.01	0.16	0.03	0.02	0.05	0	0.03	0.06	0.02	0.04	0.01	0.02	0	0.04	0.01	0.06	0.13	0.12	0.16	0.11	0.09	0.1	0.11	0.15
bin.962	3.9	Verrucomicrobia/Spartobacteria/Spartobacteria bacterium LR76	0	0	0	0	0	0	0	0	0	0	0	0	0	0	0	0	0	0	0	0	0	0	0	0	0	0	0	0	0	0	0.01	0	0.01	0.13	0.01	0.27	0	0	0	0	0	0	0	0	0	0	0
bin.967	3.8	Alphaproteobacteria/Rhodobacterales/Rhodobacteraceae/Sulfitobacter/Sulfitobacter sp. JL08	0	0	0	0	0	0	0.01	0.01	0	0.01	0.01	0.01	0.02	0	0	0.01	0.01	0.04	0.02	0.05	0.01	0	0.02	0.04	0.02	0.03	0.03	0.04	0.07	0.05	0.03	0.06	0.03	0.03	0.01	0.01	0.02	0	0.01	0	0.01	0.01	0.01	0.01	0	0.01	0.01
[truncated: 12 more columns]

## Sheet: KEGG classifications
#KEGG dataset (table shows # bases aligned)	Category	KEGG MODULE	KEGG KO	Entry name	bin.1609	bin.264	bin.1186	bin.1642	bin.405	bin.1476	bin.1787	bin.1203	bin.536	bin.701	bin.1166	bin.828	bin.134	bin.1492	bin.2078	bin.26	bin.31	bin.1821	bin.1832	bin.967	bin.56	bin.1393	bin.599	bin.1551	bin.1241	bin.2122	bin.629	bin.782	bin.292	bin.775	bin.941	bin.1230	bin.1874	bin.1591	bin.1248	bin.1413	bin.962	bin.671	bin.1744	bin.1135	bin.1956	bin.2066	bin.1803	bin.687	bin.1594
Metabolism	Carbohydrate metabolism	ko00010 Glycolysis / Gluconeogenesis	K00001	alcohol dehydrogenase [EC:1.1.1.1]	0	0	0	0	0	0	0	0	0	0	0	0	0	0	0	0	0	0	0	0	0	0	0	0	0	0	0	0	0	0	0	0	0	0	0	0	0	0	0	78082	0	0	0	0	0
Metabolism	Carbohydrate metabolism	ko00010 Glycolysis / Gluconeogenesis	K00121	S-(hydroxymethyl)glutathione dehydrogenase / alcohol dehydrogenase [EC:1.1.1.284 1.1.1.1]	0	0	0	0	17310	0	1989	0	0	4465	0	0	0	0	0	0	42682	0	0	2127	0	0	0	0	0	0	0	0	0	0	0	0	0	0	0	0	0	0	0	0	145535	3526	0	0	0
Metabolism	Carbohydrate metabolism	ko00010 Glycolysis / Gluconeogenesis	K00128	aldehyde dehydrogenase (NAD+) [EC:1.2.1.3]	0	0	0	0	0	0	11932	0	0	5647	0	0	3233	0	0	0	0	8016	12152	37001	0	5422	0	25662	0	14190	0	0	0	0	5602	0	0	0	0	0	0	22459	0	0	0	15240	0	0	0
Metabolism	Carbohydrate metabolism	ko00010 Glycolysis / Gluconeogenesis	K00134	glyceraldehyde 3-phosphate dehydrogenase [EC:1.2.1.12]	0	0	0	0	13844	0	0	6447	0	3546	0	0	6084	0	0	0	0	19796	0	1645	0	5099	0	7954	0	0	0	0	0	0	11234	0	0	0	0	0	0	0	97584	0	0	8149	0	0	0
Metabolism	Carbohydrate metabolism	ko00010 Glycolysis / Gluconeogenesis	K00161	pyruvate dehydrogenase E1 component alpha subunit [EC:1.2.4.1]	0	0	0	0	0	0	0	0	0	2756	0	0	6066	0	0	0	0	0	0	2700	0	3058	0	4667	0	0	0	0	0	0	4760	0	0	0	0	0	0	0	0	0	0	0	0	0	0
Metabolism	Carbohydrate metabolism	ko00010 Glycolysis / Gluconeogenesis	K00162	pyruvate dehydrogenase E1 component beta subunit [EC:1.2.4.1]	0	0	0	8241	0	0	0	0	0	0	0	0	9726	0	0	0	0	0	0	2700	0	2129	0	3088	0	0	0	0	0	0	20729	0	0	0	0	0	0	0	0	0	0	0	0	0	0
Metabolism	Carbohydrate metabolism	ko00010 Glycolysis / Gluconeogenesis	K00163	pyruvate dehydrogenase E1 component [EC:1.2.4.1]	9015	0	76511	0	25120	0	0	0	0	0	0	16508	0	0	0	0	24490	1893	0	0	0	0	0	0	0	0	0	19650	0	0	0	0	0	0	0	0	0	0	0	0	0	4197	0	0	0
Metabolism	Carbohydrate metabolism	ko00010 Glycolysis / Gluconeogenesis	K00169	pyruvate ferredoxin oxidoreductase alpha subunit [EC:1.2.7.1]	0	0	0	0	0	0	0	0	0	0	0	0	0	0	0	0	0	0	0	0	0	0	0	0	0	5015	0	0	0	0	0	0	0	0	0	0	0	0	0	0	0	7685	0	0	13524
Metabolism	Carbohydrate metabolism	ko00010 Glycolysis / Gluconeogenesis	K00170	pyruvate ferredoxin oxidoreductase beta subunit [EC:1.2.7.1]	0	0	0	0	0	0	0	0	0	0	0	0	0	0	0	0	0	0	0	0	0	0	0	0	0	10030	0	0	0	0	0	0	0	0	0	0	0	0	0	0	0	0	0	0	0
Metabolism	Carbohydrate metabolism	ko00010 Glycolysis / Gluconeogenesis	K00172	pyruvate ferredoxin oxidoreductase gamma subunit [EC:1.2.7.1]	0	0	0	0	0	0	0	0	0	0	0	0	0	0	0	0	0	0	0	0	0	0	0	0	0	5015	0	0	0	0	0	0	0	0	0	0	0	0	0	0	0	0	0	0	0
Metabolism	Carbohydrate metabolism	ko00010 Glycolysis / Gluconeogenesis	K00174	2-oxoglutarate/2-oxoacid ferredoxin oxidoreductase subunit alpha [EC:1.2.7.3 1.2.7.11]	0	0	0	0	0	0	0	0	3671	0	0	0	0	0	0	0	0	0	0	0	0	0	0	5669	0	0	0	0	0	0	0	0	0	0	0	0	0	0	0	0	0	0	0	0	0
Metabolism	Carbohydrate metabolism	ko00010 Glycolysis / Gluconeogenesis	K00175	2-oxoglutarate/2-oxoacid ferredoxin oxidoreductase subunit beta [EC:1.2.7.3 1.2.7.11]	0	0	0	0	0	0	0	0	0	0	0	0	0	0	0	0	0	0	0	0	0	0	0	5669	0	0	0	0	0	0	0	0	0	0	0	0	0	0	0	0	0	0	0	0	0
Metabolism	Carbohydrate metabolism	ko00010 Glycolysis / Gluconeogenesis	K00382	dihydrolipoamide dehydrogenase [EC:1.8.1.4]	6984	0	0	0	0	0	0	0	0	20709	0	7878	58405	0	0	20807	0	8013	7935	19252	0	10107	0	5962	20010	0	0	14861	0	0	9086	0	0	0	0	0	0	0	0	0	44924	0	0	0	0
Metabolism	Carbohydrate metabolism	ko00010 Glycolysis / Gluconeogenesis	K00627	pyruvate dehydrogenase E2 component (dihydrolipoamide acetyltransferase) [EC:2.3.1.12]	0	0	0	0	0	0	0	0	0	6305	0	15757	0	0	0	0	0	0	0	0	0	5099	0	4667	0	0	0	0	0	0	3472	0	0	0	0	0	0	0	0	0	0	0	0	3766	0
Metabolism	Carbohydrate metabolism	ko00010 Glycolysis / Gluconeogenesis	K00845	glucokinase [EC:2.7.1.2]	0	0	0	0	0	0	0	0	0	0	0	0	0	0	0	0	0	21192	3963	3656	13646	6456	0	0	0	0	0	0	0	0	105761	0	0	0	0	0	26913	0	0	0	0	0	15627	0	0
Metabolism	Carbohydrate metabolism	ko00010 Glycolysis / Gluconeogenesis	K00850	6-phosphofructokinase 1 [EC:2.7.1.11]	0	0	0	0	0	0	0	0	0	0	0	0	5436	0	0	0	0	0	0	0	0	2239	0	3469	26057	0	0	0	0	0	0	0	0	0	0	0	0	0	0	0	0	0	0	0	0
Metabolism	Carbohydrate metabolism	ko00010 Glycolysis / Gluconeogenesis	K00873	pyruvate kinase [EC:2.7.1.40]	0	0	0	0	0	0	0	0	0	0	0	0	3233	0	0	0	0	0	0	5244	0	0	0	3153	0	0	0	0	0	0	4711	0	0	14681	0	0	0	0	0	0	0	0	0	0	0
Metabolism	Carbohydrate metabolism	ko00010 Glycolysis / Gluconeogenesis	K00895	diphosphate-dependent phosphofructokinase [EC:2.7.1.90]	5779	0	0	0	0	0	0	0	0	0	0	9256	0	0	0	0	0	0	0	0	0	0	0	0	0	0	0	0	19116	0	0	0	0	0	0	0	0	0	0	0	0	0	0	0	0
Metabolism	Carbohydrate metabolism	ko00010 Glycolysis / Gluconeogenesis	K00927	phosphoglycerate kinase [EC:2.7.2.3]	0	0	0	0	0	0	0	0	0	0	0	0	0	0	0	0	0	0	0	2700	0	2129	0	2768	26021	0	0	0	0	0	3622	0	0	0	0	0	0	0	0	0	0	0	0	0	0
Metabolism	Carbohydrate metabolism	ko00010 Glycolysis / Gluconeogenesis	K01006	pyruvate, orthophosphate dikinase [EC:2.7.9.1]	0	0	37526	0	0	0	29172	0	0	0	0	9672	0	0	0	0	0	0	34529	0	0	0	0	3088	0	0	48068	9408	0	0	31586	0	0	0	0	0	5640	0	0	0	0	0	0	0	0
Metabolism	Carbohydrate metabolism	ko00010 Glycolysis / Gluconeogenesis	K01007	pyruvate, water dikinase [EC:2.7.9.2]	0	0	0	0	54948	0	18233	0	0	20836	0	29996	0	0	0	0	36656	0	0	0	0	0	0	0	0	0	59268	0	0	0	5976	0	0	0	0	0	0	0	54300	0	0	7878	0	16736	0
Metabolism	Carbohydrate metabolism	ko00010 Glycolysis / Gluconeogenesis	K01568	pyruvate decarboxylase [EC:4.1.1.1]	0	0	0	0	0	0	0	0	0	0	0	0	0	22056	0	0	0	0	0	0	0	0	0	0	0	0	0	0	0	0	0	0	0	0	0	31809	0	0	0	0	0	0	0	0	0
Metabolism	Carbohydrate metabolism	ko00010 Glycolysis / Gluconeogenesis	K01596	phosphoenolpyruvate carboxykinase (GTP) [EC:4.1.1.32]	0	0	0	0	0	0	0	0	0	0	0	0	0	0	0	10075	11081	0	0	0	0	0	0	0	0	32564	0	4593	0	0	0	0	0	0	0	0	0	0	0	0	0	0	0	0	0
Metabolism	Carbohydrate metabolism	ko00010 Glycolysis / Gluconeogenesis	K01610	phosphoenolpyruvate carboxykinase (ATP) [EC:4.1.1.49]	0	0	0	0	0	0	0	0	0	4203	0	0	2591	0	0	0	0	13289	10101	14847	9387	7404	0	16464	0	16282	0	0	0	0	3472	0	0	0	0	0	0	0	0	0	0	3081	0	0	0
Metabolism	Carbohydrate metabolism	ko00010 Glycolysis / Gluconeogenesis	K01623	fructose-bisphosphate aldolase, class I [EC:4.1.2.13]	0	0	0	0	0	0	0	0	0	0	0	0	0	0	0	14655	0	0	0	2700	0	0	0	0	0	0	0	0	0	0	0	0	0	0	0	0	0	0	0	0	0	0	0	0	0
Metabolism	Carbohydrate metabolism	ko00010 Glycolysis / Gluconeogenesis	K01624	fructose-bisphosphate aldolase, class II [EC:4.1.2.13]	0	0	0	0	0	0	0	95586	0	1619	0	0	0	0	0	0	0	0	0	0	0	15670	0	3088	0	0	0	0	0	0	30312	0	0	0	0	0	0	0	0	0	0	0	0	0	0
Metabolism	Carbohydrate metabolism	ko00010 Glycolysis / Gluconeogenesis	K01689	enolase [EC:4.2.1.11]	0	0	0	0	0	0	0	0	0	4325	0	0	1212	0	0	0	0	27844	0	15483	3906	0	0	2781	0	0	0	0	0	0	0	0	0	0	0	0	0	0	0	0	0	0	0	0	0
Metabolism	Carbohydrate metabolism	ko00010 Glycolysis / Gluconeogenesis	K01785	aldose 1-epimerase [EC:5.1.3.3]	0	0	0	26815	0	0	0	0	0	2685	0	0	0	0	0	0	0	0	0	0	0	23646	0	2573	0	0	0	0	0	0	45239	0	0	0	0	0	25709	0	0	0	0	0	0	0	0
Metabolism	Carbohydrate metabolism	ko00010 Glycolysis / Gluconeogenesis	K01803	triosephosphate isomerase (TIM) [EC:5.3.1.1]	0	0	0	4354	0	0	3762	0	0	0	0	0	0	0	0	0	0	0	0	0	0	0	25356	0	0	0	0	0	29562	0	4821	0	0	0	0	0	32456	0	0	0	0	0	0	0	4846
Metabolism	Carbohydrate metabolism	ko00010 Glycolysis / Gluconeogenesis	K01810	glucose-6-phosphate isomerase [EC:5.3.1.9]	0	0	0	0	7948	0	0	0	0	0	0	21254	0	0	0	11319	0	0	0	2349	0	2239	0	3153	0	0	0	18852	0	0	5717	0	0	0	0	0	4212	0	0	0	0	2007	0	0	0
Metabolism	Carbohydrate metabolism	ko00010 Glycolysis / Gluconeogenesis	K01834	2,3-bisphosphoglycerate-dependent phosphoglycerate mutase [EC:5.4.2.11]	0	0	0	0	0	0	0	0	0	0	0	3486	0	0	0	0	0	21152	0	0	0	0	0	0	0	0	0	0	0	0	5976	0	0	0	0	0	0	0	0	0	0	0	0	0	0
Metabolism	Carbohydrate metabolism	ko00010 Glycolysis / Gluconeogenesis	K01835	phosphoglucomutase [EC:5.4.2.2]	0	0	0	0	0	0	0	0	0	0	0	0	0	0	0	22638	0	0	10101	0	0	4459	0	2764	0	0	0	0	0	0	3622	0	0	0	0	0	0	0	0	0	0	0	0	1113	0
Metabolism	Carbohydrate metabolism	ko00010 Glycolysis / Gluconeogenesis	K01895	acetyl-CoA synthetase [EC:6.2.1.1]	22708	0	0	0	18519	0	0	0	0	0	0	0	7218	0	0	0	19079	33302	0	5029	0	0	0	3088	56773	0	0	0	0	0	4980	0	0	0	0	0	0	0	0	0	0	3512	9463	0	9265
Metabolism	Carbohydrate metabolism	ko00010 Glycolysis / Gluconeogenesis	K03737	pyruvate-ferredoxin/flavodoxin oxidoreductase [EC:1.2.7.1 1.2.7.-]	0	0	0	0	0	0	0	0	0	0	0	0	0	0	0	0	0	0	0	0	0	0	53796	2866	0	0	0	0	0	0	0	0	0	0	0	0	0	0	0	0	0	19205	0	0	0
Metabolism	Carbohydrate metabolism	ko00010 Glycolysis / Gluconeogenesis	K03841	fructose-1,6-bisphosphatase I [EC:3.1.3.11]	0	0	0	0	0	0	0	0	0	0	0	0	13423	0	0	0	0	12961	0	0	0	2181	0	2977	0	0	0	0	0	0	4095	0	0	0	35623	0	0	0	0	0	0	0	0	0	0
Metabolism	Carbohydrate metabolism	ko00010 Glycolysis / Gluconeogenesis	K11532	fructose-1,6-bisphosphatase II / sedoheptulose-1,7-bisphosphatase [EC:3.1.3.11 3.1.3.37]	0	0	0	0	0	0	0	0	0	3234	0	0	0	0	0	0	0	0	0	0	0	0	0	0	0	0	0	0	0	0	0	0	0	0	0	0	0	0	0	0	0	0	0	0	0
Metabolism	Carbohydrate metabolism	ko00010 Glycolysis / Gluconeogenesis	K11645	fructose-bisphosphate aldolase, class I [EC:4.1.2.13]	0	0	27184	0	0	0	0	0	0	0	0	0	0	0	0	0	0	0	0	0	0	2978	0	0	19394	0	0	0	0	0	4072	0	0	0	0	0	0	0	0	0	0	0	0	0	0
Metabolism	Carbohydrate metabolism	ko00010 Glycolysis / Gluconeogenesis	K12957	alcohol/geraniol dehydrogenase (NADP+) [EC:1.1.1.2 1.1.1.183]	0	0	0	0	0	0	0	0	0	0	0	0	0	0	0	0	0	0	0	0	0	0	0	3024	0	0	0	0	0	0	0	0	0	0	0	0	17515	0	0	0	0	0	0	0	0
Metabolism	Carbohydrate metabolism	ko00010 Glycolysis / Gluconeogenesis	K13953	alcohol dehydrogenase, propanol-preferring [EC:1.1.1.1]	0	0	0	4170	0	0	0	0	0	0	0	0	0	0	0	0	0	0	0	0	0	0	0	0	0	0	0	18553	0	0	0	0	0	2566	0	0	0	0	0	0	0	0	0	12231	0
Metabolism	Carbohydrate metabolism	ko00010 Glycolysis / Gluconeogenesis	K13979	alcohol dehydrogenase (NADP+) [EC:1.1.1.2]	0	0	0	0	0	0	0	0	0	0	0	0	0	0	0	0	0	0	0	0	0	0	0	0	0	35386	0	0	0	0	0	0	0	0	0	0	0	0	0	0	0	6083	0	0	0
Metabolism	Carbohydrate metabolism	ko00010 Glycolysis / Gluconeogenesis	K15633	2,3-bisphosphoglycerate-independent phosphoglycerate mutase [EC:5.4.2.12]	27951	0	0	0	0	0	0	0	0	0	0	0	0	0	0	0	0	0	0	2839	0	3004	0	4667	0	0	0	33982	0	0	0	0	0	0	0	0	0	0	0	0	0	3081	0	0	0
Metabolism	Carbohydrate metabolism	ko00010 Glycolysis / Gluconeogenesis	K15778	phosphomannomutase / phosphoglucomutase [EC:5.4.2.8 5.4.2.2]	0	0	0	0	0	0	0	0	0	3130	0	0	0	0	0	0	0	0	0	1746	0	0	0	0	0	0	0	0	0	0	0	0	0	0	0	0	0	0	0	0	0	0	0	0	0
Metabolism	Carbohydrate metabolism	ko00010 Glycolysis / Gluconeogenesis	K16370	6-phosphofructokinase 2 [EC:2.7.1.11]	0	0	0	0	0	0	0	0	0	71106	0	0	0	0	0	0	0	0	0	0	0	0	0	0	0	0	0	0	0	0	0	0	0	3642	0	0	0	0	0	0	0	0	0	0	25107
Metabolism	Carbohydrate metabolism	ko00010 Glycolysis / Gluconeogenesis	K20866	glucose-1-phosphatase [EC:3.1.3.10]	0	0	0	0	0	0	0	0	0	0	0	0	0	0	0	0	0	31374	0	0	0	3868	0	0	0	0	0	0	0	0	0	0	0	0	0	0	0	0	0	0	0	0	0	0	0
Metabolism	Carbohydrate metabolism	ko00010 Glycolysis / Gluconeogenesis	K21071	ATP-dependent phosphofructokinase / diphosphate-dependent phosphofructokinase [EC:2.7.1.11 2.7.1.90]	0	0	0	10915	0	0	0	0	0	0	0	0	0	0	0	7567	62318	12229	4803	0	0	2129	0	2730	0	5653	0	7518	0	0	4821	0	0	0	0	0	0	0	0	0	0	5471	0	0	0
Metabolism	Carbohydrate metabolism	ko00010 Glycolysis / Gluconeogenesis	K24012	acetate---CoA ligase (ADP-forming) [EC:6.2.1.13]	0	0	0	16608	0	0	0	0	0	0	0	0	0	0	0	0	0	0	0	0	0	0	0	0	0	0	0	0	0	0	0	0	0	0	0	0	0	0	0	0	0	0	0	0	0
Metabolism	Carbohydrate metabolism	ko00020 Citrate cycle (TCA cycle)	K00024	malate dehydrogenase [EC:1.1.1.37]	30344	0	0	0	8244	0	0	0	0	2986	0	20476	1916	0	0	0	42682	0	0	0	0	6411	0	0	0	33551	0	0	0	0	3622	0	0	0	0	0	21624	0	0	0	0	7626	0	0	0
Metabolism	Carbohydrate metabolism	ko00020 Citrate cycle (TCA cycle)	K00030	isocitrate dehydrogenase (NAD+) [EC:1.1.1.41]	0	0	0	0	0	0	0	0	0	0	0	0	0	0	0	0	0	0	0	0	0	0	0	0	0	0	0	13560	0	0	0	0	0	0	0	0	0	0	0	0	0	5176	0	0	0
Metabolism	Carbohydrate metabolism	ko00020 Citrate cycle (TCA cycle)	K00031	isocitrate dehydrogenase [EC:1.1.1.42]	8811	9496	0	0	0	30404	0	0	0	5987	0	7573	0	0	0	0	43455	0	0	24498	0	3058	0	6553	2085	0	0	0	0	0	7086	0	0	0	0	0	28453	6414	0	16225	0	7091	0	0	35027
Metabolism	Carbohydrate metabolism	ko00020 Citrate cycle (TCA cycle)	K00116	malate dehydrogenase (quinone) [EC:1.1.5.4]	0	0	0	0	0	0	0	0	0	0	0	0	0	0	0	0	0	0	0	0	0	0	0	0	0	0	0	0	0	0	0	0	0	0	0	0	118939	0	0	0	0	0	0	0	0
Metabolism	Carbohydrate metabolism	ko00020 Citrate cycle (TCA cycle)	K00164	2-oxoglutarate dehydrogenase E1 component [EC:1.2.4.2]	0	0	0	0	0	0	0	0	0	0	0	0	2454	0	0	0	0	0	0	2659	0	2978	0	3142	0	0	0	0	0	0	4980	0	0	0	0	0	0	0	0	0	0	0	0	0	0
Metabolism	Carbohydrate metabolism	ko00020 Citrate cycle (TCA cycle)	K00239	succinate dehydrogenase / fumarate reductase, flavoprotein subunit [EC:1.3.5.1 1.3.5.4]	0	0	0	0	0	0	0	16760	0	2986	0	0	0	0	0	0	0	0	0	1964	0	21876	0	0	0	0	0	0	0	0	0	0	0	0	0	0	0	0	0	0	0	0	0	0	0
Metabolism	Carbohydrate metabolism	ko00020 Citrate cycle (TCA cycle)	K00240	succinate dehydrogenase / fumarate reductase, iron-sulfur subunit [EC:1.3.5.1 1.3.5.4]	0	0	0	0	0	0	0	0	0	2986	0	0	0	0	0	0	0	0	0	1964	5727	0	0	0	0	0	0	0	0	0	0	0	0	0	0	0	0	0	0	0	0	0	0	0	0
Metabolism	Carbohydrate metabolism	ko00020 Citrate cycle (TCA cycle)	K00241	succinate dehydrogenase / fumarate reductase, cytochrome b subunit	0	0	0	0	0	0	0	0	0	0	0	0	0	0	0	0	0	0	0	1185	0	0	0	4532	0	0	0	0	0	0	0	0	0	0	0	0	0	0	0	0	0	0	0	0	0
Metabolism	Carbohydrate metabolism	ko00020 Citrate cycle (TCA cycle)	K00242	succinate dehydrogenase / fumarate reductase, membrane anchor subunit	0	0	0	0	0	0	0	0	0	0	0	0	0	0	0	0	0	0	0	7111	0	0	0	0	0	0	0	0	0	0	0	0	0	0	0	0	0	0	0	0	0	0	0	0	0
Metabolism	Carbohydrate metabolism	ko00020 Citrate cycle (TCA cycle)	K00244	fumarate reductase flavoprotein subunit [EC:1.3.5.4]	0	0	0	0	0	11397	0	0	0	0	0	0	0	0	0	0	0	0	0	0	0	0	0	0	0	0	0	0	0	0	0	0	0	0	0	0	0	0	0	0	0	0	0	0	0
Metabolism	Carbohydrate metabolism	ko00020 Citrate cycle (TCA cycle)	K00245	fumarate reductase iron-sulfur subunit [EC:1.3.5.4]	0	0	0	0	0	0	0	0	0	0	0	0	0	0	0	0	0	0	0	0	0	0	0	0	0	0	0	0	0	0	0	0	0	0	0	0	0	0	0	0	0	0	0	0	0
Metabolism	Carbohydrate metabolism	ko00020 Citrate cycle (TCA cycle)	K00247	fumarate reductase subunit D	0	0	0	0	0	0	0	0	0	0	0	0	0	0	0	0	27738	0	0	0	0	0	0	0	0	0	0	0	0	0	0	0	0	0	0	0	0	0	0	0	0	0	0	0	0
Metabolism	Carbohydrate metabolism	ko00020 Citrate cycle (TCA cycle)	K00658	2-oxoglutarate dehydrogenase E2 component (dihydrolipoamide succinyltransferase) [EC:2.3.1.61]	0	0	0	0	0	0	0	0	0	0	0	0	5885	0	0	0	0	0	0	2659	0	2978	0	5977	39099	0	0	0	0	0	3622	0	0	0	0	0	0	0	0	0	0	0	0	0	0
Metabolism	Carbohydrate metabolism	ko00020 Citrate cycle (TCA cycle)	K01647	citrate synthase [EC:2.3.3.1]	0	0	18167	0	0	11397	42848	0	0	0	0	0	1212	0	0	0	0	0	0	57043	0	4459	0	2781	0	0	0	0	0	0	7837	0	0	0	0	0	0	0	0	0	0	5621	0	0	0
Metabolism	Carbohydrate metabolism	ko00020 Citrate cycle (TCA cycle)	K01676	fumarate hydratase, class I [EC:4.2.1.2]	0	0	0	0	0	0	0	0	0	0	0	0	0	0	0	44203	0	0	0	0	0	0	41195	2768	0	0	0	0	0	0	0	0	0	0	0	0	0	0	0	0	0	3387	0	0	0
Metabolism	Carbohydrate metabolism	ko00020 Citrate cycle (TCA cycle)	K01677	fumarate hydratase subunit alpha [EC:4.2.1.2]	0	0	0	0	0	0	0	0	0	2761	0	0	0	0	0	0	0	0	0	0	0	0	0	0	0	0	0	0	0	0	0	0	0	0	0	0	0	0	0	0	0	0	0	0	0
Metabolism	Carbohydrate metabolism	ko00020 Citrate cycle (TCA cycle)	K01678	fumarate hydratase subunit beta [EC:4.2.1.2]	0	0	0	0	0	0	0	0	0	2761	0	0	0	0	0	0	0	0	0	0	0	0	0	0	0	0	0	0	0	0	0	0	0	0	0	0	0	0	0	0	0	0	0	0	0
Metabolism	Carbohydrate metabolism	ko00020 Citrate cycle (TCA cycle)	K01679	fumarate hydratase, class II [EC:4.2.1.2]	2730	0	0	0	0	0	0	0	0	2756	0	0	4722	0	0	0	0	0	21023	2297	0	3004	0	9231	10762	0	0	0	48020	0	4821	0	0	0	0	0	0	0	0	0	0	0	0	0	0
Metabolism	Carbohydrate metabolism	ko00020 Citrate cycle (TCA cycle)	K01681	aconitate hydratase [EC:4.2.1.3]	8811	0	4248	0	0	0	0	0	0	18158	0	0	3798	0	0	0	33059	0	0	2456	0	0	48364	3036	67324	0	0	16804	0	0	10097	0	0	0	0	0	0	0	0	0	17542	0	33831	0	0
Metabolism	Carbohydrate metabolism	ko00020 Citrate cycle (TCA cycle)	K01682	aconitate hydratase 2 / 2-methylisocitrate dehydratase [EC:4.2.1.3 4.2.1.99]	0	0	0	0	16093	0	0	0	0	0	0	0	0	0	0	0	0	0	0	0	0	0	0	0	0	39988	0	0	0	0	0	0	0	0	0	0	0	0	0	0	0	6541	0	0	0
Metabolism	Carbohydrate metabolism	ko00020 Citrate cycle (TCA cycle)	K01902	succinyl-CoA synthetase alpha subunit [EC:6.2.1.5]	0	0	0	0	0	0	0	0	0	2986	0	0	3907	0	0	0	0	0	0	5319	0	3058	0	2797	0	0	0	0	0	0	5602	0	0	0	0	0	0	0	0	0	0	0	0	0	0
Metabolism	Carbohydrate metabolism	ko00020 Citrate cycle (TCA cycle)	K01903	succinyl-CoA synthetase beta subunit [EC:6.2.1.5]	0	0	0	0	0	0	0	0	0	2986	0	0	3481	0	0	0	0	7802	0	1185	0	4459	0	7423	9380	0	0	0	0	0	5617	0	0	0	0	0	0	0	0	0	0	0	0	0	0
Metabolism	Carbohydrate metabolism	ko00020 Citrate cycle (TCA cycle)	K01958	pyruvate carboxylase [EC:6.4.1.1]	0	0	0	0	0	0	0	0	0	7110	0	0	4578	0	0	4287	0	0	0	4857	0	0	0	0	0	0	0	0	0	0	0	0	0	0	0	0	0	0	0	0	0	0	0	0	0
Metabolism	Carbohydrate metabolism	ko00020 Citrate cycle (TCA cycle)	K01960	pyruvate carboxylase subunit B [EC:6.4.1.1]	0	0	0	0	0	0	0	0	0	0	0	0	0	0	0	0	0	0	0	0	0	0	0	0	0	0	0	0	0	0	6891	0	0	0	0	0	0	0	0	0	0	0	0	0	0
Metabolism	Carbohydrate metabolism	ko00020 Citrate cycle (TCA cycle)	K15231	ATP-citrate lyase beta-subunit [EC:2.3.3.8]	0	0	0	0	0	0	0	0	0	0	0	0	0	0	0	0	0	0	0	0	5351	0	0	0	0	0	0	0	0	0	0	0	0	0	0	0	0	0	0	0	0	0	0	0	0
Metabolism	Carbohydrate metabolism	ko00030 Pentose phosphate pathway	K00033	6-phosphogluconate dehydrogenase [EC:1.1.1.44 1.1.1.343]	10224	0	0	0	0	0	0	39800	0	0	0	3489	0	0	0	0	0	11022	0	47139	0	0	0	0	0	0	0	0	0	0	0	0	0	0	0	0	0	0	0	0	0	48774	0	0	0
Metabolism	Carbohydrate metabolism	ko00030 Pentose phosphate pathway	K00034	glucose 1-dehydrogenase [EC:1.1.1.47]	0	0	0	0	0	0	0	0	0	0	0	0	0	0	0	0	0	0	0	0	0	2469	0	0	0	0	0	0	0	0	8195	0	0	0	0	0	0	0	0	0	0	0	0	27990	0
Metabolism	Carbohydrate metabolism	ko00030 Pentose phosphate pathway	K00036	glucose-6-phosphate 1-dehydrogenase [EC:1.1.1.49 1.1.1.363]	0	0	0	0	0	0	0	0	0	0	0	0	0	0	0	0	0	0	0	2349	0	7529	0	0	0	0	0	0	0	0	3910	0	0	0	0	0	0	0	0	0	0	4047	0	0	0
Metabolism	Carbohydrate metabolism	ko00030 Pentose phosphate pathway	K00117	quinoprotein glucose dehydrogenase [EC:1.1.5.2]	0	64545	0	0	0	0	11741	0	0	0	0	0	0	0	0	0	0	0	0	0	0	48328	0	0	0	0	0	0	0	0	118713	0	0	0	15529	0	0	0	0	0	0	0	0	0	0
Metabolism	Carbohydrate metabolism	ko00030 Pentose phosphate pathway	K00615	transketolase [EC:2.2.1.1]	18738	0	0	0	13844	0	0	0	0	2756	0	0	0	0	0	0	0	18277	9480	1645	2128	3018	0	0	49788	36852	0	0	14442	42708	6886	0	0	0	0	0	0	0	0	0	0	4545	0	0	0
Metabolism	Carbohydrate metabolism	ko00030 Pentose phosphate pathway	K00616	transaldolase [EC:2.2.1.2]	0	0	0	0	0	0	0	0	0	0	0	0	3742	0	0	0	0	6632	0	0	0	11693	0	2803	0	0	0	0	0	0	6886	0	0	0	0	0	0	0	0	0	0	4866	0	0	0
Metabolism	Carbohydrate metabolism	ko00030 Pentose phosphate pathway	K00851	gluconokinase [EC:2.7.1.12]	0	0	0	0	0	0	0	0	0	0	0	0	0	0	0	0	0	0	0	0	0	0	0	0	0	0	0	0	0	0	0	0	0	0	0	0	0	0	38327	0	0	0	0	0	0
Metabolism	Carbohydrate metabolism	ko00030 Pentose phosphate pathway	K00852	ribokinase [EC:2.7.1.15]	0	0	0	0	0	0	0	0	0	0	0	0	0	0	0	0	0	0	0	2098	0	0	0	0	0	0	0	0	0	0	0	0	0	0	0	0	0	0	0	0	0	0	0	0	0
Metabolism	Carbohydrate metabolism	ko00030 Pentose phosphate pathway	K00874	2-dehydro-3-deoxygluconokinase [EC:2.7.1.45]	12919	0	0	0	0	0	0	0	0	0	0	0	0	0	0	0	0	0	0	1817	0	0	0	22249	0	0	0	0	8973	0	0	0	0	0	0	0	0	0	0	0	0	0	0	0	0
Metabolism	Carbohydrate metabolism	ko00030 Pentose phosphate pathway	K00948	ribose-phosphate pyrophosphokinase [EC:2.7.6.1]	0	0	0	0	0	0	0	0	0	0	0	0	7300	0	0	0	0	0	0	2133	5691	6092	0	5615	2081	0	0	0	0	0	0	0	0	0	0	0	0	0	0	0	0	0	0	0	0
Metabolism	Carbohydrate metabolism	ko00030 Pentose phosphate pathway	K01053	gluconolactonase [EC:3.1.1.17]	0	0	0	0	0	0	0	5035	0	0	0	0	0	0	0	0	0	0	0	0	0	2415	0	0	0	0	0	0	0	0	26963	0	0	0	0	0	0	0	0	0	0	0	0	0	0
Metabolism	Carbohydrate metabolism	ko00030 Pentose phosphate pathway	K01057	6-phosphogluconolactonase [EC:3.1.1.31]	0	0	0	0	0	0	0	0	0	0	0	0	0	0	0	0	0	0	0	2349	0	0	0	0	0	0	0	0	0	0	4565	0	0	0	15529	0	0	0	0	0	0	0	0	0	0
Metabolism	Carbohydrate metabolism	ko00030 Pentose phosphate pathway	K01619	deoxyribose-phosphate aldolase [EC:4.1.2.4]	0	0	0	0	0	0	8071	0	0	0	0	0	6074	0	0	0	0	0	0	2203	0	0	0	98846	0	0	0	38615	0	0	0	0	0	0	0	0	0	0	0	0	0	0	0	0	0
Metabolism	Carbohydrate metabolism	ko00030 Pentose phosphate pathway	K01621	xylulose-5-phosphate/fructose-6-phosphate phosphoketolase [EC:4.1.2.9 4.1.2.22]	0	0	0	0	0	0	0	0	0	0	0	0	0	0	0	0	0	0	0	0	0	8358	0	0	0	0	0	0	0	0	0	0	0	0	0	0	0	0	0	0	0	18425	0	0	0
Metabolism	Carbohydrate metabolism	ko00030 Pentose phosphate pathway	K01625	2-dehydro-3-deoxyphosphogluconate aldolase / (4S)-4-hydroxy-2-oxoglutarate aldolase [EC:4.1.2.14 4.1.3.42]	0	0	0	0	0	0	0	0	0	0	0	0	0	0	0	0	0	0	0	7271	0	0	0	0	0	0	0	0	0	0	0	0	0	0	0	0	0	0	0	0	0	0	0	0	0
Metabolism	Carbohydrate metabolism	ko00030 Pentose phosphate pathway	K01783	ribulose-phosphate 3-epimerase [EC:5.1.3.1]	36290	0	0	0	17310	0	0	0	0	0	0	24212	3226	0	0	0	0	0	0	3410	2900	4992	0	2212	0	0	0	15673	0	0	6891	0	0	0	0	0	0	0	0	0	0	0	0	0	0
Metabolism	Carbohydrate metabolism	ko00030 Pentose phosphate pathway	K01807	ribose 5-phosphate isomerase A [EC:5.3.1.6]	0	0	0	0	0	0	0	0	0	14654	0	10851	0	0	0	70419	0	0	0	2068	0	0	0	0	0	0	0	0	0	0	6886	0	0	0	0	0	0	0	0	0	0	0	0	0	0
Metabolism	Carbohydrate metabolism	ko00030 Pentose phosphate pathway	K01808	ribose 5-phosphate isomerase B [EC:5.3.1.6]	0	0	0	0	0	0	0	0	0	0	0	0	4969	0	0	0	0	0	0	0	0	3004	0	46045	0	0	0	0	0	0	4760	0	0	0	0	0	0	18930	0	0	0	0	0	0	0
Metabolism	Carbohydrate metabolism	ko00030 Pentose phosphate pathway	K01839	phosphopentomutase [EC:5.4.2.7]	0	0	0	0	0	0	0	0	0	11239	0	0	0	0	0	0	15098	0	0	1862	0	0	0	0	0	0	0	0	0	0	0	0	0	0	0	0	0	0	0	0	0	0	0	0	0
Metabolism	Carbohydrate metabolism	ko00030 Pentose phosphate pathway	K07404	6-phosphogluconolactonase [EC:3.1.1.31]	0	0	0	0	0	0	0	0	0	0	0	0	0	0	0	0	0	0	0	0	0	23869	0	0	0	0	0	0	0	0	0	0	0	0	0	0	0	0	0	0	0	0	0	0	0
Metabolism	Carbohydrate metabolism	ko00030 Pentose phosphate pathway	K08093	3-hexulose-6-phosphate synthase [EC:4.1.2.43]	0	0	0	0	0	0	0	0	0	0	0	0	0	0	8732	0	0	0	0	0	0	0	0	0	0	0	0	0	0	0	0	0	0	0	0	0	0	0	0	0	0	0	0	0	0
Metabolism	Carbohydrate metabolism	ko00030 Pentose phosphate pathway	K11529	glycerate 2-kinase [EC:2.7.1.165]	0	0	0	0	0	0	0	0	0	0	0	0	0	0	0	0	0	0	0	2552	0	0	0	0	0	0	0	0	0	0	0	0	0	0	0	0	0	0	0	0	0	0	0	0	0
Metabolism	Carbohydrate metabolism	ko00030 Pentose phosphate pathway	K17468	D-glucosaminate-6-phosphate ammonia-lyase [EC:4.3.1.29]	0	0	0	0	0	0	0	0	0	0	0	0	0	0	0	0	0	0	0	0	0	4459	0	0	0	0	0	0	0	0	21472	0	0	0	0	0	0	0	0	0	0	0	0	0	0
Metabolism	Carbohydrate metabolism	ko00040 Pentose and glucuronate interconversions	K00008	L-iditol 2-dehydrogenase [EC:1.1.1.14]	0	0	0	0	0	0	0	0	0	0	0	6338	0	0	0	0	0	0	0	0	0	36861	0	0	0	0	0	0	13821	0	0	0	0	0	12128	0	0	0	0	0	0	0	0	0	0
Metabolism	Carbohydrate metabolism	ko00040 Pentose and glucuronate interconversions	K00012	UDPglucose 6-dehydrogenase [EC:1.1.1.22]	0	0	72241	0	0	0	0	0	0	3234	0	0	13198	0	0	0	0	0	5375	2522	0	0	0	0	0	0	0	0	0	0	4992	0	0	0	0	0	0	0	0	0	0	2007	0	0	0
Metabolism	Carbohydrate metabolism	ko00040 Pentose and glucuronate interconversions	K00041	tagaturonate reductase [EC:1.1.1.58]	0	0	0	0	0	0	0	0	0	0	0	0	0	0	0	0	0	0	0	0	0	3590	0	0	0	0	0	0	0	0	5717	0	0	0	0	0	0	0	0	0	0	0	0	0	0
Metabolism	Carbohydrate metabolism	ko00040 Pentose and glucuronate interconversions	K00065	2-dehydro-3-deoxy-D-gluconate 5-dehydrogenase [EC:1.1.1.127]	0	0	0	1347	0	0	0	0	0	0	0	0	0	0	0	0	0	0	0	0	0	0	0	6796	0	0	0	0	0	0	0	0	0	0	18860	0	0	0	0	0	0	0	0	0	0
Metabolism	Carbohydrate metabolism	ko00040 Pentose and glucuronate interconversions	K00594	alditol oxidase [EC:1.1.3.41]	0	0	0	0	0	0	0	0	0	0	0	0	0	0	0	0	0	0	0	0	0	0	0	0	0	0	0	0	0	0	7504	0	0	0	0	0	0	0	0	0	0	0	0	0	0
Metabolism	Carbohydrate metabolism	ko00040 Pentose and glucuronate interconversions	K00848	rhamnulokinase [EC:2.7.1.5]	0	0	0	0	0	0	0	0	0	0	0	0	0	0	0	0	0	0	4497	0	0	0	0	0	0	0	0	0	0	0	0	0	0	0	0	0	0	0	0	0	0	0	0	0	0
Metabolism	Carbohydrate metabolism	ko00040 Pentose and glucuronate interconversions	K00853	L-ribulokinase [EC:2.7.1.16]	6580	0	0	0	0	0	0	0	0	0	0	0	0	0	0	0	0	0	0	0	0	4880	0	0	0	0	0	0	0	0	24344	0	0	0	0	0	40197	0	0	0	0	0	0	0	0
Metabolism	Carbohydrate metabolism	ko00040 Pentose and glucuronate interconversions	K00854	xylulokinase [EC:2.7.1.17]	0	0	0	0	0	0	0	0	0	0	0	0	0	0	0	0	0	0	0	2438	0	26718	0	2894	0	0	0	0	0	0	0	0	0	0	0	0	0	0	0	0	0	0	0	0	0
Metabolism	Carbohydrate metabolism	ko00040 Pentose and glucuronate interconversions	K00963	UTP--glucose-1-phosphate uridylyltransferase [EC:2.7.7.9]	6692	0	0	0	0	0	0	0	0	0	0	6711	0	0	0	0	0	0	0	0	0	0	0	0	0	0	0	0	0	0	0	0	0	0	0	0	0	0	0	0	0	0	0	0	0
Metabolism	Carbohydrate metabolism	ko00040 Pentose and glucuronate interconversions	K01685	altronate hydrolase [EC:4.2.1.7]	0	0	0	0	0	0	0	0	0	0	0	0	0	0	0	0	0	0	0	0	0	0	0	0	0	0	0	0	0	0	7717	0	0	0	0	0	0	0	0	0	0	0	0	0	0
Metabolism	Carbohydrate metabolism	ko00040 Pentose and glucuronate interconversions	K01686	mannonate dehydratase [EC:4.2.1.8]	0	0	0	0	0	0	0	0	0	0	0	0	0	0	0	0	0	0	0	1817	0	81967	0	4449	0	0	0	0	0	0	13402	0	0	0	0	0	0	0	0	0	0	0	0	0	0
Metabolism	Carbohydrate metabolism	ko00040 Pentose and glucuronate interconversions	K01804	L-arabinose isomerase [EC:5.3.1.4]	0	0	0	0	0	0	0	0	0	0	0	18849	0	0	0	0	0	0	0	0	0	8928	0	0	0	0	0	0	0	0	7504	0	0	0	0	0	15279	0	0	0	0	0	0	0	0
Metabolism	Carbohydrate metabolism	ko00040 Pentose and glucuronate interconversions	K01805	xylose isomerase [EC:5.3.1.5]	0	0	0	0	0	0	0	0	0	3348	0	0	0	0	0	0	0	0	0	0	0	2634	0	2894	0	0	0	0	0	0	8195	0	0	0	0	0	37550	0	0	0	0	0	0	0	0
Metabolism	Carbohydrate metabolism	ko00040 Pentose and glucuronate interconversions	K01812	glucuronate isomerase [EC:5.3.1.12]	0	0	0	0	0	0	0	0	0	0	0	0	0	0	0	0	0	0	0	0	0	13016	0	4449	0	0	0	0	0	0	3100	0	0	0	0	0	0	0	0	0	0	0	0	0	0
Metabolism	Carbohydrate metabolism	ko00040 Pentose and glucuronate interconversions	K01815	4-deoxy-L-threo-5-hexosulose-uronate ketol-isomerase [EC:5.3.1.17]	0	0	0	0	0	0	0	0	0	0	0	0	0	0	0	0	0	0	0	0	0	3590	0	0	0	0	0	0	0	0	0	0	0	0	0	0	0	0	0	0	0	0	0	0	0
Metabolism	Carbohydrate metabolism	ko00040 Pentose and glucuronate interconversions	K01820	L-rhamnose isomerase / sugar isomerase [EC:5.3.1.14 5.3.1.-]	10434	0	0	0	0	0	0	0	0	0	0	0	0	0	0	0	0	0	0	0	0	6751	0	0	0	0	0	0	0	0	15199	0	0	0	0	0	0	0	0	0	0	0	0	0	0
Metabolism	Carbohydrate metabolism	ko00040 Pentose and glucuronate interconversions	K03077	L-ribulose-5-phosphate 4-epimerase [EC:5.1.3.4]	0	0	0	0	0	0	0	0	0	0	0	8584	0	0	0	0	0	0	0	0	0	0	0	0	0	0	0	0	0	0	0	0	0	0	0	0	0	0	0	0	0	0	0	0	0
Metabolism	Carbohydrate metabolism	ko00040 Pentose and glucuronate interconversions	K03079	L-ribulose-5-phosphate 3-epimerase [EC:5.1.3.22]	0	0	0	0	0	0	0	0	0	0	0	0	0	0	0	0	0	0	0	0	0	0	0	0	0	0	0	0	59960	0	0	0	0	0	0	0	0	0	0	0	0	0	0	0	0
Metabolism	Carbohydrate metabolism	ko00040 Pentose and glucuronate interconversions	K08092	3-dehydro-L-gulonate 2-dehydrogenase [EC:1.1.1.130]	0	0	0	0	0	0	0	0	0	0	0	0	0	0	0	0	0	0	0	0	0	0	0	0	0	0	0	0	0	0	0	0	0	0	41589	0	0	0	0	0	0	0	0	0	0
Metabolism	Carbohydrate metabolism	ko00040 Pentose and glucuronate interconversions	K09988	D-lyxose ketol-isomerase [EC:5.3.1.15]	4302	0	0	0	0	0	0	0	0	15190	0	0	0	0	0	0	0	0	0	0	0	0	0	0	0	0	0	0	0	0	0	0	0	0	0	0	0	0	0	0	0	0	0	0	0
Metabolism	Carbohydrate metabolism	ko00040 Pentose and glucuronate interconversions	K13877	2,5-dioxopentanoate dehydrogenase [EC:1.2.1.26]	0	0	0	0	0	0	0	0	0	0	0	0	3926	0	0	0	40293	0	0	0	0	3213	0	0	0	0	0	0	14896	0	0	0	0	0	3438	0	0	0	0	0	0	0	0	0	0
Metabolism	Carbohydrate metabolism	ko00040 Pentose and glucuronate interconversions	K14259	2-dehydro-3-deoxy-D-arabinonate dehydratase [EC:4.2.1.141]	0	0	0	0	0	0	0	0	0	0	0	0	0	0	0	0	0	0	0	0	0	3213	0	0	0	0	0	0	0	0	0	0	0	0	0	0	0	0	0	0	0	0	0	0	0
Metabolism	Carbohydrate metabolism	ko00040 Pentose and glucuronate interconversions	K14273	D-xylose 1-dehydrogenase (NADP+, D-xylono-1,5-lactone-forming) [EC:1.1.1.179]	0	0	0	0	0	0	0	0	0	0	0	0	0	0	0	0	17511	0	0	0	0	0	0	0	0	0	0	0	0	0	0	0	0	0	0	0	0	0	0	0	0	0	0	0	0
Metabolism	Carbohydrate metabolism	ko00040 Pentose and glucuronate interconversions	K21681	ribitol-5-phosphate 2-dehydrogenase (NADP+) / D-ribitol-5-phosphate cytidylyltransferase [EC:1.1.1.405 2.7.7.40]	0	0	0	0	0	0	0	0	0	0	0	0	0	0	0	0	0	0	0	0	0	0	0	0	0	0	65317	0	0	0	0	0	0	0	0	0	0	0	0	0	0	0	0	0	0
Metabolism	Carbohydrate metabolism	ko00040 Pentose and glucuronate interconversions	K22186	xylonate dehydratase [EC:4.2.1.82]	0	0	0	0	0	0	0	0	0	6696	0	0	0	0	0	0	0	0	0	0	0	0	0	0	0	0	0	0	0	0	0	0	0	0	0	0	0	0	0	0	0	0	0	0	0
Metabolism	Carbohydrate metabolism	ko00040 Pentose and glucuronate interconversions	K22187	alpha-ketoglutaric semialdehyde dehydrogenase [EC:1.2.1.-]	0	0	0	0	0	0	0	0	0	3038	0	0	0	0	0	0	0	0	0	0	0	0	0	0	0	0	0	0	0	0	0	0	0	0	0	0	0	0	0	0	0	0	0	0	0
Metabolism	Carbohydrate metabolism	ko00040 Pentose and glucuronate interconversions	K22396	xylonate dehydratase [EC:4.2.1.82]	0	0	0	0	0	0	0	0	0	0	0	0	0	0	0	0	0	0	0	0	0	0	0	0	0	0	0	0	70417	0	0	0	0	0	0	0	0	0	0	0	0	0	0	0	0
Metabolism	Carbohydrate metabolism	ko00051 Fructose and mannose metabolism	K00847	fructokinase [EC:2.7.1.4]	0	0	0	0	0	0	0	0	0	0	0	0	0	0	0	0	0	0	0	0	0	10662	0	0	0	0	12228	0	0	0	0	0	0	0	0	0	0	0	0	0	0	6839	0	0	0
Metabolism	Carbohydrate metabolism	ko00051 Fructose and mannose metabolism	K00879	L-fuculokinase [EC:2.7.1.51]	0	0	0	0	0	0	0	0	0	0	0	0	0	0	0	0	0	0	0	0	0	0	0	0	0	0	0	0	0	0	91195	0	0	0	0	0	0	0	0	0	0	0	0	0	0
Metabolism	Carbohydrate metabolism	ko00051 Fructose and mannose metabolism	K00971	mannose-1-phosphate guanylyltransferase [EC:2.7.7.13]	0	0	0	0	0	0	0	0	0	0	0	0	0	0	0	0	0	10929	0	0	0	4278	0	3216	0	0	0	0	0	0	3232	0	0	0	0	0	0	0	0	0	0	0	0	0	0
Metabolism	Carbohydrate metabolism	ko00051 Fructose and mannose metabolism	K01628	L-fuculose-phosphate aldolase [EC:4.1.2.17]	0	0	0	0	0	0	0	0	0	0	0	0	0	0	0	0	0	0	8075	0	2514	0	0	0	0	0	0	0	0	0	0	0	0	0	0	0	0	0	0	0	0	6348	0	0	0
Metabolism	Carbohydrate metabolism	ko00051 Fructose and mannose metabolism	K01711	GDPmannose 4,6-dehydratase [EC:4.2.1.47]	0	0	0	0	0	2412	22445	6232	0	0	0	0	0	0	0	0	0	0	7119	0	0	0	0	0	0	0	0	0	3467	0	2659	0	0	0	2025	0	6258	0	31314	0	0	0	15862	0	0
Metabolism	Carbohydrate metabolism	ko00051 Fructose and mannose metabolism	K01809	mannose-6-phosphate isomerase [EC:5.3.1.8]	0	0	0	0	0	0	0	0	0	0	0	0	0	0	0	0	0	0	0	0	0	2707	0	3578	0	0	24713	0	0	0	3295	0	0	0	15529	0	0	0	0	0	34087	0	0	0	0
Metabolism	Carbohydrate metabolism	ko00051 Fructose and mannose metabolism	K01813	L-rhamnose isomerase [EC:5.3.1.14]	0	0	0	0	0	0	0	0	0	0	0	33016	0	0	0	0	0	0	0	0	0	0	0	0	0	0	0	0	0	0	0	0	0	0	0	0	0	0	0	0	0	0	0	0	0
Metabolism	Carbohydrate metabolism	ko00051 Fructose and mannose metabolism	K01818	L-fucose/D-arabinose isomerase [EC:5.3.1.25 5.3.1.3]	0	0	0	0	0	0	0	9389	0	0	0	0	0	0	0	0	0	0	0	0	0	0	0	0	0	0	0	0	0	0	0	0	0	0	0	0	0	0	27150	0	0	0	0	0	0
Metabolism	Carbohydrate metabolism	ko00051 Fructose and mannose metabolism	K01840	phosphomannomutase [EC:5.4.2.8]	0	0	0	0	0	0	0	0	0	0	0	10526	7086	0	0	0	0	0	0	0	0	39527	0	13131	0	0	0	0	0	0	0	0	0	0	0	0	0	0	0	0	0	0	0	0	0
Metabolism	Carbohydrate metabolism	ko00051 Fructose and mannose metabolism	K02377	GDP-L-fucose synthase [EC:1.1.1.271]	0	0	0	0	0	0	0	0	0	0	0	15650	0	0	0	0	0	0	0	0	0	0	0	16691	0	0	0	0	0	0	0	0	0	0	0	0	0	0	0	0	0	0	0	0	0
Metabolism	Carbohydrate metabolism	ko00051 Fructose and mannose metabolism	K02793	mannose PTS system EIIA component [EC:2.7.1.191]	0	0	0	0	0	0	0	0	0	0	0	0	0	0	0	0	0	0	0	1869	0	0	0	0	0	0	0	0	0	0	0	0	0	0	0	0	0	0	0	0	0	0	0	0	0
Metabolism	Carbohydrate metabolism	ko00051 Fructose and mannose metabolism	K03332	fructan beta-fructosidase [EC:3.2.1.80]	0	0	0	0	0	0	0	0	0	0	0	0	0	0	0	0	0	0	2895	0	0	0	0	0	0	0	0	0	0	0	78453	0	0	0	0	0	0	0	0	0	0	0	0	0	0
Metabolism	Carbohydrate metabolism	ko00051 Fructose and mannose metabolism	K07026	mannosyl-3-phosphoglycerate phosphatase [EC:3.1.3.70]	0	0	0	4547	0	0	0	0	0	0	0	0	0	0	0	0	0	0	0	0	0	0	0	0	0	0	0	0	0	0	0	0	0	0	0	0	0	0	0	0	0	0	0	0	0
Metabolism	Carbohydrate metabolism	ko00051 Fructose and mannose metabolism	K07046	L-fuconolactonase [EC:3.1.1.-]	0	0	0	0	0	0	0	0	0	0	0	0	0	0	0	0	0	0	0	0	0	0	0	0	0	0	0	0	0	0	10372	0	0	0	0	0	0	0	0	0	0	0	0	0	0
Metabolism	Carbohydrate metabolism	ko00051 Fructose and mannose metabolism	K15856	GDP-4-dehydro-6-deoxy-D-mannose reductase [EC:1.1.1.281]	0	0	0	0	0	0	0	0	0	0	0	0	0	0	0	0	0	0	0	0	0	0	0	0	0	0	0	25610	0	0	0	0	0	0	0	0	0	5047	0	0	0	0	0	0	0
Metabolism	Carbohydrate metabolism	ko00051 Fructose and mannose metabolism	K16011	mannose-1-phosphate guanylyltransferase / mannose-6-phosphate isomerase [EC:2.7.7.13 5.3.1.8]	0	0	0	0	7948	0	0	0	0	16686	0	0	0	0	0	0	0	0	0	3129	0	0	0	0	0	0	0	0	0	0	0	0	0	0	0	0	0	0	0	0	0	0	0	0	0
Metabolism	Carbohydrate metabolism	ko00051 Fructose and mannose metabolism	K18333	L-fucose dehydrogenase	0	0	0	0	0	0	0	0	0	0	0	0	0	0	0	0	0	0	0	0	0	4880	0	0	0	0	0	0	0	0	10372	0	0	0	0	0	0	0	0	0	0	0	0	0	0
Metabolism	Carbohydrate metabolism	ko00051 Fructose and mannose metabolism	K18334	L-fuconate dehydratase [EC:4.2.1.68]	0	0	0	0	0	0	0	0	0	0	0	0	0	0	0	0	0	0	0	0	0	0	0	0	0	0	0	0	0	0	19394	0	0	0	36641	0	0	0	0	0	0	0	0	0	0
Metabolism	Carbohydrate metabolism	ko00051 Fructose and mannose metabolism	K18335	2-keto-3-deoxy-L-fuconate dehydrogenase [EC:1.1.1.-]	0	0	0	0	0	0	0	0	0	0	0	0	0	0	0	0	0	0	0	0	0	0	0	0	0	0	0	0	0	0	10372	0	0	0	0	0	0	0	0	0	0	0	0	0	0
Metabolism	Carbohydrate metabolism	ko00051 Fructose and mannose metabolism	K18336	2,4-didehydro-3-deoxy-L-rhamnonate hydrolase [EC:3.7.1.26]	0	0	0	0	0	0	0	0	0	0	0	0	0	0	0	0	0	0	0	0	0	0	0	0	0	0	0	0	0	0	6886	0	0	0	0	0	0	0	0	0	0	0	0	0	0
Metabolism	Carbohydrate metabolism	ko00051 Fructose and mannose metabolism	K19956	L-sorbose 1-phosphate reductase [EC:1.1.1.-]	0	0	0	0	0	0	0	0	0	0	0	6684	0	0	0	0	0	0	0	0	0	0	0	0	0	0	0	0	0	0	0	0	0	0	0	0	0	0	0	0	0	0	0	0	0
Metabolism	Carbohydrate metabolism	ko00051 Fructose and mannose metabolism	K21883	2-dehydro-3-deoxy-L-rhamnonate dehydrogenase (NAD+) [EC:1.1.1.401]	0	0	0	0	0	0	0	0	0	0	0	0	0	0	0	0	0	0	0	0	0	18138	0	0	0	0	0	0	0	0	0	0	0	0	0	0	0	0	0	0	0	0	0	0	0
Metabolism	Carbohydrate metabolism	ko00051 Fructose and mannose metabolism	K24204	mannitol-1-/sugar-/sorbitol-6-/2-deoxyglucose-6-phosphatase [EC:3.1.3.22 3.1.3.23 3.1.3.50 3.1.3.68]	0	0	0	0	0	0	0	0	0	0	0	0	0	0	0	0	0	0	0	0	0	0	0	22268	0	0	0	0	0	0	0	0	0	0	0	0	0	0	0	0	0	0	0	0	0
Metabolism	Carbohydrate metabolism	ko00052 Galactose metabolism	K00849	galactokinase [EC:2.7.1.6]	3684	0	0	13613	0	0	0	0	0	0	0	0	0	0	0	0	0	0	0	0	0	2627	0	0	0	0	0	0	0	0	6086	0	0	0	45450	0	0	0	0	0	0	0	0	0	0
Metabolism	Carbohydrate metabolism	ko00052 Galactose metabolism	K00883	2-dehydro-3-deoxygalactonokinase [EC:2.7.1.58]	0	0	0	0	0	0	0	0	0	5406	0	0	0	0	0	0	0	0	0	3410	0	0	0	0	0	0	0	0	0	0	6086	0	0	0	0	0	0	0	0	0	0	0	0	0	0
Metabolism	Carbohydrate metabolism	ko00052 Galactose metabolism	K00965	UDPglucose--hexose-1-phosphate uridylyltransferase [EC:2.7.7.12]	8554	0	0	0	0	0	0	0	0	0	0	0	0	0	0	0	0	0	0	0	0	0	0	0	0	0	0	0	0	0	0	0	0	0	0	0	0	0	0	0	0	0	0	0	0
Metabolism	Carbohydrate metabolism	ko00052 Galactose metabolism	K01187	alpha-glucosidase [EC:3.2.1.20]	0	0	0	0	0	0	0	0	0	0	0	0	0	0	0	0	0	0	0	0	0	4355	0	0	0	0	0	0	0	0	8866	0	0	0	15873	0	0	0	0	0	0	0	0	0	0
Metabolism	Carbohydrate metabolism	ko00052 Galactose metabolism	K01190	beta-galactosidase [EC:3.2.1.23]	0	0	0	0	0	0	0	54900	0	0	0	10179	0	0	0	0	0	0	0	0	0	0	0	52173	0	0	0	0	0	0	0	0	0	0	35715	0	0	0	0	0	0	0	0	0	0
Metabolism	Carbohydrate metabolism	ko00052 Galactose metabolism	K01631	2-dehydro-3-deoxyphosphogalactonate aldolase [EC:4.1.2.21]	0	0	0	0	0	0	0	0	0	5406	0	0	0	0	0	0	0	0	0	0	0	0	0	0	0	0	0	0	0	0	0	0	0	0	0	0	0	0	0	0	0	0	0	0	0
Metabolism	Carbohydrate metabolism	ko00052 Galactose metabolism	K01684	galactonate dehydratase [EC:4.2.1.6]	0	0	0	0	6887	0	0	0	0	21013	0	0	0	0	0	0	0	0	0	2268	0	28901	0	0	0	0	0	0	0	0	4072	0	0	0	0	0	3306	0	0	0	0	0	0	0	0
Metabolism	Carbohydrate metabolism	ko00052 Galactose metabolism	K01784	UDP-glucose 4-epimerase [EC:5.1.3.2]	22989	0	0	15018	0	0	22516	18618	0	4068	0	13431	3153	0	0	0	8755	0	9627	2025	0	8234	0	3872	0	0	0	0	0	6774	10651	0	0	0	100676	0	20660	0	0	0	0	5356	0	0	0
Metabolism	Carbohydrate metabolism	ko00052 Galactose metabolism	K01854	UDP-galactopyranose mutase [EC:5.4.99.9]	0	0	0	0	0	0	0	0	0	0	0	0	0	0	0	0	0	0	0	0	0	0	0	0	0	0	0	0	0	0	0	0	0	0	0	0	80355	0	0	0	0	0	0	0	0
Metabolism	Carbohydrate metabolism	ko00052 Galactose metabolism	K07406	alpha-galactosidase [EC:3.2.1.22]	0	0	0	0	0	0	0	0	0	0	0	13431	0	0	0	0	0	0	0	0	0	0	0	0	0	0	0	0	0	0	0	0	0	0	0	0	0	0	0	0	0	0	0	0	0
Metabolism	Carbohydrate metabolism	ko00052 Galactose metabolism	K07407	alpha-galactosidase [EC:3.2.1.22]	0	0	0	0	0	0	0	0	0	0	0	0	0	0	0	0	0	0	0	0	0	5620	0	0	0	0	0	0	0	0	7556	0	0	0	10840	0	0	0	0	0	0	0	0	0	0
Metabolism	Carbohydrate metabolism	ko00052 Galactose metabolism	K16371	D-tagatose-1,6-bisphosphate aldolase subunit GatZ/KbaZ	0	0	0	0	0	0	0	0	0	0	0	0	0	0	0	0	0	0	0	0	0	0	0	0	0	0	0	0	0	0	0	0	0	0	45127	0	0	0	0	0	0	0	0	0	0
Metabolism	Carbohydrate metabolism	ko00052 Galactose metabolism	K22215	galactose dehydrogenase [EC:1.1.1.48 1.1.1.120]	0	0	0	0	0	0	0	0	0	5406	0	0	0	0	0	0	0	0	0	0	0	0	0	0	0	0	0	0	0	0	0	0	0	0	0	0	0	0	0	0	0	0	0	0	0
Metabolism	Carbohydrate metabolism	ko00053 Ascorbate and aldarate metabolism	K03476	L-ascorbate 6-phosphate lactonase [EC:3.1.1.-]	0	0	0	0	0	0	0	0	0	0	0	0	0	0	0	0	0	0	0	0	0	0	0	0	0	0	0	0	0	0	15541	0	0	0	0	0	0	0	0	0	0	0	0	0	0
Metabolism	Carbohydrate metabolism	ko00053 Ascorbate and aldarate metabolism	K08679	UDP-glucuronate 4-epimerase [EC:5.1.3.6]	0	0	0	0	0	0	0	37237	0	0	0	0	0	0	0	0	0	65734	0	3410	0	0	0	2764	0	0	0	0	0	0	2790	0	0	0	0	0	0	0	4801	0	0	0	0	0	0
Metabolism	Carbohydrate metabolism	ko00053 Ascorbate and aldarate metabolism	K13875	L-arabonate dehydrase [EC:4.2.1.25]	0	0	0	0	0	0	0	0	0	0	0	0	0	0	0	0	0	0	0	0	0	2469	0	0	0	0	0	0	0	0	8059	0	0	0	8061	0	0	0	0	0	0	0	0	0	0
Metabolism	Carbohydrate metabolism	ko00053 Ascorbate and aldarate metabolism	K13876	2-keto-3-deoxy-L-arabinonate dehydratase [EC:4.2.1.43]	0	0	0	0	0	0	0	0	0	0	0	0	0	0	0	0	0	0	0	0	0	0	0	0	0	0	0	0	0	0	5642	0	0	0	0	0	0	0	0	0	0	0	0	0	0
Metabolism	Carbohydrate metabolism	ko00053 Ascorbate and aldarate metabolism	K18649	inositol-phosphate phosphatase / L-galactose 1-phosphate phosphatase / histidinol-phosphatase [EC:3.1.3.25 3.1.3.93 3.1.3.15]	0	0	0	0	0	0	0	0	0	0	0	0	0	0	0	0	0	0	0	2425	0	0	0	0	0	0	0	0	0	0	0	0	0	0	0	0	0	0	0	0	0	0	0	0	0
Metabolism	Carbohydrate metabolism	ko00053 Ascorbate and aldarate metabolism	K18981	uronate dehydrogenase [EC:1.1.1.203]	0	0	0	0	0	0	0	0	0	3546	0	0	0	0	0	0	0	0	0	2456	0	0	0	0	0	0	0	0	0	0	0	0	0	0	0	0	0	0	0	0	0	0	0	0	0
Metabolism	Carbohydrate metabolism	ko00053 Ascorbate and aldarate metabolism	K18983	D-galactarolactone cycloisomerase [EC:5.5.1.27]	0	0	0	0	2418	0	0	0	0	0	0	0	0	0	0	0	0	0	0	0	0	0	0	0	0	0	0	0	0	0	0	0	0	0	0	0	0	0	0	0	0	0	0	0	0
Metabolism	Lipid metabolism	ko00061 Fatty acid biosynthesis	K00059	3-oxoacyl-[acyl-carrier protein] reductase [EC:1.1.1.100]	0	0	0	0	0	0	22827	3204	0	6530	0	0	3907	0	0	33900	12807	0	6537	5006	2900	9597	0	7706	20768	0	0	5682	0	0	17166	0	0	0	0	0	20911	0	0	0	0	4799	9711	0	8601
Metabolism	Lipid metabolism	ko00061 Fatty acid biosynthesis	K00208	enoyl-[acyl-carrier protein] reductase I [EC:1.3.1.9 1.3.1.10]	0	0	0	0	0	0	0	0	0	2565	0	0	0	0	0	0	0	0	0	3529	0	3610	0	0	0	0	0	0	0	0	3622	0	0	0	0	0	0	0	0	0	0	0	0	0	0
Metabolism	Lipid metabolism	ko00061 Fatty acid biosynthesis	K00645	[acyl-carrier-protein] S-malonyltransferase [EC:2.3.1.39]	0	0	0	0	0	0	0	0	0	5640	0	0	6222	0	0	0	0	0	0	10047	0	2680	0	1299	47783	0	0	0	48776	0	3622	0	0	0	0	0	0	0	0	0	0	0	0	0	0
Metabolism	Lipid metabolism	ko00061 Fatty acid biosynthesis	K00647	3-oxoacyl-[acyl-carrier-protein] synthase I [EC:2.3.1.41]	0	0	0	0	32881	0	0	0	0	0	0	0	6453	0	0	0	0	0	0	2483	0	3712	0	2145	0	0	0	0	18238	0	0	0	0	0	0	0	0	0	0	0	0	7749	0	0	0
Metabolism	Lipid metabolism	ko00061 Fatty acid biosynthesis	K00648	3-oxoacyl-[acyl-carrier-protein] synthase III [EC:2.3.1.180]	0	0	36872	0	0	0	17246	0	0	0	0	0	13637	0	0	0	0	0	0	0	0	10575	41769	16813	31920	0	0	0	15460	0	9627	0	0	0	0	0	0	0	0	0	0	12261	0	0	0
Metabolism	Lipid metabolism	ko00061 Fatty acid biosynthesis	K01716	3-hydroxyacyl-[acyl-carrier protein] dehydratase / trans-2-decenoyl-[acyl-carrier protein] isomerase [EC:4.2.1.59 5.3.3.14]	0	0	0	0	0	0	0	0	0	0	0	0	0	0	0	0	0	0	0	0	0	0	0	0	0	0	0	0	0	0	0	0	0	0	0	0	0	0	0	0	0	2007	0	0	0
Metabolism	Lipid metabolism	ko00061 Fatty acid biosynthesis	K01897	long-chain acyl-CoA synthetase [EC:6.2.1.3]	0	0	0	0	0	0	52560	0	0	0	0	18565	7113	0	0	3329	10073	0	5949	1797	0	30787	0	0	0	0	0	0	0	0	4565	0	0	0	0	0	0	0	0	16225	0	0	0	0	0
Metabolism	Lipid metabolism	ko00061 Fatty acid biosynthesis	K02078	acyl carrier protein	0	0	0	0	21279	0	0	0	0	10440	0	0	13990	0	0	0	0	0	0	4553	2900	11351	0	5496	0	0	0	0	0	0	84039	0	0	0	0	0	0	0	0	0	51764	5350	0	0	0
Metabolism	Lipid metabolism	ko00061 Fatty acid biosynthesis	K02371	enoyl-[acyl-carrier protein] reductase II [EC:1.3.1.9]	0	0	0	0	0	0	0	0	0	0	0	0	3481	0	0	0	0	0	0	0	0	0	0	7423	0	0	0	0	0	0	0	0	0	0	0	0	0	0	0	0	0	0	0	0	0
Metabolism	Lipid metabolism	ko00061 Fatty acid biosynthesis	K02372	3-hydroxyacyl-[acyl-carrier-protein] dehydratase [EC:4.2.1.59]	0	0	0	0	0	0	0	0	0	0	0	0	0	0	0	0	0	0	0	0	2151	0	0	3350	0	0	0	0	0	0	0	0	0	0	0	0	0	0	0	0	0	0	0	0	0
Metabolism	Lipid metabolism	ko00061 Fatty acid biosynthesis	K03921	acyl-[acyl-carrier-protein] desaturase [EC:1.14.19.2 1.14.19.11 1.14.19.26]	0	0	0	0	0	0	0	0	0	0	0	0	3233	0	0	0	0	0	0	0	0	0	0	2768	0	0	0	0	0	0	0	0	0	0	0	0	0	0	0	0	0	19412	0	0	0
Metabolism	Lipid metabolism	ko00061 Fatty acid biosynthesis	K09458	3-oxoacyl-[acyl-carrier-protein] synthase II [EC:2.3.1.179]	10348	0	0	0	0	0	7730	0	0	18917	0	0	3233	0	0	0	0	0	7293	2511	2900	9792	0	7441	8625	0	0	0	0	108878	4711	0	0	0	0	0	0	0	0	0	0	3526	0	0	0
Metabolism	Lipid metabolism	ko00061 Fatty acid biosynthesis	K10780	enoyl-[acyl-carrier protein] reductase III [EC:1.3.1.104]	0	0	0	0	0	0	0	0	0	0	0	0	4303	0	0	0	0	0	0	0	0	0	0	0	0	0	0	0	0	0	0	0	0	0	0	0	0	0	0	0	0	0	0	0	0
Metabolism	Lipid metabolism	ko00061 Fatty acid biosynthesis	K16363	UDP-3-O-[3-hydroxymyristoyl] N-acetylglucosamine deacetylase / 3-hydroxyacyl-[acyl-carrier-protein] dehydratase [EC:3.5.1.108 4.2.1.59]	0	0	0	0	0	0	0	0	0	0	0	0	0	0	0	0	0	0	0	0	0	3302	0	0	0	0	0	0	0	0	0	0	0	0	0	0	0	0	0	0	0	0	0	0	0
Metabolism	Lipid metabolism	ko00061 Fatty acid biosynthesis	K18660	malonyl-CoA/methylmalonyl-CoA synthetase [EC:6.2.1.-]	0	0	0	0	0	0	23318	0	0	0	0	0	0	0	0	0	0	0	0	0	0	0	0	0	0	0	0	0	0	0	12212	0	0	0	0	0	0	0	0	0	0	0	0	0	0
Metabolism	Lipid metabolism	ko00071 Fatty acid degradation	K00249	acyl-CoA dehydrogenase [EC:1.3.8.7]	0	0	0	0	0	0	37995	0	0	13631	0	0	5275	0	0	2823	10073	0	0	6201	0	0	0	0	0	0	0	0	4592	0	25165	0	0	0	0	0	0	0	0	0	0	2800	0	0	0
Metabolism	Lipid metabolism	ko00071 Fatty acid degradation	K00252	glutaryl-CoA dehydrogenase [EC:1.3.8.6]	0	0	0	2610	36818	10718	0	0	0	3923	0	0	6039	0	0	0	14449	10526	0	1885	0	6694	0	19965	0	0	0	0	0	0	3622	0	0	0	0	0	0	0	0	0	0	0	0	0	0
Metabolism	Lipid metabolism	ko00071 Fatty acid degradation	K00496	alkane 1-monooxygenase [EC:1.14.15.3]	0	0	0	0	0	0	0	0	0	3935	0	0	0	0	0	0	0	0	0	2061	0	0	0	0	0	0	0	0	0	0	0	0	0	0	0	0	0	0	0	0	0	0	0	0	0
Metabolism	Lipid metabolism	ko00071 Fatty acid degradation	K00529	3-phenylpropionate/trans-cinnamate dioxygenase ferredoxin reductase component [EC:1.18.1.3]	0	0	0	0	0	0	0	0	0	6450	0	0	0	0	0	0	0	0	0	1666	0	0	0	0	0	0	0	0	0	0	0	0	0	0	0	0	0	0	0	0	0	0	0	0	0
Metabolism	Lipid metabolism	ko00071 Fatty acid degradation	K00632	acetyl-CoA acyltransferase [EC:2.3.1.16]	0	0	0	5727	0	0	0	0	0	2970	0	0	0	0	0	0	0	0	0	3151	0	0	0	2974	26057	0	0	0	0	0	0	0	0	0	0	2837	0	0	0	0	0	0	0	0	0
Metabolism	Lipid metabolism	ko00071 Fatty acid degradation	K05939	acyl-[acyl-carrier-protein]-phospholipid O-acyltransferase / long-chain-fatty-acid--[acyl-carrier-protein] ligase [EC:2.3.1.40 6.2.1.20]	0	0	0	0	0	0	0	0	0	0	0	0	0	0	0	0	0	0	0	0	0	0	0	0	0	0	0	0	0	0	0	0	0	0	0	0	0	0	0	0	0	6541	0	0	0
Metabolism	Lipid metabolism	ko00100 Steroid biosynthesis	K00227	Delta7-sterol 5-desaturase [EC:1.14.19.20]	0	0	0	0	0	0	0	0	0	0	0	0	0	0	0	0	0	0	0	0	0	6263	0	0	0	0	0	0	0	0	0	0	0	0	0	0	0	0	0	0	0	0	0	0	0
Metabolism	Lipid metabolism	ko00100 Steroid biosynthesis	K00801	farnesyl-diphosphate farnesyltransferase [EC:2.5.1.21]	0	0	0	0	0	0	0	0	0	0	0	0	0	0	0	0	0	0	5805	0	0	0	0	0	0	0	0	0	0	0	0	0	0	0	0	0	0	0	0	0	0	0	0	0	0
Metabolism	Lipid metabolism	ko00120 Primary bile acid biosynthesis	K01796	alpha-methylacyl-CoA racemase [EC:5.1.99.4]	0	0	0	0	0	0	0	0	0	0	0	0	0	0	0	0	0	0	0	2539	0	0	0	0	0	0	20470	0	0	0	0	0	0	0	0	0	0	0	0	0	0	6077	0	0	0
Metabolism	Lipid metabolism	ko00121 Secondary bile acid biosynthesis	K00076	7-alpha-hydroxysteroid dehydrogenase [EC:1.1.1.159]	0	0	0	0	0	0	0	0	0	0	0	0	0	0	0	0	0	0	0	1181	0	0	0	0	0	0	0	0	0	0	0	0	0	0	0	0	0	0	0	0	0	0	0	0	0
Metabolism	Metabolism of cofactors and vitamins	ko00130 Ubiquinone and other terpenoid-quinone biosynthesis	K00568	2-polyprenyl-6-hydroxyphenyl methylase / 3-demethylubiquinone-9 3-methyltransferase [EC:2.1.1.222 2.1.1.64]	0	0	0	0	0	0	0	0	0	5389	0	0	0	0	0	0	0	0	0	2025	0	0	0	0	0	0	0	0	0	0	0	0	0	0	0	0	0	0	0	0	0	0	0	42980	0
Metabolism	Metabolism of cofactors and vitamins	ko00130 Ubiquinone and other terpenoid-quinone biosynthesis	K01075	4-hydroxybenzoyl-CoA thioesterase [EC:3.1.2.23]	0	0	0	0	0	0	0	0	0	0	0	0	0	0	0	0	0	0	0	3730	0	0	0	0	0	0	0	0	0	0	0	0	0	0	0	0	0	0	0	0	0	0	0	0	0
Metabolism	Metabolism of cofactors and vitamins	ko00130 Ubiquinone and other terpenoid-quinone biosynthesis	K01661	naphthoate synthase [EC:4.1.3.36]	0	0	0	7539	0	0	24843	7065	0	0	0	0	2358	0	0	10004	0	0	0	0	0	3252	0	5485	0	0	38004	0	0	0	3472	0	0	0	0	0	0	0	0	0	0	0	0	0	0
Metabolism	Metabolism of cofactors and vitamins	ko00130 Ubiquinone and other terpenoid-quinone biosynthesis	K02361	isochorismate synthase [EC:5.4.4.2]	0	0	0	0	0	0	0	0	0	0	0	0	0	0	0	0	0	0	0	0	0	3252	0	0	0	0	0	0	0	0	0	0	0	0	0	0	0	0	0	0	0	0	0	0	0
Metabolism	Metabolism of cofactors and vitamins	ko00130 Ubiquinone and other terpenoid-quinone biosynthesis	K02548	1,4-dihydroxy-2-naphthoate polyprenyltransferase [EC:2.5.1.74]	0	0	0	0	0	0	23016	0	0	0	0	0	3742	0	0	0	0	0	0	0	0	21736	0	5485	0	0	0	0	0	0	3622	0	0	0	0	0	0	0	0	0	0	0	0	0	0
Metabolism	Metabolism of cofactors and vitamins	ko00130 Ubiquinone and other terpenoid-quinone biosynthesis	K02549	o-succinylbenzoate synthase [EC:4.2.1.113]	0	0	0	0	0	0	0	0	0	0	0	0	0	0	0	0	0	0	0	0	0	0	0	0	0	0	0	0	0	0	5717	0	0	0	0	0	0	0	0	0	0	0	0	0	0
Metabolism	Metabolism of cofactors and vitamins	ko00130 Ubiquinone and other terpenoid-quinone biosynthesis	K02551	2-succinyl-5-enolpyruvyl-6-hydroxy-3-cyclohexene-1-carboxylate synthase [EC:2.2.1.9]	0	0	0	0	0	0	0	0	0	0	0	0	0	0	0	0	0	0	12864	0	0	3252	0	0	0	0	0	33982	0	0	3472	0	0	0	0	0	0	0	0	0	0	0	0	0	0
Metabolism	Metabolism of cofactors and vitamins	ko00130 Ubiquinone and other terpenoid-quinone biosynthesis	K03179	4-hydroxybenzoate polyprenyltransferase [EC:2.5.1.39]	0	0	0	0	0	0	0	0	0	0	0	0	18934	0	0	0	0	0	0	3049	0	0	0	2977	9705	0	0	0	0	0	0	0	0	0	0	0	0	0	0	0	0	0	0	0	0
Metabolism	Metabolism of cofactors and vitamins	ko00130 Ubiquinone and other terpenoid-quinone biosynthesis	K03182	4-hydroxy-3-polyprenylbenzoate decarboxylase [EC:4.1.1.98]	14846	0	0	0	0	0	0	0	0	0	0	5920	0	0	0	0	0	0	0	0	2568	0	0	0	0	0	0	0	0	0	0	0	0	0	0	0	0	0	0	0	0	2581	0	0	0
Metabolism	Metabolism of cofactors and vitamins	ko00130 Ubiquinone and other terpenoid-quinone biosynthesis	K03183	demethylmenaquinone methyltransferase / 2-methoxy-6-polyprenyl-1,4-benzoquinol methylase [EC:2.1.1.163 2.1.1.201]	0	0	0	0	0	0	23016	0	0	0	0	0	0	0	0	0	0	0	0	0	10697	2181	0	3088	0	0	0	0	44381	0	4095	0	0	0	0	0	0	0	0	0	0	0	0	0	0
Metabolism	Metabolism of cofactors and vitamins	ko00130 Ubiquinone and other terpenoid-quinone biosynthesis	K03185	2-octaprenyl-6-methoxyphenol hydroxylase [EC:1.14.13.-]	0	0	0	0	0	0	0	0	0	3518	0	0	0	0	0	0	0	0	0	3456	0	0	0	0	0	0	0	0	0	0	0	0	0	0	0	0	0	0	0	0	0	0	0	0	0
Metabolism	Metabolism of cofactors and vitamins	ko00130 Ubiquinone and other terpenoid-quinone biosynthesis	K03186	flavin prenyltransferase [EC:2.5.1.129]	0	0	0	0	0	0	0	0	3348	0	0	0	0	0	0	0	0	0	0	0	2496	0	0	0	0	0	0	0	0	0	0	0	0	0	0	0	0	0	0	0	0	3512	0	0	0
Metabolism	Metabolism of cofactors and vitamins	ko00130 Ubiquinone and other terpenoid-quinone biosynthesis	K03809	NAD(P)H dehydrogenase (quinone) [EC:1.6.5.2]	0	0	0	0	0	0	0	0	0	0	0	0	0	0	0	0	24490	0	0	0	0	0	0	0	0	0	0	0	0	0	0	0	0	0	0	0	0	0	0	0	0	0	0	0	0
Metabolism	Metabolism of cofactors and vitamins	ko00130 Ubiquinone and other terpenoid-quinone biosynthesis	K06134	3-demethoxyubiquinol 3-hydroxylase [EC:1.14.99.60]	0	0	0	0	0	0	0	0	0	0	0	0	0	0	0	0	0	0	0	0	0	0	0	0	0	0	0	0	0	0	0	0	0	0	0	0	0	0	0	0	0	5998	0	0	0
Metabolism	Metabolism of cofactors and vitamins	ko00130 Ubiquinone and other terpenoid-quinone biosynthesis	K10106	vitamin K-dependent gamma-carboxylase [EC:4.1.1.90]	0	0	0	0	0	0	0	0	0	0	0	0	1825	0	0	0	0	0	0	0	0	0	0	0	0	0	0	0	0	0	0	0	0	0	0	0	0	0	0	0	0	0	0	0	0
Metabolism	Metabolism of cofactors and vitamins	ko00130 Ubiquinone and other terpenoid-quinone biosynthesis	K11784	cyclic dehypoxanthinyl futalosine synthase [EC:1.21.98.1]	0	0	0	0	0	0	0	0	0	0	0	0	0	0	0	0	0	0	0	0	0	0	0	0	11388	0	0	0	0	0	0	0	0	0	0	0	0	0	0	0	0	0	0	0	0
Metabolism	Metabolism of cofactors and vitamins	ko00130 Ubiquinone and other terpenoid-quinone biosynthesis	K11785	1,4-dihydroxy-6-naphthoate synthase [EC:1.14.-.-]	16425	0	0	0	0	0	0	0	0	0	0	0	0	0	0	0	0	0	0	0	0	0	0	0	0	0	0	0	0	0	0	0	0	0	0	0	0	0	0	0	0	0	0	0	0
Metabolism	Metabolism of cofactors and vitamins	ko00130 Ubiquinone and other terpenoid-quinone biosynthesis	K18285	aminodeoxyfutalosine synthase [EC:2.5.1.120]	0	0	0	0	0	0	0	0	0	0	0	0	0	0	0	0	0	0	0	0	0	0	0	0	3507	0	0	0	0	0	0	0	0	0	0	0	0	0	0	0	0	0	0	0	0
Metabolism	Metabolism of cofactors and vitamins	ko00130 Ubiquinone and other terpenoid-quinone biosynthesis	K18800	2-polyprenylphenol 6-hydroxylase [EC:1.14.13.240]	0	0	0	0	0	0	0	0	0	0	0	0	0	0	0	0	0	0	0	0	0	0	0	0	0	0	0	0	0	0	0	0	0	0	0	0	0	0	0	0	0	3569	0	0	0
Metabolism	Metabolism of cofactors and vitamins	ko00130 Ubiquinone and other terpenoid-quinone biosynthesis	K19222	1,4-dihydroxy-2-naphthoyl-CoA hydrolase [EC:3.1.2.28]	0	0	0	0	0	0	0	0	0	0	0	0	2358	0	0	0	0	0	0	0	0	3252	0	0	0	0	0	0	0	0	3472	0	0	0	0	0	0	0	0	0	0	0	0	0	0
Metabolism	Metabolism of cofactors and vitamins	ko00130 Ubiquinone and other terpenoid-quinone biosynthesis	K19267	NAD(P)H dehydrogenase (quinone) [EC:1.6.5.2]	0	0	0	0	0	0	0	0	0	0	0	0	0	0	0	0	0	0	0	8836	0	0	0	0	0	0	0	0	0	0	0	0	0	0	0	0	0	0	0	0	0	0	0	0	0
Metabolism	Metabolism of cofactors and vitamins	ko00130 Ubiquinone and other terpenoid-quinone biosynthesis	K20810	aminodeoxyfutalosine deaminase [EC:3.5.4.40]	0	0	0	0	0	0	0	0	0	0	0	0	0	0	0	0	0	0	0	0	6924	0	0	0	0	0	0	0	0	0	0	0	0	0	0	0	0	0	0	0	0	0	0	0	0
Metabolism	Energy metabolism	ko00190 Oxidative phosphorylation	K00330	NADH-quinone oxidoreductase subunit A [EC:7.1.1.2]	0	0	0	0	0	0	0	0	0	0	0	0	0	0	0	0	0	0	0	0	6630	0	0	0	0	0	0	0	0	0	0	0	0	0	0	0	0	0	0	0	0	0	0	0	0
Metabolism	Energy metabolism	ko00190 Oxidative phosphorylation	K00333	NADH-quinone oxidoreductase subunit D [EC:7.1.1.2]	0	0	0	0	0	0	0	0	0	2502	0	0	0	0	0	0	0	0	0	2466	11946	2486	0	11464	0	0	0	0	0	0	0	0	0	0	0	0	0	0	0	0	0	0	0	0	0
Metabolism	Energy metabolism	ko00190 Oxidative phosphorylation	K00334	NADH-quinone oxidoreductase subunit E [EC:7.1.1.2]	0	0	0	0	0	0	0	0	0	2502	0	0	0	0	0	0	0	0	0	2466	0	0	0	0	0	0	0	0	0	0	0	0	0	0	0	0	0	0	0	0	0	0	0	0	0
Metabolism	Energy metabolism	ko00190 Oxidative phosphorylation	K00335	NADH-quinone oxidoreductase subunit F [EC:7.1.1.2]	0	0	0	0	0	0	0	0	0	2502	0	0	3926	0	0	0	0	39592	0	2466	0	0	0	3024	0	0	0	0	0	0	0	0	0	0	0	0	0	0	0	0	0	0	0	0	0
Metabolism	Energy metabolism	ko00190 Oxidative phosphorylation	K00336	NADH-quinone oxidoreductase subunit G [EC:7.1.1.2]	0	0	0	0	0	0	0	0	0	37623	0	0	0	0	0	0	0	0	0	2466	0	0	0	3024	0	0	0	0	0	0	0	0	0	0	0	0	0	0	0	0	0	0	0	0	0
Metabolism	Energy metabolism	ko00190 Oxidative phosphorylation	K00337	NADH-quinone oxidoreductase subunit H [EC:7.1.1.2]	0	0	0	0	0	0	0	0	0	0	0	0	0	0	0	0	0	0	0	2466	7156	0	0	6069	0	0	0	0	0	0	0	0	0	0	0	0	0	0	0	0	0	0	0	0	0
Metabolism	Energy metabolism	ko00190 Oxidative phosphorylation	K00338	NADH-quinone oxidoreductase subunit I [EC:7.1.1.2]	0	0	0	0	0	0	0	0	0	0	0	0	0	0	0	0	0	0	0	2466	0	0	0	6069	0	0	0	0	0	0	0	0	0	0	0	0	0	0	0	0	0	0	0	0	0
Metabolism	Energy metabolism	ko00190 Oxidative phosphorylation	K00339	NADH-quinone oxidoreductase subunit J [EC:7.1.1.2]	0	0	0	0	0	0	0	0	0	0	0	0	0	0	0	0	0	0	0	0	0	0	0	3045	0	0	0	0	0	0	0	0	0	0	0	0	0	0	0	0	0	0	0	0	0
Metabolism	Energy metabolism	ko00190 Oxidative phosphorylation	K00340	NADH-quinone oxidoreductase subunit K [EC:7.1.1.2]	0	0	0	0	0	0	0	0	0	0	0	0	0	0	0	0	0	0	0	0	0	0	0	9135	0	0	0	0	0	0	0	0	0	0	0	0	0	0	0	0	0	0	0	0	0
Metabolism	Energy metabolism	ko00190 Oxidative phosphorylation	K00341	NADH-quinone oxidoreductase subunit L [EC:7.1.1.2]	0	0	0	0	0	0	0	0	0	0	0	0	0	0	0	0	0	0	0	0	3245	3610	0	0	0	0	0	0	0	0	0	0	0	0	0	0	0	0	0	0	0	0	0	0	0
Metabolism	Energy metabolism	ko00190 Oxidative phosphorylation	K00342	NADH-quinone oxidoreductase subunit M [EC:7.1.1.2]	0	0	0	0	0	0	0	0	0	0	0	0	0	0	0	0	0	0	0	0	6491	3610	0	0	0	0	0	0	0	0	0	0	0	0	0	0	0	0	0	0	0	0	0	0	0
Metabolism	Energy metabolism	ko00190 Oxidative phosphorylation	K00343	NADH-quinone oxidoreductase subunit N [EC:7.1.1.2]	0	0	0	0	0	0	0	0	0	0	0	0	0	0	0	0	0	0	0	0	3124	0	0	0	0	0	0	0	0	0	0	0	0	0	0	0	0	0	0	0	0	0	0	0	0
Metabolism	Energy metabolism	ko00190 Oxidative phosphorylation	K00404	cytochrome c oxidase cbb3-type subunit I [EC:7.1.1.9]	0	0	0	0	0	0	0	0	0	0	0	0	0	0	0	0	0	0	0	0	11179	0	0	0	0	0	0	0	0	0	0	0	0	0	0	0	0	0	0	0	0	0	0	0	0
Metabolism	Energy metabolism	ko00190 Oxidative phosphorylation	K00406	cytochrome c oxidase cbb3-type subunit III	0	0	0	0	0	0	0	0	0	0	0	0	0	0	0	0	0	0	0	0	0	0	0	5922	0	0	0	0	0	0	0	0	0	0	0	0	0	0	0	0	0	0	0	0	0
Metabolism	Energy metabolism	ko00190 Oxidative phosphorylation	K00411	ubiquinol-cytochrome c reductase iron-sulfur subunit [EC:7.1.1.8]	0	0	0	0	6640	0	0	0	0	0	0	0	0	0	0	0	0	0	0	0	7726	0	0	0	0	0	0	0	0	0	0	0	0	0	0	0	0	0	0	0	0	3958	0	0	0
Metabolism	Energy metabolism	ko00190 Oxidative phosphorylation	K00412	ubiquinol-cytochrome c reductase cytochrome b subunit	0	0	0	0	6640	0	0	0	0	2986	0	0	0	0	0	23473	0	0	0	2514	0	0	0	0	0	0	0	0	0	0	0	0	0	0	0	0	0	0	0	0	0	0	0	0	0
Metabolism	Energy metabolism	ko00190 Oxidative phosphorylation	K00425	cytochrome bd ubiquinol oxidase subunit I [EC:7.1.1.7]	0	0	0	0	0	0	0	0	0	0	0	0	0	0	0	0	0	16409	0	0	0	0	0	0	0	0	0	0	0	0	0	0	0	0	0	0	0	0	0	0	0	0	0	0	0
Metabolism	Energy metabolism	ko00190 Oxidative phosphorylation	K00426	cytochrome bd ubiquinol oxidase subunit II [EC:7.1.1.7]	0	0	0	0	0	0	0	0	0	0	0	0	0	0	0	0	0	16409	0	0	0	0	0	0	0	0	0	0	0	0	0	0	0	0	0	0	0	0	0	0	0	0	0	0	0
Metabolism	Energy metabolism	ko00190 Oxidative phosphorylation	K00937	polyphosphate kinase [EC:2.7.4.1]	8554	0	0	0	0	0	0	0	0	0	0	11420	0	0	0	0	0	0	0	4263	0	8050	0	0	0	0	0	0	0	0	0	0	24443	0	0	0	0	0	0	0	0	5356	0	0	0
Metabolism	Energy metabolism	ko00190 Oxidative phosphorylation	K01507	inorganic pyrophosphatase [EC:3.6.1.1]	0	0	15846	0	0	0	0	0	0	0	0	0	0	0	0	0	19079	0	0	0	0	0	0	3088	0	0	19071	0	0	0	4980	0	0	0	0	0	0	0	0	0	0	3512	0	0	0
Metabolism	Energy metabolism	ko00190 Oxidative phosphorylation	K02108	F-type H+-transporting ATPase subunit a	0	0	0	0	0	0	0	29540	0	6694	0	0	0	0	0	0	0	0	0	1689	0	3064	0	4652	0	0	0	0	0	0	4072	0	0	0	0	0	0	0	0	0	0	3569	0	0	0
Metabolism	Energy metabolism	ko00190 Oxidative phosphorylation	K02109	F-type H+-transporting ATPase subunit b	0	0	0	0	0	0	0	4002	0	6694	0	0	0	0	0	0	0	0	0	1689	3642	3064	0	0	0	0	0	0	0	0	4072	0	0	0	0	0	0	0	0	0	0	0	0	0	2356
Metabolism	Energy metabolism	ko00190 Oxidative phosphorylation	K02110	F-type H+-transporting ATPase subunit c	0	0	0	0	0	0	0	0	0	6694	0	0	0	0	0	0	0	0	9871	1689	11080	3064	0	4652	0	0	0	0	0	0	0	0	0	0	75255	0	0	0	0	0	0	0	0	0	0
Metabolism	Energy metabolism	ko00190 Oxidative phosphorylation	K02111	F-type H+/Na+-transporting ATPase subunit alpha [EC:7.1.2.2 7.2.2.1]	0	0	0	0	0	0	0	0	0	6456	0	0	4098	0	0	0	0	8789	0	0	0	2263	0	0	0	14384	0	0	0	0	0	0	0	0	0	0	0	0	0	0	0	6571	0	32618	2514
Metabolism	Energy metabolism	ko00190 Oxidative phosphorylation	K02112	F-type H+/Na+-transporting ATPase subunit beta [EC:7.1.2.2 7.2.2.1]	0	0	0	0	0	0	0	38809	0	0	0	0	4578	0	0	0	0	0	0	2133	0	6735	0	9709	0	8034	0	0	0	0	15620	0	0	0	0	0	0	0	0	0	0	6571	0	0	0
Metabolism	Energy metabolism	ko00190 Oxidative phosphorylation	K02114	F-type H+-transporting ATPase subunit epsilon	0	0	0	0	0	0	0	0	0	0	0	0	4578	0	0	0	0	0	0	0	0	0	0	0	0	0	0	0	0	0	0	0	0	0	0	0	0	0	0	0	0	0	0	0	0
Metabolism	Energy metabolism	ko00190 Oxidative phosphorylation	K02115	F-type H+-transporting ATPase subunit gamma	0	0	0	0	0	0	0	0	0	0	0	0	0	0	0	0	0	0	0	0	0	5939	0	0	0	0	0	0	0	0	0	0	0	0	0	0	0	0	0	0	0	6571	0	0	0
Metabolism	Energy metabolism	ko00190 Oxidative phosphorylation	K02117	V/A-type H+/Na+-transporting ATPase subunit A [EC:7.1.2.2 7.2.2.1]	0	0	0	0	0	0	0	0	0	0	0	0	0	0	0	0	0	0	0	0	0	0	0	0	0	0	0	0	0	0	0	0	0	0	0	0	0	0	0	45082	0	8129	0	0	0
Metabolism	Energy metabolism	ko00190 Oxidative phosphorylation	K02118	V/A-type H+/Na+-transporting ATPase subunit B	0	0	0	0	0	84766	0	0	0	0	0	4307	0	0	0	0	0	0	0	0	0	0	0	0	0	0	0	0	0	0	0	0	0	0	0	0	0	0	0	0	0	24388	0	0	0
Metabolism	Energy metabolism	ko00190 Oxidative phosphorylation	K02123	V/A-type H+/Na+-transporting ATPase subunit I	0	0	0	0	0	0	0	0	0	0	0	0	0	0	0	0	0	0	0	0	0	0	0	0	0	0	0	0	0	0	0	0	0	0	0	0	0	0	0	180330	0	0	0	0	0
Metabolism	Energy metabolism	ko00190 Oxidative phosphorylation	K02124	V/A-type H+/Na+-transporting ATPase subunit K	0	0	0	0	0	0	0	0	0	0	0	0	0	0	0	0	0	0	0	0	0	0	0	0	0	0	0	0	0	0	0	0	0	0	0	0	0	0	0	45082	0	0	0	0	0
Metabolism	Energy metabolism	ko00190 Oxidative phosphorylation	K02257	heme o synthase [EC:2.5.1.141]	0	0	0	0	0	0	0	0	0	2327	0	0	4188	0	0	0	0	0	0	2403	0	3213	0	0	0	0	42493	0	0	0	0	0	0	0	0	0	0	0	0	0	0	8149	0	0	0
Metabolism	Energy metabolism	ko00190 Oxidative phosphorylation	K02259	cytochrome c oxidase assembly protein subunit 15	0	0	0	0	0	0	2381	0	0	5987	0	0	0	0	0	0	0	0	0	2349	0	3213	0	1876	0	0	0	0	0	0	0	0	0	0	0	0	0	0	0	0	0	0	0	0	0
Metabolism	Energy metabolism	ko00190 Oxidative phosphorylation	K02274	cytochrome c oxidase subunit I [EC:7.1.1.9]	0	0	0	0	16390	0	0	0	0	0	0	0	37692	0	0	0	0	0	0	1872	0	3213	0	11315	0	0	0	0	0	0	5976	0	0	0	0	0	0	0	0	0	0	0	0	10666	0
Metabolism	Energy metabolism	ko00190 Oxidative phosphorylation	K02275	cytochrome c oxidase subunit II [EC:7.1.1.9]	0	0	0	0	0	0	0	0	0	0	0	0	0	0	0	0	0	0	0	2403	0	0	0	0	0	0	0	0	0	0	0	0	0	0	0	0	0	0	0	0	0	0	0	0	0
Metabolism	Energy metabolism	ko00190 Oxidative phosphorylation	K02276	cytochrome c oxidase subunit III [EC:7.1.1.9]	10536	0	0	0	0	0	0	0	0	0	0	0	0	0	0	0	0	0	0	0	0	3213	0	0	0	0	0	0	0	0	12113	0	0	0	0	0	0	0	0	0	0	0	0	0	0
Metabolism	Energy metabolism	ko00190 Oxidative phosphorylation	K02277	cytochrome c oxidase subunit IV [EC:7.1.1.9]	0	0	0	0	0	0	0	0	0	0	0	0	4188	0	0	0	0	0	0	0	0	3213	0	0	0	0	0	0	0	0	0	0	0	0	0	0	0	0	0	0	0	0	0	0	0
Metabolism	Energy metabolism	ko00190 Oxidative phosphorylation	K03885	NADH:ubiquinone reductase (H+-translocating) [EC:7.1.1.2]	0	0	5855	0	0	0	0	16760	0	0	0	0	8060	0	0	0	0	14026	0	0	0	0	0	3350	22441	0	0	0	0	0	0	0	0	0	45450	0	0	0	0	0	0	6879	0	0	0
Metabolism	Energy metabolism	ko00190 Oxidative phosphorylation	K05576	NAD(P)H-quinone oxidoreductase subunit 4L [EC:7.1.1.2]	0	0	0	0	0	0	0	0	15203	0	0	0	0	0	0	0	0	0	0	0	0	0	0	0	0	0	0	0	0	0	0	0	0	0	0	0	0	0	0	0	0	0	0	0	0
Metabolism	Energy metabolism	ko00190 Oxidative phosphorylation	K05580	NAD(P)H-quinone oxidoreductase subunit I [EC:7.1.1.2]	0	0	0	0	0	0	0	0	0	0	0	0	0	0	0	0	0	0	0	0	0	3610	0	0	0	0	0	0	0	0	0	0	0	0	0	0	0	0	0	0	0	0	0	0	0
Metabolism	Energy metabolism	ko00190 Oxidative phosphorylation	K13378	NADH-quinone oxidoreductase subunit C/D [EC:7.1.1.2]	0	0	0	0	0	0	0	0	0	0	0	0	0	0	0	0	0	0	0	0	5085	0	0	0	0	0	0	0	0	0	0	0	0	0	0	0	0	0	0	0	0	0	0	0	0
Metabolism	Energy metabolism	ko00190 Oxidative phosphorylation	K15862	cytochrome c oxidase cbb3-type subunit I/II [EC:7.1.1.9]	0	0	0	0	0	0	0	0	0	0	0	0	10682	0	0	0	0	0	0	0	0	5112	0	5922	0	0	0	3297	0	0	12280	0	0	19342	0	0	0	0	0	0	0	0	0	0	0
Metabolism	Energy metabolism	ko00190 Oxidative phosphorylation	K15986	manganese-dependent inorganic pyrophosphatase [EC:3.6.1.1]	0	0	0	0	0	0	0	0	0	9687	0	0	0	0	0	0	0	0	0	2133	0	0	0	0	0	0	0	0	0	0	0	0	0	0	0	0	0	0	0	0	0	0	0	0	0
Metabolism	Energy metabolism	ko00190 Oxidative phosphorylation	K22468	polyphosphate kinase [EC:2.7.4.1]	0	0	0	0	0	0	0	0	0	7880	0	9494	0	0	0	0	33077	0	0	5637	0	0	0	0	0	0	0	0	0	0	6086	0	0	0	0	0	0	0	0	0	0	0	0	0	0
Brite Hierarchies	Protein families: metabolism	ko00199 Cytochrome P450	K21034	cytochrome P450 family 104	0	0	0	0	0	0	0	0	0	2917	0	0	0	0	0	0	0	0	0	0	0	0	0	0	0	0	0	0	0	0	0	0	0	0	0	0	0	0	0	0	0	0	0	0	0
Metabolism	Amino acid metabolism	ko00220 Arginine biosynthesis	K00145	N-acetyl-gamma-glutamyl-phosphate reductase [EC:1.2.1.38]	0	0	0	0	0	0	0	0	0	7310	0	0	0	0	0	0	0	0	0	1645	6853	0	0	0	0	0	0	0	0	0	0	0	0	0	0	0	0	0	0	0	0	0	0	0	0
Metabolism	Amino acid metabolism	ko00220 Arginine biosynthesis	K00611	ornithine carbamoyltransferase [EC:2.1.3.3]	0	0	0	0	0	0	0	0	0	0	0	0	0	0	0	0	0	0	10648	0	1372	0	0	0	0	0	0	8868	0	0	0	0	0	0	12668	0	0	0	0	0	0	0	0	0	0
Metabolism	Amino acid metabolism	ko00220 Arginine biosynthesis	K00619	amino-acid N-acetyltransferase [EC:2.3.1.1]	0	0	0	0	0	0	0	0	0	0	0	0	0	0	0	0	0	0	0	0	5419	0	0	0	0	0	0	0	0	0	0	0	0	0	0	0	0	0	0	0	0	0	0	0	0
Metabolism	Amino acid metabolism	ko00220 Arginine biosynthesis	K00620	glutamate N-acetyltransferase / amino-acid N-acetyltransferase [EC:2.3.1.35 2.3.1.1]	0	0	0	0	0	0	0	0	0	0	0	0	0	0	0	0	0	0	0	2025	0	0	0	0	0	0	0	0	0	0	0	0	0	0	0	0	0	0	0	0	0	0	0	0	0
Metabolism	Amino acid metabolism	ko00220 Arginine biosynthesis	K00930	acetylglutamate kinase [EC:2.7.2.8]	0	0	0	0	0	29169	18789	0	0	2900	0	0	0	0	0	0	0	0	5109	2723	2568	0	0	2694	0	0	0	0	0	0	103724	0	0	0	15519	0	0	0	0	0	0	0	0	0	0
Metabolism	Amino acid metabolism	ko00220 Arginine biosynthesis	K01438	acetylornithine deacetylase [EC:3.5.1.16]	0	0	0	0	12293	0	0	0	0	2877	0	0	0	0	0	0	0	0	0	10615	0	0	0	0	0	0	0	0	0	30710	0	0	0	0	0	0	0	0	0	0	0	2538	0	0	0
Metabolism	Amino acid metabolism	ko00220 Arginine biosynthesis	K01476	arginase [EC:3.5.3.1]	0	0	0	0	0	0	0	0	0	1918	0	0	0	0	0	0	10073	0	0	7602	0	0	0	0	0	0	0	0	0	0	4980	0	0	0	0	0	0	0	0	21907	0	0	0	0	0
Metabolism	Amino acid metabolism	ko00220 Arginine biosynthesis	K01478	arginine deiminase [EC:3.5.3.6]	0	0	0	0	0	0	0	0	0	0	0	0	0	0	0	0	0	0	0	0	0	27452	0	0	0	0	0	0	0	0	0	0	0	0	0	0	0	0	0	0	0	0	0	0	0
Metabolism	Amino acid metabolism	ko00220 Arginine biosynthesis	K01941	urea carboxylase [EC:6.3.4.6]	0	0	0	0	0	0	0	0	0	0	0	0	0	0	0	0	0	0	0	0	0	0	0	0	0	0	0	0	0	0	0	0	0	0	0	0	0	0	0	0	0	15296	0	0	0
Metabolism	Amino acid metabolism	ko00220 Arginine biosynthesis	K12659	N-acetyl-gamma-glutamyl-phosphate reductase / acetylglutamate kinase [EC:1.2.1.38 2.7.2.8]	0	0	0	0	12293	0	0	0	0	0	0	0	0	0	0	0	0	0	0	0	0	0	0	0	0	0	0	0	0	0	0	0	0	0	0	0	0	0	0	0	0	0	0	0	0
Metabolism	Amino acid metabolism	ko00220 Arginine biosynthesis	K14682	amino-acid N-acetyltransferase [EC:2.3.1.1]	0	0	0	0	0	0	0	0	0	0	0	0	0	0	0	0	0	0	0	0	0	0	0	0	0	0	0	0	0	0	0	0	0	0	0	0	0	0	0	0	0	2538	0	0	0
Metabolism	Amino acid metabolism	ko00220 Arginine biosynthesis	K22477	N-acetylglutamate synthase [EC:2.3.1.1]	0	0	0	0	0	0	0	0	0	0	0	0	0	0	0	0	0	0	0	0	0	0	0	0	0	0	0	0	0	0	0	0	0	0	0	0	0	0	0	0	0	0	0	0	0
Metabolism	Nucleotide metabolism	ko00230 Purine metabolism	K00088	IMP dehydrogenase [EC:1.1.1.205]	0	0	0	0	0	0	0	0	0	4171	0	0	3798	0	0	0	0	0	0	2349	3455	0	0	7016	0	0	0	0	0	0	3904	0	0	0	0	0	0	0	0	0	0	0	0	0	0
Metabolism	Nucleotide metabolism	ko00230 Purine metabolism	K00364	GMP reductase [EC:1.7.1.7]	0	0	0	0	0	0	0	0	0	0	0	0	0	0	0	0	0	0	0	0	0	0	0	2694	0	0	0	0	0	0	0	0	0	0	0	0	0	0	0	0	0	0	0	0	0
Metabolism	Nucleotide metabolism	ko00230 Purine metabolism	K00365	urate oxidase [EC:1.7.3.3]	0	0	0	0	0	0	0	0	0	0	0	0	0	0	0	0	0	0	0	0	0	0	0	0	0	0	0	0	0	0	0	0	0	0	0	0	40197	0	0	0	0	0	0	0	0
Metabolism	Nucleotide metabolism	ko00230 Purine metabolism	K00525	ribonucleoside-diphosphate reductase alpha chain [EC:1.17.4.1]	0	0	0	0	4035	0	0	5848	0	13395	0	0	3197	0	0	0	0	55346	0	27732	2581	2978	0	5395	14810	0	0	0	0	0	0	0	0	0	0	0	0	0	0	0	0	12346	0	0	0
Metabolism	Nucleotide metabolism	ko00230 Purine metabolism	K00526	ribonucleoside-diphosphate reductase beta chain [EC:1.17.4.1]	0	0	0	0	0	0	0	5848	0	0	0	0	3197	0	0	0	0	0	0	0	28635	0	0	2977	0	0	0	0	0	0	0	0	0	0	0	0	0	0	62875	0	0	0	0	0	0
Metabolism	Nucleotide metabolism	ko00230 Purine metabolism	K00602	phosphoribosylaminoimidazolecarboxamide formyltransferase / IMP cyclohydrolase [EC:2.1.2.3 3.5.4.10]	0	0	0	0	0	0	0	0	0	7554	0	0	12001	0	0	0	0	0	0	1584	25803	2537	0	3088	0	0	0	0	0	0	2659	0	0	0	0	0	0	0	0	0	0	0	0	0	0
Metabolism	Nucleotide metabolism	ko00230 Purine metabolism	K00759	adenine phosphoribosyltransferase [EC:2.4.2.7]	5779	0	2106	0	0	0	0	0	0	2327	0	12928	0	0	0	0	0	0	0	2403	0	2415	0	0	0	0	0	0	0	0	5976	0	0	0	35623	0	0	0	0	0	0	0	0	0	0
Metabolism	Nucleotide metabolism	ko00230 Purine metabolism	K00760	hypoxanthine phosphoribosyltransferase [EC:2.4.2.8]	0	0	0	0	0	0	0	0	0	5648	0	0	0	0	0	0	0	0	0	2349	0	0	0	0	0	0	0	0	0	0	0	0	0	0	0	0	0	0	0	0	0	0	0	0	0
Metabolism	Nucleotide metabolism	ko00230 Purine metabolism	K00764	amidophosphoribosyltransferase [EC:2.4.2.14]	0	0	0	0	0	0	0	0	0	2877	0	11288	2818	0	0	0	0	12253	0	2647	12285	3610	0	3153	0	0	0	0	0	0	4825	0	0	0	0	0	0	0	0	0	0	0	0	0	0
Metabolism	Nucleotide metabolism	ko00230 Purine metabolism	K00769	xanthine phosphoribosyltransferase [EC:2.4.2.22]	0	0	0	0	0	0	0	0	0	2565	0	0	0	0	0	0	0	0	0	3529	0	0	0	0	0	0	0	0	0	0	0	0	0	0	0	0	0	0	0	0	0	0	0	0	0
Metabolism	Nucleotide metabolism	ko00230 Purine metabolism	K00856	adenosine kinase [EC:2.7.1.20]	0	0	0	0	0	0	0	0	0	0	0	0	0	0	0	0	0	0	0	0	0	0	0	0	0	0	0	0	0	0	5044	0	0	0	0	0	0	0	0	0	0	0	0	0	0
Metabolism	Nucleotide metabolism	ko00230 Purine metabolism	K00939	adenylate kinase [EC:2.7.4.3]	0	0	0	7126	0	0	0	0	0	0	0	0	0	0	0	0	0	0	0	2456	0	0	0	3216	0	0	0	0	28710	0	0	0	0	0	0	0	0	0	0	0	0	3183	0	0	0
Metabolism	Nucleotide metabolism	ko00230 Purine metabolism	K00940	nucleoside-diphosphate kinase [EC:2.7.4.6]	0	0	0	0	10794	0	0	0	0	0	0	0	7785	0	0	0	0	0	0	2162	1453	0	0	2835	7641	37175	0	0	0	0	4980	0	0	0	0	0	0	0	0	0	0	0	0	0	0
Metabolism	Nucleotide metabolism	ko00230 Purine metabolism	K00942	guanylate kinase [EC:2.7.4.8]	26468	5846	0	29991	0	0	0	0	0	4325	0	0	0	0	0	0	0	0	0	1885	0	3027	0	3660	0	0	0	0	0	0	0	0	0	0	0	0	0	0	0	0	0	0	0	0	0
Metabolism	Nucleotide metabolism	ko00230 Purine metabolism	K00951	GTP pyrophosphokinase [EC:2.7.6.5]	0	0	0	0	0	0	0	0	0	0	0	0	0	0	0	0	0	0	0	0	0	0	0	0	0	0	0	0	0	0	0	0	0	0	0	0	0	0	0	0	0	3183	0	0	0
Metabolism	Nucleotide metabolism	ko00230 Purine metabolism	K01081	5'-nucleotidase [EC:3.1.3.5]	0	0	0	0	0	0	0	0	0	0	0	0	0	0	0	0	0	0	0	0	0	0	0	0	0	0	0	0	0	0	0	0	0	0	0	0	0	0	0	25098	0	0	0	0	0
Metabolism	Nucleotide metabolism	ko00230 Purine metabolism	K01119	2',3'-cyclic-nucleotide 2'-phosphodiesterase / 3'-nucleotidase [EC:3.1.4.16 3.1.3.6]	0	0	0	0	0	0	0	0	0	0	0	0	0	0	0	0	0	0	0	2203	0	0	0	0	0	0	0	0	0	0	0	0	0	0	0	0	0	0	0	0	0	0	0	0	0
Metabolism	Nucleotide metabolism	ko00230 Purine metabolism	K01129	dGTPase [EC:3.1.5.1]	0	0	0	0	0	0	0	0	0	5997	0	0	0	0	0	0	0	0	0	2511	0	2195	0	2977	0	0	0	0	19421	0	0	0	0	0	0	0	0	0	0	0	0	0	0	0	0
Metabolism	Nucleotide metabolism	ko00230 Purine metabolism	K01139	GTP diphosphokinase / guanosine-3',5'-bis(diphosphate) 3'-diphosphatase [EC:2.7.6.5 3.1.7.2]	0	0	0	0	0	0	0	0	0	0	0	0	3481	0	0	0	0	53340	0	1869	3733	1459	0	2764	0	0	0	0	0	0	8822	0	0	0	0	0	0	0	0	0	0	0	0	0	0
Metabolism	Nucleotide metabolism	ko00230 Purine metabolism	K01239	purine nucleosidase [EC:3.2.2.1]	0	0	0	0	0	0	0	0	0	4949	0	0	8967	0	0	0	0	0	0	2580	0	0	0	0	0	0	23413	0	0	0	0	0	0	0	0	0	0	0	0	0	0	0	0	0	0
Metabolism	Nucleotide metabolism	ko00230 Purine metabolism	K01241	AMP nucleosidase [EC:3.2.2.4]	0	0	0	0	0	0	0	0	0	0	0	0	0	0	0	0	0	18277	0	0	0	2707	0	0	15715	0	0	0	0	0	0	0	0	0	0	0	0	0	0	0	0	0	0	11879	0
Metabolism	Nucleotide metabolism	ko00230 Purine metabolism	K01428	urease subunit alpha [EC:3.5.1.5]	0	0	0	0	0	0	0	9495	0	0	0	0	0	0	0	6166	0	0	0	0	0	0	0	0	0	0	0	0	0	0	0	0	0	0	0	0	0	0	0	0	0	0	0	3503	0
Metabolism	Nucleotide metabolism	ko00230 Purine metabolism	K01466	allantoinase [EC:3.5.2.5]	0	0	0	0	0	0	20590	0	0	0	0	0	0	0	0	0	0	0	0	0	0	0	0	0	0	0	0	0	0	139106	0	0	0	0	0	0	0	0	0	0	0	0	0	0	0
Metabolism	Nucleotide metabolism	ko00230 Purine metabolism	K01483	ureidoglycolate lyase [EC:4.3.2.3]	0	0	0	0	0	0	0	0	0	6123	0	0	0	0	0	0	0	0	0	4977	0	0	0	0	0	0	0	0	0	0	0	0	0	0	0	0	0	0	0	0	0	0	0	0	0
Metabolism	Nucleotide metabolism	ko00230 Purine metabolism	K01486	adenine deaminase [EC:3.5.4.2]	0	0	0	0	0	0	0	0	0	3546	0	0	0	0	0	0	0	0	0	2514	0	0	0	2778	0	0	0	0	0	0	0	0	0	0	0	0	40035	0	0	0	0	0	0	0	0
Metabolism	Nucleotide metabolism	ko00230 Purine metabolism	K01487	guanine deaminase [EC:3.5.4.3]	0	0	0	0	0	0	0	0	0	8549	0	4315	0	0	0	0	0	0	0	2552	0	0	0	0	0	0	0	0	0	0	10364	0	0	0	0	0	40035	0	0	0	0	0	0	0	0
Metabolism	Nucleotide metabolism	ko00230 Purine metabolism	K01488	adenosine deaminase [EC:3.5.4.4]	0	0	0	0	0	0	0	0	0	0	0	0	0	0	0	0	0	8789	0	0	0	0	0	0	0	0	0	0	0	0	0	0	0	0	0	0	0	0	0	0	0	0	0	0	0
Metabolism	Nucleotide metabolism	ko00230 Purine metabolism	K01515	ADP-ribose pyrophosphatase [EC:3.6.1.13]	0	0	0	0	0	0	0	0	0	3772	0	0	0	0	0	0	0	0	0	3589	0	0	0	0	0	0	0	0	0	0	0	0	0	0	0	0	0	0	0	0	0	0	0	0	0
Metabolism	Nucleotide metabolism	ko00230 Purine metabolism	K01524	exopolyphosphatase / guanosine-5'-triphosphate,3'-diphosphate pyrophosphatase [EC:3.6.1.11 3.6.1.40]	0	0	0	0	0	0	0	0	0	0	0	0	0	0	0	0	0	0	0	10714	0	16354	0	14806	0	0	0	0	0	0	3386	0	0	0	0	0	0	0	0	0	0	0	0	0	0
Metabolism	Nucleotide metabolism	ko00230 Purine metabolism	K01525	bis(5'-nucleosyl)-tetraphosphatase (symmetrical) [EC:3.6.1.41]	0	0	0	0	0	0	0	0	0	0	0	0	0	0	0	20807	0	0	0	0	0	0	0	0	0	0	0	0	0	0	0	0	0	0	0	0	0	0	0	0	0	0	0	0	0
Metabolism	Nucleotide metabolism	ko00230 Purine metabolism	K01588	5-(carboxyamino)imidazole ribonucleotide mutase [EC:5.4.99.18]	0	0	0	0	6640	0	0	0	0	0	0	0	6066	0	0	0	0	0	0	0	0	3004	4131	3216	0	20158	0	0	0	0	0	8093	0	0	0	0	0	0	0	0	0	8149	0	0	0
Metabolism	Nucleotide metabolism	ko00230 Purine metabolism	K01589	5-(carboxyamino)imidazole ribonucleotide synthase [EC:6.3.4.18]	0	0	0	0	0	0	0	0	0	0	0	0	6066	0	0	0	0	0	0	0	0	3004	0	0	0	0	0	0	0	0	0	0	0	0	0	0	0	0	0	0	0	0	0	0	60863
Metabolism	Nucleotide metabolism	ko00230 Purine metabolism	K01756	adenylosuccinate lyase [EC:4.3.2.2]	0	0	0	0	39831	0	0	0	0	5432	0	0	4722	0	0	0	0	8016	0	2456	2581	2627	0	12502	22441	0	0	0	0	0	7791	0	0	0	0	0	0	0	0	0	0	0	0	10864	0
Metabolism	Nucleotide metabolism	ko00230 Purine metabolism	K01768	adenylate cyclase [EC:4.6.1.1]	0	0	0	0	1959	0	0	0	0	0	0	0	0	0	0	2685	0	2895	0	96096	0	0	0	0	20361	0	0	0	0	0	61850	0	0	0	0	0	0	0	0	0	0	3879	0	11239	0
Metabolism	Nucleotide metabolism	ko00230 Purine metabolism	K01923	phosphoribosylaminoimidazole-succinocarboxamide synthase [EC:6.3.2.6]	0	0	0	0	0	0	0	0	0	5432	0	34991	0	0	0	0	0	0	0	2297	2538	3098	0	7041	74516	0	0	0	0	0	3622	0	0	0	0	0	0	0	0	0	0	5350	0	0	0
Metabolism	Nucleotide metabolism	ko00230 Purine metabolism	K01933	phosphoribosylformylglycinamidine cyclo-ligase [EC:6.3.3.1]	0	0	0	0	0	0	0	0	0	0	0	0	4929	0	0	0	0	0	0	0	1502	3004	0	5969	0	0	0	0	0	0	4072	0	0	0	0	0	0	0	0	0	0	0	0	0	0
Metabolism	Nucleotide metabolism	ko00230 Purine metabolism	K01939	adenylosuccinate synthase [EC:6.3.4.4]	9282	0	0	0	15735	0	0	0	0	14654	0	0	0	0	0	0	0	0	0	2068	4548	4377	0	0	0	0	0	0	0	0	0	0	0	0	0	0	0	0	0	0	0	0	0	0	0
Metabolism	Nucleotide metabolism	ko00230 Purine metabolism	K01945	phosphoribosylamine---glycine ligase [EC:6.3.4.13]	0	0	43750	0	30842	0	0	0	0	1711	0	12928	10486	0	0	0	0	0	0	2068	21338	4278	0	3837	10904	0	0	23390	0	0	3232	0	0	19705	0	0	0	0	0	0	0	0	0	0	0
Metabolism	Nucleotide metabolism	ko00230 Purine metabolism	K01951	GMP synthase (glutamine-hydrolysing) [EC:6.3.5.2]	0	0	0	0	8349	40798	0	0	0	2930	0	0	0	0	0	0	0	0	0	3256	0	2415	0	23857	0	0	0	0	0	0	3622	0	0	0	0	0	0	0	0	0	0	5176	0	3225	0
Metabolism	Nucleotide metabolism	ko00230 Purine metabolism	K01952	phosphoribosylformylglycinamidine synthase [EC:6.3.5.3]	0	0	0	0	0	0	0	0	0	0	0	0	0	0	0	0	0	0	0	0	0	2627	0	5807	0	0	0	0	0	0	3622	0	87945	0	0	0	0	0	0	0	0	31828	0	0	0
Metabolism	Nucleotide metabolism	ko00230 Purine metabolism	K02083	allantoate deiminase [EC:3.5.3.9]	0	0	0	0	0	0	0	0	0	0	0	0	0	0	0	0	0	0	0	0	0	0	0	0	0	0	0	0	0	0	7837	0	0	0	0	0	0	0	0	0	0	0	0	0	0
Metabolism	Nucleotide metabolism	ko00230 Purine metabolism	K02428	XTP/dITP diphosphohydrolase [EC:3.6.1.66]	0	0	0	0	0	0	0	0	0	0	0	0	8203	0	0	0	0	0	0	0	2727	0	0	6043	30926	0	0	0	0	0	0	0	0	0	72649	0	0	0	0	0	67000	0	0	0	19876
Metabolism	Nucleotide metabolism	ko00230 Purine metabolism	K03651	3',5'-cyclic-AMP phosphodiesterase [EC:3.1.4.53]	19417	0	0	0	0	0	0	0	0	0	0	0	0	0	0	0	0	0	0	0	0	0	0	0	0	0	0	0	0	0	0	0	0	0	0	0	0	0	0	0	0	2538	0	0	0
Metabolism	Nucleotide metabolism	ko00230 Purine metabolism	K03783	purine-nucleoside phosphorylase [EC:2.4.2.1]	0	0	0	0	0	0	0	0	0	3348	0	0	5716	0	0	0	0	19916	0	0	0	0	0	0	0	0	0	0	0	0	3910	0	0	0	0	0	0	0	0	0	0	0	0	0	0
Metabolism	Nucleotide metabolism	ko00230 Purine metabolism	K03784	purine-nucleoside phosphorylase [EC:2.4.2.1]	0	0	0	0	0	0	0	0	0	0	0	0	6074	0	0	0	0	0	0	1964	0	0	0	0	0	0	0	0	0	0	0	0	0	0	0	0	0	0	0	0	0	0	0	0	0
Metabolism	Nucleotide metabolism	ko00230 Purine metabolism	K03787	5'-nucleotidase [EC:3.1.3.5]	0	0	0	8733	0	0	0	0	0	3011	0	0	0	0	0	0	0	8789	0	2647	0	4355	0	3088	0	0	0	0	0	0	4169	0	0	0	0	0	0	0	0	0	0	0	0	0	0
Metabolism	Nucleotide metabolism	ko00230 Purine metabolism	K04765	nucleoside triphosphate diphosphatase [EC:3.6.1.9]	0	0	0	0	0	0	0	0	0	0	0	0	0	0	0	0	0	0	0	0	0	0	0	0	0	0	0	0	0	0	0	0	0	0	0	0	0	0	0	0	0	3183	0	0	0
Metabolism	Nucleotide metabolism	ko00230 Purine metabolism	K07127	5-hydroxyisourate hydrolase [EC:3.5.2.17]	0	0	0	0	0	0	0	0	0	0	0	0	0	0	0	0	0	0	0	2425	0	0	0	0	0	0	0	0	0	0	0	0	0	0	0	0	0	0	0	0	0	0	0	0	0
Metabolism	Nucleotide metabolism	ko00230 Purine metabolism	K08289	phosphoribosylglycinamide formyltransferase 2 [EC:2.1.2.2]	0	0	0	0	16570	0	0	0	0	0	0	0	0	0	0	0	0	0	0	0	0	0	0	0	27747	0	0	0	0	0	0	0	0	0	0	0	0	0	0	0	0	0	0	0	0
Metabolism	Nucleotide metabolism	ko00230 Purine metabolism	K09913	purine/pyrimidine-nucleoside phosphorylase [EC:2.4.2.1 2.4.2.2]	0	0	0	0	0	0	0	0	0	0	0	13962	0	0	0	0	0	0	0	0	0	0	0	0	0	0	0	0	0	0	0	0	0	0	0	0	0	0	0	0	0	5176	0	0	0
Metabolism	Nucleotide metabolism	ko00230 Purine metabolism	K11175	phosphoribosylglycinamide formyltransferase 1 [EC:2.1.2.2]	0	0	0	0	0	0	0	0	0	0	0	0	0	0	0	0	0	0	0	0	3124	2537	0	0	0	0	0	0	0	0	0	0	0	0	0	0	0	0	0	0	0	0	0	0	0
Metabolism	Nucleotide metabolism	ko00230 Purine metabolism	K11178	xanthine dehydrogenase YagS FAD-binding subunit [EC:1.17.1.4]	0	0	0	0	0	0	7452	0	0	0	0	0	0	0	0	0	0	0	0	0	0	0	0	0	0	0	0	0	0	0	0	0	0	0	0	0	0	0	0	0	0	0	0	0	0
Metabolism	Nucleotide metabolism	ko00230 Purine metabolism	K11751	5'-nucleotidase / UDP-sugar diphosphatase [EC:3.1.3.5 3.6.1.45]	0	0	0	0	0	0	0	0	0	3675	0	0	0	0	0	0	0	0	0	8775	0	0	0	0	0	0	0	0	0	0	0	0	0	0	0	0	0	0	0	0	0	0	0	0	0
Metabolism	Nucleotide metabolism	ko00230 Purine metabolism	K11787	phosphoribosylamine--glycine ligase / phosphoribosylglycinamide formyltransferase / phosphoribosylformylglycinamidine cyclo-ligase [EC:6.3.4.13 2.1.2.2 6.3.3.1]	0	0	0	0	0	57893	0	0	0	0	0	0	0	0	0	18960	0	0	0	0	0	0	0	0	0	0	0	0	0	0	0	0	0	0	0	0	0	0	0	0	0	0	0	27990	0
Metabolism	Nucleotide metabolism	ko00230 Purine metabolism	K13483	xanthine dehydrogenase YagT iron-sulfur-binding subunit	0	0	0	0	0	0	0	0	0	0	0	0	0	0	0	0	0	0	0	0	0	0	0	0	0	0	0	0	0	0	4565	0	0	18175	0	0	0	0	0	0	0	0	0	0	0
Metabolism	Nucleotide metabolism	ko00230 Purine metabolism	K14977	(S)-ureidoglycine aminohydrolase [EC:3.5.3.26]	0	0	0	0	0	0	0	0	0	6123	0	0	0	0	0	0	0	0	0	2203	0	0	0	0	0	0	0	0	0	0	0	0	0	0	0	0	0	0	0	0	0	0	0	0	0
Metabolism	Nucleotide metabolism	ko00230 Purine metabolism	K15518	deoxyguanosine kinase [EC:2.7.1.113]	0	0	0	0	0	0	0	0	0	0	0	0	1645	0	0	0	0	0	0	0	0	0	0	5074	0	0	0	0	0	0	0	0	0	0	0	0	0	0	0	0	0	0	0	0	0
Metabolism	Nucleotide metabolism	ko00230 Purine metabolism	K15519	deoxyadenosine/deoxycytidine kinase [EC:2.7.1.76 2.7.1.74]	0	0	0	0	0	0	0	0	0	0	0	0	3431	0	0	0	0	0	0	0	0	3004	0	11315	0	0	0	0	0	0	0	0	0	0	0	0	0	0	0	0	0	0	0	0	0
Metabolism	Nucleotide metabolism	ko00230 Purine metabolism	K16841	allantoin racemase [EC:5.1.99.3]	0	0	0	0	0	0	0	0	0	5893	0	0	0	0	0	0	0	0	0	0	0	0	0	0	0	0	0	0	0	0	0	0	0	0	0	0	0	0	0	0	0	0	0	0	0
Metabolism	Nucleotide metabolism	ko00230 Purine metabolism	K19710	ATP adenylyltransferase [EC:2.7.7.53]	0	0	0	0	0	0	0	0	0	0	0	0	0	0	0	0	0	28403	0	0	0	0	0	0	0	0	0	0	0	0	0	0	0	0	0	0	0	0	0	0	0	0	0	0	0
Metabolism	Nucleotide metabolism	ko00230 Purine metabolism	K21053	adenine deaminase [EC:3.5.4.2]	0	0	0	17566	0	0	0	0	0	0	0	0	0	0	0	0	0	0	0	0	0	0	0	0	0	0	0	0	0	0	0	0	0	0	0	0	0	0	0	0	0	0	0	0	0
Metabolism	Nucleotide metabolism	ko00230 Purine metabolism	K21636	ribonucleoside-triphosphate reductase (formate) [EC:1.1.98.6]	0	0	0	0	0	0	0	0	0	0	0	0	0	0	0	0	0	0	0	0	2406	0	0	3297	0	0	0	0	0	0	0	0	0	0	0	0	0	0	0	0	0	0	0	0	0
Metabolism	Nucleotide metabolism	ko00230 Purine metabolism	K22879	FAD-dependent urate hydroxylase [EC:1.14.13.113]	0	0	0	0	0	0	0	0	0	4178	0	0	0	0	0	0	0	0	0	0	0	0	0	0	0	0	0	0	0	0	0	0	0	0	0	0	0	0	0	0	0	0	0	0	0
Metabolism	Nucleotide metabolism	ko00230 Purine metabolism	K23264	phosphoribosylformylglycinamidine synthase subunit PurS [EC:6.3.5.3]	0	0	0	0	0	0	0	0	0	0	0	0	0	0	0	0	0	0	0	2297	0	0	0	0	0	0	0	0	0	0	0	0	0	0	0	0	0	0	0	0	0	0	0	0	0
Metabolism	Nucleotide metabolism	ko00230 Purine metabolism	K23265	phosphoribosylformylglycinamidine synthase subunit PurQ / glutaminase [EC:6.3.5.3 3.5.1.2]	0	0	0	0	0	0	0	0	0	0	0	0	0	0	0	0	0	0	0	2297	2538	0	0	0	10904	0	0	0	0	0	0	0	0	0	0	0	0	0	0	0	0	0	0	0	0
Metabolism	Nucleotide metabolism	ko00230 Purine metabolism	K23269	phosphoribosylformylglycinamidine synthase subunit PurL [EC:6.3.5.3]	0	0	0	0	0	0	0	0	0	2756	0	0	0	0	0	0	0	32387	0	1645	0	0	0	0	0	0	0	0	0	0	0	0	0	0	0	0	0	0	0	0	0	0	0	0	0
Metabolism	Nucleotide metabolism	ko00240 Pyrimidine metabolism	K00226	dihydroorotate dehydrogenase (fumarate) [EC:1.3.98.1]	26190	0	0	0	0	0	0	0	0	0	0	0	0	0	0	0	0	0	0	0	0	0	0	0	0	0	0	0	0	0	0	0	0	0	0	0	0	0	0	0	0	0	0	0	0
Metabolism	Nucleotide metabolism	ko00240 Pyrimidine metabolism	K00254	dihydroorotate dehydrogenase [EC:1.3.5.2]	0	0	0	0	0	0	0	0	0	0	0	0	0	0	0	0	0	0	0	0	5885	2990	0	1754	0	0	0	0	0	0	0	0	0	0	0	0	0	0	0	0	0	0	0	0	0
Metabolism	Nucleotide metabolism	ko00240 Pyrimidine metabolism	K00560	thymidylate synthase [EC:2.1.1.45]	0	0	0	0	0	0	0	0	0	0	0	0	4863	0	0	0	0	0	0	0	0	4355	0	3088	0	0	0	0	0	0	4677	0	0	0	0	0	0	0	0	0	0	3569	0	0	0
Metabolism	Nucleotide metabolism	ko00240 Pyrimidine metabolism	K00609	aspartate carbamoyltransferase catalytic subunit [EC:2.1.3.2]	0	0	0	0	0	0	0	0	0	4856	0	0	0	0	0	0	0	0	0	0	5521	0	0	0	0	0	0	0	0	0	0	0	0	0	0	0	0	0	0	0	0	3387	0	0	0
Metabolism	Nucleotide metabolism	ko00240 Pyrimidine metabolism	K00756	pyrimidine-nucleoside phosphorylase [EC:2.4.2.2]	0	0	0	0	0	0	0	0	0	0	0	0	0	0	0	0	0	0	0	0	0	0	0	0	0	0	0	0	0	0	12280	0	0	0	0	0	0	0	0	0	0	0	0	0	0
Metabolism	Nucleotide metabolism	ko00240 Pyrimidine metabolism	K00757	uridine phosphorylase [EC:2.4.2.3]	0	0	0	0	0	0	0	0	0	0	0	0	4303	0	0	0	0	0	0	0	0	2990	0	44977	0	0	0	0	0	0	12733	0	0	0	0	0	0	0	0	0	0	0	0	0	0
Metabolism	Nucleotide metabolism	ko00240 Pyrimidine metabolism	K00758	thymidine phosphorylase [EC:2.4.2.4]	0	0	0	0	0	0	0	0	0	0	0	0	0	0	0	0	0	0	0	1862	0	0	0	0	0	0	0	0	0	0	0	0	0	0	0	0	0	0	0	0	0	0	0	6717	0
Metabolism	Nucleotide metabolism	ko00240 Pyrimidine metabolism	K00761	uracil phosphoribosyltransferase [EC:2.4.2.9]	0	0	0	0	0	0	0	0	0	11239	0	0	6074	0	0	0	0	0	0	1862	0	4278	0	3837	0	0	0	0	0	0	3108	0	0	0	0	0	0	0	0	0	0	0	0	0	0
Metabolism	Nucleotide metabolism	ko00240 Pyrimidine metabolism	K00762	orotate phosphoribosyltransferase [EC:2.4.2.10]	0	0	0	0	11665	0	0	0	0	2463	0	0	0	0	0	0	0	0	0	1559	1649	3302	0	2006	0	0	0	0	0	0	3910	0	0	0	0	0	0	0	0	0	0	3569	0	0	0
Metabolism	Nucleotide metabolism	ko00240 Pyrimidine metabolism	K00857	thymidine kinase [EC:2.7.1.21]	0	0	0	0	0	0	0	0	0	2191	0	0	2818	0	0	0	0	0	0	34137	0	2537	0	0	0	0	0	0	0	0	2659	0	0	0	0	0	0	0	0	0	0	0	0	0	0
Metabolism	Nucleotide metabolism	ko00240 Pyrimidine metabolism	K00876	uridine kinase [EC:2.7.1.48]	0	0	11938	0	0	0	0	0	0	0	0	0	2605	0	0	0	0	0	0	0	0	2978	0	7161	0	0	0	0	0	0	0	0	0	0	73867	0	0	0	0	0	0	5385	0	0	0
Metabolism	Nucleotide metabolism	ko00240 Pyrimidine metabolism	K00943	dTMP kinase [EC:2.7.4.9]	0	0	0	0	0	0	0	0	0	0	0	0	0	0	0	0	0	17780	0	0	2496	0	0	0	0	0	0	0	0	0	0	0	0	0	0	0	0	0	0	0	0	0	0	0	0
Metabolism	Nucleotide metabolism	ko00240 Pyrimidine metabolism	K00945	CMP/dCMP kinase [EC:2.7.4.25]	0	0	0	0	0	0	0	0	0	40687	0	0	20965	0	0	0	0	0	0	0	0	0	0	37483	0	0	0	0	0	0	0	0	0	0	0	0	0	0	0	0	0	0	0	0	0
Metabolism	Nucleotide metabolism	ko00240 Pyrimidine metabolism	K01431	beta-ureidopropionase [EC:3.5.1.6]	0	0	30219	0	0	0	0	0	0	0	0	0	0	0	0	0	0	0	0	0	0	0	0	0	0	0	0	0	0	0	4909	0	0	0	0	0	0	0	0	20103	0	0	0	0	0
Metabolism	Nucleotide metabolism	ko00240 Pyrimidine metabolism	K01464	dihydropyrimidinase [EC:3.5.2.2]	0	0	0	0	4599	0	0	0	0	2729	0	0	0	0	0	0	0	0	0	1869	0	0	0	0	0	0	0	0	0	0	0	0	0	0	0	0	0	0	0	0	0	0	0	0	0
Metabolism	Nucleotide metabolism	ko00240 Pyrimidine metabolism	K01465	dihydroorotase [EC:3.5.2.3]	12856	0	0	0	0	0	0	0	0	2463	0	0	2591	0	0	0	0	0	0	1559	0	14619	0	9235	10762	0	0	0	0	0	43159	0	0	0	0	0	0	0	0	0	0	0	0	0	0
Metabolism	Nucleotide metabolism	ko00240 Pyrimidine metabolism	K01485	cytosine/creatinine deaminase [EC:3.5.4.1 3.5.4.21]	0	0	0	0	4599	0	0	0	0	5575	0	0	0	0	0	0	0	0	0	3410	0	0	0	0	0	0	0	0	0	0	0	0	0	0	0	0	0	0	0	0	0	0	0	0	0
Metabolism	Nucleotide metabolism	ko00240 Pyrimidine metabolism	K01489	cytidine deaminase [EC:3.5.4.5]	0	0	0	0	0	0	0	0	0	0	0	0	0	0	0	0	0	0	0	1862	0	2181	0	0	0	0	0	0	0	0	4095	0	0	0	0	0	0	0	0	0	0	0	0	0	0
Metabolism	Nucleotide metabolism	ko00240 Pyrimidine metabolism	K01493	dCMP deaminase [EC:3.5.4.12]	0	0	0	0	0	0	8740	0	0	0	0	0	3197	0	0	0	0	44447	0	0	0	3741	0	0	13659	0	0	10841	0	0	7263	0	0	0	15873	0	0	0	0	0	0	0	0	0	0
Metabolism	Nucleotide metabolism	ko00240 Pyrimidine metabolism	K01494	dCTP deaminase [EC:3.5.4.13]	0	0	30015	0	0	20203	0	0	0	0	0	0	0	0	0	0	0	0	0	2511	0	0	0	0	0	0	0	0	0	0	0	0	0	0	0	0	11214	0	0	0	0	0	0	0	0
Metabolism	Nucleotide metabolism	ko00240 Pyrimidine metabolism	K01520	dUTP pyrophosphatase [EC:3.6.1.23]	0	0	0	0	0	0	0	0	0	0	0	0	4098	0	0	0	0	0	0	0	0	0	0	7324	0	0	0	0	0	0	3232	0	0	0	0	0	0	0	0	0	0	0	0	0	0
Metabolism	Nucleotide metabolism	ko00240 Pyrimidine metabolism	K01591	orotidine-5'-phosphate decarboxylase [EC:4.1.1.23]	0	0	0	0	0	0	0	0	0	0	0	0	4929	0	0	0	0	0	0	2204	0	2990	0	3584	22441	0	0	0	0	0	3622	0	0	0	0	0	0	0	0	0	0	0	0	0	0
Metabolism	Nucleotide metabolism	ko00240 Pyrimidine metabolism	K01937	CTP synthase [EC:6.3.4.2]	0	0	0	0	0	0	8783	26714	2832	13466	0	0	3481	0	0	0	0	8671	0	22755	1649	4355	0	2866	0	0	0	0	0	0	4169	0	0	0	0	0	0	0	0	0	0	0	0	0	28924
Metabolism	Nucleotide metabolism	ko00240 Pyrimidine metabolism	K01955	carbamoyl-phosphate synthase large subunit [EC:6.3.5.5]	0	0	0	0	14973	0	0	0	0	2191	4280	0	4722	0	0	0	109968	0	10035	12350	10518	9923	0	3641	0	0	0	0	0	0	4072	0	0	0	0	0	0	0	0	0	0	0	0	0	0
Metabolism	Nucleotide metabolism	ko00240 Pyrimidine metabolism	K01956	carbamoyl-phosphate synthase small subunit [EC:6.3.5.5]	0	0	0	0	14973	0	0	0	0	5305	0	0	1212	0	19183	0	0	0	0	1872	2146	0	0	3036	0	29686	0	0	0	0	0	0	0	0	0	0	0	0	0	0	0	0	0	0	0
Metabolism	Nucleotide metabolism	ko00240 Pyrimidine metabolism	K02825	pyrimidine operon attenuation protein / uracil phosphoribosyltransferase [EC:2.4.2.9]	0	0	0	0	0	0	0	0	0	0	0	0	0	0	0	0	0	0	0	0	0	4278	0	3578	0	0	0	0	0	0	0	0	0	0	0	0	0	0	0	0	0	0	0	0	0
Metabolism	Nucleotide metabolism	ko00240 Pyrimidine metabolism	K03365	cytosine/creatinine deaminase [EC:3.5.4.1 3.5.4.21]	0	7635	0	50547	0	0	0	0	0	0	63678	0	0	0	0	0	24490	0	0	0	0	0	0	0	0	0	114031	0	0	0	0	0	0	0	0	0	0	0	0	73712	0	0	0	0	0
Metabolism	Nucleotide metabolism	ko00240 Pyrimidine metabolism	K03465	thymidylate synthase (FAD) [EC:2.1.1.148]	0	0	0	0	0	0	0	0	0	24809	0	0	0	0	0	0	0	0	0	0	0	0	0	0	0	0	0	0	0	0	0	0	0	0	0	0	0	0	0	0	0	0	0	0	0
Metabolism	Nucleotide metabolism	ko00240 Pyrimidine metabolism	K06016	beta-ureidopropionase / N-carbamoyl-L-amino-acid hydrolase [EC:3.5.1.6 3.5.1.87]	0	9952	0	0	4599	0	0	0	0	2729	0	0	0	0	0	0	0	0	0	1869	0	0	0	0	0	0	0	0	0	0	0	0	0	0	0	0	0	0	0	0	0	0	0	0	0
Metabolism	Nucleotide metabolism	ko00240 Pyrimidine metabolism	K08722	5'-deoxynucleotidase [EC:3.1.3.89]	0	0	0	0	0	0	0	0	0	0	0	0	0	0	0	0	0	0	0	0	0	0	0	0	0	0	0	0	0	0	0	0	0	0	0	0	0	0	0	0	0	11824	0	0	0
Metabolism	Nucleotide metabolism	ko00240 Pyrimidine metabolism	K09903	uridylate kinase [EC:2.7.4.22]	0	0	0	0	0	0	0	0	0	0	0	0	0	0	0	0	0	0	0	0	3733	0	0	0	0	0	0	0	0	0	0	0	0	0	0	0	0	0	0	0	0	0	0	0	0
Metabolism	Nucleotide metabolism	ko00240 Pyrimidine metabolism	K16066	3-hydroxy acid dehydrogenase / malonic semialdehyde reductase [EC:1.1.1.381 1.1.1.-]	0	0	0	0	0	0	0	0	0	0	0	0	3233	0	0	0	0	0	0	0	0	2181	0	0	0	0	0	0	0	0	0	0	0	0	0	0	0	0	0	0	0	0	0	0	0
Metabolism	Nucleotide metabolism	ko00240 Pyrimidine metabolism	K16329	pseudouridylate synthase [EC:4.2.1.70]	0	0	0	0	0	0	0	0	0	5999	0	0	0	0	0	0	0	0	0	2349	0	0	0	0	0	0	0	0	0	0	0	0	0	0	0	0	0	0	0	0	0	0	0	0	0
Metabolism	Nucleotide metabolism	ko00240 Pyrimidine metabolism	K17722	dihydropyrimidine dehydrogenase (NAD+) subunit PreT [EC:1.3.1.1]	0	0	0	0	0	0	0	0	0	2729	0	0	0	0	0	0	0	0	0	7768	0	0	0	0	0	0	0	0	0	0	0	0	0	0	0	0	0	0	0	0	0	0	0	0	0
Metabolism	Nucleotide metabolism	ko00240 Pyrimidine metabolism	K17723	dihydropyrimidine dehydrogenase (NAD+) subunit PreA [EC:1.3.1.1]	0	0	0	0	0	0	0	0	0	2729	0	0	0	0	0	0	0	0	0	7768	0	0	0	0	0	0	0	0	0	0	0	0	0	0	0	0	0	0	0	0	0	0	0	0	0
Metabolism	Amino acid metabolism	ko00250 Alanine, aspartate and glutamate metabolism	K00259	alanine dehydrogenase [EC:1.4.1.1]	0	0	0	0	15735	0	0	0	0	2578	0	0	2604	0	0	0	0	0	0	1719	0	6009	0	44429	0	0	0	0	0	0	3910	0	0	0	0	0	0	0	0	0	0	3387	0	0	0
Metabolism	Amino acid metabolism	ko00250 Alanine, aspartate and glutamate metabolism	K00278	L-aspartate oxidase [EC:1.4.3.16]	0	0	0	0	0	0	0	0	0	0	0	0	0	0	0	0	0	12253	0	0	0	0	0	3297	0	0	0	0	0	0	0	0	0	0	23433	0	0	0	0	0	0	3183	0	0	0
Metabolism	Amino acid metabolism	ko00250 Alanine, aspartate and glutamate metabolism	K00294	1-pyrroline-5-carboxylate dehydrogenase [EC:1.2.1.88]	0	0	0	0	0	0	0	0	0	0	0	0	7929	0	0	0	0	21192	0	0	0	6233	0	1708	0	0	0	0	0	0	8059	0	0	0	0	0	0	0	0	0	0	0	0	0	0
Metabolism	Amino acid metabolism	ko00250 Alanine, aspartate and glutamate metabolism	K00812	aspartate aminotransferase [EC:2.6.1.1]	0	0	11527	6339	0	0	89177	0	0	0	0	0	2991	0	0	0	0	0	0	2381	0	3027	0	14387	0	0	0	0	0	30710	0	0	0	0	0	0	0	0	0	0	0	0	0	0	0
Metabolism	Amino acid metabolism	ko00250 Alanine, aspartate and glutamate metabolism	K00813	aspartate aminotransferase [EC:2.6.1.1]	0	0	0	0	0	0	0	0	0	0	0	0	0	0	0	0	0	0	0	1666	0	0	0	0	0	0	0	0	0	0	0	0	0	0	0	0	0	0	0	0	0	0	0	0	0
Metabolism	Amino acid metabolism	ko00250 Alanine, aspartate and glutamate metabolism	K00827	alanine-glyoxylate transaminase / (R)-3-amino-2-methylpropionate-pyruvate transaminase [EC:2.6.1.44 2.6.1.40]	0	0	0	0	0	0	0	0	0	0	0	0	0	0	0	0	0	0	0	0	0	0	0	0	0	0	0	0	0	0	0	0	0	0	0	0	0	0	0	0	0	0	9052	0	0
Metabolism	Amino acid metabolism	ko00250 Alanine, aspartate and glutamate metabolism	K01424	L-asparaginase [EC:3.5.1.1]	12717	0	0	0	0	0	0	0	0	0	0	0	2454	0	0	0	0	0	0	0	1878	32379	0	7383	0	0	0	0	0	0	0	0	0	0	0	0	0	0	0	0	0	0	0	0	0
Metabolism	Amino acid metabolism	ko00250 Alanine, aspartate and glutamate metabolism	K01425	glutaminase [EC:3.5.1.2]	0	0	0	0	0	0	0	0	0	0	0	0	0	0	0	0	0	0	0	0	0	0	0	0	0	0	0	0	0	0	0	0	0	0	0	0	0	0	0	0	0	12681	0	0	0
Metabolism	Amino acid metabolism	ko00250 Alanine, aspartate and glutamate metabolism	K01744	aspartate ammonia-lyase [EC:4.3.1.1]	0	0	0	0	0	0	0	0	0	0	0	0	0	0	0	0	0	0	0	0	0	0	0	0	0	7283	0	0	0	0	0	0	0	0	0	0	0	0	0	0	0	4197	0	0	0
Metabolism	Amino acid metabolism	ko00250 Alanine, aspartate and glutamate metabolism	K01755	argininosuccinate lyase [EC:4.3.2.1]	0	0	0	0	0	0	0	0	0	83824	0	0	0	0	0	0	0	0	0	3049	2568	4983	0	2694	0	0	0	0	0	0	0	0	0	0	0	0	0	0	0	0	0	0	0	0	0
Metabolism	Amino acid metabolism	ko00250 Alanine, aspartate and glutamate metabolism	K01779	aspartate racemase [EC:5.1.1.13]	0	0	0	16181	6681	0	0	0	0	0	0	0	10998	0	0	0	0	0	0	2615	0	0	0	0	0	0	0	33982	0	0	0	0	0	0	0	0	0	0	0	0	0	0	0	0	0
Metabolism	Amino acid metabolism	ko00250 Alanine, aspartate and glutamate metabolism	K01914	aspartate--ammonia ligase [EC:6.3.1.1]	0	0	0	0	0	0	0	0	0	0	0	0	0	0	0	0	0	0	0	0	0	0	0	0	0	0	0	0	0	0	0	0	0	0	0	0	0	0	0	0	0	0	22444	0	0
Metabolism	Amino acid metabolism	ko00250 Alanine, aspartate and glutamate metabolism	K01940	argininosuccinate synthase [EC:6.3.4.5]	0	0	0	0	36881	0	0	0	0	11702	0	0	0	0	0	0	170730	0	0	2098	0	0	0	0	0	11495	0	0	0	0	0	0	0	0	0	0	0	0	0	0	0	4047	0	0	0
Metabolism	Amino acid metabolism	ko00250 Alanine, aspartate and glutamate metabolism	K01953	asparagine synthase (glutamine-hydrolysing) [EC:6.3.5.4]	6250	0	34582	0	0	0	19204	0	5811	5789	0	0	9435	0	0	0	0	0	17460	0	3967	19313	0	2730	0	0	0	108592	0	41424	5602	0	0	0	0	0	0	0	0	0	0	0	0	42604	0
Metabolism	Amino acid metabolism	ko00250 Alanine, aspartate and glutamate metabolism	K13051	L-asparaginase / beta-aspartyl-peptidase [EC:3.5.1.1 3.4.19.5]	0	0	35815	0	0	0	0	0	0	0	0	0	9686	0	0	0	0	0	0	0	0	0	0	0	0	0	0	7935	0	0	0	0	0	0	0	0	0	0	0	0	0	0	0	0	0
Metabolism	Amino acid metabolism	ko00250 Alanine, aspartate and glutamate metabolism	K13566	omega-amidase [EC:3.5.1.3]	0	0	0	0	0	0	0	0	0	0	0	0	0	0	0	0	0	0	0	0	0	2537	0	0	0	0	0	0	0	0	0	0	0	0	0	0	0	0	0	0	0	0	0	0	0
Metabolism	Amino acid metabolism	ko00250 Alanine, aspartate and glutamate metabolism	K13821	RHH-type transcriptional regulator, proline utilization regulon repressor / proline dehydrogenase / delta 1-pyrroline-5-carboxylate dehydrogenase [EC:1.5.5.2 1.2.1.88]	0	0	0	0	0	0	0	0	0	3234	0	0	0	0	0	22685	0	0	0	2387	0	0	0	0	0	0	0	0	0	0	0	0	0	0	0	0	0	0	0	0	0	0	28397	3429	0
Metabolism	Amino acid metabolism	ko00250 Alanine, aspartate and glutamate metabolism	K14260	alanine-synthesizing transaminase [EC:2.6.1.66 2.6.1.2]	0	0	0	0	0	0	0	0	0	0	0	26888	0	0	0	0	0	0	0	0	0	0	0	0	0	0	0	0	0	0	18035	0	0	0	0	0	0	0	0	0	0	8222	0	0	0
Metabolism	Amino acid metabolism	ko00250 Alanine, aspartate and glutamate metabolism	K19244	alanine dehydrogenase [EC:1.4.1.1]	0	0	0	0	0	0	0	0	0	0	0	0	0	0	0	0	0	0	0	2099	0	0	0	0	0	0	0	0	0	0	0	0	0	0	0	0	0	0	0	0	0	0	0	0	0
Metabolism	Amino acid metabolism	ko00260 Glycine, serine and threonine metabolism	K00003	homoserine dehydrogenase [EC:1.1.1.3]	0	0	0	0	0	0	0	0	0	3234	0	18849	0	0	0	0	0	0	0	0	0	11628	0	0	0	0	0	0	0	0	0	0	0	0	0	0	0	0	0	0	0	0	0	0	0
Metabolism	Amino acid metabolism	ko00260 Glycine, serine and threonine metabolism	K00060	threonine 3-dehydrogenase [EC:1.1.1.103]	0	0	0	0	0	0	0	0	0	0	0	0	0	0	0	0	0	0	13140	0	0	0	0	0	0	0	0	0	0	0	0	0	0	0	0	0	0	0	0	0	0	0	0	0	0
Metabolism	Amino acid metabolism	ko00260 Glycine, serine and threonine metabolism	K00108	choline dehydrogenase [EC:1.1.99.1]	0	0	0	0	0	0	0	0	0	6216	0	0	0	0	0	0	0	0	0	15100	0	0	0	0	0	0	41909	0	0	0	0	0	0	0	0	0	0	0	0	0	0	8129	0	0	0
Metabolism	Amino acid metabolism	ko00260 Glycine, serine and threonine metabolism	K00130	betaine-aldehyde dehydrogenase [EC:1.2.1.8]	0	0	0	6244	0	0	0	0	0	0	0	0	0	0	0	0	0	0	0	0	0	0	0	0	0	0	0	0	0	0	0	0	0	0	0	0	0	0	0	0	0	3081	0	0	0
Metabolism	Amino acid metabolism	ko00260 Glycine, serine and threonine metabolism	K00133	aspartate-semialdehyde dehydrogenase [EC:1.2.1.11]	0	0	3615	0	0	0	25677	0	0	11029	0	0	2818	0	0	0	0	0	0	3555	2759	3004	0	2778	45891	0	0	0	0	0	4072	0	0	0	0	0	0	0	0	0	0	0	0	0	0
Metabolism	Amino acid metabolism	ko00260 Glycine, serine and threonine metabolism	K00274	monoamine oxidase [EC:1.4.3.4]	0	0	0	0	0	0	0	0	0	0	0	0	0	0	0	0	0	0	0	0	0	0	0	0	0	0	0	0	0	0	7556	0	0	0	0	0	0	0	0	0	0	5979	0	0	0
Metabolism	Amino acid metabolism	ko00260 Glycine, serine and threonine metabolism	K00301	sarcosine oxidase [EC:1.5.3.1]	0	0	0	0	0	0	0	0	0	0	0	0	0	0	0	0	0	0	0	0	0	0	0	0	0	0	0	0	0	0	7837	0	0	0	0	0	0	0	0	0	0	0	0	0	0
Metabolism	Amino acid metabolism	ko00260 Glycine, serine and threonine metabolism	K00302	sarcosine oxidase, subunit alpha [EC:1.5.3.1]	0	0	0	0	0	0	0	0	0	0	0	0	0	0	0	0	0	0	0	2456	0	0	0	0	0	0	0	0	0	0	0	0	0	0	0	0	0	0	0	0	0	0	0	0	0
Metabolism	Amino acid metabolism	ko00260 Glycine, serine and threonine metabolism	K00303	sarcosine oxidase, subunit beta [EC:1.5.3.1]	0	0	0	0	0	0	0	0	0	5997	0	0	0	0	0	0	0	0	0	2456	0	0	0	0	0	0	0	0	0	0	0	0	0	0	0	0	7906	0	0	0	0	0	0	0	0
Metabolism	Amino acid metabolism	ko00260 Glycine, serine and threonine metabolism	K00304	sarcosine oxidase, subunit delta [EC:1.5.3.1]	0	0	0	0	0	0	0	0	0	0	0	0	0	0	0	0	0	0	0	2456	0	0	0	0	0	0	0	0	0	0	0	0	0	0	0	0	7906	0	0	0	0	0	0	0	0
Metabolism	Amino acid metabolism	ko00260 Glycine, serine and threonine metabolism	K00305	sarcosine oxidase, subunit gamma [EC:1.5.3.1]	0	0	0	0	0	0	0	0	0	0	0	0	0	0	0	0	0	0	0	4512	0	0	0	0	0	0	0	0	0	0	0	0	0	0	0	0	0	0	0	0	0	0	0	0	0
Metabolism	Amino acid metabolism	ko00260 Glycine, serine and threonine metabolism	K00315	dimethylglycine dehydrogenase [EC:1.5.8.4]	0	0	0	0	0	0	0	0	0	37810	0	0	0	0	0	0	0	0	0	18889	0	0	0	0	0	0	0	0	0	0	0	0	0	0	0	0	0	0	0	0	0	0	0	0	0
Metabolism	Amino acid metabolism	ko00260 Glycine, serine and threonine metabolism	K00499	choline monooxygenase [EC:1.14.15.7]	0	0	0	0	0	0	0	0	0	0	0	0	0	0	0	0	0	0	0	2826	0	2680	0	0	0	0	0	0	0	0	6886	0	0	0	0	0	0	0	0	0	0	0	0	0	0
Metabolism	Amino acid metabolism	ko00260 Glycine, serine and threonine metabolism	K00639	glycine C-acetyltransferase [EC:2.3.1.29]	0	0	0	0	0	0	0	0	0	0	0	0	5672	0	0	0	0	0	13140	0	0	7020	0	53964	18778	0	0	0	0	0	7909	0	0	0	0	0	0	0	0	0	0	0	0	0	0
Metabolism	Amino acid metabolism	ko00260 Glycine, serine and threonine metabolism	K00643	5-aminolevulinate synthase [EC:2.3.1.37]	0	0	0	0	0	0	0	0	0	4549	0	0	0	0	0	0	0	0	0	2826	0	0	0	0	0	0	0	0	0	0	0	0	0	0	0	0	0	0	0	0	0	0	0	0	0
Metabolism	Amino acid metabolism	ko00260 Glycine, serine and threonine metabolism	K00872	homoserine kinase [EC:2.7.1.39]	0	0	0	0	0	0	0	0	0	0	0	0	0	0	0	0	0	0	0	0	2139	0	0	2717	0	0	0	0	0	0	0	0	0	0	0	0	0	0	0	0	0	0	0	0	0
Metabolism	Amino acid metabolism	ko00260 Glycine, serine and threonine metabolism	K00928	aspartate kinase [EC:2.7.2.4]	0	0	0	0	0	0	0	0	0	0	0	0	0	0	0	0	0	0	0	2403	0	6209	0	2977	0	0	0	0	0	0	4760	0	0	0	0	0	0	0	0	0	0	0	0	0	0
Metabolism	Amino acid metabolism	ko00260 Glycine, serine and threonine metabolism	K01620	threonine aldolase [EC:4.1.2.48]	6472	0	0	0	9963	0	0	0	0	0	0	0	99162	0	0	0	0	0	0	2133	0	0	0	2894	0	0	0	0	0	0	0	0	0	0	0	0	0	0	0	0	0	0	0	0	0
Metabolism	Amino acid metabolism	ko00260 Glycine, serine and threonine metabolism	K01695	tryptophan synthase alpha chain [EC:4.2.1.20]	0	0	0	0	0	0	0	0	0	4068	0	0	0	0	0	0	0	0	0	2483	0	0	0	2444	0	0	0	0	0	0	0	0	0	0	0	0	0	0	0	0	0	0	0	0	0
Metabolism	Amino acid metabolism	ko00260 Glycine, serine and threonine metabolism	K01696	tryptophan synthase beta chain [EC:4.2.1.20]	0	0	0	0	0	0	0	21243	0	0	0	0	0	0	0	0	0	0	0	2483	0	0	0	0	0	0	0	0	0	0	0	0	0	0	0	0	0	0	0	0	0	0	0	0	0
Metabolism	Amino acid metabolism	ko00260 Glycine, serine and threonine metabolism	K01697	cystathionine beta-synthase [EC:4.2.1.22]	0	0	0	0	0	0	0	0	0	0	0	0	8129	0	0	0	0	0	0	0	0	20739	0	2894	0	0	0	0	0	0	4825	0	0	0	0	0	0	0	0	0	0	0	0	0	0
Metabolism	Amino acid metabolism	ko00260 Glycine, serine and threonine metabolism	K01733	threonine synthase [EC:4.2.3.1]	0	0	0	0	13737	0	17301	0	0	0	0	0	0	0	0	0	0	0	0	0	17885	8088	0	2717	0	0	17875	16140	0	0	0	0	0	0	0	0	0	0	0	0	0	0	0	0	0
Metabolism	Amino acid metabolism	ko00260 Glycine, serine and threonine metabolism	K01752	L-serine dehydratase [EC:4.3.1.17]	0	0	0	0	24793	0	0	0	0	0	0	0	0	0	0	0	0	0	0	2068	0	8634	0	2336	0	0	0	0	0	0	7785	0	0	0	0	0	0	0	0	0	0	0	0	0	0
Metabolism	Amino acid metabolism	ko00260 Glycine, serine and threonine metabolism	K01753	D-serine dehydratase [EC:4.3.1.18]	0	0	0	0	0	0	0	0	0	0	0	0	0	0	0	0	0	0	0	0	0	0	0	0	0	0	0	0	0	0	0	0	0	0	0	0	0	0	0	0	0	0	0	0	0
Metabolism	Amino acid metabolism	ko00260 Glycine, serine and threonine metabolism	K01754	threonine dehydratase [EC:4.3.1.19]	0	0	0	0	0	0	120031	0	0	8066	0	0	0	0	0	23473	0	0	0	4197	5439	5899	0	0	0	0	0	0	0	46729	10233	0	0	0	0	0	0	0	0	0	0	3569	0	0	0
Metabolism	Amino acid metabolism	ko00260 Glycine, serine and threonine metabolism	K01758	cystathionine gamma-lyase [EC:4.4.1.1]	0	0	0	0	0	0	0	0	0	0	0	0	0	0	0	0	0	0	0	0	0	2259	0	0	17340	0	0	0	0	0	3622	0	0	0	0	0	0	0	0	0	0	0	0	0	0
Metabolism	Amino acid metabolism	ko00260 Glycine, serine and threonine metabolism	K06001	tryptophan synthase beta chain [EC:4.2.1.20]	0	0	0	0	0	0	0	0	0	0	0	0	0	0	0	0	0	0	0	0	0	0	0	0	0	0	0	0	0	0	42402	0	0	0	21570	0	0	0	0	0	0	0	0	0	0
Metabolism	Amino acid metabolism	ko00260 Glycine, serine and threonine metabolism	K06720	L-ectoine synthase [EC:4.2.1.108]	0	0	0	0	0	0	0	0	0	0	0	0	0	0	0	0	0	0	0	2203	0	0	0	0	0	0	0	0	0	0	0	0	0	0	0	0	0	0	0	0	0	0	0	0	0
Metabolism	Amino acid metabolism	ko00260 Glycine, serine and threonine metabolism	K08688	creatinase [EC:3.5.3.3]	0	0	0	0	0	0	0	0	0	3518	0	0	0	0	0	0	0	0	0	0	0	0	0	0	0	0	0	0	0	0	0	0	0	0	0	0	0	0	0	0	0	0	0	0	0
Metabolism	Amino acid metabolism	ko00260 Glycine, serine and threonine metabolism	K12235	serine racemase [EC:5.1.1.18]	0	0	0	0	0	0	0	0	0	0	0	0	0	0	0	0	0	0	0	0	0	0	0	0	0	0	0	0	0	0	0	0	0	0	0	0	0	0	0	0	0	0	2937	0	0
Metabolism	Amino acid metabolism	ko00260 Glycine, serine and threonine metabolism	K12524	bifunctional aspartokinase / homoserine dehydrogenase 1 [EC:2.7.2.4 1.1.1.3]	0	0	0	0	0	0	0	0	0	0	0	0	0	0	0	0	0	0	5109	0	0	8088	0	5573	0	0	0	0	0	0	27324	0	0	0	0	0	0	0	0	0	0	0	0	0	0
Metabolism	Amino acid metabolism	ko00260 Glycine, serine and threonine metabolism	K12526	bifunctional diaminopimelate decarboxylase / aspartate kinase [EC:4.1.1.20 2.7.2.4]	0	0	0	0	7948	0	0	0	0	0	0	0	0	0	0	0	0	0	0	0	0	0	0	0	0	0	0	0	0	0	0	0	0	0	0	0	0	0	0	0	0	0	0	0	0
Metabolism	Amino acid metabolism	ko00260 Glycine, serine and threonine metabolism	K15783	ectoine hydrolase [EC:3.5.4.44]	0	0	0	0	0	0	0	0	0	2877	0	0	0	0	0	0	0	0	0	0	0	0	0	0	0	0	0	0	0	0	0	0	0	0	0	0	0	0	0	0	0	0	0	0	0
Metabolism	Amino acid metabolism	ko00260 Glycine, serine and threonine metabolism	K15785	L-2,4-diaminobutyrate transaminase [EC:2.6.1.76]	0	0	0	0	0	0	0	0	0	0	0	0	0	0	0	0	0	0	0	2387	0	0	0	0	0	0	0	0	0	0	0	0	0	0	0	0	0	0	0	0	0	0	0	0	0
Metabolism	Amino acid metabolism	ko00260 Glycine, serine and threonine metabolism	K18897	sarcosine/dimethylglycine N-methyltransferase [EC:2.1.1.157]	0	0	0	0	0	0	0	0	0	0	0	0	0	0	0	6166	0	0	0	0	0	0	0	0	0	0	0	0	0	0	0	0	0	0	0	0	0	0	0	0	0	0	0	0	0
Metabolism	Amino acid metabolism	ko00260 Glycine, serine and threonine metabolism	K24071	glycine/sarcosine/dimethylglycine N-methyltransferase [EC:2.1.1.156 2.1.1.157]	0	0	0	0	0	0	0	0	0	0	0	0	0	0	0	0	0	0	0	0	0	0	0	0	0	0	0	0	0	0	0	0	0	0	0	0	0	0	0	0	0	0	0	13801	0
Metabolism	Biosynthesis of other secondary metabolites	ko00261 Monobactam biosynthesis	K05375	MbtH protein	0	0	0	0	0	0	13725	0	0	0	0	0	0	0	0	0	0	0	0	0	0	0	0	0	0	0	0	0	0	0	0	0	0	0	0	0	0	0	0	0	0	0	0	0	0
Metabolism	Amino acid metabolism	ko00270 Cysteine and methionine metabolism	K00548	5-methyltetrahydrofolate--homocysteine methyltransferase [EC:2.1.1.13]	0	3377	0	0	0	0	0	0	0	30598	0	21702	5365	0	0	0	0	0	0	4706	5728	13711	0	3061	0	0	0	0	0	5602	3622	0	0	0	0	0	0	0	0	0	0	29756	0	0	0
Metabolism	Amino acid metabolism	ko00270 Cysteine and methionine metabolism	K00558	DNA (cytosine-5)-methyltransferase 1 [EC:2.1.1.37]	5694	0	1978	0	0	0	0	0	0	0	0	0	0	0	0	0	0	0	0	0	0	0	0	0	0	0	0	0	0	0	0	0	0	0	0	0	0	0	0	0	0	0	0	0	0
Metabolism	Amino acid metabolism	ko00270 Cysteine and methionine metabolism	K00772	5'-methylthioadenosine phosphorylase [EC:2.4.2.28]	0	0	0	0	0	0	0	0	0	38307	0	0	0	0	0	0	0	0	0	2403	0	0	0	0	0	0	0	0	0	0	48206	0	0	0	0	0	0	0	0	0	0	0	0	0	0
Metabolism	Amino acid metabolism	ko00270 Cysteine and methionine metabolism	K00789	S-adenosylmethionine synthetase [EC:2.5.1.6]	0	0	0	0	4133	0	0	0	0	5789	0	0	5365	0	0	0	0	0	0	0	2907	3004	0	11423	0	37175	0	0	0	0	2659	0	0	0	0	0	0	0	0	0	0	0	0	0	0
Metabolism	Amino acid metabolism	ko00270 Cysteine and methionine metabolism	K00797	spermidine synthase [EC:2.5.1.16]	0	0	0	0	0	0	0	0	0	0	0	0	0	0	0	0	0	0	0	0	0	0	0	0	0	0	0	0	0	0	129755	0	0	0	0	0	0	0	0	0	0	0	11092	0	0
Metabolism	Amino acid metabolism	ko00270 Cysteine and methionine metabolism	K00826	branched-chain amino acid aminotransferase [EC:2.6.1.42]	0	0	0	0	774	0	0	0	0	8726	0	0	0	0	0	0	0	0	0	12879	0	11269	4131	4533	0	0	0	13674	27028	0	5642	0	0	0	14222	0	0	0	0	0	0	2538	0	0	0
Metabolism	Amino acid metabolism	ko00270 Cysteine and methionine metabolism	K01243	adenosylhomocysteine nucleosidase [EC:3.2.2.9]	0	0	0	0	0	0	0	0	0	0	0	0	0	0	0	0	0	0	0	0	0	0	0	2803	0	0	0	0	0	0	0	0	0	0	0	0	0	0	0	0	0	0	0	0	0
Metabolism	Amino acid metabolism	ko00270 Cysteine and methionine metabolism	K01251	adenosylhomocysteinase [EC:3.3.1.1]	0	0	0	0	0	15359	0	34091	0	5389	0	0	5045	0	0	81143	0	0	0	2522	0	4931	0	4129	11483	0	0	0	0	38491	3386	0	0	0	0	0	0	0	0	0	0	0	0	0	20841
Metabolism	Amino acid metabolism	ko00270 Cysteine and methionine metabolism	K01505	1-aminocyclopropane-1-carboxylate deaminase [EC:3.5.99.7]	0	0	0	0	0	0	0	0	0	0	0	0	0	0	0	0	0	0	0	0	0	0	0	0	0	0	0	0	0	0	33050	0	0	0	0	0	0	0	0	0	0	0	0	0	0
Metabolism	Amino acid metabolism	ko00270 Cysteine and methionine metabolism	K01611	S-adenosylmethionine decarboxylase [EC:4.1.1.50]	0	0	0	0	24213	0	0	0	0	0	0	0	0	0	0	30014	0	0	0	0	0	0	0	0	0	0	0	0	0	0	0	0	0	0	0	0	0	0	0	0	0	0	0	0	0
Metabolism	Amino acid metabolism	ko00270 Cysteine and methionine metabolism	K01740	O-acetylhomoserine (thiol)-lyase [EC:2.5.1.49]	0	0	0	0	0	61149	7730	0	0	3315	0	5278	0	0	0	0	0	0	0	2111	2717	0	0	2855	0	0	0	0	0	0	0	0	0	0	0	0	0	0	0	0	0	15262	0	0	0
Metabolism	Amino acid metabolism	ko00270 Cysteine and methionine metabolism	K01760	cysteine-S-conjugate beta-lyase [EC:4.4.1.13]	0	0	0	0	0	0	0	0	0	0	0	0	6976	0	0	0	0	0	0	0	0	0	0	0	0	0	0	0	0	0	0	0	0	0	0	0	0	0	0	0	0	0	0	0	0
Metabolism	Amino acid metabolism	ko00270 Cysteine and methionine metabolism	K01761	methionine-gamma-lyase [EC:4.4.1.11]	0	0	13378	0	6334	0	0	0	0	0	0	0	10853	0	0	0	0	0	27423	0	0	0	0	3389	0	0	0	0	0	0	0	0	0	0	17441	0	0	0	0	0	0	0	0	0	0
Metabolism	Amino acid metabolism	ko00270 Cysteine and methionine metabolism	K01919	glutamate--cysteine ligase [EC:6.3.2.2]	0	0	0	0	0	0	0	0	0	4856	0	0	0	0	0	0	0	0	0	3049	0	0	0	0	0	0	0	0	0	0	0	0	0	0	0	0	0	0	0	0	0	2581	0	0	0
Metabolism	Amino acid metabolism	ko00270 Cysteine and methionine metabolism	K01920	glutathione synthase [EC:6.3.2.3]	0	0	0	0	0	0	0	0	0	4665	0	0	0	0	0	0	0	0	0	2478	0	0	0	0	0	0	0	0	0	0	0	0	0	4061	0	4197	0	0	0	0	0	0	0	0	0
Metabolism	Amino acid metabolism	ko00270 Cysteine and methionine metabolism	K05396	D-cysteine desulfhydrase [EC:4.4.1.15]	0	0	0	0	0	0	0	0	0	0	0	0	0	0	0	0	0	0	0	0	0	0	0	0	0	0	0	0	0	0	0	0	0	0	0	0	0	0	0	0	0	0	0	0	17010
Metabolism	Amino acid metabolism	ko00270 Cysteine and methionine metabolism	K08963	methylthioribose-1-phosphate isomerase [EC:5.3.1.23]	0	0	0	0	0	0	0	0	0	0	0	0	0	0	0	0	0	0	0	0	0	0	0	0	0	0	0	0	22413	0	0	0	0	0	0	0	0	0	0	0	0	0	1609	0	0
Metabolism	Amino acid metabolism	ko00270 Cysteine and methionine metabolism	K08967	1,2-dihydroxy-3-keto-5-methylthiopentene dioxygenase [EC:1.13.11.53 1.13.11.54]	0	0	0	0	18519	0	0	0	0	0	0	0	0	0	0	0	0	0	0	0	0	0	0	0	0	0	0	0	0	0	0	0	0	0	0	0	0	0	0	0	0	0	0	0	0
Metabolism	Amino acid metabolism	ko00270 Cysteine and methionine metabolism	K08968	L-methionine (R)-S-oxide reductase [EC:1.8.4.14]	0	0	0	0	0	0	0	0	0	3546	0	0	1892	0	0	0	0	0	0	1584	0	3545	0	0	14646	0	0	0	0	0	0	0	0	0	49845	0	0	0	0	0	0	0	0	0	0
Metabolism	Amino acid metabolism	ko00270 Cysteine and methionine metabolism	K12339	S-sulfo-L-cysteine synthase (O-acetyl-L-serine-dependent) [EC:2.5.1.144]	0	0	0	0	0	22478	0	0	0	0	0	0	0	0	0	0	0	0	0	0	0	2547	0	7237	0	0	0	0	0	0	3472	0	0	0	0	0	0	0	0	0	0	3183	0	0	0
Metabolism	Amino acid metabolism	ko00270 Cysteine and methionine metabolism	K14155	cysteine-S-conjugate beta-lyase [EC:4.4.1.13]	0	0	0	0	0	0	0	0	0	4203	0	0	0	0	0	0	0	0	0	1689	3525	0	0	0	0	0	0	0	0	0	0	0	0	0	0	0	0	0	0	0	0	0	0	0	0
Metabolism	Amino acid metabolism	ko00270 Cysteine and methionine metabolism	K16843	(S)-sulfolactate dehydrogenase [EC:1.1.1.310]	0	0	0	13154	0	0	0	0	0	0	0	0	0	0	0	0	0	0	0	0	0	0	0	0	0	0	0	0	0	0	0	0	0	0	0	0	0	0	0	0	0	0	0	0	0
Metabolism	Amino acid metabolism	ko00270 Cysteine and methionine metabolism	K16844	(2R)-3-sulfolactate dehydrogenase (NADP+) [EC:1.1.1.338]	0	0	0	0	0	0	0	0	0	15865	0	0	0	0	0	0	0	0	0	2552	0	0	0	0	0	0	0	0	0	0	0	0	0	0	0	0	0	0	0	0	0	0	0	0	0
Metabolism	Amino acid metabolism	ko00270 Cysteine and methionine metabolism	K16846	(2R)-sulfolactate sulfo-lyase subunit beta [EC:4.4.1.24]	0	0	6835	10946	0	28238	0	0	0	2565	0	0	0	0	0	0	0	0	0	0	0	0	0	0	0	0	0	0	0	0	0	0	0	0	0	0	0	0	0	0	0	0	0	0	0
Metabolism	Amino acid metabolism	ko00270 Cysteine and methionine metabolism	K17950	L-cysteate sulfo-lyase [EC:4.4.1.25]	0	0	0	12799	0	0	0	0	0	0	0	0	0	0	0	0	0	0	0	2615	0	0	0	0	0	0	0	0	0	0	0	0	0	0	0	0	0	0	0	0	0	0	0	0	0
Metabolism	Amino acid metabolism	ko00270 Cysteine and methionine metabolism	K19696	5'-methylthioinosine phosphorylase [EC:2.4.2.44]	0	0	0	0	0	0	0	0	0	0	0	0	0	0	0	0	0	0	0	0	0	0	0	0	0	0	0	0	0	0	0	0	0	0	0	0	0	0	0	0	0	4807	0	0	0
Metabolism	Amino acid metabolism	ko00270 Cysteine and methionine metabolism	K20249	acyl homoserine lactone synthase [EC:2.3.1.184]	0	0	0	0	0	0	0	0	0	0	0	0	0	0	0	0	0	0	0	1964	0	0	0	0	0	0	0	0	0	0	0	0	0	0	0	0	0	0	0	0	0	0	0	0	0
Metabolism	Amino acid metabolism	ko00270 Cysteine and methionine metabolism	K23977	L-glutamine---4-(methylsulfanyl)-2-oxobutanoate aminotransferase [EC:2.6.1.117]	0	0	0	0	0	0	0	20584	0	0	0	0	0	0	0	0	0	0	0	0	0	0	0	0	0	0	0	0	0	0	0	0	0	0	0	0	0	0	0	0	0	0	0	0	0
Metabolism	Amino acid metabolism	ko00280 Valine, leucine and isoleucine degradation	K00020	3-hydroxyisobutyrate dehydrogenase [EC:1.1.1.31]	4008	0	0	0	0	0	27722	0	0	10987	0	0	0	0	0	0	0	0	0	5994	0	0	0	0	0	0	0	0	0	0	9110	0	0	0	0	0	0	0	0	0	124112	0	0	0	0
Metabolism	Amino acid metabolism	ko00280 Valine, leucine and isoleucine degradation	K00253	isovaleryl-CoA dehydrogenase [EC:1.3.8.4]	0	0	0	0	18519	24900	0	0	0	14552	0	0	0	0	0	0	0	0	0	2573	0	0	0	0	0	0	0	0	0	0	0	0	0	0	0	0	0	0	0	0	0	0	0	0	0
Metabolism	Amino acid metabolism	ko00280 Valine, leucine and isoleucine degradation	K00263	leucine dehydrogenase [EC:1.4.1.9]	0	0	0	0	0	0	0	0	0	0	0	0	3798	0	0	0	0	0	0	0	0	0	0	0	0	0	0	0	0	0	3100	0	0	0	0	0	0	0	0	0	0	0	0	0	0
Metabolism	Amino acid metabolism	ko00280 Valine, leucine and isoleucine degradation	K01968	3-methylcrotonyl-CoA carboxylase alpha subunit [EC:6.4.1.4]	0	0	0	0	0	0	0	0	0	0	0	0	0	0	0	104038	0	0	0	2466	0	0	0	0	0	6059	0	0	0	0	0	0	0	0	0	0	0	0	0	0	0	8149	0	0	0
Metabolism	Amino acid metabolism	ko00280 Valine, leucine and isoleucine degradation	K01969	3-methylcrotonyl-CoA carboxylase beta subunit [EC:6.4.1.4]	0	0	0	0	0	0	0	0	0	0	0	0	3742	0	0	0	0	12229	0	25737	0	2643	0	2894	2847	0	0	0	0	0	5642	0	0	0	0	0	0	0	0	0	0	0	0	0	0
Metabolism	Amino acid metabolism	ko00280 Valine, leucine and isoleucine degradation	K11410	short/branched chain acyl-CoA dehydrogenase [EC:1.3.99.12]	0	0	0	0	0	0	0	0	0	0	0	0	0	0	0	0	0	0	5256	0	0	0	0	0	0	0	0	0	0	0	0	0	0	0	0	0	0	0	0	0	0	0	0	0	0
Metabolism	Amino acid metabolism	ko00280 Valine, leucine and isoleucine degradation	K13766	methylglutaconyl-CoA hydratase [EC:4.2.1.18]	0	0	0	0	0	0	0	0	0	0	0	0	3431	0	0	0	0	0	0	0	0	5235	0	2778	0	0	0	0	0	44230	3622	0	0	0	0	0	0	0	0	0	0	0	0	0	0
Metabolism	Metabolism of terpenoids and polyketides	ko00281 Geraniol degradation	K13775	citronellol/citronellal dehydrogenase	0	0	0	9331	0	0	0	0	0	0	0	0	0	0	0	0	0	0	0	0	0	0	0	0	0	0	0	0	0	0	0	0	0	0	0	0	0	0	0	0	0	0	0	0	0
Metabolism	Amino acid metabolism	ko00290 Valine, leucine and isoleucine biosynthesis	K00053	ketol-acid reductoisomerase [EC:1.1.1.86]	0	0	0	0	0	0	0	0	0	6696	0	0	5365	0	0	0	0	0	0	1872	0	7540	0	3350	0	0	0	0	0	0	0	0	0	0	0	0	0	0	79154	0	0	6348	0	0	0
Metabolism	Amino acid metabolism	ko00290 Valine, leucine and isoleucine biosynthesis	K01687	dihydroxy-acid dehydratase [EC:4.2.1.9]	0	0	0	0	0	0	25693	0	0	19737	0	0	0	0	0	0	0	0	0	27659	0	0	0	0	0	0	0	0	0	0	0	0	0	0	7759	0	0	0	0	0	48511	102494	0	0	0
Metabolism	Amino acid metabolism	ko00290 Valine, leucine and isoleucine biosynthesis	K01702	3-isopropylmalate dehydratase [EC:4.2.1.33]	0	0	0	5514	0	0	0	0	0	0	0	0	0	0	0	0	0	0	0	0	0	0	0	0	0	0	114031	0	0	0	0	0	0	0	0	0	0	0	0	0	0	0	0	35710	0
Metabolism	Amino acid metabolism	ko00300 Lysine biosynthesis	K00215	4-hydroxy-tetrahydrodipicolinate reductase [EC:1.17.1.8]	0	0	0	0	0	0	0	0	0	0	0	0	0	0	0	0	0	0	0	1584	0	0	0	2730	0	0	0	0	0	0	0	0	0	0	0	0	0	0	0	0	0	0	0	0	0
Metabolism	Amino acid metabolism	ko00300 Lysine biosynthesis	K00290	saccharopine dehydrogenase (NAD+, L-lysine forming) [EC:1.5.1.7]	5666	0	0	0	0	0	0	26281	0	0	0	0	0	0	0	0	0	0	0	2203	24198	183299	0	0	0	0	0	0	0	0	0	0	0	0	60247	0	0	0	0	0	0	0	0	0	0
Metabolism	Amino acid metabolism	ko00300 Lysine biosynthesis	K00674	2,3,4,5-tetrahydropyridine-2,6-dicarboxylate N-succinyltransferase [EC:2.3.1.117]	0	0	0	0	0	0	0	0	0	2191	0	0	3481	0	0	0	0	0	0	2522	0	9186	0	1876	11713	0	0	0	0	0	6830	0	0	0	0	0	0	0	0	0	0	5350	0	0	0
Metabolism	Amino acid metabolism	ko00300 Lysine biosynthesis	K00821	acetylornithine/N-succinyldiaminopimelate aminotransferase [EC:2.6.1.11 2.6.1.17]	0	0	0	0	0	0	0	0	0	4402	0	0	3481	0	0	0	0	0	0	2340	0	0	0	4582	0	0	0	0	0	0	0	0	0	0	0	0	0	0	0	0	0	0	0	7716	0
Metabolism	Amino acid metabolism	ko00300 Lysine biosynthesis	K01439	succinyl-diaminopimelate desuccinylase [EC:3.5.1.18]	0	0	0	0	0	0	0	0	0	5709	0	0	0	0	0	0	0	0	0	5062	0	0	0	0	0	0	0	0	0	0	0	0	0	0	0	0	6060	0	0	0	0	5350	0	0	0
Metabolism	Amino acid metabolism	ko00300 Lysine biosynthesis	K01586	diaminopimelate decarboxylase [EC:4.1.1.20]	0	0	0	0	0	0	0	0	0	4203	0	0	3481	0	0	0	0	0	0	3049	3485	5230	0	7423	0	0	0	0	0	0	0	0	0	0	0	0	0	0	0	0	0	0	0	0	0
Metabolism	Amino acid metabolism	ko00300 Lysine biosynthesis	K01705	homoaconitate hydratase [EC:4.2.1.36]	0	0	0	0	0	0	0	0	0	0	0	0	0	0	0	0	0	0	56048	0	0	0	0	0	0	0	0	0	0	0	0	0	0	0	0	0	0	0	0	0	0	0	0	0	0
Metabolism	Amino acid metabolism	ko00300 Lysine biosynthesis	K01714	4-hydroxy-tetrahydrodipicolinate synthase [EC:4.3.3.7]	0	0	0	0	0	0	0	0	0	0	0	0	3603	0	0	0	0	0	0	53214	3976	3868	0	0	0	0	0	0	18922	0	4677	0	0	0	0	0	0	0	0	0	0	0	0	0	0
Metabolism	Amino acid metabolism	ko00300 Lysine biosynthesis	K01778	diaminopimelate epimerase [EC:5.1.1.7]	0	0	0	0	0	0	0	0	0	0	0	0	0	0	0	0	0	0	0	0	0	0	0	4597	0	0	0	0	0	0	0	0	0	0	0	0	0	0	0	0	0	0	0	0	0
Metabolism	Amino acid metabolism	ko00300 Lysine biosynthesis	K01798	Alr-MurF fusion protein [EC:5.1.1.1 6.3.2.10]	0	0	0	0	0	0	0	0	0	0	0	0	0	0	0	0	0	0	0	0	0	3004	0	0	0	0	0	0	0	0	10199	0	0	0	0	0	0	0	0	0	0	0	0	0	0
Metabolism	Amino acid metabolism	ko00300 Lysine biosynthesis	K01928	UDP-N-acetylmuramoyl-L-alanyl-D-glutamate--2,6-diaminopimelate ligase [EC:6.3.2.13]	0	0	0	0	0	0	0	0	0	0	0	0	0	0	0	0	0	0	0	0	2128	0	0	0	0	0	0	0	0	0	0	0	0	0	0	0	0	0	0	0	0	0	0	0	0
Metabolism	Amino acid metabolism	ko00300 Lysine biosynthesis	K01929	UDP-N-acetylmuramoyl-tripeptide--D-alanyl-D-alanine ligase [EC:6.3.2.10]	0	0	0	0	0	0	0	0	0	0	0	0	0	0	0	0	0	0	0	0	0	63431	0	0	0	0	0	0	0	0	0	0	0	0	0	0	0	0	0	0	0	0	0	0	0
Metabolism	Amino acid metabolism	ko00300 Lysine biosynthesis	K05824	homoisocitrate dehydrogenase [EC:1.1.1.87]	0	16490	0	0	0	0	0	0	0	0	0	0	0	0	0	0	0	0	0	0	0	0	0	0	0	0	0	0	0	0	0	0	0	0	0	0	0	0	0	0	0	0	0	0	0
Metabolism	Amino acid metabolism	ko00300 Lysine biosynthesis	K05828	[amino group carrier protein]-L-2-aminoadipate 6-kinase [EC:2.7.2.17]	0	0	0	0	0	0	29634	0	11077	0	0	0	0	0	0	0	0	0	0	0	0	0	0	0	0	0	0	0	0	0	0	0	0	0	0	0	0	0	0	0	0	0	0	0	0
Metabolism	Amino acid metabolism	ko00300 Lysine biosynthesis	K05829	LysW-gamma-L-alpha-aminoadipyl-6-phosphate/LysW-L-glutamyl-5-phosphate reductase [EC:1.2.1.103 1.2.1.-]	0	0	0	0	0	0	0	0	11077	0	0	0	0	0	0	0	0	0	7106	0	0	0	0	0	0	0	0	0	0	0	0	0	0	0	0	0	0	0	0	0	0	0	0	0	0
Metabolism	Amino acid metabolism	ko00300 Lysine biosynthesis	K05830	LysW-gamma-L-lysine/LysW-L-ornithine aminotransferase [EC:2.6.1.118 2.6.1.-]	0	0	0	0	0	0	0	0	0	0	0	0	0	0	0	0	0	0	0	0	0	0	0	0	0	0	0	0	0	0	0	0	0	0	7759	0	0	0	0	0	0	0	0	0	0
Metabolism	Amino acid metabolism	ko00300 Lysine biosynthesis	K10206	LL-diaminopimelate aminotransferase [EC:2.6.1.83]	5051	0	0	0	0	0	0	0	0	0	0	15650	0	0	0	0	0	0	0	0	0	4147	0	0	0	11495	0	0	0	0	5048	0	0	0	0	0	0	0	0	0	0	0	0	0	0
Metabolism	Amino acid metabolism	ko00300 Lysine biosynthesis	K14267	N-succinyldiaminopimelate aminotransferase [EC:2.6.1.17]	0	0	0	0	0	0	0	0	0	0	0	0	0	0	0	0	0	0	0	1584	3455	0	0	0	0	0	0	0	0	0	0	0	0	0	0	0	0	0	0	0	0	0	0	0	0
Metabolism	Amino acid metabolism	ko00310 Lysine degradation	K00468	lysine 2-monooxygenase [EC:1.13.12.2]	0	0	0	0	0	0	0	0	0	5358	0	0	0	0	0	0	0	0	0	0	0	0	0	0	0	0	0	0	0	0	0	0	0	0	0	0	0	0	0	0	0	0	0	0	0
Metabolism	Amino acid metabolism	ko00310 Lysine degradation	K00824	D-alanine transaminase [EC:2.6.1.21]	0	0	0	0	0	0	0	0	0	0	0	0	0	0	0	0	0	0	0	2203	0	0	0	0	0	0	0	0	0	0	0	0	0	0	0	0	0	0	0	0	0	0	0	0	0
Metabolism	Amino acid metabolism	ko00310 Lysine degradation	K01506	5-aminopentanamidase [EC:3.5.1.30]	0	0	0	0	0	0	0	0	0	0	0	0	0	0	0	0	0	0	0	2173	0	14978	0	0	0	0	0	0	0	0	9086	0	0	0	0	0	0	0	0	0	0	0	0	0	0
Metabolism	Amino acid metabolism	ko00310 Lysine degradation	K09251	putrescine aminotransferase [EC:2.6.1.82]	0	0	0	0	0	0	0	0	0	0	0	0	0	0	0	0	0	0	0	0	0	0	0	0	0	0	0	0	0	0	3472	0	0	0	0	0	0	0	0	0	0	0	0	0	0
Metabolism	Amino acid metabolism	ko00310 Lysine degradation	K14157	alpha-aminoadipic semialdehyde synthase [EC:1.5.1.8 1.5.1.9]	0	0	0	0	0	0	0	0	0	0	0	0	0	0	0	0	0	0	0	0	0	0	53796	0	0	0	0	0	0	0	0	0	0	0	0	0	0	0	0	0	0	0	0	0	0
Metabolism	Amino acid metabolism	ko00310 Lysine degradation	K15736	(S)-2-hydroxyglutarate dehydrogenase [EC:1.1.5.13]	4536	0	0	0	0	0	0	0	0	0	0	19928	0	0	0	0	0	0	0	0	0	24151	0	0	0	0	0	0	0	0	83348	2970	0	0	0	0	0	0	0	0	0	0	0	0	0
Metabolism	Amino acid metabolism	ko00310 Lysine degradation	K18013	3-keto-5-aminohexanoate cleavage enzyme [EC:2.3.1.247]	0	0	0	0	0	0	0	0	0	2729	0	0	0	0	0	18994	0	0	0	3049	0	0	0	0	0	0	0	0	0	0	0	0	0	0	0	0	0	0	0	0	0	0	0	0	0
Metabolism	Biosynthesis of other secondary metabolites	ko00311 Penicillin and cephalosporin biosynthesis	K01434	penicillin G amidase [EC:3.5.1.11]	0	0	0	0	0	0	0	0	0	0	0	0	0	0	0	0	0	0	0	2349	0	8062	0	0	0	0	0	0	0	0	0	0	0	0	0	0	0	0	0	0	0	0	0	0	0
Metabolism	Biosynthesis of other secondary metabolites	ko00311 Penicillin and cephalosporin biosynthesis	K04127	isopenicillin-N epimerase [EC:5.1.1.17]	0	0	0	16849	0	0	0	0	0	0	0	0	0	0	0	0	0	0	0	0	0	0	13498	2241	0	0	0	0	0	0	0	0	0	0	0	0	0	0	0	0	0	0	0	0	0
Metabolism	Biosynthesis of other secondary metabolites	ko00311 Penicillin and cephalosporin biosynthesis	K17836	beta-lactamase class A [EC:3.5.2.6]	0	0	0	0	0	0	18233	0	0	0	0	0	0	0	0	0	0	0	0	0	0	2129	0	0	0	2322	0	0	0	0	0	0	0	0	18860	0	0	0	0	0	0	0	0	0	0
Metabolism	Biosynthesis of other secondary metabolites	ko00311 Penicillin and cephalosporin biosynthesis	K19200	isopenicillin-N N-acyltransferase like protein	0	0	0	0	0	0	0	0	0	0	0	0	0	0	0	0	0	0	0	0	0	4931	0	0	0	0	19071	0	0	0	0	0	0	0	0	0	0	0	0	0	0	0	0	0	0
Metabolism	Amino acid metabolism	ko00330 Arginine and proline metabolism	K00147	glutamate-5-semialdehyde dehydrogenase [EC:1.2.1.41]	0	0	0	0	0	0	0	0	0	0	0	0	0	0	0	20807	0	0	9627	5412	3330	0	0	2694	0	0	0	0	0	0	0	0	0	0	15873	0	0	0	0	0	0	0	0	0	0
Metabolism	Amino acid metabolism	ko00330 Arginine and proline metabolism	K00286	pyrroline-5-carboxylate reductase [EC:1.5.1.2]	0	0	0	0	0	0	0	0	0	2191	0	0	0	0	0	0	0	0	0	5544	0	2442	0	3607	0	0	0	0	0	0	0	0	0	0	0	0	0	0	0	0	0	0	1466	0	0
Metabolism	Amino acid metabolism	ko00330 Arginine and proline metabolism	K00316	spermidine dehydrogenase [EC:1.5.99.6]	0	0	0	0	0	0	0	0	0	0	0	0	0	0	0	0	21219	0	0	0	0	0	0	0	0	0	0	0	0	0	0	0	0	0	0	0	0	0	0	0	0	0	0	0	0
Metabolism	Amino acid metabolism	ko00330 Arginine and proline metabolism	K00318	proline dehydrogenase [EC:1.5.5.2]	0	0	0	0	0	0	0	0	0	0	0	0	0	0	0	0	0	21323	0	0	0	0	0	2974	0	0	0	0	0	0	0	0	0	0	0	0	0	0	0	0	0	0	0	0	0
Metabolism	Amino acid metabolism	ko00330 Arginine and proline metabolism	K00819	ornithine--oxo-acid transaminase [EC:2.6.1.13]	0	0	0	4661	0	0	0	0	0	0	0	0	4041	0	0	0	0	0	0	0	0	2978	0	0	0	0	0	0	0	0	3100	0	0	0	0	0	0	0	0	0	41370	0	0	0	38121
Metabolism	Amino acid metabolism	ko00330 Arginine and proline metabolism	K00931	glutamate 5-kinase [EC:2.7.2.11]	0	0	0	0	12293	0	0	0	0	0	0	0	0	0	0	0	0	0	0	0	0	0	0	2694	0	0	0	0	0	0	0	0	0	0	0	0	0	0	0	0	0	0	0	0	0
Metabolism	Amino acid metabolism	ko00330 Arginine and proline metabolism	K01259	proline iminopeptidase [EC:3.4.11.5]	0	0	0	0	111715	0	7414	0	0	0	0	0	0	0	0	0	0	0	0	2025	0	0	0	0	0	0	0	0	0	0	0	0	0	0	0	0	0	0	0	0	0	0	0	0	0
Metabolism	Amino acid metabolism	ko00330 Arginine and proline metabolism	K01426	amidase [EC:3.5.1.4]	0	0	0	0	0	0	0	0	0	0	0	0	0	0	0	0	0	0	0	5665	0	0	0	0	0	0	85154	0	0	0	7837	0	0	0	0	0	0	0	0	0	0	0	0	0	0
Metabolism	Amino acid metabolism	ko00330 Arginine and proline metabolism	K01470	creatinine amidohydrolase [EC:3.5.2.10]	0	0	12407	0	0	0	0	0	0	6053	0	0	0	0	0	0	0	0	0	2111	0	3027	0	0	0	0	0	0	0	0	3923	0	0	0	0	0	0	0	0	0	0	0	0	0	0
Metabolism	Amino acid metabolism	ko00330 Arginine and proline metabolism	K01473	N-methylhydantoinase A [EC:3.5.2.14]	0	0	0	0	0	0	0	0	0	0	0	0	0	0	0	0	0	0	0	0	0	0	0	0	0	0	0	0	0	0	0	0	0	0	0	0	0	0	0	0	0	3569	0	0	0
Metabolism	Amino acid metabolism	ko00330 Arginine and proline metabolism	K01474	N-methylhydantoinase B [EC:3.5.2.14]	0	0	0	0	0	0	0	0	0	0	0	0	0	0	0	0	0	0	0	0	0	0	0	0	0	0	0	0	0	0	0	0	0	0	0	0	0	0	0	0	0	4047	17890	0	0
Metabolism	Amino acid metabolism	ko00330 Arginine and proline metabolism	K01480	agmatinase [EC:3.5.3.11]	0	0	0	0	0	0	0	0	0	5190	0	0	0	0	0	0	0	0	0	4930	0	0	0	0	0	0	0	0	0	0	5717	0	0	0	0	0	0	0	0	0	0	6698	0	0	0
Metabolism	Amino acid metabolism	ko00330 Arginine and proline metabolism	K01484	succinylarginine dihydrolase [EC:3.5.3.23]	9327	0	0	0	0	0	0	0	0	0	0	0	0	0	0	0	0	0	0	0	0	0	0	0	0	0	0	0	0	0	0	0	0	0	0	0	0	0	0	0	0	0	0	0	0
Metabolism	Amino acid metabolism	ko00330 Arginine and proline metabolism	K01581	ornithine decarboxylase [EC:4.1.1.17]	0	0	0	0	0	10101	0	0	0	0	0	0	0	0	0	29242	0	0	0	1964	1900	0	0	0	0	0	0	0	0	0	0	0	0	0	0	0	0	0	0	0	0	0	0	0	0
Metabolism	Amino acid metabolism	ko00330 Arginine and proline metabolism	K01584	arginine decarboxylase [EC:4.1.1.19]	0	0	0	0	0	0	0	49883	0	7548	0	0	0	0	0	0	0	0	0	18590	0	0	0	6138	0	0	0	0	0	0	0	0	0	0	0	0	0	0	0	0	0	0	0	0	0
Metabolism	Amino acid metabolism	ko00330 Arginine and proline metabolism	K01585	arginine decarboxylase [EC:4.1.1.19]	0	0	0	0	11665	0	13725	0	0	0	0	0	3742	0	0	0	0	0	0	0	2496	27504	0	2974	0	0	0	0	0	0	0	0	0	0	0	0	0	0	0	0	0	8222	0	0	0
Metabolism	Amino acid metabolism	ko00330 Arginine and proline metabolism	K01750	ornithine cyclodeaminase [EC:4.3.1.12]	0	0	0	0	0	0	0	0	0	0	0	0	0	0	0	0	0	0	0	22808	0	0	0	0	0	0	0	0	0	0	0	0	0	0	0	0	0	0	0	0	0	0	0	0	0
Metabolism	Amino acid metabolism	ko00330 Arginine and proline metabolism	K02626	arginine decarboxylase [EC:4.1.1.19]	0	0	0	0	0	0	0	0	0	0	0	0	0	0	0	0	0	14026	0	0	0	0	0	0	0	0	0	0	0	0	0	0	0	0	0	0	0	0	0	0	0	0	0	0	0
Metabolism	Amino acid metabolism	ko00330 Arginine and proline metabolism	K09471	gamma-glutamylputrescine oxidase [EC:1.4.3.-]	0	0	0	0	0	0	0	0	0	2877	0	0	0	0	0	0	0	0	0	0	0	0	0	0	5127	0	0	0	0	0	0	0	0	0	0	0	0	0	0	0	0	0	0	0	0
Metabolism	Amino acid metabolism	ko00330 Arginine and proline metabolism	K09472	4-(gamma-glutamylamino)butanal dehydrogenase [EC:1.2.1.99]	0	0	0	0	0	0	0	0	0	0	0	0	0	0	0	0	0	0	0	5499	0	0	0	0	0	0	0	0	0	0	0	0	0	0	0	0	0	0	0	0	0	0	0	0	0
Metabolism	Amino acid metabolism	ko00330 Arginine and proline metabolism	K10536	agmatine deiminase [EC:3.5.3.12]	8743	0	0	0	0	0	0	0	0	0	0	0	2591	130492	0	0	0	0	0	0	7324	2537	0	7952	0	0	0	0	0	0	0	10715	0	0	0	22435	0	0	0	148618	12892	0	0	0	0
Metabolism	Amino acid metabolism	ko00330 Arginine and proline metabolism	K10794	D-proline reductase (dithiol) PrdB [EC:1.21.4.1]	0	0	0	0	0	0	24040	0	0	0	0	0	0	0	0	0	0	0	0	0	0	0	0	0	0	28397	19071	0	0	0	0	0	0	0	0	0	0	0	0	0	0	0	0	0	0
Metabolism	Amino acid metabolism	ko00330 Arginine and proline metabolism	K12251	N-carbamoylputrescine amidase [EC:3.5.1.53]	0	0	0	0	21856	0	0	0	0	0	0	0	0	0	0	0	0	0	0	0	0	0	0	0	0	0	0	0	0	0	0	0	0	0	0	0	0	0	0	0	0	0	0	0	0
Metabolism	Amino acid metabolism	ko00330 Arginine and proline metabolism	K12252	arginine:pyruvate transaminase [EC:2.6.1.84]	0	0	0	0	0	0	0	0	0	10717	0	0	0	0	0	0	0	0	0	2408	0	0	0	0	0	0	0	0	0	0	0	0	0	0	0	0	0	0	0	0	0	0	0	0	0
Metabolism	Amino acid metabolism	ko00330 Arginine and proline metabolism	K12253	5-guanidino-2-oxopentanoate decarboxylase [EC:4.1.1.75]	0	0	0	0	0	0	0	0	0	0	0	0	0	0	0	0	0	0	0	1872	0	0	0	0	0	0	0	0	0	0	0	0	0	0	0	0	0	0	0	0	0	0	0	0	0
Metabolism	Amino acid metabolism	ko00330 Arginine and proline metabolism	K12256	putrescine---pyruvate transaminase [EC:2.6.1.113]	0	0	0	0	0	0	0	0	0	11669	0	0	0	0	0	0	26440	0	0	4657	0	0	0	0	0	0	0	0	0	0	0	0	0	0	0	0	0	0	0	0	0	0	0	0	0
Metabolism	Amino acid metabolism	ko00330 Arginine and proline metabolism	K12658	4-hydroxyproline epimerase [EC:5.1.1.8]	0	0	0	0	0	0	0	0	0	0	0	0	0	0	0	0	0	0	0	0	0	0	0	0	0	0	0	0	0	0	0	0	0	0	3438	0	0	0	0	0	0	0	0	0	0
Metabolism	Amino acid metabolism	ko00330 Arginine and proline metabolism	K13747	carboxynorspermidine decarboxylase [EC:4.1.1.96]	5666	0	0	0	0	0	0	0	0	0	0	0	0	0	0	0	0	0	0	0	0	0	0	0	0	0	0	0	0	0	0	0	0	0	0	0	0	0	0	0	0	0	0	0	0
Metabolism	Amino acid metabolism	ko00330 Arginine and proline metabolism	K21062	1-pyrroline-4-hydroxy-2-carboxylate deaminase [EC:3.5.4.22]	0	0	0	0	0	0	0	0	0	0	0	0	3926	0	0	0	36861	0	0	0	0	0	0	0	0	0	0	0	0	0	0	0	0	0	0	0	0	0	0	0	0	0	0	0	0
Metabolism	Amino acid metabolism	ko00330 Arginine and proline metabolism	K21624	cis-L-3-hydroxyproline dehydratase [EC:4.2.1.171]	0	27653	0	0	0	0	0	0	0	0	0	0	0	0	0	0	0	0	0	1645	0	0	0	0	0	0	0	0	0	30710	0	0	0	0	0	0	0	0	0	22865	0	0	0	0	0
Metabolism	Amino acid metabolism	ko00330 Arginine and proline metabolism	K22548	trans-L-3-hydroxyproline dehydratase [EC:4.2.1.77]	0	0	0	0	0	0	0	0	0	0	0	0	0	0	0	0	0	0	0	1645	0	0	0	0	0	0	0	0	0	0	0	0	0	0	0	0	0	0	0	169756	0	0	0	0	0
Metabolism	Amino acid metabolism	ko00330 Arginine and proline metabolism	K22550	D-hydroxyproline dehydrogenase subunit gamma	0	0	0	0	0	0	0	0	0	3130	0	0	0	0	0	0	0	0	0	0	0	0	0	0	0	0	0	0	0	0	0	0	0	0	0	0	0	0	0	0	0	0	0	0	0
Metabolism	Amino acid metabolism	ko00330 Arginine and proline metabolism	K23121	trans-4-hydroxy-L-proline dehydratase [EC:4.2.1.172]	0	0	0	0	0	0	0	0	0	0	0	0	0	0	0	0	0	0	0	0	0	0	0	0	0	0	0	7798	0	0	0	0	0	0	0	0	0	0	0	0	0	0	0	0	0
Metabolism	Amino acid metabolism	ko00340 Histidine metabolism	K00013	histidinol dehydrogenase [EC:1.1.1.23]	0	0	0	0	0	0	0	0	0	0	0	0	0	0	0	0	0	0	0	1784	10152	0	0	0	0	0	0	0	0	0	0	0	0	0	0	0	0	0	0	0	0	0	0	0	0
Metabolism	Amino acid metabolism	ko00340 Histidine metabolism	K00765	ATP phosphoribosyltransferase [EC:2.4.2.17]	0	0	0	0	0	0	0	0	0	0	0	0	0	0	0	0	0	0	0	2322	0	0	0	5188	0	0	0	0	0	0	5976	0	0	0	0	0	0	0	0	0	0	0	0	0	0
Metabolism	Amino acid metabolism	ko00340 Histidine metabolism	K00817	histidinol-phosphate aminotransferase [EC:2.6.1.9]	0	0	0	0	0	0	0	0	0	2738	0	0	0	0	0	0	0	0	0	5155	3485	0	0	0	0	0	0	0	0	0	4565	0	0	0	0	0	0	0	0	0	0	0	0	0	0
Metabolism	Amino acid metabolism	ko00340 Histidine metabolism	K01468	imidazolonepropionase [EC:3.5.2.7]	0	0	0	0	0	0	0	0	0	0	0	0	0	0	0	0	0	0	24674	4584	0	2415	0	2803	0	0	0	0	0	38998	239107	0	0	0	0	0	0	0	0	0	0	0	0	0	0
Metabolism	Amino acid metabolism	ko00340 Histidine metabolism	K01479	formiminoglutamase [EC:3.5.3.8]	0	0	0	0	0	0	0	0	0	0	0	0	0	0	0	0	0	0	0	0	0	4278	0	5201	0	0	0	0	0	0	0	0	0	0	0	0	0	0	0	0	0	0	0	0	0
Metabolism	Amino acid metabolism	ko00340 Histidine metabolism	K01496	phosphoribosyl-AMP cyclohydrolase [EC:3.5.4.19]	0	0	0	0	0	0	0	0	0	1918	0	0	0	0	0	0	0	0	0	2514	0	0	0	0	0	0	0	0	0	0	0	0	0	0	0	0	0	0	0	0	0	0	0	0	0
Metabolism	Amino acid metabolism	ko00340 Histidine metabolism	K01693	imidazoleglycerol-phosphate dehydratase [EC:4.2.1.19]	0	0	0	0	0	0	0	0	0	14552	0	0	0	0	0	0	0	0	0	0	0	0	0	0	0	0	0	0	0	0	0	0	0	0	0	0	0	0	0	0	0	0	0	0	0
Metabolism	Amino acid metabolism	ko00340 Histidine metabolism	K01712	urocanate hydratase [EC:4.2.1.49]	0	0	0	0	13737	13468	19648	0	0	0	0	0	34314	0	0	0	0	8789	0	4833	0	33523	0	81005	0	0	0	0	0	14021	13619	0	0	0	0	0	0	0	0	49539	0	0	0	0	0
Metabolism	Amino acid metabolism	ko00340 Histidine metabolism	K01745	histidine ammonia-lyase [EC:4.3.1.3]	0	0	0	0	0	0	26533	0	0	35699	0	0	12219	0	0	0	0	0	0	9099	0	0	0	9153	2947	0	0	0	0	0	0	0	0	0	0	0	0	0	0	0	0	0	0	0	0
Metabolism	Amino acid metabolism	ko00340 Histidine metabolism	K01814	phosphoribosylformimino-5-aminoimidazole carboxamide ribotide isomerase [EC:5.3.1.16]	0	0	0	0	0	0	0	0	0	0	0	0	0	0	0	0	0	0	0	4478	3124	3004	0	0	0	0	0	0	0	0	5099	0	0	0	0	0	0	0	0	0	0	0	0	0	0
Metabolism	Amino acid metabolism	ko00340 Histidine metabolism	K02500	imidazole glycerol-phosphate synthase subunit HisF [EC:4.3.2.10]	0	0	0	0	0	0	4815	0	0	0	0	0	0	0	0	0	0	0	0	1966	2581	0	0	0	0	0	0	0	0	0	0	0	0	0	0	0	0	0	0	0	70971	0	0	27619	0
Metabolism	Amino acid metabolism	ko00340 Histidine metabolism	K04486	histidinol-phosphatase (PHP family) [EC:3.1.3.15]	0	0	0	0	0	0	0	0	0	0	0	0	0	0	0	0	0	0	0	0	0	0	0	0	0	0	0	0	0	0	0	0	0	0	0	0	14248	0	0	0	0	0	0	0	0
Metabolism	Amino acid metabolism	ko00340 Histidine metabolism	K05603	formimidoylglutamate deiminase [EC:3.5.3.13]	0	0	0	0	0	0	0	0	0	6924	0	0	0	0	0	0	0	0	0	0	0	3004	0	0	0	0	0	0	0	0	0	0	0	0	0	0	0	0	0	0	0	0	0	0	0
Metabolism	Amino acid metabolism	ko00340 Histidine metabolism	K13990	glutamate formiminotransferase / formiminotetrahydrofolate cyclodeaminase [EC:2.1.2.5 4.3.1.4]	0	0	0	0	0	0	0	0	0	0	0	0	0	0	0	0	0	0	0	0	0	0	0	0	0	0	0	0	0	0	4156	0	0	0	0	0	0	0	0	0	0	0	0	0	0
Metabolism	Amino acid metabolism	ko00340 Histidine metabolism	K18911	L-histidine Nalpha-methyltransferase [EC:2.1.1.44]	0	0	0	0	0	0	0	0	0	0	190761	0	0	0	0	0	0	0	0	0	0	0	0	0	0	0	0	0	0	0	0	0	0	0	0	0	0	0	0	0	0	0	0	0	0
Metabolism	Amino acid metabolism	ko00340 Histidine metabolism	K18912	gamma-glutamyl hercynylcysteine S-oxide synthase [EC:1.14.99.50]	0	0	2352	0	0	0	0	0	0	0	0	0	0	0	0	0	0	0	0	0	0	0	0	0	0	0	0	0	0	0	0	0	0	0	0	0	0	0	0	0	0	0	0	0	0
Metabolism	Amino acid metabolism	ko00350 Tyrosine metabolism	K00151	5-carboxymethyl-2-hydroxymuconic-semialdehyde dehydrogenase [EC:1.2.1.60]	0	0	0	0	0	0	0	0	0	3719	0	0	0	0	0	0	0	0	0	0	0	0	0	0	0	0	0	0	0	0	0	0	0	0	0	0	0	0	0	0	0	0	0	0	0
Metabolism	Amino acid metabolism	ko00350 Tyrosine metabolism	K00451	homogentisate 1,2-dioxygenase [EC:1.13.11.5]	0	0	0	0	56233	0	9132	0	0	27876	0	0	4098	0	0	0	0	0	0	2127	0	2537	0	0	0	0	0	0	0	0	0	0	0	0	0	0	0	0	0	0	0	0	0	0	0
Metabolism	Amino acid metabolism	ko00350 Tyrosine metabolism	K00455	3,4-dihydroxyphenylacetate 2,3-dioxygenase [EC:1.13.11.15]	0	0	0	0	0	0	0	0	0	3719	0	0	0	0	0	0	0	0	0	0	0	0	0	0	0	0	0	0	0	0	0	0	0	0	0	0	0	0	0	0	0	0	0	0	0
Metabolism	Amino acid metabolism	ko00350 Tyrosine metabolism	K00457	4-hydroxyphenylpyruvate dioxygenase [EC:1.13.11.27]	0	0	0	0	0	0	9132	0	0	32349	0	0	4098	0	0	0	0	0	0	2111	0	4459	0	0	0	0	0	0	0	0	0	0	0	0	0	0	0	0	0	0	0	0	0	0	0
Metabolism	Amino acid metabolism	ko00350 Tyrosine metabolism	K01555	fumarylacetoacetase [EC:3.7.1.2]	0	0	0	0	0	0	9132	0	0	0	0	0	0	0	0	0	0	0	0	0	0	0	0	2694	0	0	0	0	0	0	0	0	0	0	0	0	0	0	0	0	0	0	29180	0	0
Metabolism	Amino acid metabolism	ko00350 Tyrosine metabolism	K01557	acylpyruvate hydrolase [EC:3.7.1.5]	0	0	0	0	0	0	0	0	0	0	0	0	0	0	0	0	0	56428	0	0	0	0	0	0	0	0	0	0	0	0	3472	0	0	0	0	0	0	0	0	0	0	0	0	0	0
Metabolism	Amino acid metabolism	ko00350 Tyrosine metabolism	K01593	aromatic-L-amino-acid/L-tryptophan decarboxylase [EC:4.1.1.28 4.1.1.105]	0	0	0	0	0	0	0	0	0	3234	0	0	8660	0	0	0	0	0	0	0	0	0	0	0	0	0	0	0	0	0	0	0	0	27079	0	0	0	0	0	0	0	0	0	0	0
Metabolism	Amino acid metabolism	ko00350 Tyrosine metabolism	K01668	tyrosine phenol-lyase [EC:4.1.99.2]	0	0	0	0	0	0	17660	0	0	0	0	0	0	0	0	0	0	0	0	0	0	0	0	0	0	0	0	0	0	51121	0	0	0	0	28713	0	0	0	0	0	0	0	0	0	0
Metabolism	Amino acid metabolism	ko00350 Tyrosine metabolism	K01800	maleylacetoacetate isomerase [EC:5.2.1.2]	0	0	0	0	0	0	0	0	0	1613	0	0	0	0	0	0	0	0	0	0	0	0	0	0	0	0	0	0	0	0	0	0	0	0	0	0	0	0	0	0	0	0	0	0	0
Metabolism	Amino acid metabolism	ko00350 Tyrosine metabolism	K01826	5-carboxymethyl-2-hydroxymuconate isomerase [EC:5.3.3.10]	0	0	0	0	0	0	0	0	0	0	0	0	0	0	0	0	0	0	0	0	0	0	0	0	0	0	0	0	0	0	7504	0	0	0	0	0	0	0	0	0	0	0	0	0	0
Metabolism	Amino acid metabolism	ko00350 Tyrosine metabolism	K02509	2-oxo-hept-3-ene-1,7-dioate hydratase [EC:4.2.1.-]	0	0	0	0	0	0	0	0	0	3578	0	0	0	0	0	0	0	0	0	0	0	0	0	0	0	0	0	0	0	0	0	0	0	0	0	0	0	0	0	0	0	0	0	0	0
Metabolism	Amino acid metabolism	ko00350 Tyrosine metabolism	K02510	4-hydroxy-2-oxoheptanedioate aldolase [EC:4.1.2.52]	0	0	0	0	0	0	0	0	0	24849	0	0	0	0	0	0	0	0	5754	2456	0	0	0	0	0	0	0	0	0	0	10372	0	0	0	0	0	30447	0	0	0	0	0	0	0	0
Metabolism	Amino acid metabolism	ko00360 Phenylalanine metabolism	K00146	phenylacetaldehyde dehydrogenase [EC:1.2.1.39]	0	0	0	0	0	0	0	0	0	0	0	0	0	0	0	0	0	0	0	0	0	0	0	0	0	0	0	0	0	0	0	0	0	0	0	0	20660	0	0	0	0	0	0	0	0
Metabolism	Amino acid metabolism	ko00360 Phenylalanine metabolism	K00285	D-amino-acid dehydrogenase [EC:1.4.5.1]	0	0	0	0	0	0	0	0	0	0	0	0	0	0	0	0	0	0	0	5541	0	0	0	0	0	0	0	0	0	0	0	0	0	0	0	0	0	0	0	0	0	0	0	0	0
Metabolism	Amino acid metabolism	ko00360 Phenylalanine metabolism	K00500	phenylalanine-4-hydroxylase [EC:1.14.16.1]	0	0	0	0	0	0	0	0	0	0	0	0	3431	0	0	0	0	0	0	0	0	0	0	0	0	0	0	0	0	0	44133	0	0	0	36209	0	0	0	0	0	0	0	0	0	0
Metabolism	Amino acid metabolism	ko00360 Phenylalanine metabolism	K01912	phenylacetate-CoA ligase [EC:6.2.1.30]	0	0	0	0	0	0	0	0	0	7920	0	0	7086	0	0	16188	0	0	0	0	0	4931	0	8125	0	0	0	0	0	0	0	0	0	0	0	6804	118939	0	0	0	0	0	0	0	0
Metabolism	Amino acid metabolism	ko00360 Phenylalanine metabolism	K02609	ring-1,2-phenylacetyl-CoA epoxidase subunit PaaA [EC:1.14.13.149]	0	0	0	0	0	0	0	0	0	2970	0	0	0	0	0	0	0	0	0	0	0	4983	0	0	0	0	0	0	0	0	0	0	0	0	0	0	0	0	0	0	0	0	0	0	0
Metabolism	Amino acid metabolism	ko00360 Phenylalanine metabolism	K02611	ring-1,2-phenylacetyl-CoA epoxidase subunit PaaC [EC:1.14.13.149]	0	0	0	0	0	0	0	0	0	0	0	0	3431	0	0	0	0	0	0	0	0	0	0	0	0	0	0	0	0	0	0	0	0	0	0	0	0	0	0	0	0	0	0	0	0
Metabolism	Amino acid metabolism	ko00360 Phenylalanine metabolism	K02612	ring-1,2-phenylacetyl-CoA epoxidase subunit PaaD	0	0	0	0	0	0	0	0	0	0	0	0	3431	0	0	0	0	0	0	0	0	0	0	0	0	0	0	0	0	0	0	0	0	0	0	0	0	0	0	0	0	0	0	0	0
Metabolism	Amino acid metabolism	ko00360 Phenylalanine metabolism	K02613	ring-1,2-phenylacetyl-CoA epoxidase subunit PaaE	0	0	0	0	0	0	0	0	0	0	0	0	3431	0	0	0	0	0	0	0	0	2627	0	0	0	0	0	0	0	0	38735	0	0	0	0	0	0	0	0	0	0	0	0	0	0
Metabolism	Amino acid metabolism	ko00360 Phenylalanine metabolism	K02618	oxepin-CoA hydrolase / 3-oxo-5,6-dehydrosuberyl-CoA semialdehyde dehydrogenase [EC:3.3.2.12 1.2.1.91]	0	0	0	0	0	0	0	0	0	2970	0	0	3431	0	0	0	0	0	0	3151	0	0	0	0	0	0	0	0	0	0	0	0	0	0	0	0	0	0	0	0	0	0	0	0	0
Metabolism	Amino acid metabolism	ko00360 Phenylalanine metabolism	K03782	catalase-peroxidase [EC:1.11.1.21]	0	0	32376	0	4086	0	14768	19792	0	0	0	0	4578	0	0	0	0	2730	0	1689	0	24713	0	5354	0	0	0	0	3159	0	0	0	0	0	0	0	31558	0	0	0	0	0	10052	12082	25384
Metabolism	Amino acid metabolism	ko00360 Phenylalanine metabolism	K05712	3-(3-hydroxy-phenyl)propionate hydroxylase [EC:1.14.13.127]	0	0	0	0	0	0	0	0	0	0	0	0	0	0	0	0	0	0	0	2127	0	0	0	0	0	0	0	0	0	0	0	0	0	0	0	0	0	0	0	0	0	0	0	0	0
Metabolism	Amino acid metabolism	ko00360 Phenylalanine metabolism	K15866	2-(1,2-epoxy-1,2-dihydrophenyl)acetyl-CoA isomerase [EC:5.3.3.18]	0	0	0	0	0	0	0	0	0	6693	0	0	0	0	0	0	0	0	0	1645	0	2486	0	0	0	0	0	0	0	0	0	0	0	0	0	0	0	0	0	0	0	13577	0	0	0
Metabolism	Xenobiotics biodegradation and metabolism	ko00361 Chlorocyclohexane and chlorobenzene degradation	K06912	alpha-ketoglutarate-dependent 2,4-dichlorophenoxyacetate dioxygenase [EC:1.14.11.-]	0	0	0	0	0	0	0	0	0	0	0	0	0	0	0	0	0	0	0	0	0	0	0	0	0	0	0	0	0	0	0	0	0	0	0	0	0	0	0	0	0	0	0	0	0
Metabolism	Xenobiotics biodegradation and metabolism	ko00362 Benzoate degradation	K00217	maleylacetate reductase [EC:1.3.1.32]	0	0	0	0	0	0	0	0	0	0	0	0	0	0	0	0	0	0	0	0	0	0	0	0	0	0	0	0	0	0	0	0	0	0	0	0	0	0	0	16225	0	0	0	0	0
Metabolism	Xenobiotics biodegradation and metabolism	ko00362 Benzoate degradation	K00446	catechol 2,3-dioxygenase [EC:1.13.11.2]	0	0	0	0	0	0	0	0	0	8781	0	0	0	0	0	0	0	0	0	0	0	0	0	0	0	0	0	0	0	0	0	0	0	0	0	0	0	0	0	0	0	0	0	0	0
Metabolism	Xenobiotics biodegradation and metabolism	ko00362 Benzoate degradation	K00449	protocatechuate 3,4-dioxygenase, beta subunit [EC:1.13.11.3]	0	0	0	0	0	0	0	0	0	0	0	0	0	0	0	0	0	0	0	0	0	0	0	0	0	0	0	0	0	0	9086	0	0	0	0	0	0	0	0	0	0	0	0	0	0
Metabolism	Xenobiotics biodegradation and metabolism	ko00362 Benzoate degradation	K00481	p-hydroxybenzoate 3-monooxygenase [EC:1.14.13.2]	0	0	0	0	0	0	0	0	0	8082	0	0	0	0	0	7860	0	0	0	1885	0	0	0	0	0	0	0	0	0	0	0	0	0	0	0	0	0	0	0	0	0	0	0	0	0
Metabolism	Xenobiotics biodegradation and metabolism	ko00362 Benzoate degradation	K01055	3-oxoadipate enol-lactonase [EC:3.1.1.24]	0	0	0	0	0	0	0	0	0	0	0	0	0	0	0	0	0	0	0	9074	0	0	0	0	0	0	0	0	0	0	6011	0	0	0	0	0	0	0	0	0	0	0	0	0	0
Metabolism	Xenobiotics biodegradation and metabolism	ko00362 Benzoate degradation	K01607	4-carboxymuconolactone decarboxylase [EC:4.1.1.44]	0	0	0	0	0	0	0	0	0	2761	0	0	0	0	0	0	0	0	0	2456	0	0	0	0	0	0	0	0	0	0	0	0	0	0	0	0	0	0	0	0	103529	0	0	0	0
Metabolism	Xenobiotics biodegradation and metabolism	ko00362 Benzoate degradation	K01821	4-oxalocrotonate tautomerase [EC:5.3.2.6]	0	0	0	0	0	0	0	0	0	0	0	0	0	0	0	0	0	0	0	0	0	0	0	0	0	0	0	0	0	0	0	0	0	0	0	0	0	0	0	0	0	9286	0	0	0
Metabolism	Xenobiotics biodegradation and metabolism	ko00362 Benzoate degradation	K01856	muconate cycloisomerase [EC:5.5.1.1]	0	0	0	0	0	0	0	0	0	0	0	0	0	0	0	0	0	0	0	0	0	0	0	0	0	0	0	0	19461	0	0	0	0	0	0	0	0	0	0	0	0	0	0	0	0
Metabolism	Xenobiotics biodegradation and metabolism	ko00362 Benzoate degradation	K01857	3-carboxy-cis,cis-muconate cycloisomerase [EC:5.5.1.2]	0	0	0	0	0	0	0	0	0	16377	0	0	0	0	0	0	0	0	0	2268	0	0	0	0	0	0	0	0	0	0	0	0	0	0	0	0	0	0	0	0	0	0	0	0	0
Metabolism	Xenobiotics biodegradation and metabolism	ko00362 Benzoate degradation	K03381	catechol 1,2-dioxygenase [EC:1.13.11.1]	0	0	0	0	0	0	0	0	0	0	0	0	0	0	0	0	0	0	0	0	0	0	0	0	2220	0	0	0	0	0	0	0	0	0	0	0	0	0	0	0	0	0	0	0	0
Metabolism	Xenobiotics biodegradation and metabolism	ko00362 Benzoate degradation	K04098	hydroxyquinol 1,2-dioxygenase [EC:1.13.11.37]	0	0	0	0	0	0	0	0	0	0	0	0	0	0	0	0	0	0	0	2990	0	0	0	0	0	0	0	0	0	0	0	0	0	0	0	0	0	0	0	0	0	0	0	0	0
Metabolism	Xenobiotics biodegradation and metabolism	ko00362 Benzoate degradation	K07104	catechol 2,3-dioxygenase [EC:1.13.11.2]	0	0	0	0	0	0	0	0	0	2986	0	0	0	0	0	0	0	0	0	1181	0	3388	0	0	0	0	0	0	0	62435	0	0	0	0	9499	0	0	0	0	73712	0	0	0	0	0
Metabolism	Xenobiotics biodegradation and metabolism	ko00362 Benzoate degradation	K07536	2-ketocyclohexanecarboxyl-CoA hydrolase [EC:3.1.2.-]	0	0	0	0	0	0	0	0	0	0	0	0	0	0	0	0	0	0	0	0	0	0	0	0	0	0	0	0	0	0	0	0	0	0	0	0	0	0	0	0	77177	0	0	0	0
Metabolism	Xenobiotics biodegradation and metabolism	ko00362 Benzoate degradation	K07539	6-oxocyclohex-1-ene-carbonyl-CoA hydrolase [EC:3.7.1.21]	0	0	0	0	0	0	0	0	0	0	0	0	0	0	0	0	0	0	0	0	0	0	0	0	0	33437	0	0	0	0	0	0	0	0	0	0	0	0	0	0	0	0	0	0	0
Metabolism	Xenobiotics biodegradation and metabolism	ko00362 Benzoate degradation	K14727	3-oxoadipate enol-lactonase / 4-carboxymuconolactone decarboxylase [EC:3.1.1.24 4.1.1.44]	0	0	0	0	0	0	0	0	0	2729	0	0	0	0	0	0	0	0	0	0	0	0	0	0	0	0	0	0	0	0	0	0	0	0	0	0	0	0	0	0	0	0	0	0	0
Metabolism	Xenobiotics biodegradation and metabolism	ko00362 Benzoate degradation	K16514	4-oxalomesaconate tautomerase [EC:5.3.2.8]	0	0	0	0	0	0	0	0	0	2145	0	0	0	0	0	0	0	0	0	0	0	0	0	0	0	0	0	0	0	0	0	0	0	0	0	0	0	0	0	0	0	0	0	0	0
Metabolism	Xenobiotics biodegradation and metabolism	ko00362 Benzoate degradation	K16515	4-oxalomesaconate hydratase [EC:4.2.1.83]	0	0	0	0	0	0	0	0	0	2145	0	0	0	0	0	0	0	0	0	0	0	0	0	0	0	0	0	0	0	0	0	0	0	0	0	0	0	0	0	0	0	0	0	0	0
Metabolism	Xenobiotics biodegradation and metabolism	ko00362 Benzoate degradation	K19516	benzoyl-CoA reductase subunit BamC [EC:1.3.-.-]	0	0	0	0	0	0	0	0	0	0	0	0	0	0	0	0	0	0	0	0	0	0	0	0	0	16572	0	0	0	0	0	0	0	0	0	0	0	0	0	0	0	0	0	0	0
Metabolism	Xenobiotics biodegradation and metabolism	ko00364 Fluorobenzoate degradation	K01061	carboxymethylenebutenolidase [EC:3.1.1.45]	0	0	0	0	98929	0	0	0	0	7779	0	0	0	0	0	0	0	0	0	0	0	2442	0	3641	0	0	0	0	0	31259	6891	0	0	0	19318	0	0	0	0	0	0	0	0	0	0
Metabolism	Xenobiotics biodegradation and metabolism	ko00365 Furfural degradation	K16874	2,5-furandicarboxylate decarboxylase 1	0	0	0	0	0	0	0	0	0	0	0	0	0	0	0	0	0	0	0	0	0	0	0	0	0	0	0	0	0	0	0	0	0	0	0	0	0	0	0	0	0	0	0	6481	0
Metabolism	Amino acid metabolism	ko00380 Tryptophan metabolism	K00452	3-hydroxyanthranilate 3,4-dioxygenase [EC:1.13.11.6]	0	0	0	0	0	0	0	0	0	17824	0	0	0	0	0	0	0	0	0	0	0	0	0	0	0	0	0	0	0	0	0	0	0	0	0	0	0	0	0	0	0	0	0	9798	0
Metabolism	Amino acid metabolism	ko00380 Tryptophan metabolism	K00453	tryptophan 2,3-dioxygenase [EC:1.13.11.11]	0	0	0	0	0	0	0	0	0	2877	0	0	0	0	0	0	0	0	0	1413	0	4459	0	0	0	0	0	0	0	0	0	0	0	0	0	0	0	0	0	0	0	0	0	0	0
Metabolism	Amino acid metabolism	ko00380 Tryptophan metabolism	K01556	kynureninase [EC:3.7.1.3]	0	0	0	0	0	0	0	0	0	2877	0	0	0	0	0	0	0	0	0	6410	0	0	0	0	0	0	0	0	0	0	0	0	0	0	45186	0	0	0	0	0	0	0	0	0	0
Metabolism	Amino acid metabolism	ko00380 Tryptophan metabolism	K01721	nitrile hydratase subunit alpha [EC:4.2.1.84]	0	0	0	0	0	0	0	0	0	0	0	0	0	0	0	0	0	0	0	0	0	0	0	0	0	0	0	0	0	0	0	0	0	0	0	0	0	0	0	0	7255	0	0	15653	0
Metabolism	Amino acid metabolism	ko00380 Tryptophan metabolism	K03392	aminocarboxymuconate-semialdehyde decarboxylase [EC:4.1.1.45]	0	0	0	0	0	0	0	0	0	0	0	0	2991	0	0	0	7802	0	0	0	0	15298	0	0	34165	0	0	0	0	0	0	0	0	0	0	0	0	0	0	0	0	0	0	0	0
Metabolism	Amino acid metabolism	ko00380 Tryptophan metabolism	K10217	aminomuconate-semialdehyde/2-hydroxymuconate-6-semialdehyde dehydrogenase [EC:1.2.1.32 1.2.1.85]	0	0	0	0	18519	0	0	0	0	0	0	0	2991	0	0	0	7802	0	0	0	0	2978	0	0	0	0	0	0	0	0	0	0	0	0	0	0	0	0	0	0	0	0	0	0	0
Metabolism	Amino acid metabolism	ko00380 Tryptophan metabolism	K15067	2-aminomuconate deaminase [EC:3.5.99.5]	0	0	0	0	0	0	0	0	0	0	0	0	2991	0	0	0	0	0	0	0	0	0	0	0	0	0	0	0	0	0	0	0	0	0	0	0	0	0	0	0	0	0	0	0	0
Metabolism	Amino acid metabolism	ko00400 Phenylalanine, tyrosine and tryptophan biosynthesis	K00014	shikimate dehydrogenase [EC:1.1.1.25]	0	0	0	0	0	0	0	0	0	7488	0	0	0	0	0	22089	0	0	0	2098	2568	3868	0	0	0	0	0	0	0	0	0	0	0	0	0	0	0	0	0	0	0	0	0	17757	0
Metabolism	Amino acid metabolism	ko00400 Phenylalanine, tyrosine and tryptophan biosynthesis	K00220	cyclohexadieny/prephenate dehydrogenase [EC:1.3.1.43 1.3.1.12]	0	0	0	0	0	0	0	0	0	12913	0	0	0	0	0	0	0	0	0	0	0	0	0	0	0	0	0	0	0	0	0	0	0	0	0	0	0	0	0	0	0	0	0	0	0
Metabolism	Amino acid metabolism	ko00400 Phenylalanine, tyrosine and tryptophan biosynthesis	K00766	anthranilate phosphoribosyltransferase [EC:2.4.2.18]	0	0	0	0	0	0	0	0	0	0	0	0	0	0	0	0	0	0	0	0	9139	0	0	2444	0	0	0	0	0	0	0	0	0	0	0	0	0	0	0	0	0	0	0	0	0
Metabolism	Amino acid metabolism	ko00400 Phenylalanine, tyrosine and tryptophan biosynthesis	K00800	3-phosphoshikimate 1-carboxyvinyltransferase [EC:2.5.1.19]	0	0	0	0	0	0	0	0	0	0	0	0	10376	0	0	0	0	0	0	0	0	2643	0	0	0	0	0	0	0	0	3386	0	0	0	0	0	0	0	0	0	0	0	0	0	0
Metabolism	Amino acid metabolism	ko00400 Phenylalanine, tyrosine and tryptophan biosynthesis	K00891	shikimate kinase [EC:2.7.1.71]	0	0	0	0	0	0	0	0	0	0	0	0	3798	0	0	0	0	0	0	2780	0	37731	0	0	0	13536	0	0	14734	0	3232	0	0	0	0	0	0	0	0	0	0	0	0	0	0
Metabolism	Amino acid metabolism	ko00400 Phenylalanine, tyrosine and tryptophan biosynthesis	K01609	indole-3-glycerol phosphate synthase [EC:4.1.1.48]	0	0	0	0	0	0	0	0	0	0	0	0	0	0	0	0	0	0	0	0	11964	0	0	2444	0	0	0	0	0	0	0	0	0	0	0	0	0	0	0	0	0	0	0	0	0
Metabolism	Amino acid metabolism	ko00400 Phenylalanine, tyrosine and tryptophan biosynthesis	K01626	3-deoxy-7-phosphoheptulonate synthase [EC:2.5.1.54]	0	0	0	0	0	45845	0	0	0	0	0	0	0	0	0	0	33059	0	0	24511	0	0	0	0	0	0	0	0	0	0	0	0	0	0	0	0	0	0	0	0	0	3526	0	0	0
Metabolism	Amino acid metabolism	ko00400 Phenylalanine, tyrosine and tryptophan biosynthesis	K01657	anthranilate synthase component I [EC:4.1.3.27]	0	0	0	0	19425	0	0	0	0	5648	0	0	43155	0	0	0	0	0	0	3529	6493	3098	0	2444	0	0	0	0	0	0	0	0	0	0	0	0	0	0	0	0	0	0	0	0	0
Metabolism	Amino acid metabolism	ko00400 Phenylalanine, tyrosine and tryptophan biosynthesis	K01658	anthranilate synthase component II [EC:4.1.3.27]	0	0	0	0	0	0	0	28576	0	0	0	0	0	0	0	0	0	0	0	0	5351	0	0	0	4101	0	0	0	0	0	2659	0	0	0	0	0	0	0	0	0	0	0	0	0	0
Metabolism	Amino acid metabolism	ko00400 Phenylalanine, tyrosine and tryptophan biosynthesis	K01735	3-dehydroquinate synthase [EC:4.2.3.4]	0	0	0	0	0	0	0	0	0	0	0	0	0	0	0	0	0	0	0	2780	0	2643	0	2974	0	0	0	0	0	0	3386	0	0	0	0	0	0	0	0	0	0	0	0	0	0
Metabolism	Amino acid metabolism	ko00400 Phenylalanine, tyrosine and tryptophan biosynthesis	K01736	chorismate synthase [EC:4.2.3.5]	0	0	0	0	0	0	0	0	0	2986	0	0	4303	0	0	0	0	0	0	2514	22912	2978	0	5201	0	0	0	0	0	0	0	0	0	0	0	0	0	0	0	0	0	0	0	0	0
Metabolism	Amino acid metabolism	ko00400 Phenylalanine, tyrosine and tryptophan biosynthesis	K01817	phosphoribosylanthranilate isomerase [EC:5.3.1.24]	0	0	0	0	0	0	0	0	0	0	0	0	3926	0	0	0	0	0	0	0	2900	0	0	0	0	0	0	0	0	31259	10156	0	0	0	0	0	0	0	0	22865	0	0	0	0	0
Metabolism	Amino acid metabolism	ko00400 Phenylalanine, tyrosine and tryptophan biosynthesis	K03786	3-dehydroquinate dehydratase II [EC:4.2.1.10]	0	0	0	24137	0	0	0	0	0	0	0	0	0	0	0	0	0	0	0	1885	0	2990	0	2764	0	0	0	0	0	0	3622	0	0	0	0	0	0	0	0	0	0	5998	0	0	0
Metabolism	Amino acid metabolism	ko00400 Phenylalanine, tyrosine and tryptophan biosynthesis	K03856	3-deoxy-7-phosphoheptulonate synthase [EC:2.5.1.54]	0	0	0	0	0	0	0	0	0	0	0	0	0	0	0	0	0	0	0	0	0	3098	0	0	0	0	0	0	0	0	10156	0	0	0	0	0	0	0	0	0	0	4807	0	0	0
Metabolism	Amino acid metabolism	ko00400 Phenylalanine, tyrosine and tryptophan biosynthesis	K04093	chorismate mutase [EC:5.4.99.5]	0	0	0	0	0	0	0	0	0	0	0	0	0	0	0	0	0	0	0	0	0	0	0	0	0	0	0	0	0	0	0	0	0	0	71247	0	0	0	0	0	0	0	0	0	0
Metabolism	Amino acid metabolism	ko00400 Phenylalanine, tyrosine and tryptophan biosynthesis	K04516	chorismate mutase [EC:5.4.99.5]	0	0	0	0	0	0	0	0	0	0	0	0	0	0	0	0	0	0	0	0	0	4147	0	3061	0	0	0	0	0	0	0	0	0	0	0	0	0	0	0	0	0	0	0	0	0
Metabolism	Amino acid metabolism	ko00400 Phenylalanine, tyrosine and tryptophan biosynthesis	K04517	prephenate dehydrogenase [EC:1.3.1.12]	0	0	0	0	0	0	0	0	0	0	0	0	0	0	0	0	0	0	0	0	2781	0	0	0	0	0	0	0	0	0	0	0	0	0	0	0	0	0	0	0	0	0	0	0	0
Metabolism	Amino acid metabolism	ko00400 Phenylalanine, tyrosine and tryptophan biosynthesis	K04518	prephenate dehydratase [EC:4.2.1.51]	0	0	0	0	0	0	0	0	0	0	0	0	0	0	0	0	0	0	0	2203	0	4147	0	0	0	0	0	0	0	0	0	0	0	0	0	0	0	0	0	0	0	0	0	0	0
Metabolism	Amino acid metabolism	ko00400 Phenylalanine, tyrosine and tryptophan biosynthesis	K13829	shikimate kinase / 3-dehydroquinate synthase [EC:2.7.1.71 4.2.3.4]	0	0	0	0	0	52551	0	0	0	3722	0	0	0	0	0	0	0	0	0	0	0	0	0	0	0	0	0	0	0	0	0	0	0	0	0	0	0	0	0	0	0	5932	0	0	0
Metabolism	Amino acid metabolism	ko00400 Phenylalanine, tyrosine and tryptophan biosynthesis	K14170	chorismate mutase / prephenate dehydratase [EC:5.4.99.5 4.2.1.51]	0	0	0	0	0	0	0	0	0	0	0	0	0	0	0	0	0	0	0	0	0	0	0	0	0	0	0	0	0	0	3386	0	0	0	0	0	0	0	0	0	0	0	0	0	0
Metabolism	Amino acid metabolism	ko00400 Phenylalanine, tyrosine and tryptophan biosynthesis	K14187	chorismate mutase / prephenate dehydrogenase [EC:5.4.99.5 1.3.1.12]	0	0	0	0	0	0	0	0	0	0	0	0	0	0	0	0	7677	0	0	0	0	0	0	0	0	0	0	0	0	0	0	0	0	0	0	0	0	0	0	0	0	0	0	0	0
Metabolism	Biosynthesis of other secondary metabolites	ko00405 Phenazine biosynthesis	K20940	5-methylphenazine-1-carboxylate 1-monooxygenase [EC:1.14.13.218]	0	0	0	0	0	0	0	0	0	2441	0	0	0	0	0	0	0	0	0	3151	0	0	0	0	0	0	0	0	0	0	0	0	0	0	0	0	0	0	0	0	0	0	0	0	0
Metabolism	Metabolism of other amino acids	ko00410 beta-Alanine metabolism	K01579	aspartate 1-decarboxylase [EC:4.1.1.11]	0	0	0	0	0	0	0	0	0	0	0	8192	4578	0	0	0	0	0	0	0	2128	0	0	4515	0	0	0	0	0	0	10372	0	0	0	0	0	0	0	0	0	0	0	0	0	0
Metabolism	Metabolism of other amino acids	ko00410 beta-Alanine metabolism	K01918	pantoate--beta-alanine ligase [EC:6.3.2.1]	0	0	0	0	0	0	0	0	0	0	0	0	0	0	0	0	0	0	0	0	0	2537	0	0	0	0	0	0	0	0	0	0	0	0	0	0	0	0	0	0	0	3512	0	0	0
Metabolism	Metabolism of other amino acids	ko00430 Taurine and hypotaurine metabolism	K00681	gamma-glutamyltranspeptidase / glutathione hydrolase [EC:2.3.2.2 3.4.19.13]	0	0	0	0	0	0	0	0	1429	8292	0	0	7086	0	0	0	0	0	0	4027	0	46355	0	0	0	0	0	0	0	16587	5642	0	0	0	0	0	0	0	0	0	0	0	0	0	0
Metabolism	Metabolism of other amino acids	ko00430 Taurine and hypotaurine metabolism	K03851	taurine-pyruvate aminotransferase [EC:2.6.1.77]	0	0	0	0	0	0	0	0	0	0	0	0	0	0	0	0	0	0	0	1605	0	0	0	0	0	0	0	0	0	0	0	0	0	0	0	0	0	0	0	0	0	0	0	0	0
Metabolism	Metabolism of other amino acids	ko00430 Taurine and hypotaurine metabolism	K03852	sulfoacetaldehyde acetyltransferase [EC:2.3.3.15]	0	0	0	0	0	0	0	0	0	0	0	0	0	0	0	0	0	0	0	1605	0	0	0	0	0	0	0	0	0	0	0	0	0	0	0	0	0	0	0	0	0	0	0	0	0
Metabolism	Metabolism of other amino acids	ko00440 Phosphonate and phosphinate metabolism	K00206	phosphonoacetaldehyde dehydrogenase [EC:1.2.1.-]	0	0	0	0	0	0	0	0	0	0	0	0	0	0	0	0	0	0	0	2425	0	0	0	0	0	0	0	0	0	0	0	0	0	0	0	0	0	0	0	0	0	0	0	0	0
Metabolism	Metabolism of other amino acids	ko00440 Phosphonate and phosphinate metabolism	K03430	2-aminoethylphosphonate-pyruvate transaminase [EC:2.6.1.37]	0	0	0	0	0	0	0	0	0	0	0	0	0	0	0	0	0	0	0	2425	0	0	0	0	0	0	0	0	0	0	0	0	0	0	0	0	0	0	0	0	0	0	0	0	0
Metabolism	Metabolism of other amino acids	ko00440 Phosphonate and phosphinate metabolism	K06162	alpha-D-ribose 1-methylphosphonate 5-triphosphate diphosphatase [EC:3.6.1.63]	0	0	0	0	0	0	0	0	0	0	0	0	0	0	0	0	0	0	0	2133	0	0	0	0	0	0	0	0	0	0	0	0	0	0	0	0	0	0	0	0	0	0	0	0	0
Metabolism	Metabolism of other amino acids	ko00440 Phosphonate and phosphinate metabolism	K06167	phosphoribosyl 1,2-cyclic phosphate phosphodiesterase [EC:3.1.4.55]	0	0	0	0	0	0	0	0	0	0	0	0	0	0	0	0	0	0	0	2009	0	4931	0	0	0	0	0	0	0	0	4711	0	0	0	0	0	0	0	0	0	0	0	0	0	0
Metabolism	Metabolism of other amino acids	ko00440 Phosphonate and phosphinate metabolism	K19670	phosphonoacetate hydrolase [EC:3.11.1.2]	0	0	0	0	0	0	0	0	0	0	0	0	0	0	0	0	0	0	0	2425	0	0	0	0	0	0	0	0	0	0	0	0	0	0	0	0	0	0	0	0	0	0	0	0	0
Metabolism	Metabolism of other amino acids	ko00440 Phosphonate and phosphinate metabolism	K21195	2-aminoethylphosphonate dioxygenase [EC:1.14.11.46]	0	0	22799	0	0	0	0	0	0	0	0	0	0	0	0	0	0	0	0	0	0	0	0	0	0	0	0	0	0	0	0	0	0	0	0	0	0	0	0	0	0	0	0	0	0
Metabolism	Metabolism of other amino acids	ko00450 Selenocompound metabolism	K00384	thioredoxin reductase (NADPH) [EC:1.8.1.9]	0	0	0	0	0	11400	0	0	0	7750	0	0	9819	0	0	7572	0	0	2928	5922	1983	10360	0	5046	0	0	0	0	0	0	0	0	0	0	0	0	0	0	0	0	0	0	0	0	0
Metabolism	Metabolism of other amino acids	ko00450 Selenocompound metabolism	K01008	selenide, water dikinase [EC:2.7.9.3]	0	0	3321	0	0	0	0	0	0	4888	0	0	0	0	0	0	0	0	0	0	0	0	0	0	0	0	0	0	0	0	0	0	0	0	0	0	0	0	0	0	0	5291	0	0	0
Metabolism	Metabolism of other amino acids	ko00450 Selenocompound metabolism	K01874	methionyl-tRNA synthetase [EC:6.1.1.10]	0	0	0	0	0	0	31622	0	0	4402	0	0	3233	0	0	0	0	0	0	9099	0	25990	0	3607	0	0	0	0	0	0	3622	0	0	0	0	0	0	0	0	0	0	5471	0	0	0
Metabolism	Metabolism of other amino acids	ko00450 Selenocompound metabolism	K11717	cysteine desulfurase / selenocysteine lyase [EC:2.8.1.7 4.4.1.16]	8554	0	0	0	0	0	0	0	0	2787	0	6339	0	0	0	0	0	0	0	2041	0	0	0	3837	0	0	0	0	0	0	14282	0	0	0	0	0	200987	0	0	0	0	0	0	0	0
Metabolism	Metabolism of other amino acids	ko00471 D-Glutamine and D-glutamate metabolism	K01776	glutamate racemase [EC:5.1.1.3]	0	0	0	0	0	0	0	0	0	3722	0	0	16844	0	0	0	0	0	0	4718	0	3610	0	0	0	0	0	0	0	0	0	0	0	0	0	0	0	0	0	0	0	0	0	0	0
Metabolism	Metabolism of other amino acids	ko00471 D-Glutamine and D-glutamate metabolism	K01924	UDP-N-acetylmuramate--alanine ligase [EC:6.3.2.8]	0	0	0	0	0	0	0	0	0	0	0	0	0	0	0	0	0	0	0	15199	3455	0	0	2212	0	0	0	0	0	0	0	0	0	0	0	0	0	0	0	0	0	0	0	0	0
Metabolism	Metabolism of other amino acids	ko00471 D-Glutamine and D-glutamate metabolism	K01925	UDP-N-acetylmuramoylalanine--D-glutamate ligase [EC:6.3.2.9]	0	0	0	0	0	0	0	0	0	5466	0	0	0	0	0	0	0	0	0	2517	0	0	0	0	0	0	0	0	0	0	0	0	0	0	0	0	0	0	0	0	0	0	0	0	0
Metabolism	Metabolism of other amino acids	ko00472 D-Arginine and D-ornithine metabolism	K19746	D-arginine dehydrogenase [EC:1.4.99.6]	0	0	0	0	0	0	0	0	0	2986	0	0	0	0	0	0	34263	0	0	2443	0	0	0	0	0	0	0	0	0	0	0	0	0	0	0	0	0	0	0	0	0	0	0	0	0
Metabolism	Metabolism of other amino acids	ko00472 D-Arginine and D-ornithine metabolism	K21898	ornithine racemase [EC:5.1.1.12]	0	38243	0	0	0	0	0	0	0	0	0	0	0	0	0	0	0	0	0	0	0	0	0	0	0	0	0	0	0	0	0	0	0	0	0	0	0	0	0	0	0	0	0	0	0
Metabolism	Metabolism of other amino acids	ko00473 D-Alanine metabolism	K01775	alanine racemase [EC:5.1.1.1]	0	0	0	0	0	0	0	0	0	0	0	0	2818	0	0	0	0	0	0	1559	0	0	0	0	0	0	0	0	0	0	0	0	0	0	0	0	0	0	0	0	0	0	0	0	0
Metabolism	Metabolism of other amino acids	ko00473 D-Alanine metabolism	K01921	D-alanine-D-alanine ligase [EC:6.3.2.4]	0	0	0	0	0	0	0	0	4463	0	0	0	0	0	0	0	0	0	0	0	0	4355	0	21484	0	0	0	0	0	0	0	0	0	0	0	0	0	0	0	0	0	0	0	0	0
Metabolism	Metabolism of other amino acids	ko00480 Glutathione metabolism	K00383	glutathione reductase (NADPH) [EC:1.8.1.7]	0	0	0	0	0	0	0	0	0	0	0	0	0	0	0	2297	0	0	0	2068	0	0	0	0	0	0	0	0	0	0	0	0	0	0	0	0	0	0	0	0	0	7091	0	0	0
Metabolism	Metabolism of other amino acids	ko00480 Glutathione metabolism	K00682	gamma-glutamylcyclotransferase [EC:4.3.2.9]	0	0	0	0	0	0	0	0	0	0	0	0	0	0	0	0	0	0	0	0	0	0	0	0	0	0	0	0	0	0	0	0	0	0	0	0	0	0	0	0	0	8149	0	0	0
Metabolism	Metabolism of other amino acids	ko00480 Glutathione metabolism	K00799	glutathione S-transferase [EC:2.5.1.18]	0	0	0	0	14239	0	19771	0	0	65420	0	0	0	0	0	0	0	0	0	21792	0	0	0	0	0	0	0	0	0	0	0	0	0	0	0	0	0	0	0	0	0	23863	0	50886	0
Metabolism	Metabolism of other amino acids	ko00480 Glutathione metabolism	K01255	leucyl aminopeptidase [EC:3.4.11.1]	0	0	0	0	0	0	0	0	0	9199	0	0	0	0	0	0	0	0	0	15015	0	0	0	7130	0	0	0	0	0	0	0	0	0	0	0	0	0	0	0	0	0	5291	0	0	0
Metabolism	Metabolism of other amino acids	ko00480 Glutathione metabolism	K01256	aminopeptidase N [EC:3.4.11.2]	0	0	0	0	0	0	0	0	0	0	0	0	0	0	0	0	36861	0	0	4668	0	0	0	0	0	0	0	0	0	0	0	0	0	0	0	0	0	0	0	0	0	0	0	0	0
Metabolism	Metabolism of other amino acids	ko00480 Glutathione metabolism	K01270	dipeptidase D [EC:3.4.13.-]	0	0	0	0	0	0	0	0	0	0	0	0	5180	0	0	0	0	0	0	0	0	0	0	10805	0	0	0	0	0	0	0	0	0	0	0	0	0	0	0	0	0	0	0	0	0
Metabolism	Metabolism of other amino acids	ko00480 Glutathione metabolism	K01469	5-oxoprolinase (ATP-hydrolysing) [EC:3.5.2.9]	0	0	0	0	0	0	0	0	0	7110	0	0	0	0	0	0	0	0	0	0	0	3004	0	0	0	0	0	0	0	0	0	0	0	0	0	0	0	0	0	0	0	0	4581	0	0
Metabolism	Metabolism of other amino acids	ko00480 Glutathione metabolism	K06048	glutamate---cysteine ligase / carboxylate-amine ligase [EC:6.3.2.2 6.3.-.-]	0	0	0	0	0	0	0	0	0	0	0	0	0	0	0	0	0	0	0	0	0	0	0	14260	0	0	0	0	0	0	4711	0	0	0	0	0	0	0	0	0	0	0	0	0	0
Metabolism	Metabolism of other amino acids	ko00480 Glutathione metabolism	K07160	5-oxoprolinase (ATP-hydrolysing) subunit A [EC:3.5.2.9]	0	0	0	0	0	0	0	0	0	0	0	0	0	0	0	0	0	0	0	29389	0	0	0	0	0	0	0	0	0	82849	0	0	0	0	0	0	0	0	0	0	0	0	0	0	0
Metabolism	Metabolism of other amino acids	ko00480 Glutathione metabolism	K07232	glutathione-specific gamma-glutamylcyclotransferase [EC:4.3.2.7]	0	0	0	0	0	0	2931	0	0	0	0	0	0	0	0	0	0	0	0	3286	0	0	0	0	0	0	0	0	0	0	0	0	0	0	0	0	0	0	0	0	41370	0	0	0	0
Metabolism	Metabolism of other amino acids	ko00480 Glutathione metabolism	K23124	5-oxoprolinase (ATP-hydrolysing) subunit C [EC:3.5.2.9]	0	0	0	0	0	0	0	0	0	0	0	0	0	0	0	0	0	0	0	2425	0	0	0	0	0	0	0	0	0	0	0	0	0	0	0	0	0	0	0	0	0	0	0	0	0
Metabolism	Metabolism of other amino acids	ko00480 Glutathione metabolism	K24138	glutaredoxin/glutathione-dependent peroxiredoxin [EC:1.11.1.25 1.11.1.27]	0	0	0	0	0	0	0	0	0	3935	0	0	0	0	0	0	31309	0	0	1666	0	0	0	0	0	0	0	0	0	0	0	0	0	0	0	0	0	0	0	0	0	0	0	0	0
Metabolism	Carbohydrate metabolism	ko00500 Starch and sucrose metabolism	K00688	glycogen phosphorylase [EC:2.4.1.1]	0	0	0	0	0	0	0	0	0	0	0	0	0	0	0	0	0	19916	0	0	27293	2643	0	0	0	35196	0	0	0	0	35328	0	0	0	13612	0	0	0	0	0	0	0	0	13020	0
Metabolism	Carbohydrate metabolism	ko00500 Starch and sucrose metabolism	K00690	sucrose phosphorylase [EC:2.4.1.7]	0	0	0	0	0	0	0	0	0	0	0	0	0	0	0	0	0	0	0	0	0	0	0	0	0	0	24918	0	0	0	0	0	0	0	0	0	0	0	0	0	0	0	0	0	0
Metabolism	Carbohydrate metabolism	ko00500 Starch and sucrose metabolism	K00691	maltose phosphorylase [EC:2.4.1.8]	0	0	0	0	0	0	0	0	0	0	0	0	0	0	0	0	0	0	0	0	0	2634	0	0	0	0	0	0	0	0	0	0	0	0	0	0	0	0	0	0	0	0	0	0	0
Metabolism	Carbohydrate metabolism	ko00500 Starch and sucrose metabolism	K00694	cellulose synthase (UDP-forming) [EC:2.4.1.12]	0	0	0	0	0	0	0	0	0	0	0	0	0	0	0	0	0	0	0	0	0	0	0	0	0	0	0	0	0	0	0	0	0	0	0	0	0	0	38327	0	0	0	0	0	0
Metabolism	Carbohydrate metabolism	ko00500 Starch and sucrose metabolism	K00697	trehalose 6-phosphate synthase [EC:2.4.1.15 2.4.1.347]	0	0	0	0	0	0	0	0	0	0	0	0	0	0	0	10572	0	0	0	0	0	0	0	0	0	0	0	0	0	0	0	0	0	0	0	0	0	0	0	0	0	0	0	0	0
Metabolism	Carbohydrate metabolism	ko00500 Starch and sucrose metabolism	K00700	1,4-alpha-glucan branching enzyme [EC:2.4.1.18]	0	0	0	4458	0	0	0	0	0	0	0	0	0	0	0	7176	0	0	0	0	0	2239	0	3389	0	0	0	0	0	0	4433	0	0	3543	0	0	0	0	0	0	0	6879	0	0	0
Metabolism	Carbohydrate metabolism	ko00500 Starch and sucrose metabolism	K00703	starch synthase [EC:2.4.1.21]	0	0	0	0	0	0	0	0	0	0	0	7573	4578	0	0	0	0	0	0	0	13646	2537	0	4515	0	0	0	0	13230	0	0	0	0	0	0	0	0	0	0	0	0	6879	0	0	0
Metabolism	Carbohydrate metabolism	ko00500 Starch and sucrose metabolism	K00975	glucose-1-phosphate adenylyltransferase [EC:2.7.7.27]	0	0	0	2838	0	0	0	0	0	0	0	0	0	0	0	6579	0	0	0	0	0	0	0	0	0	6189	0	0	0	0	0	0	0	0	0	0	0	0	0	0	0	75674	0	1113	0
Metabolism	Carbohydrate metabolism	ko00500 Starch and sucrose metabolism	K00978	glucose-1-phosphate cytidylyltransferase [EC:2.7.7.33]	0	0	0	5175	0	0	0	0	0	0	67337	0	0	0	0	0	0	0	0	0	0	0	0	6476	0	0	0	13859	0	0	7791	0	0	0	0	0	0	0	0	0	0	0	0	0	0
Metabolism	Carbohydrate metabolism	ko00500 Starch and sucrose metabolism	K01176	alpha-amylase [EC:3.2.1.1]	0	0	0	0	0	0	0	0	0	0	0	0	0	0	0	0	0	0	0	0	0	0	0	3088	0	0	0	0	0	0	0	0	0	0	0	0	0	0	0	0	0	0	0	0	0
Metabolism	Carbohydrate metabolism	ko00500 Starch and sucrose metabolism	K01179	endoglucanase [EC:3.2.1.4]	0	0	0	0	0	0	0	0	0	0	0	0	0	0	0	0	0	0	0	0	0	5411	0	0	0	0	0	0	0	0	19605	0	0	0	21570	0	0	0	0	0	0	5385	0	0	0
Metabolism	Carbohydrate metabolism	ko00500 Starch and sucrose metabolism	K01188	beta-glucosidase [EC:3.2.1.21]	0	0	0	0	0	0	0	0	0	0	0	0	0	0	0	0	0	0	0	0	0	0	0	0	0	0	0	0	0	0	8059	0	0	0	0	0	0	0	0	0	0	0	0	0	0
Metabolism	Carbohydrate metabolism	ko00500 Starch and sucrose metabolism	K01200	pullulanase [EC:3.2.1.41]	0	0	0	0	0	0	0	0	0	0	0	0	0	0	0	0	0	0	0	0	0	0	0	0	0	0	0	0	0	0	0	0	0	0	49825	0	0	0	0	0	0	0	0	0	0
Metabolism	Carbohydrate metabolism	ko00500 Starch and sucrose metabolism	K01214	isoamylase [EC:3.2.1.68]	8790	0	0	0	0	0	50232	0	0	0	0	0	0	0	0	7176	0	0	0	0	0	0	0	0	0	0	0	0	0	0	14537	0	0	0	0	0	0	0	0	0	0	0	0	0	0
Metabolism	Carbohydrate metabolism	ko00500 Starch and sucrose metabolism	K01838	beta-phosphoglucomutase [EC:5.4.2.6]	0	0	0	0	0	0	0	0	0	0	0	0	0	0	0	0	0	0	0	0	0	0	0	3088	0	0	0	0	0	0	0	0	0	0	0	0	0	0	0	0	0	0	16300	0	0
Metabolism	Carbohydrate metabolism	ko00500 Starch and sucrose metabolism	K02438	glycogen debranching enzyme [EC:3.2.1.196]	0	0	0	0	0	0	0	0	0	0	0	0	0	0	0	0	0	0	0	0	0	0	0	0	0	0	0	0	0	0	0	0	0	0	0	0	0	0	0	0	0	0	0	5454	0
Metabolism	Carbohydrate metabolism	ko00500 Starch and sucrose metabolism	K05341	amylosucrase [EC:2.4.1.4]	0	0	0	0	0	0	0	0	0	0	0	0	0	0	0	0	0	0	0	0	0	0	0	0	0	0	0	0	0	0	3923	0	0	0	0	0	0	0	0	0	0	6839	0	0	0
Metabolism	Carbohydrate metabolism	ko00500 Starch and sucrose metabolism	K05343	maltose alpha-D-glucosyltransferase / alpha-amylase [EC:5.4.99.16 3.2.1.1]	0	0	0	0	0	21896	0	0	0	0	0	0	0	0	0	0	0	0	0	0	0	2239	0	3389	0	0	0	0	0	0	3904	0	0	0	0	0	0	0	0	0	0	0	0	0	0
Metabolism	Carbohydrate metabolism	ko00500 Starch and sucrose metabolism	K05349	beta-glucosidase [EC:3.2.1.21]	0	0	0	0	0	0	0	122854	0	0	0	0	5436	0	0	0	0	0	0	0	0	4179	0	5022	0	0	0	0	0	0	0	0	0	0	85990	0	0	0	0	0	0	0	0	0	0
Metabolism	Carbohydrate metabolism	ko00500 Starch and sucrose metabolism	K05350	beta-glucosidase [EC:3.2.1.21]	6658	0	0	0	0	0	0	0	0	0	0	0	0	0	0	0	0	0	0	0	0	7404	0	0	0	0	0	0	0	0	0	0	0	0	0	0	0	0	0	0	0	0	0	0	0
Metabolism	Carbohydrate metabolism	ko00500 Starch and sucrose metabolism	K06044	(1->4)-alpha-D-glucan 1-alpha-D-glucosylmutase [EC:5.4.99.15]	0	0	0	0	0	0	0	0	0	0	0	0	0	0	0	2916	0	0	0	0	0	0	0	0	0	0	0	0	0	0	0	0	0	0	0	0	0	0	0	0	0	0	0	0	0
Metabolism	Carbohydrate metabolism	ko00500 Starch and sucrose metabolism	K16055	trehalose 6-phosphate synthase/phosphatase [EC:2.4.1.15 3.1.3.12]	0	0	0	30182	0	0	0	0	0	0	0	0	0	0	0	0	0	0	0	0	0	2469	0	0	0	0	0	0	0	0	0	0	0	0	0	0	0	0	0	0	0	0	0	0	0
Metabolism	Carbohydrate metabolism	ko00500 Starch and sucrose metabolism	K16147	starch synthase (maltosyl-transferring) [EC:2.4.99.16]	0	0	0	0	0	0	0	0	0	0	0	0	0	0	0	0	0	0	0	0	0	4759	0	20334	0	0	0	0	0	0	0	0	0	0	0	0	0	0	0	0	0	0	0	0	0
Metabolism	Carbohydrate metabolism	ko00500 Starch and sucrose metabolism	K16148	alpha-maltose-1-phosphate synthase [EC:2.4.1.342]	0	0	0	0	0	0	0	0	0	0	0	0	0	0	0	0	0	0	0	0	0	0	0	3578	0	0	0	0	0	0	11948	0	0	0	0	0	0	0	0	0	0	0	0	0	0
Metabolism	Carbohydrate metabolism	ko00500 Starch and sucrose metabolism	K21574	glucan 1,4-alpha-glucosidase [EC:3.2.1.3]	0	0	0	0	0	0	0	0	0	0	0	0	2403	0	0	0	0	0	0	0	0	0	0	37119	0	0	0	0	0	0	11553	0	6963	0	0	0	0	0	5718	0	0	0	0	0	0
Metabolism	Glycan biosynthesis and metabolism	ko00510 N-Glycan biosynthesis	K00721	dolichol-phosphate mannosyltransferase [EC:2.4.1.83]	0	0	0	0	0	0	0	0	0	0	0	0	7251	0	0	0	0	21956	0	0	0	6876	0	62309	0	0	0	0	0	0	4694	0	0	0	0	0	102753	0	0	0	0	138544	0	0	0
Metabolism	Glycan biosynthesis and metabolism	ko00510 N-Glycan biosynthesis	K00729	dolichyl-phosphate beta-glucosyltransferase [EC:2.4.1.117]	0	0	0	0	0	0	0	0	0	0	0	0	4660	0	0	0	0	0	0	0	0	0	0	0	0	0	0	0	0	0	0	0	0	0	0	0	0	0	0	0	0	0	0	0	0
Metabolism	Glycan biosynthesis and metabolism	ko00511 Other glycan degradation	K01191	alpha-mannosidase [EC:3.2.1.24]	0	0	0	0	0	0	0	0	0	0	0	0	0	0	0	0	0	0	0	0	0	0	0	0	0	0	0	0	0	0	73759	0	0	0	0	0	0	0	0	0	0	0	0	0	0
Metabolism	Glycan biosynthesis and metabolism	ko00511 Other glycan degradation	K01192	beta-mannosidase [EC:3.2.1.25]	12688	0	0	0	0	0	0	0	0	0	0	0	0	0	0	0	0	0	0	0	0	0	0	0	0	0	0	0	0	0	0	0	0	0	0	0	0	0	0	0	0	0	0	0	0
Metabolism	Glycan biosynthesis and metabolism	ko00511 Other glycan degradation	K01206	alpha-L-fucosidase [EC:3.2.1.51]	0	0	0	0	0	0	0	0	0	0	0	3135	0	0	0	0	0	0	7653	0	0	8008	0	0	0	0	0	0	77686	0	16884	0	0	0	33289	0	0	0	0	0	35085	0	0	0	0
Metabolism	Glycan biosynthesis and metabolism	ko00511 Other glycan degradation	K01444	N4-(beta-N-acetylglucosaminyl)-L-asparaginase [EC:3.5.1.26]	0	0	0	0	0	0	0	0	0	0	0	0	0	0	0	0	0	0	0	0	0	5035	0	0	0	0	0	0	0	0	3923	0	0	0	0	0	0	0	0	0	0	0	0	0	0
Metabolism	Glycan biosynthesis and metabolism	ko00511 Other glycan degradation	K15923	alpha-L-fucosidase 2 [EC:3.2.1.51]	40321	0	0	0	0	0	0	21243	0	0	0	0	0	0	0	0	0	0	0	0	0	0	0	0	0	0	0	0	0	0	0	0	0	0	0	0	0	0	0	0	0	0	0	0	0
Metabolism	Carbohydrate metabolism	ko00520 Amino sugar and nucleotide sugar metabolism	K00075	UDP-N-acetylmuramate dehydrogenase [EC:1.3.1.98]	0	0	0	0	0	0	4780	0	0	0	0	0	0	0	0	0	0	0	0	2533	14532	3741	0	2730	20004	0	0	0	0	0	7263	0	0	0	0	0	0	0	0	0	0	0	0	0	0
Metabolism	Carbohydrate metabolism	ko00520 Amino sugar and nucleotide sugar metabolism	K00790	UDP-N-acetylglucosamine 1-carboxyvinyltransferase [EC:2.5.1.7]	0	0	0	0	0	0	0	0	0	8839	0	0	4722	0	0	0	0	17780	10101	8923	0	2129	0	0	0	0	0	0	0	0	0	0	0	4225	0	0	0	0	0	0	0	0	0	0	0
Metabolism	Carbohydrate metabolism	ko00520 Amino sugar and nucleotide sugar metabolism	K00820	glutamine---fructose-6-phosphate transaminase (isomerizing) [EC:2.6.1.16]	0	0	0	0	0	0	44357	0	0	0	0	0	4578	0	0	0	0	9844	0	0	0	2537	0	13545	0	0	0	0	0	0	4980	0	0	0	0	0	0	0	0	0	0	0	0	0	0
Metabolism	Carbohydrate metabolism	ko00520 Amino sugar and nucleotide sugar metabolism	K00972	UDP-N-acetylglucosamine/UDP-N-acetylgalactosamine diphosphorylase [EC:2.7.7.23 2.7.7.83]	0	0	0	0	0	0	0	0	0	0	0	7738	0	0	0	0	0	0	0	0	0	0	0	0	0	0	0	0	0	0	0	0	0	0	0	0	0	0	0	0	0	0	0	0	0
Metabolism	Carbohydrate metabolism	ko00520 Amino sugar and nucleotide sugar metabolism	K01097	N-acylneuraminate-9-phosphatase [EC:3.1.3.29]	0	0	0	0	0	0	0	0	0	0	0	0	0	0	0	0	0	0	0	0	0	0	0	0	0	0	0	0	0	0	0	0	0	0	0	0	0	0	0	0	0	7648	0	0	0
Metabolism	Carbohydrate metabolism	ko00520 Amino sugar and nucleotide sugar metabolism	K01183	chitinase [EC:3.2.1.14]	0	0	0	0	0	0	0	0	0	0	0	0	0	0	0	0	0	0	0	0	0	0	0	0	0	0	0	0	0	0	26008	0	0	0	0	0	0	0	0	0	0	0	0	0	0
Metabolism	Carbohydrate metabolism	ko00520 Amino sugar and nucleotide sugar metabolism	K01198	xylan 1,4-beta-xylosidase [EC:3.2.1.37]	12376	0	0	0	0	0	0	0	0	0	0	0	0	0	0	0	0	0	0	0	0	0	0	0	0	0	0	0	0	0	0	0	0	0	0	0	0	0	0	0	0	0	0	0	0
Metabolism	Carbohydrate metabolism	ko00520 Amino sugar and nucleotide sugar metabolism	K01207	beta-N-acetylhexosaminidase [EC:3.2.1.52]	0	0	0	0	0	0	0	0	0	0	0	0	4303	0	0	11839	0	0	0	0	0	3004	0	0	0	0	0	0	0	0	87656	0	0	0	0	0	0	0	0	0	0	0	0	0	0
Metabolism	Carbohydrate metabolism	ko00520 Amino sugar and nucleotide sugar metabolism	K01209	alpha-L-arabinofuranosidase [EC:3.2.1.55]	0	0	0	0	0	0	0	0	0	0	0	0	0	0	0	0	0	0	0	0	0	3302	0	0	0	0	0	0	0	0	6891	0	0	0	0	0	0	0	0	0	0	0	0	0	0
Metabolism	Carbohydrate metabolism	ko00520 Amino sugar and nucleotide sugar metabolism	K01443	N-acetylglucosamine-6-phosphate deacetylase [EC:3.5.1.25]	0	0	0	0	0	0	0	0	0	0	0	0	0	0	0	0	0	0	0	0	0	3009	0	0	0	0	46117	0	0	0	0	0	0	0	0	0	0	0	0	0	0	0	0	0	0
Metabolism	Carbohydrate metabolism	ko00520 Amino sugar and nucleotide sugar metabolism	K01709	CDP-glucose 4,6-dehydratase [EC:4.2.1.45]	0	0	0	0	0	0	0	0	0	0	0	0	0	0	0	0	0	0	0	0	0	0	0	6476	0	0	0	0	0	0	0	0	0	0	0	0	0	0	0	0	0	0	0	0	0
Metabolism	Carbohydrate metabolism	ko00520 Amino sugar and nucleotide sugar metabolism	K01787	N-acylglucosamine 2-epimerase [EC:5.1.3.8]	0	0	0	0	0	0	0	0	0	0	0	0	0	0	0	0	0	0	0	0	0	0	0	0	0	0	0	0	0	0	3100	0	0	0	0	0	0	0	0	0	0	0	0	0	0
Metabolism	Carbohydrate metabolism	ko00520 Amino sugar and nucleotide sugar metabolism	K01791	UDP-N-acetylglucosamine 2-epimerase (non-hydrolysing) [EC:5.1.3.14]	0	0	0	0	0	0	0	0	0	0	50393	2385	0	0	0	13751	0	0	7293	0	0	0	0	3837	0	0	0	0	0	0	0	0	0	0	0	0	0	0	0	0	0	2160	0	0	0
Metabolism	Carbohydrate metabolism	ko00520 Amino sugar and nucleotide sugar metabolism	K02472	UDP-N-acetyl-D-mannosaminuronic acid dehydrogenase [EC:1.1.1.336]	0	0	0	0	0	0	0	0	9893	0	0	2385	0	0	0	0	0	0	0	0	0	0	0	0	0	0	0	0	0	0	0	0	0	0	0	0	0	0	0	0	0	2784	0	0	0
Metabolism	Carbohydrate metabolism	ko00520 Amino sugar and nucleotide sugar metabolism	K02473	UDP-N-acetylglucosamine/UDP-N-acetylgalactosamine 4-epimerase [EC:5.1.3.7 5.1.3.-]	0	0	0	0	0	0	0	0	0	0	0	0	4660	0	0	0	0	0	0	0	0	0	0	3811	0	0	0	0	0	0	0	0	0	0	0	0	0	0	0	0	0	0	0	0	0
Metabolism	Carbohydrate metabolism	ko00520 Amino sugar and nucleotide sugar metabolism	K02474	UDP-N-acetyl-D-glucosamine/UDP-N-acetyl-D-galactosamine dehydrogenase [EC:1.1.1.136 1.1.1.-]	6615	0	0	0	27138	0	0	0	0	0	0	10662	4660	0	0	0	0	0	0	15787	0	0	0	3811	0	0	0	0	0	0	2659	0	0	0	0	0	0	0	0	0	0	2007	0	0	0
Metabolism	Carbohydrate metabolism	ko00520 Amino sugar and nucleotide sugar metabolism	K02564	glucosamine-6-phosphate deaminase [EC:3.5.99.6]	10019	0	0	0	0	0	0	0	0	0	0	11637	0	0	0	0	0	23345	0	0	0	4355	0	0	0	0	0	0	55649	0	7310	0	0	0	0	0	0	0	0	0	0	0	0	0	0
Metabolism	Carbohydrate metabolism	ko00520 Amino sugar and nucleotide sugar metabolism	K03431	phosphoglucosamine mutase [EC:5.4.2.10]	0	0	0	0	0	0	0	0	0	0	0	0	0	0	0	0	0	0	0	1872	10236	0	0	0	0	0	0	0	0	0	0	0	0	0	0	0	0	0	0	0	0	0	0	0	0
Metabolism	Carbohydrate metabolism	ko00520 Amino sugar and nucleotide sugar metabolism	K04042	bifunctional UDP-N-acetylglucosamine pyrophosphorylase / glucosamine-1-phosphate N-acetyltransferase [EC:2.7.7.23 2.3.1.157]	0	0	0	0	0	0	0	0	0	0	0	0	0	0	0	0	0	6632	0	0	8901	0	0	0	0	0	0	0	0	0	0	0	0	0	0	0	0	0	0	0	0	0	0	0	0
Metabolism	Carbohydrate metabolism	ko00520 Amino sugar and nucleotide sugar metabolism	K05304	sialic acid synthase [EC:2.5.1.56 2.5.1.57 2.5.1.132]	0	0	0	0	0	0	0	0	0	0	0	0	0	0	0	0	0	0	0	13593	0	0	0	0	0	0	0	0	0	0	0	0	0	0	0	0	0	0	0	0	0	0	0	0	0
Metabolism	Carbohydrate metabolism	ko00520 Amino sugar and nucleotide sugar metabolism	K06118	UDP-sulfoquinovose synthase [EC:3.13.1.1]	0	0	0	0	0	0	0	0	0	4068	0	0	0	0	0	0	0	0	0	0	0	0	0	0	0	0	0	0	0	0	0	0	0	0	0	0	0	0	0	0	0	0	0	0	0
Metabolism	Carbohydrate metabolism	ko00520 Amino sugar and nucleotide sugar metabolism	K07106	N-acetylmuramic acid 6-phosphate etherase [EC:4.2.1.126]	0	0	0	0	0	0	0	0	0	0	0	0	0	0	0	0	0	0	15236	0	0	0	0	3573	9705	0	0	0	0	0	0	0	0	0	0	0	0	0	0	0	0	0	0	0	0
Metabolism	Carbohydrate metabolism	ko00520 Amino sugar and nucleotide sugar metabolism	K08068	UDP-N-acetylglucosamine 2-epimerase (hydrolysing) [EC:3.2.1.183]	0	0	0	0	0	0	0	0	0	0	0	0	0	0	0	0	0	0	0	0	0	0	0	0	0	0	0	0	0	0	0	0	0	0	0	0	0	0	0	0	0	5176	0	0	0
Metabolism	Carbohydrate metabolism	ko00520 Amino sugar and nucleotide sugar metabolism	K08678	UDP-glucuronate decarboxylase [EC:4.1.1.35]	11182	0	0	0	0	0	0	0	0	0	11531	10851	0	0	0	0	0	0	4565	0	0	0	0	0	0	0	0	0	26440	0	0	0	0	0	0	0	0	0	0	0	0	0	0	0	0
Metabolism	Carbohydrate metabolism	ko00520 Amino sugar and nucleotide sugar metabolism	K12373	hexosaminidase [EC:3.2.1.52]	0	0	0	0	0	0	0	0	0	4888	0	0	0	0	0	0	0	0	0	0	0	0	0	0	0	0	0	0	0	0	20357	0	0	0	0	0	0	0	0	0	0	0	0	0	0
Metabolism	Carbohydrate metabolism	ko00520 Amino sugar and nucleotide sugar metabolism	K12409	bifunctional UDP-N-acetylglucosamine 2-epimerase / N-acetylmannosamine kinase [EC:3.2.1.183 2.7.1.60]	9229	0	0	0	0	0	0	0	0	0	0	0	0	0	0	0	0	0	0	0	0	0	0	0	0	18426	0	0	0	0	0	0	0	0	0	0	0	0	0	0	0	0	0	0	0
Metabolism	Carbohydrate metabolism	ko00520 Amino sugar and nucleotide sugar metabolism	K12449	UDP-apiose/xylose synthase	9099	0	0	0	0	0	0	0	0	0	0	9350	0	0	0	0	0	0	0	0	0	0	0	0	0	0	0	0	0	0	0	0	0	0	0	0	0	0	0	0	0	0	0	0	0
Metabolism	Carbohydrate metabolism	ko00520 Amino sugar and nucleotide sugar metabolism	K12454	CDP-paratose 2-epimerase [EC:5.1.3.10]	9668	0	0	0	0	0	0	0	0	0	0	0	0	0	0	0	0	0	0	0	0	0	0	0	0	0	0	0	19421	0	3924	0	0	0	0	0	0	0	0	0	0	0	0	0	0
Metabolism	Carbohydrate metabolism	ko00520 Amino sugar and nucleotide sugar metabolism	K13010	perosamine synthetase [EC:2.6.1.102]	0	0	0	4631	0	0	0	0	0	0	151181	0	0	0	0	0	0	0	14478	0	0	0	0	0	0	0	0	0	0	0	0	0	0	0	0	0	0	0	0	0	0	0	0	5700	0
Metabolism	Carbohydrate metabolism	ko00520 Amino sugar and nucleotide sugar metabolism	K13015	UDP-N-acetyl-D-glucosamine dehydrogenase [EC:1.1.1.136]	0	0	0	0	0	0	11156	0	12738	0	0	0	0	0	0	0	0	4563	0	0	0	0	0	0	0	0	0	0	0	0	0	0	0	0	0	0	0	0	0	0	0	0	0	0	0
Metabolism	Carbohydrate metabolism	ko00520 Amino sugar and nucleotide sugar metabolism	K13016	UDP-N-acetyl-2-amino-2-deoxyglucuronate dehydrogenase [EC:1.1.1.335]	0	0	0	0	0	0	0	0	0	0	0	0	0	0	0	0	0	0	0	0	0	0	0	0	0	0	0	0	0	0	2790	0	0	0	0	0	0	0	0	0	0	0	0	0	0
Metabolism	Carbohydrate metabolism	ko00520 Amino sugar and nucleotide sugar metabolism	K13017	UDP-2-acetamido-2-deoxy-ribo-hexuluronate aminotransferase [EC:2.6.1.98]	0	0	0	0	0	0	22516	0	0	0	0	0	4645	0	0	0	0	0	0	0	0	2195	0	1299	0	0	0	0	0	0	2659	0	0	0	0	0	0	0	0	0	0	0	0	0	0
Metabolism	Carbohydrate metabolism	ko00520 Amino sugar and nucleotide sugar metabolism	K13018	UDP-2-acetamido-3-amino-2,3-dideoxy-glucuronate N-acetyltransferase [EC:2.3.1.201]	0	0	0	0	0	0	0	0	0	0	0	0	0	0	0	0	0	0	0	0	0	0	0	0	0	0	0	0	0	0	4835	0	0	0	0	0	0	0	0	0	0	0	13732	0	0
Metabolism	Carbohydrate metabolism	ko00520 Amino sugar and nucleotide sugar metabolism	K13019	UDP-GlcNAc3NAcA epimerase [EC:5.1.3.23]	0	0	0	0	0	0	0	0	0	0	0	0	0	0	0	0	0	0	0	0	0	0	0	0	0	0	0	0	0	0	2659	0	0	0	0	0	0	11997	0	0	0	0	0	0	0
Metabolism	Carbohydrate metabolism	ko00520 Amino sugar and nucleotide sugar metabolism	K13020	UDP-N-acetyl-2-amino-2-deoxyglucuronate dehydrogenase [EC:1.1.1.335]	0	23713	0	0	0	0	0	45614	0	0	0	0	0	0	0	0	0	0	0	0	0	0	0	0	0	0	0	0	0	122842	0	0	0	0	0	0	52492	0	0	140856	0	0	0	0	0
Metabolism	Carbohydrate metabolism	ko00520 Amino sugar and nucleotide sugar metabolism	K15898	pseudaminic acid synthase [EC:2.5.1.97]	0	0	0	0	0	0	0	0	0	0	0	0	0	0	0	0	0	10069	0	0	0	0	0	0	0	0	0	0	0	0	0	0	0	0	0	0	0	0	0	0	0	0	0	0	0
Metabolism	Carbohydrate metabolism	ko00520 Amino sugar and nucleotide sugar metabolism	K18431	CMP-N,N'-diacetyllegionaminic acid synthase [EC:2.7.7.82]	0	0	0	0	0	0	0	0	0	4068	0	0	0	0	0	0	0	0	0	0	0	0	0	0	0	0	0	0	0	0	0	0	0	0	0	0	0	0	0	0	0	0	0	0	0
Metabolism	Carbohydrate metabolism	ko00520 Amino sugar and nucleotide sugar metabolism	K22268	xylan 1,4-beta-xylosidase [EC:3.2.1.37]	0	0	0	0	0	0	0	0	0	0	0	7971	0	0	0	0	0	0	0	0	0	0	0	0	0	0	0	0	0	0	0	0	0	0	0	0	0	0	0	0	0	0	0	0	0
Metabolism	Glycan biosynthesis and metabolism	ko00531 Glycosaminoglycan degradation	K01136	iduronate 2-sulfatase [EC:3.1.6.13]	0	0	0	0	0	0	0	10656	0	0	0	0	0	0	0	0	0	0	0	0	0	0	0	0	0	0	0	0	0	0	0	0	0	0	0	0	0	0	0	0	0	0	0	0	0
Metabolism	Glycan biosynthesis and metabolism	ko00531 Glycosaminoglycan degradation	K01137	N-acetylglucosamine-6-sulfatase [EC:3.1.6.14]	0	0	0	0	0	0	0	0	0	0	0	0	0	0	0	0	0	0	0	0	0	0	0	0	0	0	0	0	0	0	8059	0	0	0	0	0	0	0	0	0	0	0	0	0	0
Metabolism	Glycan biosynthesis and metabolism	ko00531 Glycosaminoglycan degradation	K01565	N-sulfoglucosamine sulfohydrolase [EC:3.10.1.1]	0	0	0	0	0	0	0	0	0	0	0	0	0	0	0	0	0	0	0	0	0	24933	0	0	0	0	0	0	0	0	53785	0	0	0	0	0	0	0	0	0	0	0	0	0	0
Metabolism	Glycan biosynthesis and metabolism	ko00531 Glycosaminoglycan degradation	K10532	heparan-alpha-glucosaminide N-acetyltransferase [EC:2.3.1.78]	0	0	0	0	0	0	0	1780	0	0	0	0	0	0	0	0	0	0	0	0	0	0	0	0	0	0	0	0	0	0	0	0	0	0	0	0	0	0	0	0	0	0	0	0	0
Metabolism	Glycan biosynthesis and metabolism	ko00532 Glycosaminoglycan biosynthesis - chondroitin sulfate / dermatan sulfate	K01017	chondroitin 4-sulfotransferase 11 [EC:2.8.2.5]	0	0	0	0	0	0	0	0	0	0	0	0	0	0	0	0	0	0	0	0	0	0	0	0	0	0	0	0	0	0	0	0	0	0	0	0	0	0	0	0	0	5742	0	0	0
Metabolism	Glycan biosynthesis and metabolism	ko00540 Lipopolysaccharide biosynthesis	K00677	UDP-N-acetylglucosamine acyltransferase [EC:2.3.1.129]	0	0	0	0	0	0	0	0	0	0	0	0	3907	0	0	0	0	0	0	0	31555	0	0	0	2460	50762	0	0	0	0	0	0	0	0	0	0	0	0	0	0	0	0	0	0	0
Metabolism	Glycan biosynthesis and metabolism	ko00540 Lipopolysaccharide biosynthesis	K00748	lipid-A-disaccharide synthase [EC:2.4.1.182]	0	0	0	0	0	0	0	0	0	0	0	4578	5187	0	0	0	0	0	0	0	0	0	0	3088	18761	0	0	0	0	0	2940	0	0	0	0	0	0	0	0	0	0	0	0	0	0
Metabolism	Glycan biosynthesis and metabolism	ko00540 Lipopolysaccharide biosynthesis	K00912	tetraacyldisaccharide 4'-kinase [EC:2.7.1.130]	0	0	0	0	0	0	0	0	0	0	0	0	0	0	0	0	0	0	0	2061	23117	0	0	0	0	0	0	0	0	0	3472	0	0	0	0	0	0	0	0	0	0	0	0	0	0
Metabolism	Glycan biosynthesis and metabolism	ko00540 Lipopolysaccharide biosynthesis	K00979	3-deoxy-manno-octulosonate cytidylyltransferase (CMP-KDO synthetase) [EC:2.7.7.38]	0	0	0	0	17561	0	0	0	0	3119	0	0	0	0	0	0	0	0	0	2025	0	6768	0	4935	0	0	0	0	0	0	3910	0	0	0	0	0	7289	0	0	0	0	0	0	0	0
Metabolism	Glycan biosynthesis and metabolism	ko00540 Lipopolysaccharide biosynthesis	K01627	2-dehydro-3-deoxyphosphooctonate aldolase (KDO 8-P synthase) [EC:2.5.1.55]	0	0	0	0	0	0	0	0	0	3130	0	0	8367	0	0	0	0	0	0	1746	0	2486	0	2103	6364	0	0	0	15460	0	0	0	0	0	0	0	0	0	0	0	0	0	0	0	0
Metabolism	Glycan biosynthesis and metabolism	ko00540 Lipopolysaccharide biosynthesis	K02517	Kdo2-lipid IVA lauroyltransferase/acyltransferase [EC:2.3.1.241 2.3.1.-]	0	0	0	0	0	0	0	0	0	0	0	0	0	0	0	8521	0	0	0	2456	0	4511	0	0	0	0	0	0	0	0	4980	0	0	0	0	0	0	0	4801	0	0	0	0	0	0
Metabolism	Glycan biosynthesis and metabolism	ko00540 Lipopolysaccharide biosynthesis	K02527	3-deoxy-D-manno-octulosonic-acid transferase [EC:2.4.99.12 2.4.99.13 2.4.99.14 2.4.99.15]	0	0	0	0	0	0	0	0	0	0	0	0	0	0	0	0	0	12961	0	2061	0	9026	0	0	0	0	0	0	0	0	0	0	0	0	0	0	0	0	0	0	0	2538	0	0	0
Metabolism	Glycan biosynthesis and metabolism	ko00540 Lipopolysaccharide biosynthesis	K02535	UDP-3-O-[3-hydroxymyristoyl] N-acetylglucosamine deacetylase [EC:3.5.1.108]	0	0	0	0	0	0	0	0	0	0	0	0	0	0	0	0	0	0	0	0	2139	0	0	0	0	0	0	0	0	0	0	0	0	0	0	0	0	0	0	0	0	0	0	0	0
Metabolism	Glycan biosynthesis and metabolism	ko00540 Lipopolysaccharide biosynthesis	K02536	UDP-3-O-[3-hydroxymyristoyl] glucosamine N-acyltransferase [EC:2.3.1.191]	0	0	0	0	0	0	0	0	0	0	0	0	0	0	0	0	0	0	0	2041	0	3302	0	2797	18629	0	0	0	0	0	3910	0	0	0	0	0	37828	0	0	0	0	0	0	0	0
Metabolism	Glycan biosynthesis and metabolism	ko00540 Lipopolysaccharide biosynthesis	K02843	heptosyltransferase II [EC:2.4.-.-]	0	0	0	0	0	0	0	0	0	0	0	0	0	0	0	0	0	0	0	0	6402	0	0	0	0	0	0	0	0	0	0	0	0	0	0	0	0	0	0	0	0	0	0	0	0
Metabolism	Glycan biosynthesis and metabolism	ko00540 Lipopolysaccharide biosynthesis	K02844	UDP-glucose:(heptosyl)LPS alpha-1,3-glucosyltransferase [EC:2.4.1.-]	0	0	0	0	0	0	0	0	0	0	52217	0	0	0	0	0	0	0	0	0	0	0	0	0	0	0	0	0	0	0	0	0	0	0	0	0	0	0	0	0	0	0	0	0	0
Metabolism	Glycan biosynthesis and metabolism	ko00540 Lipopolysaccharide biosynthesis	K02849	heptosyltransferase III [EC:2.4.-.-]	0	0	0	0	0	0	0	0	0	0	0	0	0	0	0	137339	0	0	0	0	0	0	0	0	0	0	0	0	0	0	0	0	0	0	0	0	0	0	0	0	0	0	0	0	0
Metabolism	Glycan biosynthesis and metabolism	ko00540 Lipopolysaccharide biosynthesis	K03269	UDP-2,3-diacylglucosamine hydrolase [EC:3.6.1.54]	0	0	0	0	0	0	0	0	0	0	0	0	0	0	0	0	0	0	0	0	0	2707	0	2778	0	0	0	0	0	0	57572	0	0	0	0	0	0	0	0	0	0	0	0	0	0
Metabolism	Glycan biosynthesis and metabolism	ko00540 Lipopolysaccharide biosynthesis	K03270	3-deoxy-D-manno-octulosonate 8-phosphate phosphatase (KDO 8-P phosphatase) [EC:3.1.3.45]	0	0	0	0	0	0	0	0	0	0	0	0	0	0	0	0	0	0	0	0	0	4799	0	0	0	0	0	0	0	0	0	0	0	0	37483	0	0	0	0	0	0	0	0	0	0
Metabolism	Glycan biosynthesis and metabolism	ko00540 Lipopolysaccharide biosynthesis	K03271	D-sedoheptulose 7-phosphate isomerase [EC:5.3.1.28]	0	0	71364	0	0	0	0	0	0	0	0	0	0	0	0	0	0	0	3633	0	1878	0	0	0	8625	0	0	0	0	0	8195	0	0	0	18778	0	0	0	0	0	0	0	0	0	0
Metabolism	Glycan biosynthesis and metabolism	ko00540 Lipopolysaccharide biosynthesis	K03272	D-beta-D-heptose 7-phosphate kinase / D-beta-D-heptose 1-phosphate adenosyltransferase [EC:2.7.1.167 2.7.7.70]	0	0	96009	0	0	0	0	0	0	0	0	0	0	0	0	0	0	0	0	0	12037	0	0	0	0	21127	0	101571	0	0	0	0	0	0	32106	0	0	0	0	0	0	2538	0	0	0
Metabolism	Glycan biosynthesis and metabolism	ko00540 Lipopolysaccharide biosynthesis	K03273	D-glycero-D-manno-heptose 1,7-bisphosphate phosphatase [EC:3.1.3.82 3.1.3.83]	0	0	0	0	0	0	0	0	0	0	0	0	0	0	0	0	0	0	0	0	0	0	0	0	0	0	0	0	0	0	3622	0	0	0	0	0	0	0	0	0	0	0	0	0	0
Metabolism	Glycan biosynthesis and metabolism	ko00540 Lipopolysaccharide biosynthesis	K03274	ADP-L-glycero-D-manno-heptose 6-epimerase [EC:5.1.3.20]	0	0	0	0	0	0	0	0	0	0	0	0	0	0	0	0	0	15178	0	0	1878	0	0	0	0	0	0	0	0	0	6153	0	0	0	0	0	70930	0	0	0	0	0	0	0	0
Metabolism	Glycan biosynthesis and metabolism	ko00540 Lipopolysaccharide biosynthesis	K06041	arabinose-5-phosphate isomerase [EC:5.3.1.13]	0	0	0	0	0	0	0	0	0	3119	0	0	0	0	0	0	0	0	0	2025	8017	4278	0	0	0	0	0	0	0	0	3232	0	0	0	0	0	0	0	0	0	0	3958	0	0	0
Metabolism	Glycan biosynthesis and metabolism	ko00540 Lipopolysaccharide biosynthesis	K09953	lipid A 3-O-deacylase [EC:3.1.1.-]	0	0	0	0	0	0	0	0	0	0	0	0	5716	0	0	0	0	0	0	0	0	0	0	0	0	0	0	0	0	0	0	0	0	0	0	0	0	0	0	0	0	0	0	0	0
Metabolism	Glycan biosynthesis and metabolism	ko00540 Lipopolysaccharide biosynthesis	K12973	lipid IVA palmitoyltransferase [EC:2.3.1.251]	0	0	0	0	0	0	0	0	0	0	0	0	0	0	0	21913	0	0	0	0	0	0	0	0	0	0	0	0	0	0	0	0	0	0	0	0	0	0	0	0	0	0	0	0	0
Metabolism	Glycan biosynthesis and metabolism	ko00540 Lipopolysaccharide biosynthesis	K21344	D-glycero-beta-D-manno-heptose-7-phosphate kinase [EC:2.7.1.167]	0	0	0	0	0	0	0	0	0	0	0	0	0	0	0	0	0	0	0	0	0	0	0	0	33634	0	0	0	0	0	0	0	0	0	0	0	0	0	0	0	0	0	0	0	0
Metabolism	Glycan biosynthesis and metabolism	ko00540 Lipopolysaccharide biosynthesis	K21345	D-glycero-beta-D-manno-heptose 1-phosphate adenylyltransferase [EC:2.7.7.70]	0	0	0	0	0	0	0	0	0	0	0	0	0	0	0	58844	0	0	0	0	0	0	0	0	0	0	0	0	0	0	4980	0	0	0	0	0	0	0	0	0	0	0	0	0	0
Metabolism	Glycan biosynthesis and metabolism	ko00541 O-Antigen nucleotide sugar biosynthesis	K00067	dTDP-4-dehydrorhamnose reductase [EC:1.1.1.133]	0	0	0	0	0	0	0	0	0	0	0	3283	0	0	0	0	0	0	0	0	0	0	0	3811	0	0	0	0	0	0	8195	0	0	0	0	0	0	0	0	0	0	0	0	0	0
Metabolism	Glycan biosynthesis and metabolism	ko00541 O-Antigen nucleotide sugar biosynthesis	K00973	glucose-1-phosphate thymidylyltransferase [EC:2.7.7.24]	9784	0	0	0	0	0	16889	0	0	0	0	3639	4098	0	11647	0	0	0	0	0	0	5567	0	37814	13880	0	0	0	0	0	3232	0	0	0	0	24734	0	0	0	0	71466	0	0	0	0
Metabolism	Glycan biosynthesis and metabolism	ko00541 O-Antigen nucleotide sugar biosynthesis	K01710	dTDP-glucose 4,6-dehydratase [EC:4.2.1.46]	0	0	0	10515	0	0	0	0	0	0	0	4551	0	0	0	0	0	48093	19884	0	0	0	0	7648	33694	0	0	0	2293	0	16014	0	0	0	0	0	0	0	0	0	0	0	0	4718	0
Metabolism	Glycan biosynthesis and metabolism	ko00541 O-Antigen nucleotide sugar biosynthesis	K01790	dTDP-4-dehydrorhamnose 3,5-epimerase [EC:5.1.3.13]	0	0	0	0	0	0	0	0	0	0	0	0	0	0	0	0	0	0	0	2408	0	3868	0	0	0	0	0	0	0	0	5207	0	0	0	0	0	0	0	0	0	0	0	0	0	0
Metabolism	Glycan biosynthesis and metabolism	ko00541 O-Antigen nucleotide sugar biosynthesis	K02805	dTDP-4-amino-4,6-dideoxygalactose transaminase [EC:2.6.1.59]	0	0	0	0	0	0	0	0	0	0	0	0	0	0	0	0	0	0	0	0	0	0	0	0	0	0	0	0	0	0	0	0	0	0	0	0	0	0	0	0	7255	0	0	0	0
Metabolism	Glycan biosynthesis and metabolism	ko00550 Peptidoglycan biosynthesis	K00806	undecaprenyl diphosphate synthase [EC:2.5.1.31]	0	0	0	0	0	0	0	0	0	0	0	0	0	0	0	0	0	0	0	0	15374	0	0	3483	0	0	0	0	0	83238	2659	0	0	0	0	0	0	0	0	0	0	0	0	0	0
Metabolism	Glycan biosynthesis and metabolism	ko00550 Peptidoglycan biosynthesis	K02563	UDP-N-acetylglucosamine--N-acetylmuramyl-(pentapeptide) pyrophosphoryl-undecaprenol N-acetylglucosamine transferase [EC:2.4.1.227]	18604	0	0	0	0	0	0	0	0	0	0	24549	0	0	0	0	0	0	0	0	6176	0	0	0	0	0	0	0	0	0	0	0	0	0	0	0	0	0	0	0	0	0	0	0	0
Metabolism	Glycan biosynthesis and metabolism	ko00550 Peptidoglycan biosynthesis	K03587	cell division protein FtsI (penicillin-binding protein 3) [EC:3.4.16.4]	0	0	0	0	0	0	0	0	0	0	0	0	0	0	0	0	0	0	0	2517	2427	11496	0	15486	0	0	0	0	0	0	0	0	0	0	0	0	0	0	0	0	0	0	0	0	0
Metabolism	Glycan biosynthesis and metabolism	ko00550 Peptidoglycan biosynthesis	K03814	monofunctional glycosyltransferase [EC:2.4.1.129]	0	0	101548	0	0	0	0	0	0	0	0	0	2818	0	0	0	0	0	0	0	0	19520	0	2778	0	47528	0	0	0	0	0	0	0	0	0	0	0	0	0	0	0	4045	0	0	0
Metabolism	Glycan biosynthesis and metabolism	ko00550 Peptidoglycan biosynthesis	K05365	penicillin-binding protein 1B [EC:2.4.1.129 3.4.16.4]	0	0	0	0	0	0	0	0	0	0	0	0	0	0	0	0	0	0	0	0	0	0	0	0	0	0	0	0	0	0	0	0	0	0	0	0	0	0	0	0	0	5998	0	0	0
Metabolism	Glycan biosynthesis and metabolism	ko00550 Peptidoglycan biosynthesis	K05366	penicillin-binding protein 1A [EC:2.4.1.129 3.4.16.4]	0	0	0	0	0	0	0	0	0	0	0	14892	4098	0	0	0	0	0	0	4492	0	11100	0	2768	0	0	0	0	0	0	0	0	0	0	0	0	0	0	0	0	0	3081	0	0	0
Metabolism	Glycan biosynthesis and metabolism	ko00550 Peptidoglycan biosynthesis	K05367	penicillin-binding protein 1C [EC:2.4.1.129]	0	0	0	0	0	0	2879	0	0	0	0	0	0	0	0	0	0	0	0	0	0	0	0	0	0	0	0	0	0	0	0	0	0	0	0	0	0	0	0	0	0	0	0	0	0
Metabolism	Glycan biosynthesis and metabolism	ko00550 Peptidoglycan biosynthesis	K05515	penicillin-binding protein 2 [EC:3.4.16.4]	0	0	0	0	0	0	0	0	0	0	0	0	2400	0	0	0	0	0	0	2373	5419	2537	0	3088	0	0	0	0	0	0	0	0	0	0	0	0	0	0	0	0	0	0	0	0	0
Metabolism	Glycan biosynthesis and metabolism	ko00550 Peptidoglycan biosynthesis	K06153	undecaprenyl-diphosphatase [EC:3.6.1.27]	0	0	0	0	0	0	0	0	0	3119	0	0	0	0	0	0	0	0	0	52813	0	0	0	0	0	0	0	0	0	10420	4565	0	0	0	0	0	0	0	0	0	0	3183	0	0	5307
Metabolism	Glycan biosynthesis and metabolism	ko00550 Peptidoglycan biosynthesis	K07259	serine-type D-Ala-D-Ala carboxypeptidase/endopeptidase (penicillin-binding protein 4) [EC:3.4.16.4 3.4.21.-]	0	0	0	0	0	0	0	0	0	0	0	0	0	0	0	0	0	0	0	1869	0	3004	0	0	0	0	0	0	0	0	5602	0	0	0	0	0	0	0	0	0	0	0	0	0	0
Metabolism	Glycan biosynthesis and metabolism	ko00550 Peptidoglycan biosynthesis	K19302	undecaprenyl-diphosphatase [EC:3.6.1.27]	0	0	0	0	0	0	0	0	0	0	0	0	0	0	0	0	0	0	0	0	0	0	0	2600	0	0	0	0	0	0	0	0	0	0	0	0	0	0	0	0	0	0	0	0	0
Metabolism	Lipid metabolism	ko00561 Glycerolipid metabolism	K00631	glycerol-3-phosphate O-acyltransferase [EC:2.3.1.15]	0	0	0	0	0	0	0	0	0	0	0	0	0	0	0	0	0	0	0	1964	0	2680	0	0	0	0	0	0	0	0	3622	0	0	0	0	0	0	0	0	0	0	0	0	0	0
Metabolism	Lipid metabolism	ko00561 Glycerolipid metabolism	K00635	diacylglycerol O-acyltransferase / wax synthase [EC:2.3.1.20 2.3.1.75]	0	0	0	0	0	0	0	0	0	0	0	0	0	0	0	0	0	0	0	0	0	0	0	0	0	0	0	0	0	0	0	0	0	0	0	0	0	0	0	0	0	6839	0	0	0
Metabolism	Lipid metabolism	ko00561 Glycerolipid metabolism	K00655	1-acyl-sn-glycerol-3-phosphate acyltransferase [EC:2.3.1.51]	0	0	0	0	0	0	0	0	0	0	0	0	4098	0	0	0	0	0	0	0	0	3679	0	0	0	0	0	0	0	0	0	0	0	0	0	0	0	0	0	0	0	0	0	0	4093
Metabolism	Lipid metabolism	ko00561 Glycerolipid metabolism	K00864	glycerol kinase [EC:2.7.1.30]	0	0	0	22859	0	0	0	0	0	0	0	0	0	0	0	0	0	0	0	0	0	8028	0	0	0	0	0	0	0	0	3923	0	0	0	23433	0	0	0	0	0	0	4047	6352	0	0
Metabolism	Lipid metabolism	ko00561 Glycerolipid metabolism	K00901	diacylglycerol kinase (ATP) [EC:2.7.1.107]	0	0	0	0	0	0	0	0	0	2191	0	0	0	0	0	0	0	0	0	0	3357	0	0	0	0	0	0	0	0	0	0	0	0	0	0	0	0	0	0	0	0	0	0	0	0
Metabolism	Lipid metabolism	ko00561 Glycerolipid metabolism	K01046	triacylglycerol lipase [EC:3.1.1.3]	0	0	0	0	0	0	0	0	0	0	0	0	0	0	0	0	0	0	0	0	0	0	0	0	0	0	0	0	0	0	0	0	0	0	0	0	0	0	0	0	14511	7626	0	0	0
Metabolism	Lipid metabolism	ko00561 Glycerolipid metabolism	K06117	glycerol-1-phosphatase [EC:3.1.3.21]	0	0	0	0	0	0	0	0	0	2666	0	0	0	0	0	0	0	0	0	6109	0	0	0	0	0	0	0	0	0	0	0	0	0	0	0	0	0	0	0	0	0	0	0	0	0
Metabolism	Lipid metabolism	ko00561 Glycerolipid metabolism	K07029	diacylglycerol kinase (ATP) [EC:2.7.1.107]	0	0	0	0	0	0	0	0	0	0	0	0	0	0	0	0	0	0	0	0	0	0	0	0	0	0	0	0	0	0	0	0	0	0	0	0	0	0	0	0	0	0	0	5816	0
Metabolism	Lipid metabolism	ko00561 Glycerolipid metabolism	K08591	acyl phosphate:glycerol-3-phosphate acyltransferase [EC:2.3.1.275]	0	0	0	0	0	0	0	0	0	0	0	0	0	0	0	0	0	56917	0	0	0	0	0	0	0	0	0	0	0	0	4821	0	0	0	0	0	0	0	0	0	0	0	0	0	0
Metabolism	Lipid metabolism	ko00561 Glycerolipid metabolism	K13509	lysophosphatidate acyltransferase [EC:2.3.1.51]	0	0	0	0	0	0	0	0	0	0	0	0	0	0	0	0	0	0	0	0	0	3610	0	0	0	0	0	0	0	0	0	0	0	0	0	0	0	0	0	0	0	0	0	0	0
Metabolism	Carbohydrate metabolism	ko00562 Inositol phosphate metabolism	K00010	myo-inositol 2-dehydrogenase / D-chiro-inositol 1-dehydrogenase [EC:1.1.1.18 1.1.1.369]	0	0	0	0	0	0	0	0	0	6476	0	0	0	0	0	0	0	0	0	0	0	0	0	0	0	0	0	0	0	0	0	0	0	0	0	0	0	0	0	0	0	0	0	0	0
Metabolism	Carbohydrate metabolism	ko00562 Inositol phosphate metabolism	K01092	myo-inositol-1(or 4)-monophosphatase [EC:3.1.3.25]	0	0	0	0	0	0	0	0	0	14894	0	0	0	0	0	0	0	0	0	2061	0	2273	0	0	0	0	0	0	0	0	0	0	0	0	0	0	0	0	0	0	0	0	0	0	0
Metabolism	Carbohydrate metabolism	ko00562 Inositol phosphate metabolism	K01858	myo-inositol-1-phosphate synthase [EC:5.5.1.4]	0	0	11950	0	0	0	0	0	0	0	0	0	0	0	0	0	0	0	0	0	0	0	0	0	0	0	0	0	0	0	0	0	0	0	17541	0	0	0	0	0	0	0	0	0	0
Metabolism	Carbohydrate metabolism	ko00562 Inositol phosphate metabolism	K03335	inosose dehydratase [EC:4.2.1.44]	0	0	0	0	0	0	0	0	0	5609	0	0	0	0	0	0	0	0	0	0	0	18639	0	0	0	0	0	0	0	0	13953	0	0	0	0	0	0	0	0	0	0	0	0	0	0
Metabolism	Carbohydrate metabolism	ko00562 Inositol phosphate metabolism	K03336	3D-(3,5/4)-trihydroxycyclohexane-1,2-dione acylhydrolase (decyclizing) [EC:3.7.1.22]	0	0	0	0	0	0	0	0	0	7228	0	0	0	0	0	0	0	0	0	0	0	0	0	0	0	0	0	0	0	0	0	0	0	0	0	0	0	0	0	0	0	0	0	0	0
Metabolism	Carbohydrate metabolism	ko00562 Inositol phosphate metabolism	K03337	5-deoxy-glucuronate isomerase [EC:5.3.1.30]	0	0	0	0	0	0	0	0	0	1619	0	0	0	0	0	0	0	0	0	0	0	0	0	0	0	0	0	0	0	0	0	0	0	0	0	0	0	0	0	0	0	0	0	0	0
Metabolism	Carbohydrate metabolism	ko00562 Inositol phosphate metabolism	K03338	5-dehydro-2-deoxygluconokinase [EC:2.7.1.92]	0	0	0	0	0	0	0	0	0	1619	0	0	0	0	0	0	0	0	0	0	0	0	0	0	0	0	0	0	0	0	0	0	0	0	0	0	0	0	0	0	0	0	0	0	0
Metabolism	Carbohydrate metabolism	ko00562 Inositol phosphate metabolism	K06606	2-keto-myo-inositol isomerase [EC:5.3.99.11]	0	0	0	0	0	0	0	0	0	0	0	0	0	0	0	0	0	0	0	0	0	0	0	0	0	0	0	0	0	0	6789	0	0	0	0	0	0	0	0	0	0	0	0	0	0
Metabolism	Carbohydrate metabolism	ko00562 Inositol phosphate metabolism	K16044	scyllo-inositol 2-dehydrogenase (NADP+) [EC:1.1.1.371]	0	0	0	0	0	0	0	0	0	0	0	0	0	0	0	0	0	0	0	0	0	3590	0	3837	0	0	0	0	0	0	0	0	0	0	0	0	0	0	0	0	0	0	0	0	0
Metabolism	Lipid metabolism	ko00564 Glycerophospholipid metabolism	K00057	glycerol-3-phosphate dehydrogenase (NAD(P)+) [EC:1.1.1.94]	0	0	0	0	0	0	0	0	0	0	0	0	3233	0	0	0	0	0	0	0	0	2680	0	3660	0	0	0	0	0	0	3622	0	0	0	0	0	0	0	0	0	0	5176	0	0	0
Metabolism	Lipid metabolism	ko00564 Glycerophospholipid metabolism	K00111	glycerol-3-phosphate dehydrogenase [EC:1.1.5.3]	0	0	0	0	0	0	0	0	0	0	0	0	0	0	0	0	0	0	0	0	0	13173	0	0	0	0	0	9500	0	0	0	0	0	0	0	0	0	0	0	0	0	27359	0	0	0
Metabolism	Lipid metabolism	ko00564 Glycerophospholipid metabolism	K00113	glycerol-3-phosphate dehydrogenase subunit C	0	0	0	0	0	52070	0	0	0	0	0	0	0	0	0	54873	0	0	0	0	0	0	0	0	0	0	0	0	0	0	0	0	0	0	0	0	0	0	0	0	0	3526	0	0	0
Metabolism	Lipid metabolism	ko00564 Glycerophospholipid metabolism	K00570	phosphatidylethanolamine/phosphatidyl-N-methylethanolamine N-methyltransferase [EC:2.1.1.17 2.1.1.71]	0	0	0	0	0	0	0	0	0	2917	0	0	0	0	0	0	0	0	0	0	0	0	0	0	0	0	0	0	0	0	0	0	0	0	0	0	0	0	0	0	0	0	0	0	0
Metabolism	Lipid metabolism	ko00564 Glycerophospholipid metabolism	K00981	phosphatidate cytidylyltransferase [EC:2.7.7.41]	0	0	0	0	0	0	0	0	0	1613	0	0	2991	0	0	0	0	0	0	0	0	7437	0	0	0	0	0	0	0	0	0	0	0	0	0	0	25231	0	0	0	0	0	0	0	0
Metabolism	Lipid metabolism	ko00564 Glycerophospholipid metabolism	K00995	CDP-diacylglycerol---glycerol-3-phosphate 3-phosphatidyltransferase [EC:2.7.8.5]	0	0	0	0	0	0	0	0	0	0	0	0	0	0	0	0	0	0	0	0	0	0	0	0	0	0	0	0	0	0	0	0	0	0	0	0	0	0	0	0	0	4807	0	0	0
Metabolism	Lipid metabolism	ko00564 Glycerophospholipid metabolism	K01004	phosphatidylcholine synthase [EC:2.7.8.24]	0	0	0	0	0	0	0	0	0	0	0	0	0	0	0	0	0	0	0	2923	0	0	0	0	0	0	0	0	0	0	0	0	0	0	0	0	0	0	0	0	0	0	0	0	0
Metabolism	Lipid metabolism	ko00564 Glycerophospholipid metabolism	K01048	lysophospholipase [EC:3.1.1.5]	0	0	0	0	0	0	0	0	0	0	0	0	0	0	0	0	0	0	0	2111	0	0	0	0	0	0	0	0	0	0	0	0	0	0	0	0	0	0	0	0	0	0	0	0	0
Metabolism	Lipid metabolism	ko00564 Glycerophospholipid metabolism	K01095	phosphatidylglycerophosphatase A [EC:3.1.3.27]	0	0	0	0	0	0	0	0	0	0	0	0	0	0	0	0	0	0	0	0	0	0	0	0	0	0	0	0	0	0	0	0	0	0	0	0	0	0	0	0	0	6791	0	0	0
Metabolism	Lipid metabolism	ko00564 Glycerophospholipid metabolism	K01126	glycerophosphoryl diester phosphodiesterase [EC:3.1.4.46]	0	0	0	0	0	0	0	0	0	0	0	0	0	0	0	0	0	0	0	2099	0	2915	0	0	0	0	0	0	0	0	0	0	0	0	0	0	0	0	0	0	0	15540	0	0	0
Metabolism	Lipid metabolism	ko00564 Glycerophospholipid metabolism	K01613	phosphatidylserine decarboxylase [EC:4.1.1.65]	0	0	0	0	0	0	0	0	0	2917	0	0	0	0	0	12442	0	15688	0	2443	0	0	0	0	0	0	0	0	0	0	3904	0	0	0	0	0	0	0	0	0	0	0	0	0	0
Metabolism	Lipid metabolism	ko00564 Glycerophospholipid metabolism	K03736	ethanolamine ammonia-lyase small subunit [EC:4.3.1.7]	0	0	0	0	0	0	0	0	0	0	0	0	0	0	0	0	0	0	0	0	0	0	0	0	0	0	0	0	0	0	0	0	0	0	0	0	0	0	0	0	0	5583	0	0	0
Metabolism	Lipid metabolism	ko00564 Glycerophospholipid metabolism	K06131	cardiolipin synthase A/B [EC:2.7.8.-]	0	7001	0	0	0	0	0	0	0	0	0	0	0	0	0	0	0	0	0	2425	0	0	0	0	0	0	0	0	0	0	0	0	0	0	0	0	51376	0	0	0	0	0	0	0	0
Metabolism	Lipid metabolism	ko00564 Glycerophospholipid metabolism	K06132	cardiolipin synthase C [EC:2.7.8.-]	0	0	0	0	0	0	0	0	0	5466	0	0	0	0	0	28227	0	0	0	0	0	0	0	2336	0	0	0	0	0	0	0	0	0	0	0	0	0	0	0	0	0	0	0	0	0
Metabolism	Lipid metabolism	ko00564 Glycerophospholipid metabolism	K08744	cardiolipin synthase (CMP-forming) [EC:2.7.8.41]	0	0	0	0	0	0	0	0	0	0	0	0	0	0	0	0	0	0	0	3049	0	0	0	0	0	0	0	0	0	0	0	0	0	0	0	0	0	0	0	0	0	0	0	0	0
Metabolism	Lipid metabolism	ko00564 Glycerophospholipid metabolism	K13623	S-adenosylmethionine-diacylgycerolhomoserine-N-methlytransferase	0	0	0	0	0	0	0	0	0	0	0	0	0	0	0	0	0	0	0	0	0	0	0	0	0	0	0	0	0	0	0	0	0	0	0	0	0	28095	0	0	0	0	0	0	0
Metabolism	Lipid metabolism	ko00564 Glycerophospholipid metabolism	K17103	CDP-diacylglycerol---serine O-phosphatidyltransferase [EC:2.7.8.8]	0	0	0	0	0	0	0	0	0	0	0	0	0	0	0	0	0	0	0	2443	0	0	0	7172	0	0	0	0	0	0	3232	0	0	0	0	0	0	0	0	0	0	31742	0	0	0
Metabolism	Lipid metabolism	ko00564 Glycerophospholipid metabolism	K17104	phosphoglycerol geranylgeranyltransferase [EC:2.5.1.41]	0	0	0	0	0	0	0	0	0	0	0	0	0	0	0	0	0	0	0	0	0	2234	0	0	0	0	0	0	0	0	4980	0	0	0	0	0	0	0	0	0	0	0	0	0	0
Metabolism	Lipid metabolism	ko00564 Glycerophospholipid metabolism	K17105	geranylgeranylglycerol-phosphate geranylgeranyltransferase [EC:2.5.1.42]	0	0	0	0	0	0	0	0	0	0	0	0	0	0	0	0	0	0	0	0	0	2537	0	9652	0	0	0	0	0	0	0	0	0	0	0	0	0	0	0	0	0	0	0	0	0
Metabolism	Lipid metabolism	ko00564 Glycerophospholipid metabolism	K17830	digeranylgeranylglycerophospholipid reductase [EC:1.3.1.101 1.3.7.11]	0	0	0	0	0	0	0	0	0	0	0	0	0	0	0	0	0	18809	0	0	0	0	0	0	0	0	0	0	0	0	0	0	0	0	0	0	0	0	0	0	0	0	0	0	0
Metabolism	Glycan biosynthesis and metabolism	ko00571 Lipoarabinomannan (LAM) biosynthesis	K13668	phosphatidyl-myo-inositol dimannoside synthase [EC:2.4.1.346]	3438	0	0	0	0	0	0	0	0	0	0	0	71012	0	0	0	0	0	0	0	0	0	0	0	0	0	0	0	0	0	0	0	0	0	0	0	0	0	0	0	0	0	0	0	0
Metabolism	Glycan biosynthesis and metabolism	ko00571 Lipoarabinomannan (LAM) biosynthesis	K13669	alpha-1,2-mannosyltransferase [EC:2.4.1.-]	0	0	0	0	0	0	0	23218	0	0	0	0	0	0	0	0	0	0	0	0	0	0	0	0	0	0	0	0	0	0	0	0	0	0	0	0	0	0	0	0	0	0	0	0	0
Metabolism	Glycan biosynthesis and metabolism	ko00571 Lipoarabinomannan (LAM) biosynthesis	K13671	alpha-1,2-mannosyltransferase [EC:2.4.1.-]	0	0	0	0	0	0	0	0	0	0	0	0	0	0	0	0	0	0	0	0	0	0	0	0	0	0	0	0	0	0	0	0	0	0	0	0	0	0	0	0	0	0	7569	0	0
Metabolism	Glycan biosynthesis and metabolism	ko00571 Lipoarabinomannan (LAM) biosynthesis	K13687	arabinofuranosyltransferase [EC:2.4.2.-]	0	0	0	0	0	0	0	0	0	0	0	0	0	0	0	0	0	0	0	0	0	0	0	0	0	0	0	41577	0	0	0	0	0	0	0	0	0	0	0	0	18122	0	0	0	0
Metabolism	Glycan biosynthesis and metabolism	ko00571 Lipoarabinomannan (LAM) biosynthesis	K14337	alpha-1,6-mannosyltransferase [EC:2.4.1.-]	0	0	0	0	0	0	0	0	0	0	0	0	5716	0	0	0	0	0	0	0	0	0	0	0	0	0	0	0	0	0	0	0	0	0	0	0	0	0	0	0	0	0	0	0	0
Metabolism	Glycan biosynthesis and metabolism	ko00572 Arabinogalactan biosynthesis - Mycobacterium	K02851	UDP-GlcNAc:undecaprenyl-phosphate/decaprenyl-phosphate GlcNAc-1-phosphate transferase [EC:2.7.8.33 2.7.8.35]	0	0	0	0	0	0	0	0	0	0	0	0	0	0	0	0	0	0	0	0	0	2195	0	0	0	0	0	0	0	0	3904	0	0	0	0	0	0	0	0	0	0	10554	0	0	0
Metabolism	Glycan biosynthesis and metabolism	ko00572 Arabinogalactan biosynthesis - Mycobacterium	K16870	N-acetylglucosaminyl-diphospho-decaprenol L-rhamnosyltransferase [EC:2.4.1.289]	0	0	0	0	0	0	0	39036	0	0	0	0	0	0	0	0	0	0	0	0	0	0	0	0	0	0	0	0	0	0	0	0	0	0	0	0	0	0	0	0	0	0	0	0	0
Metabolism	Lipid metabolism	ko00590 Arachidonic acid metabolism	K00432	glutathione peroxidase [EC:1.11.1.9]	0	0	0	0	0	0	0	0	0	0	0	0	0	0	0	0	0	0	0	0	0	3643	0	0	0	0	0	0	0	0	3622	0	0	0	0	0	0	0	0	0	0	0	0	0	0
Metabolism	Lipid metabolism	ko00590 Arachidonic acid metabolism	K01254	leukotriene-A4 hydrolase [EC:3.3.2.6]	0	0	0	0	0	0	0	0	0	0	0	0	0	0	0	0	0	0	0	0	0	2234	0	0	0	0	0	0	0	0	0	0	0	0	0	0	0	0	0	0	0	0	0	0	0
Metabolism	Lipid metabolism	ko00591 Linoleic acid metabolism	K00508	linoleoyl-CoA desaturase [EC:1.14.19.3]	0	0	0	0	0	0	0	0	0	0	0	0	0	0	0	0	0	0	0	0	0	17934	0	1708	0	0	0	0	0	0	0	0	0	0	0	0	0	0	0	0	0	0	0	0	0
Metabolism	Lipid metabolism	ko00600 Sphingolipid metabolism	K01130	arylsulfatase [EC:3.1.6.1]	0	0	0	0	0	0	0	3015	0	0	0	0	0	0	0	0	0	0	0	0	0	0	0	0	0	0	0	0	0	0	0	0	0	0	0	0	0	0	0	0	0	0	0	0	0
Metabolism	Lipid metabolism	ko00600 Sphingolipid metabolism	K01134	arylsulfatase A [EC:3.1.6.8]	0	0	0	0	0	0	0	0	0	0	0	0	0	0	23151	0	0	0	0	0	0	2829	0	0	0	0	0	0	0	0	0	0	0	0	0	0	0	0	0	0	0	0	0	0	0
Metabolism	Lipid metabolism	ko00600 Sphingolipid metabolism	K01186	sialidase-1 [EC:3.2.1.18]	0	0	0	0	0	0	0	0	0	0	0	0	0	0	0	0	0	0	0	1689	0	0	0	0	0	0	0	0	10932	0	0	0	0	0	0	0	6120	0	0	0	0	0	0	0	0
Metabolism	Lipid metabolism	ko00600 Sphingolipid metabolism	K01201	glucosylceramidase [EC:3.2.1.45]	0	0	0	0	0	0	0	0	0	0	0	0	0	0	0	0	0	0	0	0	0	0	0	32278	0	0	0	0	0	0	0	0	0	0	30843	0	0	0	0	0	0	0	0	0	0
Metabolism	Lipid metabolism	ko00600 Sphingolipid metabolism	K17108	non-lysosomal glucosylceramidase [EC:3.2.1.45]	0	0	0	0	0	0	0	0	0	0	0	0	0	0	0	0	0	0	0	0	0	0	0	0	0	0	0	0	0	0	7504	0	0	0	0	0	0	0	0	0	0	0	0	0	0
Metabolism	Carbohydrate metabolism	ko00620 Pyruvate metabolism	K00027	malate dehydrogenase (oxaloacetate-decarboxylating) [EC:1.1.1.38]	0	0	0	0	0	0	0	0	0	0	0	0	0	0	0	0	0	0	0	0	0	0	0	0	0	8034	0	0	0	0	0	0	0	0	0	0	0	0	0	0	0	5416	18333	0	0
Metabolism	Carbohydrate metabolism	ko00620 Pyruvate metabolism	K00029	malate dehydrogenase (oxaloacetate-decarboxylating)(NADP+) [EC:1.1.1.40]	0	0	6835	0	0	0	13506	0	0	4433	0	0	4188	0	0	0	0	54231	0	2098	0	3152	0	3088	0	0	0	3126	0	0	0	0	0	0	0	0	0	0	0	0	0	3081	0	0	0
Metabolism	Carbohydrate metabolism	ko00620 Pyruvate metabolism	K00101	L-lactate dehydrogenase (cytochrome) [EC:1.1.2.3]	0	0	0	0	0	0	0	0	0	0	0	0	0	0	0	0	0	0	0	22442	0	0	0	0	0	0	0	0	0	0	0	0	0	0	0	0	0	0	0	0	0	0	0	0	0
Metabolism	Carbohydrate metabolism	ko00620 Pyruvate metabolism	K00102	D-lactate dehydrogenase (cytochrome) [EC:1.1.2.4]	0	0	0	0	0	0	0	0	0	7999	0	0	0	0	0	0	0	0	0	2443	0	0	0	0	0	0	0	0	0	0	0	0	0	0	0	0	0	0	0	0	0	0	0	0	0
Metabolism	Carbohydrate metabolism	ko00620 Pyruvate metabolism	K00158	pyruvate oxidase [EC:1.2.3.3]	0	0	0	0	0	0	0	0	0	0	0	0	0	0	0	0	0	0	0	0	0	0	0	0	7371	0	0	0	61341	16426	0	0	0	0	0	0	0	0	0	0	0	0	0	0	0
Metabolism	Carbohydrate metabolism	ko00620 Pyruvate metabolism	K00625	phosphate acetyltransferase [EC:2.3.1.8]	0	0	0	0	0	0	0	0	0	0	0	0	0	0	0	0	0	0	21057	0	0	0	0	0	0	0	0	0	0	0	0	0	0	0	0	0	0	0	0	0	0	0	0	0	0
Metabolism	Carbohydrate metabolism	ko00620 Pyruvate metabolism	K00626	acetyl-CoA C-acetyltransferase [EC:2.3.1.9]	0	0	0	0	0	0	0	0	0	12375	0	0	0	0	0	58175	0	12253	0	10569	0	30981	0	0	0	0	0	0	0	0	3622	0	0	0	0	0	25231	0	0	0	0	32731	0	0	0
Metabolism	Carbohydrate metabolism	ko00620 Pyruvate metabolism	K00656	formate C-acetyltransferase [EC:2.3.1.54]	0	0	0	0	0	0	0	0	0	0	0	0	0	0	0	0	0	0	0	0	0	0	0	2694	0	0	0	0	0	0	0	0	0	0	0	0	0	0	0	0	0	0	0	0	0
Metabolism	Carbohydrate metabolism	ko00620 Pyruvate metabolism	K00925	acetate kinase [EC:2.7.2.1]	0	0	0	0	0	0	0	0	0	9531	0	0	0	0	0	0	0	0	8501	1605	0	0	0	0	0	7298	0	0	0	0	0	0	0	0	0	0	0	0	0	0	0	48208	0	0	0
Metabolism	Carbohydrate metabolism	ko00620 Pyruvate metabolism	K01026	propionate CoA-transferase [EC:2.8.3.1]	0	0	0	0	0	0	0	0	0	0	0	0	0	0	0	0	0	0	0	0	0	0	0	0	0	0	0	0	0	0	0	0	0	0	0	0	30244	0	0	0	0	0	0	0	0
Metabolism	Carbohydrate metabolism	ko00620 Pyruvate metabolism	K01069	hydroxyacylglutathione hydrolase [EC:3.1.2.6]	19153	0	0	0	0	0	0	0	0	0	0	0	3742	0	0	0	0	0	0	3286	31098	0	0	1868	0	0	0	0	0	0	3232	0	0	0	0	0	0	0	0	0	0	7390	0	0	0
Metabolism	Carbohydrate metabolism	ko00620 Pyruvate metabolism	K01512	acylphosphatase [EC:3.6.1.7]	0	0	0	0	0	0	0	0	0	0	0	0	0	0	0	58484	0	0	0	0	0	0	0	0	0	0	42711	0	0	0	0	0	0	0	0	0	0	0	0	0	0	0	0	0	0
Metabolism	Carbohydrate metabolism	ko00620 Pyruvate metabolism	K01573	oxaloacetate decarboxylase (Na+ extruding) subunit gamma	0	0	0	0	0	0	0	0	0	0	0	0	0	0	0	0	0	0	0	0	12467	0	0	0	0	0	0	0	0	0	0	0	0	0	0	0	0	0	0	0	0	0	0	0	0
Metabolism	Carbohydrate metabolism	ko00620 Pyruvate metabolism	K01595	phosphoenolpyruvate carboxylase [EC:4.1.1.31]	0	0	0	0	0	0	0	0	0	0	0	0	0	0	0	0	0	0	0	0	0	2195	0	2974	0	0	0	0	0	0	0	0	0	0	0	0	0	0	0	0	0	7091	0	0	0
Metabolism	Carbohydrate metabolism	ko00620 Pyruvate metabolism	K01638	malate synthase [EC:2.3.3.9]	0	0	18167	0	19927	0	38408	0	0	11960	0	0	0	0	0	0	0	0	0	3529	0	26060	0	0	0	0	19071	15614	6066	0	0	0	0	0	0	0	0	0	0	70424	0	0	0	23758	0
Metabolism	Carbohydrate metabolism	ko00620 Pyruvate metabolism	K01649	2-isopropylmalate synthase [EC:2.3.3.13]	0	0	0	0	0	0	0	0	0	3130	0	0	0	0	0	24885	0	0	0	4782	0	2643	0	3350	0	0	0	0	0	0	0	0	0	0	23663	0	0	0	0	0	0	9517	0	0	0
Metabolism	Carbohydrate metabolism	ko00620 Pyruvate metabolism	K01759	lactoylglutathione lyase [EC:4.4.1.5]	0	0	0	0	8220	0	0	0	0	2756	0	0	0	0	0	27047	0	0	0	2920	0	8292	0	0	0	0	0	0	0	0	0	0	0	0	0	0	0	0	0	0	114304	5583	0	0	0
Metabolism	Carbohydrate metabolism	ko00620 Pyruvate metabolism	K01961	acetyl-CoA carboxylase, biotin carboxylase subunit [EC:6.4.1.2 6.3.4.14]	0	0	0	0	0	0	0	0	0	6916	0	0	2818	0	0	0	0	8789	0	1797	0	2129	0	5614	0	0	0	0	0	0	4677	0	0	0	0	0	0	0	0	0	0	0	0	0	0
Metabolism	Carbohydrate metabolism	ko00620 Pyruvate metabolism	K01962	acetyl-CoA carboxylase carboxyl transferase subunit alpha [EC:6.4.1.2 2.1.3.15]	0	0	0	0	0	0	0	0	0	0	0	0	3798	0	0	0	0	0	0	2157	0	0	0	2416	0	0	0	0	0	0	6809	0	0	0	0	0	0	0	0	0	0	0	0	0	0
Metabolism	Carbohydrate metabolism	ko00620 Pyruvate metabolism	K01963	acetyl-CoA carboxylase carboxyl transferase subunit beta [EC:6.4.1.2 2.1.3.15]	0	0	0	0	0	0	0	0	0	0	0	0	0	0	0	0	0	0	0	0	0	0	0	5475	0	0	0	0	0	0	0	0	0	0	0	0	0	0	0	0	0	0	0	0	0
Metabolism	Carbohydrate metabolism	ko00620 Pyruvate metabolism	K02160	acetyl-CoA carboxylase biotin carboxyl carrier protein	8275	0	48004	0	0	0	0	0	0	0	84859	0	0	0	0	0	0	0	0	0	0	0	0	2778	0	0	0	0	0	0	0	0	0	0	0	0	0	0	0	0	0	0	0	0	0
Metabolism	Carbohydrate metabolism	ko00620 Pyruvate metabolism	K02594	homocitrate synthase NifV [EC:2.3.3.14]	0	0	0	0	0	0	0	0	0	0	0	20219	0	0	0	0	0	0	0	0	0	0	0	0	0	14018	0	0	0	0	0	0	0	0	0	0	0	0	0	0	0	0	0	0	0
Metabolism	Carbohydrate metabolism	ko00620 Pyruvate metabolism	K03778	D-lactate dehydrogenase [EC:1.1.1.28]	0	0	0	0	0	0	0	0	0	0	0	4315	0	0	0	0	0	0	0	0	0	0	0	0	0	0	0	0	0	0	0	0	0	0	0	0	0	0	0	0	0	0	0	0	0
Metabolism	Carbohydrate metabolism	ko00620 Pyruvate metabolism	K13788	phosphate acetyltransferase [EC:2.3.1.8]	0	0	0	0	0	0	0	0	0	0	0	0	0	0	0	0	0	0	0	0	0	0	0	7540	0	0	0	0	0	0	0	0	0	0	0	0	0	0	0	0	0	0	0	0	0
Metabolism	Carbohydrate metabolism	ko00620 Pyruvate metabolism	K18930	D-lactate dehydrogenase	0	0	0	0	0	0	0	0	0	0	0	0	0	0	0	0	0	0	0	0	0	0	0	0	0	0	0	0	0	0	0	0	0	0	0	0	0	0	0	0	0	5176	0	0	0
Metabolism	Carbohydrate metabolism	ko00620 Pyruvate metabolism	K20509	carboxybiotin decarboxylase [EC:7.2.4.1]	0	0	0	0	0	0	0	0	0	0	0	0	0	0	0	0	0	0	0	0	0	0	0	0	0	8803	0	0	32649	0	0	0	0	0	0	0	0	0	0	0	0	0	0	0	0
Metabolism	Carbohydrate metabolism	ko00620 Pyruvate metabolism	K23257	methylglyoxal/glyoxal reductase [EC:1.1.1.283 1.1.1.-]	0	0	0	0	0	0	0	0	0	0	0	0	0	0	0	0	0	0	0	0	0	0	0	2267	0	0	0	0	0	0	4273	0	0	0	4877	0	0	0	0	0	0	0	0	0	0
Metabolism	Xenobiotics biodegradation and metabolism	ko00621 Dioxin degradation	K00480	salicylate hydroxylase [EC:1.14.13.1]	0	0	0	0	0	0	0	0	0	2578	0	0	0	0	0	0	0	0	0	67512	0	0	0	0	0	0	0	0	0	0	0	0	0	0	0	0	0	0	0	0	0	0	0	0	0
Metabolism	Xenobiotics biodegradation and metabolism	ko00624 Polycyclic aromatic hydrocarbon degradation	K18068	phthalate 4,5-dioxygenase [EC:1.14.12.7]	0	0	0	0	0	0	0	0	0	0	0	0	0	0	0	0	0	0	0	0	0	0	0	0	0	0	0	0	0	0	0	0	0	0	0	0	0	0	0	0	0	0	0	10617	0
Metabolism	Xenobiotics biodegradation and metabolism	ko00625 Chloroalkane and chloroalkene degradation	K01560	2-haloacid dehalogenase [EC:3.8.1.2]	0	0	22607	0	0	0	0	0	0	0	0	0	0	0	0	0	0	0	0	2127	0	6233	0	3216	0	0	0	7019	0	0	0	0	0	0	0	0	0	0	0	0	0	0	0	0	0
Metabolism	Xenobiotics biodegradation and metabolism	ko00625 Chloroalkane and chloroalkene degradation	K01563	haloalkane dehalogenase [EC:3.8.1.5]	0	0	0	6835	0	0	0	0	0	0	0	0	0	0	0	0	0	0	0	0	0	0	0	0	0	0	0	0	0	0	0	0	0	0	0	0	0	0	0	0	0	44193	0	0	0
Metabolism	Xenobiotics biodegradation and metabolism	ko00627 Aminobenzoate degradation	K08295	2-aminobenzoate-CoA ligase [EC:6.2.1.32]	0	0	0	0	0	0	0	0	0	14769	0	0	0	0	0	0	0	0	0	3730	0	0	0	0	0	0	0	0	0	13944	0	0	0	0	0	0	0	0	0	0	0	0	0	0	0
Metabolism	Xenobiotics biodegradation and metabolism	ko00627 Aminobenzoate degradation	K09461	anthraniloyl-CoA monooxygenase [EC:1.14.13.40]	0	0	23828	0	0	0	0	0	0	0	0	0	0	0	0	0	0	0	0	0	0	0	0	0	0	0	0	0	0	14149	0	0	0	0	0	0	0	0	0	0	0	0	0	0	0
Metabolism	Xenobiotics biodegradation and metabolism	ko00627 Aminobenzoate degradation	K10215	monooxygenase [EC:1.14.13.-]	0	0	0	0	0	0	0	0	0	0	0	0	0	0	0	0	0	0	0	0	0	0	0	0	0	0	0	0	0	0	0	0	0	0	0	0	0	0	0	0	0	0	0	0	38121
Metabolism	Carbohydrate metabolism	ko00630 Glyoxylate and dicarboxylate metabolism	K00015	glyoxylate reductase [EC:1.1.1.26]	0	0	0	0	0	0	0	0	0	0	0	0	0	0	0	0	0	0	0	2443	0	0	0	0	0	0	0	0	0	0	0	0	0	0	0	0	0	0	0	0	0	0	0	0	0
Metabolism	Carbohydrate metabolism	ko00630 Glyoxylate and dicarboxylate metabolism	K00018	glycerate dehydrogenase [EC:1.1.1.29]	0	0	0	0	0	0	0	0	0	0	0	0	0	0	0	0	0	0	0	0	0	0	0	3297	0	0	0	0	0	0	8059	0	0	0	0	0	0	0	0	0	0	0	0	0	0
Metabolism	Carbohydrate metabolism	ko00630 Glyoxylate and dicarboxylate metabolism	K00023	acetoacetyl-CoA reductase [EC:1.1.1.36]	0	0	0	0	0	0	0	0	0	4160	0	0	0	0	0	0	0	0	0	3049	0	0	0	0	0	0	0	0	0	0	0	0	0	0	0	0	0	0	0	0	0	0	0	0	0
Metabolism	Carbohydrate metabolism	ko00630 Glyoxylate and dicarboxylate metabolism	K00104	glycolate oxidase [EC:1.1.3.15]	0	0	0	0	0	0	18532	0	0	0	0	0	0	0	0	0	0	0	0	0	5916	0	0	0	0	27143	0	0	0	0	0	0	0	0	0	0	0	0	0	0	0	0	0	0	0
Metabolism	Carbohydrate metabolism	ko00630 Glyoxylate and dicarboxylate metabolism	K00122	formate dehydrogenase [EC:1.17.1.9]	0	0	11217	0	0	0	0	0	0	0	0	0	0	0	0	0	0	0	0	0	0	0	0	0	0	0	0	0	0	0	0	0	0	0	0	0	0	0	0	0	0	0	0	0	0
Metabolism	Carbohydrate metabolism	ko00630 Glyoxylate and dicarboxylate metabolism	K00123	formate dehydrogenase major subunit [EC:1.17.1.9]	0	0	0	0	0	0	0	0	0	57266	0	0	3926	0	0	0	0	0	0	15200	0	0	0	0	0	0	0	0	0	0	11016	0	0	0	0	0	0	0	0	0	108748	0	0	0	0
Metabolism	Carbohydrate metabolism	ko00630 Glyoxylate and dicarboxylate metabolism	K00124	formate dehydrogenase iron-sulfur subunit	0	0	0	0	0	35829	0	0	0	5017	0	0	0	0	0	0	0	0	0	2221	4397	0	0	0	0	0	0	0	0	0	0	0	0	0	0	0	0	0	0	0	0	0	0	0	0
Metabolism	Carbohydrate metabolism	ko00630 Glyoxylate and dicarboxylate metabolism	K00127	formate dehydrogenase subunit gamma	0	0	0	0	0	0	0	0	0	5017	0	0	0	0	0	0	0	0	0	2221	0	0	0	0	0	0	0	0	0	0	0	0	0	0	0	0	0	0	0	0	0	0	0	0	0
Metabolism	Carbohydrate metabolism	ko00630 Glyoxylate and dicarboxylate metabolism	K00281	glycine dehydrogenase [EC:1.4.4.2]	0	0	0	0	29292	0	11502	0	0	4166	0	9494	0	0	0	0	0	12229	0	2373	0	4278	0	0	0	0	0	0	3633	0	26361	0	0	0	0	0	0	0	0	0	0	0	0	0	0
Metabolism	Carbohydrate metabolism	ko00630 Glyoxylate and dicarboxylate metabolism	K00283	glycine dehydrogenase subunit 2 [EC:1.4.4.2]	0	0	0	0	0	0	0	0	0	0	0	0	0	0	0	0	17511	0	0	0	0	0	0	0	0	0	0	0	0	0	0	0	0	0	0	0	0	0	0	0	0	0	0	0	0
Metabolism	Carbohydrate metabolism	ko00630 Glyoxylate and dicarboxylate metabolism	K00284	glutamate synthase (ferredoxin) [EC:1.4.7.1]	0	0	0	0	0	0	20615	0	0	0	0	0	0	0	0	0	0	0	0	0	0	0	0	0	0	0	0	0	0	0	0	0	0	0	0	0	0	0	0	0	0	0	0	0	0
Metabolism	Carbohydrate metabolism	ko00630 Glyoxylate and dicarboxylate metabolism	K00600	glycine hydroxymethyltransferase [EC:2.1.2.1]	0	0	0	0	0	0	0	0	29453	6733	0	0	3742	0	0	0	0	0	15373	4212	3924	3004	0	2694	0	0	0	0	0	0	4760	0	0	0	180741	0	0	0	0	0	0	0	0	0	0
Metabolism	Carbohydrate metabolism	ko00630 Glyoxylate and dicarboxylate metabolism	K00605	aminomethyltransferase [EC:2.1.2.10]	0	0	0	0	0	0	0	0	0	6636	0	0	2877	0	0	0	0	6632	10750	14752	0	4147	0	15717	22901	0	0	0	0	0	5642	0	0	0	0	0	0	0	0	0	0	0	0	0	0
Metabolism	Carbohydrate metabolism	ko00630 Glyoxylate and dicarboxylate metabolism	K00830	alanine-glyoxylate transaminase / serine-glyoxylate transaminase / serine-pyruvate transaminase [EC:2.6.1.44 2.6.1.45 2.6.1.51]	0	0	0	7455	0	0	0	0	0	2738	0	0	0	0	0	0	0	0	0	3968	0	0	0	0	0	25734	0	9684	0	0	0	0	0	0	0	0	0	0	0	0	0	15262	0	0	0
Metabolism	Carbohydrate metabolism	ko00630 Glyoxylate and dicarboxylate metabolism	K00865	glycerate 2-kinase [EC:2.7.1.165]	15141	0	0	0	0	0	0	0	0	0	0	0	0	0	0	0	0	0	0	0	0	0	0	0	0	0	0	0	0	0	5717	0	0	0	0	0	0	0	0	0	0	0	0	0	0
Metabolism	Carbohydrate metabolism	ko00630 Glyoxylate and dicarboxylate metabolism	K01091	phosphoglycolate phosphatase [EC:3.1.3.18]	0	0	0	12473	0	0	0	0	0	12376	0	0	0	0	0	0	0	0	0	6352	0	0	0	0	0	0	0	0	0	0	0	0	0	0	0	0	0	0	0	0	0	0	0	0	0
Metabolism	Carbohydrate metabolism	ko00630 Glyoxylate and dicarboxylate metabolism	K01432	arylformamidase [EC:3.5.1.9]	0	0	0	0	0	0	0	0	0	5406	0	0	0	0	0	0	0	0	0	1784	0	0	0	0	0	0	0	0	0	0	0	0	0	0	0	0	0	0	0	0	0	0	0	0	0
Metabolism	Carbohydrate metabolism	ko00630 Glyoxylate and dicarboxylate metabolism	K01433	formyltetrahydrofolate deformylase [EC:3.5.1.10]	0	0	0	0	0	0	0	0	0	0	0	9211	0	0	0	0	0	4563	0	0	4113	0	0	0	0	0	0	0	11731	0	0	0	0	0	0	0	7906	0	0	0	0	0	0	0	0
Metabolism	Carbohydrate metabolism	ko00630 Glyoxylate and dicarboxylate metabolism	K01458	N-formylglutamate deformylase [EC:3.5.1.68]	0	0	0	0	0	0	0	0	4463	0	0	0	0	0	0	0	0	0	0	0	0	3004	0	0	0	0	0	0	0	4921	0	0	0	0	0	0	0	0	0	0	0	0	0	0	0
Metabolism	Carbohydrate metabolism	ko00630 Glyoxylate and dicarboxylate metabolism	K01608	tartronate-semialdehyde synthase [EC:4.1.1.47]	0	0	0	0	0	0	0	0	0	0	0	0	0	0	0	10215	0	0	0	0	0	0	0	0	0	0	0	0	0	0	0	0	0	0	0	0	0	0	0	0	0	0	0	0	0
Metabolism	Carbohydrate metabolism	ko00630 Glyoxylate and dicarboxylate metabolism	K01637	isocitrate lyase [EC:4.1.3.1]	0	0	0	0	3372	0	20003	0	0	0	0	0	0	0	0	0	0	0	0	0	0	0	0	0	0	0	0	0	0	0	0	0	0	0	0	0	0	0	0	0	0	7091	0	0	0
Metabolism	Carbohydrate metabolism	ko00630 Glyoxylate and dicarboxylate metabolism	K01816	hydroxypyruvate isomerase [EC:5.3.1.22]	0	0	0	0	0	0	0	0	0	0	0	0	0	0	0	0	0	0	0	0	0	3302	0	0	0	0	0	0	0	0	0	0	0	0	0	0	0	0	0	0	0	0	0	0	0
Metabolism	Carbohydrate metabolism	ko00630 Glyoxylate and dicarboxylate metabolism	K01846	methylaspartate mutase sigma subunit [EC:5.4.99.1]	0	0	0	0	0	0	0	0	0	0	0	0	0	0	0	0	0	0	0	0	3924	0	0	0	0	0	0	0	0	0	0	0	0	0	0	0	0	0	0	0	0	0	0	0	0
Metabolism	Carbohydrate metabolism	ko00630 Glyoxylate and dicarboxylate metabolism	K01847	methylmalonyl-CoA mutase [EC:5.4.99.2]	0	0	0	0	0	0	0	0	0	11612	0	0	2605	0	0	0	0	0	0	4042	0	0	0	7161	0	0	0	0	0	0	4825	0	0	0	0	0	0	0	0	0	0	24335	0	0	0
Metabolism	Carbohydrate metabolism	ko00630 Glyoxylate and dicarboxylate metabolism	K01848	methylmalonyl-CoA mutase, N-terminal domain [EC:5.4.99.2]	0	0	0	5868	0	0	0	0	0	0	0	0	0	0	0	0	0	0	13746	0	0	0	0	0	0	0	0	0	0	0	0	0	0	0	0	0	0	0	0	0	0	0	0	0	0
Metabolism	Carbohydrate metabolism	ko00630 Glyoxylate and dicarboxylate metabolism	K01849	methylmalonyl-CoA mutase, C-terminal domain [EC:5.4.99.2]	0	0	0	0	0	0	0	0	0	0	0	0	0	0	0	0	0	12229	13746	0	0	0	0	0	14633	0	0	0	0	68896	0	0	0	0	0	0	0	0	0	0	0	0	0	0	36594
Metabolism	Carbohydrate metabolism	ko00630 Glyoxylate and dicarboxylate metabolism	K01915	glutamine synthetase [EC:6.3.1.2]	0	0	0	0	0	0	7317	0	0	18734	0	0	9882	0	0	0	71650	39530	0	4751	0	32718	0	9845	0	0	0	0	0	0	15291	0	0	0	0	0	52492	0	0	0	0	3081	0	0	0
Metabolism	Carbohydrate metabolism	ko00630 Glyoxylate and dicarboxylate metabolism	K01965	propionyl-CoA carboxylase alpha chain [EC:6.4.1.3]	0	0	0	0	0	0	0	0	0	2792	0	0	0	0	0	0	0	0	0	4042	0	0	0	0	0	0	0	0	0	0	0	0	0	0	0	0	0	0	0	0	0	0	0	0	0
Metabolism	Carbohydrate metabolism	ko00630 Glyoxylate and dicarboxylate metabolism	K01966	propionyl-CoA carboxylase beta chain [EC:6.4.1.3 2.1.3.15]	0	0	0	0	0	0	0	0	0	2792	0	0	2605	0	0	0	0	0	0	13938	0	0	0	2835	10904	0	0	0	0	6345	0	0	0	0	0	0	0	0	0	0	0	0	0	0	0
Metabolism	Carbohydrate metabolism	ko00630 Glyoxylate and dicarboxylate metabolism	K02437	glycine cleavage system H protein	0	0	0	0	0	0	0	0	0	0	0	0	4188	0	0	0	0	0	0	0	0	3152	0	3088	0	0	0	0	0	0	3232	0	0	0	0	0	0	0	0	0	0	3569	0	0	0
Metabolism	Carbohydrate metabolism	ko00630 Glyoxylate and dicarboxylate metabolism	K03781	catalase [EC:1.11.1.6]	0	0	0	3077	0	0	0	0	0	5648	0	0	0	0	0	0	0	0	0	0	0	0	0	0	0	0	0	0	0	0	0	0	0	0	0	0	0	0	0	0	0	0	0	0	0
Metabolism	Carbohydrate metabolism	ko00630 Glyoxylate and dicarboxylate metabolism	K05606	methylmalonyl-CoA/ethylmalonyl-CoA epimerase [EC:5.1.99.1]	0	0	0	0	0	0	0	0	5601	2191	0	0	0	0	0	0	0	0	0	3087	0	0	0	1265	0	0	0	0	0	38491	4825	0	0	0	0	0	0	0	0	0	0	0	0	0	0
Metabolism	Carbohydrate metabolism	ko00630 Glyoxylate and dicarboxylate metabolism	K07130	arylformamidase [EC:3.5.1.9]	0	0	0	0	0	0	18233	0	0	0	0	0	3926	0	0	0	0	0	0	0	0	0	0	0	0	0	0	0	0	0	0	0	0	0	0	0	0	0	0	0	0	0	0	4712	0
Metabolism	Carbohydrate metabolism	ko00630 Glyoxylate and dicarboxylate metabolism	K07246	tartrate dehydrogenase/decarboxylase / D-malate dehydrogenase [EC:1.1.1.93 4.1.1.73 1.1.1.83]	0	0	0	0	0	84766	0	0	0	0	0	0	0	0	0	0	0	0	0	0	0	0	0	0	0	0	0	0	0	0	6976	0	0	0	0	0	0	0	0	0	0	0	0	0	0
Metabolism	Carbohydrate metabolism	ko00630 Glyoxylate and dicarboxylate metabolism	K08691	malyl-CoA/(S)-citramalyl-CoA lyase [EC:4.1.3.24 4.1.3.25]	0	0	0	0	0	0	0	0	0	0	0	0	0	0	0	0	0	0	0	2203	0	0	0	0	0	0	0	0	0	0	0	0	0	0	0	0	0	0	0	0	0	0	0	0	0
Metabolism	Carbohydrate metabolism	ko00630 Glyoxylate and dicarboxylate metabolism	K11473	glycolate oxidase iron-sulfur subunit	0	0	0	0	0	0	19204	0	0	0	0	0	0	0	0	0	0	0	0	0	0	0	0	0	0	9214	0	0	28319	0	0	0	0	0	0	0	0	0	0	0	0	0	0	0	0
Metabolism	Carbohydrate metabolism	ko00630 Glyoxylate and dicarboxylate metabolism	K14446	crotonyl-CoA carboxylase/reductase [EC:1.3.1.85]	0	0	0	0	0	0	0	0	0	3348	0	0	0	0	0	0	0	0	0	1964	0	0	0	0	0	0	0	0	0	0	0	0	0	0	0	0	0	0	0	0	0	0	0	0	0
Metabolism	Carbohydrate metabolism	ko00630 Glyoxylate and dicarboxylate metabolism	K14447	ethylmalonyl-CoA mutase [EC:5.4.99.63]	0	0	0	0	0	0	0	0	0	3348	0	0	0	0	0	0	0	0	0	1964	0	0	0	0	0	0	0	0	0	0	0	0	0	0	0	0	0	0	0	0	0	0	0	0	0
Metabolism	Carbohydrate metabolism	ko00630 Glyoxylate and dicarboxylate metabolism	K14448	(2S)-methylsuccinyl-CoA dehydrogenase [EC:1.3.8.12]	0	0	0	0	0	0	0	0	0	4203	0	0	0	0	0	0	0	0	0	1869	0	0	0	0	0	0	0	0	0	0	0	0	0	0	0	0	0	0	0	0	0	0	0	0	0
Metabolism	Carbohydrate metabolism	ko00630 Glyoxylate and dicarboxylate metabolism	K14449	2-methylfumaryl-CoA hydratase [EC:4.2.1.148]	0	0	0	0	0	0	8702	0	0	2986	0	0	0	0	0	0	0	0	0	1185	0	0	0	0	0	0	0	0	0	0	0	0	0	0	0	0	0	0	0	0	0	0	0	0	0
Metabolism	Carbohydrate metabolism	ko00630 Glyoxylate and dicarboxylate metabolism	K14451	(3S)-malyl-CoA thioesterase [EC:3.1.2.30]	0	0	0	0	0	0	0	0	0	2986	0	0	0	0	0	0	0	0	0	1185	0	0	0	0	0	0	0	0	0	0	0	0	0	0	0	0	0	0	0	0	0	0	0	0	0
Metabolism	Carbohydrate metabolism	ko00630 Glyoxylate and dicarboxylate metabolism	K15918	D-glycerate 3-kinase [EC:2.7.1.31]	0	0	0	0	0	0	0	0	0	0	0	0	0	0	0	0	0	0	0	0	0	0	0	0	0	0	0	0	0	0	0	0	0	0	0	0	0	0	0	0	0	6130	0	0	0
Metabolism	Carbohydrate metabolism	ko00630 Glyoxylate and dicarboxylate metabolism	K17865	3-hydroxybutyryl-CoA dehydratase [EC:4.2.1.55]	0	0	0	0	0	0	0	0	0	0	0	0	0	0	0	0	0	0	0	2133	0	0	0	0	0	0	0	0	0	0	0	0	0	0	0	0	0	0	0	0	0	0	0	0	0
Metabolism	Carbohydrate metabolism	ko00630 Glyoxylate and dicarboxylate metabolism	K19268	methylaspartate mutase epsilon subunit [EC:5.4.99.1]	0	0	0	0	0	0	0	0	0	0	0	0	0	0	0	0	0	0	0	0	11774	0	0	0	0	0	0	0	0	0	0	0	0	0	0	0	0	0	0	0	0	0	0	0	0
Metabolism	Carbohydrate metabolism	ko00630 Glyoxylate and dicarboxylate metabolism	K22133	oxalate---CoA ligase [EC:6.2.1.8]	0	0	0	0	0	0	0	0	0	0	0	0	0	0	0	0	0	0	0	0	0	0	0	0	0	0	0	0	0	0	0	0	0	0	0	0	80355	0	0	0	0	0	0	0	0
Metabolism	Carbohydrate metabolism	ko00630 Glyoxylate and dicarboxylate metabolism	K22515	formate dehydrogenase beta subunit [EC:1.17.1.9]	0	0	0	0	0	0	0	0	0	1711	0	0	0	0	0	0	0	0	0	0	0	0	0	0	0	0	0	0	0	0	0	0	0	0	0	0	0	0	0	0	0	0	0	0	0
Metabolism	Xenobiotics biodegradation and metabolism	ko00633 Nitrotoluene degradation	K23548	uptake hydrogenase small subunit [EC:1.12.99.6]	0	0	0	0	0	0	0	0	0	0	0	0	0	0	0	0	0	0	0	0	2581	0	0	0	0	0	0	0	0	0	0	0	0	0	0	0	0	0	0	0	0	0	0	0	0
Metabolism	Xenobiotics biodegradation and metabolism	ko00633 Nitrotoluene degradation	K23549	uptake hydrogenase large subunit [EC:1.12.99.6]	0	0	0	0	0	0	0	0	0	0	0	0	0	0	0	0	0	0	0	0	30661	0	0	0	0	0	0	0	0	0	0	0	0	0	0	0	0	0	0	0	0	0	0	0	0
Metabolism	Carbohydrate metabolism	ko00640 Propanoate metabolism	K00140	malonate-semialdehyde dehydrogenase (acetylating) / methylmalonate-semialdehyde dehydrogenase [EC:1.2.1.18 1.2.1.27]	0	0	0	0	31470	0	0	0	0	8183	0	0	0	0	0	0	0	0	0	40943	0	11670	0	0	0	0	0	0	0	0	0	0	0	0	0	0	0	0	0	0	0	0	0	0	0
Metabolism	Carbohydrate metabolism	ko00640 Propanoate metabolism	K00166	2-oxoisovalerate dehydrogenase E1 component alpha subunit [EC:1.2.4.4]	0	0	0	0	0	0	0	0	0	0	0	0	0	0	0	0	18131	0	0	0	0	0	0	0	0	0	0	0	0	0	0	0	0	0	0	0	0	0	0	0	0	0	0	0	0
Metabolism	Carbohydrate metabolism	ko00640 Propanoate metabolism	K00167	2-oxoisovalerate dehydrogenase E1 component beta subunit [EC:1.2.4.4]	0	0	0	0	0	8160	0	0	0	0	0	0	0	0	0	0	18131	0	0	0	0	0	0	0	0	0	0	0	0	0	0	0	0	0	0	0	0	0	0	0	0	0	0	0	0
Metabolism	Carbohydrate metabolism	ko00640 Propanoate metabolism	K00248	butyryl-CoA dehydrogenase [EC:1.3.8.1]	0	0	0	0	0	0	0	0	0	0	0	0	0	0	0	0	0	0	0	0	0	0	0	0	0	0	0	0	0	0	4992	0	0	0	0	0	0	0	0	0	0	0	0	0	0
Metabolism	Carbohydrate metabolism	ko00640 Propanoate metabolism	K00822	beta-alanine--pyruvate transaminase [EC:2.6.1.18]	0	0	0	0	0	0	0	0	0	2382	0	0	0	0	0	0	0	0	0	0	0	0	0	0	0	0	0	0	0	0	0	0	0	0	0	0	0	0	0	0	0	0	0	0	0
Metabolism	Carbohydrate metabolism	ko00640 Propanoate metabolism	K00823	4-aminobutyrate aminotransferase [EC:2.6.1.19]	0	0	0	0	0	0	0	0	0	0	0	0	0	0	0	0	0	0	0	0	0	0	0	0	0	0	0	0	28421	0	0	0	0	0	0	0	0	0	0	0	0	0	0	0	0
Metabolism	Carbohydrate metabolism	ko00640 Propanoate metabolism	K01574	acetoacetate decarboxylase [EC:4.1.1.4]	0	0	0	0	0	0	0	0	0	0	0	0	0	0	0	0	0	0	0	0	0	0	0	0	0	0	0	0	12349	0	0	0	0	0	0	0	0	0	0	0	0	12375	0	0	0
Metabolism	Carbohydrate metabolism	ko00640 Propanoate metabolism	K01659	2-methylcitrate synthase [EC:2.3.3.5]	0	0	0	0	8244	0	0	0	0	0	0	0	0	0	0	0	0	0	0	0	0	0	0	0	0	0	0	0	0	0	0	0	0	0	0	0	0	0	0	0	0	0	0	0	0
Metabolism	Carbohydrate metabolism	ko00640 Propanoate metabolism	K01692	enoyl-CoA hydratase [EC:4.2.1.17]	0	0	0	0	0	0	48612	0	0	0	0	0	0	0	0	0	0	0	0	0	0	3921	0	0	0	0	0	0	0	0	0	0	0	0	0	0	0	0	0	0	0	36895	0	0	0
Metabolism	Carbohydrate metabolism	ko00640 Propanoate metabolism	K01720	2-methylcitrate dehydratase [EC:4.2.1.79]	0	0	0	0	41223	13907	0	0	0	0	0	0	0	0	0	0	0	0	0	0	0	0	0	0	0	8003	0	17105	0	0	0	0	0	0	0	0	0	0	0	0	0	0	0	0	0
Metabolism	Carbohydrate metabolism	ko00640 Propanoate metabolism	K01734	methylglyoxal synthase [EC:4.2.3.3]	0	0	0	0	0	0	0	0	0	0	0	0	0	0	0	0	0	0	0	0	0	0	0	3469	0	0	0	0	0	0	0	0	0	0	0	0	0	0	0	0	0	0	0	0	0
Metabolism	Carbohydrate metabolism	ko00640 Propanoate metabolism	K01782	3-hydroxyacyl-CoA dehydrogenase / enoyl-CoA hydratase / 3-hydroxybutyryl-CoA epimerase [EC:1.1.1.35 4.2.1.17 5.1.2.3]	0	0	0	0	0	0	0	0	0	3675	0	0	0	0	0	0	0	0	0	3151	0	0	0	0	0	0	0	0	0	0	0	0	0	0	0	0	0	0	0	0	0	5291	0	0	0
Metabolism	Carbohydrate metabolism	ko00640 Propanoate metabolism	K01908	propionyl-CoA synthetase [EC:6.2.1.17]	0	0	0	0	0	0	37765	0	0	0	0	0	0	0	0	0	0	0	0	0	0	0	0	0	0	0	18947	0	0	0	0	0	0	0	0	0	0	0	0	0	0	9861	0	0	0
Metabolism	Carbohydrate metabolism	ko00640 Propanoate metabolism	K03417	methylisocitrate lyase [EC:4.1.3.30]	0	0	0	0	8244	0	0	0	0	0	0	0	0	0	0	0	0	0	0	0	0	0	0	0	0	0	0	0	0	0	0	0	0	0	0	0	0	0	0	0	0	0	0	0	0
Metabolism	Carbohydrate metabolism	ko00640 Propanoate metabolism	K07250	4-aminobutyrate aminotransferase / (S)-3-amino-2-methylpropionate transaminase / 5-aminovalerate transaminase [EC:2.6.1.19 2.6.1.22 2.6.1.48]	0	0	0	0	7634	0	0	24941	0	0	0	0	0	0	0	0	0	0	25269	0	0	0	0	8223	1967	0	0	0	0	0	0	0	0	0	0	0	0	0	0	0	0	0	0	0	0
Metabolism	Carbohydrate metabolism	ko00640 Propanoate metabolism	K07511	enoyl-CoA hydratase [EC:4.2.1.17]	0	0	0	0	0	0	0	0	0	2567	0	0	0	0	0	0	0	0	0	3129	0	0	0	0	0	0	0	0	0	0	0	0	0	0	0	0	0	0	0	0	0	0	0	0	0
Metabolism	Carbohydrate metabolism	ko00640 Propanoate metabolism	K11381	2-oxoisovalerate dehydrogenase E1 component [EC:1.2.4.4]	0	0	0	0	0	0	0	0	0	0	0	0	7735	0	0	0	0	0	0	1885	0	5635	43015	3350	24894	0	0	0	0	0	3295	0	0	0	0	0	0	0	0	0	0	0	20973	0	0
Metabolism	Carbohydrate metabolism	ko00640 Propanoate metabolism	K18372	methyl acetate hydrolase [EC:3.1.1.114]	0	0	0	0	0	0	0	0	0	0	0	0	0	0	0	0	0	0	0	0	0	0	0	0	0	0	0	0	0	0	0	0	0	0	0	0	0	0	0	0	41250	0	0	0	0
Metabolism	Carbohydrate metabolism	ko00640 Propanoate metabolism	K18471	methylglyoxal reductase [EC:1.1.1.-]	0	0	0	0	0	0	0	7446	0	0	0	0	0	0	0	0	0	0	0	0	0	0	0	0	0	0	0	0	0	0	0	0	0	0	0	0	0	0	0	0	0	0	0	0	0
Metabolism	Carbohydrate metabolism	ko00640 Propanoate metabolism	K19697	propionate kinase [EC:2.7.2.15]	0	0	0	0	0	0	0	0	0	0	0	0	0	0	0	0	0	0	0	0	0	0	0	0	0	0	0	0	3602	0	0	0	0	0	0	0	0	0	0	0	0	0	0	0	0
Metabolism	Carbohydrate metabolism	ko00640 Propanoate metabolism	K19745	acrylyl-CoA reductase (NADPH) [EC:1.3.1.-]	0	0	0	0	0	0	0	0	0	3772	0	0	0	0	0	0	0	0	0	3589	0	0	0	0	0	0	0	0	4592	0	0	0	0	0	0	0	0	0	0	0	0	0	0	0	0
Metabolism	Carbohydrate metabolism	ko00650 Butanoate metabolism	K00019	3-hydroxybutyrate dehydrogenase [EC:1.1.1.30]	0	0	0	0	0	0	0	0	0	5999	0	0	0	0	0	0	0	0	0	2349	0	0	0	0	0	0	0	0	12349	0	0	0	0	0	0	0	0	0	0	0	0	0	0	0	0
Metabolism	Carbohydrate metabolism	ko00650 Butanoate metabolism	K00074	3-hydroxybutyryl-CoA dehydrogenase [EC:1.1.1.157]	0	0	0	7999	0	0	0	0	0	0	0	0	3742	0	0	10004	0	22799	0	0	0	4430	0	2258	0	2643	0	0	0	0	6809	0	0	0	0	0	0	0	0	0	0	0	0	0	0
Metabolism	Carbohydrate metabolism	ko00650 Butanoate metabolism	K00135	succinate-semialdehyde dehydrogenase / glutarate-semialdehyde dehydrogenase [EC:1.2.1.16 1.2.1.79 1.2.1.20]	0	0	0	0	0	0	42848	32559	0	0	50393	0	0	0	0	0	0	0	0	2443	0	8307	0	0	0	0	0	0	9024	22222	0	0	0	0	0	0	6466	0	91333	39041	26856	0	0	0	0
Metabolism	Carbohydrate metabolism	ko00650 Butanoate metabolism	K00209	enoyl-[acyl-carrier protein] reductase / trans-2-enoyl-CoA reductase (NAD+) [EC:1.3.1.9 1.3.1.44]	0	0	42405	0	0	0	0	0	0	0	0	14763	0	0	0	0	0	0	0	0	0	0	0	2258	0	0	0	0	0	0	0	0	0	0	0	0	16032	0	0	0	0	9602	0	0	0
Metabolism	Carbohydrate metabolism	ko00650 Butanoate metabolism	K01027	3-oxoacid CoA-transferase [EC:2.8.3.5]	0	0	0	0	0	0	0	0	0	0	0	0	4098	0	0	0	0	0	0	0	0	3039	0	2768	0	0	0	0	0	3488	0	0	0	0	0	0	0	0	0	0	0	0	0	0	0
Metabolism	Carbohydrate metabolism	ko00650 Butanoate metabolism	K01039	glutaconate CoA-transferase, subunit A [EC:2.8.3.12]	0	10965	0	0	0	0	0	0	0	0	0	0	0	0	0	0	0	0	0	0	0	0	0	0	0	0	19691	0	0	0	0	0	0	0	0	0	0	0	0	0	0	9602	0	0	0
Metabolism	Carbohydrate metabolism	ko00650 Butanoate metabolism	K01580	glutamate decarboxylase [EC:4.1.1.15]	0	0	0	0	10692	0	0	18138	0	0	0	0	0	2901	0	0	0	0	0	0	0	0	0	0	0	0	0	0	0	0	0	0	0	0	0	0	0	0	0	0	0	0	25254	0	0
Metabolism	Carbohydrate metabolism	ko00650 Butanoate metabolism	K01615	glutaconyl-CoA decarboxylase subunit alpha [EC:7.2.4.5]	0	0	0	0	0	0	0	0	0	0	0	0	0	0	0	0	0	0	0	0	0	0	0	0	0	74351	0	0	0	0	0	0	0	0	0	0	0	0	0	0	0	0	0	0	0
Metabolism	Carbohydrate metabolism	ko00650 Butanoate metabolism	K01640	hydroxymethylglutaryl-CoA lyase [EC:4.1.3.4]	0	0	0	0	11927	0	0	0	0	0	0	0	3798	0	0	0	0	0	0	0	0	3741	0	1754	0	0	0	0	0	0	3622	0	0	0	0	0	0	0	0	0	0	0	0	0	0
Metabolism	Carbohydrate metabolism	ko00650 Butanoate metabolism	K01652	acetolactate synthase I/II/III large subunit [EC:2.2.1.6]	0	0	0	0	0	0	0	0	0	17554	0	11958	0	0	0	10004	68527	0	0	7592	5439	0	0	0	0	0	0	0	32649	0	0	0	0	0	0	0	0	0	0	0	22067	3183	6867	0	0
Metabolism	Carbohydrate metabolism	ko00650 Butanoate metabolism	K01653	acetolactate synthase I/III small subunit [EC:2.2.1.6]	0	0	0	0	0	0	0	0	0	2930	0	0	0	0	0	0	0	0	0	0	0	0	0	0	0	9738	0	0	0	0	0	0	0	0	0	0	0	0	97584	0	0	0	0	0	0
Metabolism	Carbohydrate metabolism	ko00650 Butanoate metabolism	K01715	enoyl-CoA hydratase [EC:4.2.1.17]	0	0	0	0	0	0	0	0	0	0	0	0	4098	0	0	0	0	19019	0	2061	0	3152	0	0	0	0	0	7798	0	0	3232	0	0	0	0	0	0	0	0	0	0	0	0	0	0
Metabolism	Carbohydrate metabolism	ko00650 Butanoate metabolism	K01799	maleate isomerase [EC:5.2.1.1]	0	0	0	0	0	0	0	0	0	0	0	0	0	0	0	0	0	0	0	4089	0	0	0	0	0	0	0	0	0	0	0	0	0	0	0	0	0	0	0	0	0	0	0	0	0
Metabolism	Carbohydrate metabolism	ko00650 Butanoate metabolism	K01907	acetoacetyl-CoA synthetase [EC:6.2.1.16]	0	0	0	0	0	0	0	0	0	0	0	0	0	0	0	0	0	0	0	0	0	8088	0	0	0	0	0	0	0	0	82176	0	0	0	0	0	0	0	0	0	0	8149	0	0	0
Metabolism	Carbohydrate metabolism	ko00650 Butanoate metabolism	K03366	meso-butanediol dehydrogenase / (S,S)-butanediol dehydrogenase / diacetyl reductase [EC:1.1.1.- 1.1.1.76 1.1.1.304]	0	0	0	0	0	0	0	0	0	0	0	0	0	0	0	0	0	0	0	1504	0	0	0	0	0	0	0	0	0	0	0	0	0	0	0	0	0	0	0	0	0	0	0	0	0
Metabolism	Carbohydrate metabolism	ko00650 Butanoate metabolism	K03821	polyhydroxyalkanoate synthase subunit PhaC [EC:2.3.1.-]	0	0	0	0	0	0	0	0	0	0	0	0	0	0	0	0	0	0	0	2920	0	0	0	0	0	0	0	0	0	0	0	0	0	0	0	0	0	0	0	0	0	0	0	0	0
Metabolism	Carbohydrate metabolism	ko00650 Butanoate metabolism	K05973	poly(3-hydroxybutyrate) depolymerase [EC:3.1.1.75]	0	0	0	0	0	0	0	0	0	0	0	0	0	0	0	0	0	0	0	2920	0	0	0	0	0	0	0	0	0	0	0	0	0	0	0	0	0	0	0	0	0	0	0	0	0
Metabolism	Carbohydrate metabolism	ko00650 Butanoate metabolism	K07516	3-hydroxyacyl-CoA dehydrogenase [EC:1.1.1.35]	0	0	0	0	0	0	0	0	0	0	0	0	7113	0	0	0	0	0	0	3410	0	3004	0	2974	0	0	0	0	0	0	0	0	0	0	0	0	0	0	0	0	0	0	0	0	0
Metabolism	Carbohydrate metabolism	ko00650 Butanoate metabolism	K14534	4-hydroxybutyryl-CoA dehydratase / vinylacetyl-CoA-Delta-isomerase [EC:4.2.1.120 5.3.3.3]	0	0	0	0	0	0	0	0	0	0	0	0	0	0	0	0	0	0	0	0	0	0	0	0	0	0	0	0	0	0	20176	0	0	0	0	0	0	0	0	0	0	0	0	0	0
Metabolism	Carbohydrate metabolism	ko00650 Butanoate metabolism	K18009	meso-butanediol dehydrogenase / (S,S)-butanediol dehydrogenase / diacetyl reductase [EC:1.1.1.- 1.1.1.76 1.1.1.304]	0	0	0	0	0	0	0	0	0	0	0	0	0	0	0	0	0	0	0	5695	0	0	0	0	0	0	0	0	0	0	0	0	0	0	0	0	0	0	0	0	0	34065	0	0	0
Metabolism	Carbohydrate metabolism	ko00660 C5-Branched dibasic acid metabolism	K00052	3-isopropylmalate dehydrogenase [EC:1.1.1.85]	0	0	0	0	0	0	0	0	0	3119	0	20476	0	0	0	0	0	0	0	7663	4113	63433	0	0	0	9292	0	0	0	0	0	0	0	0	23663	0	0	0	0	0	0	0	0	0	0
Metabolism	Carbohydrate metabolism	ko00660 C5-Branched dibasic acid metabolism	K01703	3-isopropylmalate/(R)-2-methylmalate dehydratase large subunit [EC:4.2.1.33 4.2.1.35]	4004	0	0	0	0	0	0	0	0	3119	0	0	0	0	0	0	0	0	10511	2615	3048	0	0	2058	0	0	0	0	0	0	0	0	0	0	0	0	0	0	0	0	0	0	0	0	0
Metabolism	Carbohydrate metabolism	ko00660 C5-Branched dibasic acid metabolism	K01704	3-isopropylmalate/(R)-2-methylmalate dehydratase small subunit [EC:4.2.1.33 4.2.1.35]	0	0	0	0	0	0	0	0	0	3119	0	0	0	16059	0	0	0	0	10511	2615	0	0	0	2058	0	0	0	0	29556	0	0	0	0	0	0	25623	0	0	0	0	0	0	0	11460	0
Metabolism	Carbohydrate metabolism	ko00660 C5-Branched dibasic acid metabolism	K10218	4-hydroxy-4-methyl-2-oxoglutarate aldolase [EC:4.1.3.17]	0	0	0	0	0	0	0	0	0	2145	0	0	0	0	0	6145	0	0	0	0	0	0	0	0	0	0	0	0	0	0	0	0	0	0	0	0	0	0	0	0	0	0	0	0	0
Metabolism	Carbohydrate metabolism	ko00660 C5-Branched dibasic acid metabolism	K18290	itaconyl-CoA hydratase [EC:4.2.1.56]	0	0	0	0	0	0	0	0	0	0	0	0	0	0	0	0	0	0	0	0	0	0	0	0	0	0	12459	0	0	0	0	0	0	0	0	0	0	0	0	0	0	0	0	0	0
Metabolism	Metabolism of cofactors and vitamins	ko00670 One carbon pool by folate	K00604	methionyl-tRNA formyltransferase [EC:2.1.2.9]	0	0	0	0	0	0	0	0	0	4203	6669	0	4722	0	0	0	0	0	0	0	0	0	0	0	0	0	0	0	0	0	0	0	0	0	32106	0	75333	0	0	0	0	0	0	0	0
Metabolism	Metabolism of cofactors and vitamins	ko00670 One carbon pool by folate	K01934	5-formyltetrahydrofolate cyclo-ligase [EC:6.3.3.2]	0	0	0	0	0	0	0	0	0	0	0	0	0	0	0	0	0	0	0	0	0	0	0	0	0	0	0	0	0	0	0	0	0	0	0	0	0	0	0	0	0	3569	0	0	0
Metabolism	Energy metabolism	ko00680 Methane metabolism	K00058	D-3-phosphoglycerate dehydrogenase / 2-oxoglutarate reductase [EC:1.1.1.95 1.1.1.399]	0	0	0	0	2418	0	0	0	0	12376	0	0	4799	0	0	0	0	0	0	2438	0	10938	0	3586	0	18426	0	2852	0	0	8587	0	0	0	0	0	0	0	0	0	0	3526	0	0	0
Metabolism	Energy metabolism	ko00680 Methane metabolism	K00317	dimethylamine/trimethylamine dehydrogenase [EC:1.5.8.1 1.5.8.2]	0	0	0	4628	0	0	0	0	0	10371	0	0	0	0	0	0	0	0	0	4648	0	0	0	0	0	0	0	0	0	0	0	0	0	0	0	0	0	0	0	0	0	0	0	0	0
Metabolism	Energy metabolism	ko00680 Methane metabolism	K00441	coenzyme F420 hydrogenase subunit beta [EC:1.12.98.1]	0	0	0	0	0	0	0	0	0	0	0	0	0	0	0	0	0	0	0	0	0	0	0	0	0	0	14237	0	0	0	0	0	0	0	0	0	0	0	0	0	0	0	0	0	0
Metabolism	Energy metabolism	ko00680 Methane metabolism	K00577	tetrahydromethanopterin S-methyltransferase subunit A [EC:2.1.1.86]	0	0	0	0	0	0	0	0	0	0	0	0	0	0	0	0	26028	0	0	0	0	0	0	0	0	0	0	0	0	0	0	0	0	0	0	0	0	0	0	0	0	0	0	0	0
Metabolism	Energy metabolism	ko00680 Methane metabolism	K00831	phosphoserine aminotransferase [EC:2.6.1.52]	0	0	0	0	0	0	0	0	0	0	0	26701	0	0	0	0	0	0	0	0	0	3868	0	3586	0	0	0	0	0	0	0	0	0	0	72649	0	0	0	0	0	0	0	0	0	0
Metabolism	Energy metabolism	ko00680 Methane metabolism	K01070	S-formylglutathione hydrolase [EC:3.1.2.12]	0	0	0	0	56705	0	0	0	0	3348	0	0	0	0	0	0	0	0	0	2127	0	0	0	0	0	0	0	0	0	0	0	0	0	0	0	0	0	0	0	0	0	0	0	0	0
Metabolism	Energy metabolism	ko00680 Methane metabolism	K01079	phosphoserine phosphatase [EC:3.1.3.3]	0	0	0	0	0	0	0	0	0	0	0	0	0	0	0	0	0	0	0	2784	0	0	0	0	0	0	0	0	0	0	0	0	0	0	0	0	0	0	0	0	0	5416	0	0	0
Metabolism	Energy metabolism	ko00680 Methane metabolism	K02203	phosphoserine / homoserine phosphotransferase [EC:3.1.3.3 2.7.1.39]	0	0	0	0	0	0	0	0	0	0	0	0	0	0	0	0	0	0	0	0	0	0	0	0	0	0	0	0	0	0	0	0	0	0	0	0	0	0	0	0	0	6083	0	0	0
Metabolism	Energy metabolism	ko00680 Methane metabolism	K05884	L-2-hydroxycarboxylate dehydrogenase (NAD+) [EC:1.1.1.337]	0	0	0	0	0	0	0	0	0	0	0	0	0	0	0	0	0	0	0	0	0	2643	0	0	0	0	0	0	0	0	3386	0	0	0	0	0	0	0	0	0	0	0	0	0	0
Metabolism	Energy metabolism	ko00680 Methane metabolism	K05979	2-phosphosulfolactate phosphatase [EC:3.1.3.71]	0	0	0	0	0	0	0	0	0	2738	0	0	0	0	0	0	0	0	0	0	0	4147	0	0	0	0	0	0	0	0	5642	0	0	0	0	0	0	0	0	0	0	0	0	0	0
Metabolism	Energy metabolism	ko00680 Methane metabolism	K06034	sulfopyruvate decarboxylase subunit alpha [EC:4.1.1.79]	0	0	0	0	0	0	0	0	0	0	0	0	0	0	0	0	0	0	0	0	0	0	0	0	0	0	0	0	0	0	0	0	0	0	0	0	0	0	0	0	0	0	0	0	0
Metabolism	Energy metabolism	ko00680 Methane metabolism	K08097	phosphosulfolactate synthase [EC:4.4.1.19]	0	0	0	0	0	0	0	0	0	0	0	0	0	0	0	0	0	0	0	0	0	3868	0	0	0	0	0	0	0	0	5207	0	0	0	0	0	0	0	0	0	0	0	0	0	0
Metabolism	Energy metabolism	ko00680 Methane metabolism	K08264	heterodisulfide reductase subunit D [EC:1.8.98.1]	0	0	0	0	0	0	0	0	0	0	0	0	4303	0	0	0	0	0	0	0	0	0	0	0	0	0	0	0	0	0	0	0	0	0	0	0	0	0	0	0	0	0	0	0	0
Metabolism	Energy metabolism	ko00680 Methane metabolism	K10944	methane/ammonia monooxygenase subunit A [EC:1.14.18.3 1.14.99.39]	0	0	0	0	0	0	0	0	4511	0	0	0	0	0	0	0	0	0	0	0	0	0	0	0	0	0	0	0	0	0	0	0	0	0	0	0	0	0	0	0	0	0	0	0	0
Metabolism	Energy metabolism	ko00680 Methane metabolism	K10946	methane/ammonia monooxygenase subunit C	0	0	0	0	0	0	0	0	9023	0	0	0	0	0	0	0	0	0	0	0	0	0	0	0	0	0	0	0	0	0	0	0	0	0	0	0	0	0	0	0	0	0	0	0	0
Metabolism	Energy metabolism	ko00680 Methane metabolism	K14083	trimethylamine---corrinoid protein Co-methyltransferase [EC:2.1.1.250]	0	0	0	0	0	0	0	0	0	23941	0	0	0	0	0	0	0	0	0	30378	0	0	0	0	0	0	0	0	0	0	0	0	0	0	0	0	0	0	0	0	0	0	0	0	0
Metabolism	Energy metabolism	ko00680 Methane metabolism	K18933	tyrosine decarboxylase / aspartate 1-decarboxylase [EC:4.1.1.25 4.1.1.11]	0	0	23992	0	0	0	0	0	0	0	0	0	0	0	0	0	0	0	0	0	0	0	0	0	0	0	0	0	0	0	0	0	0	0	0	0	0	0	0	0	0	0	0	0	0
Metabolism	Energy metabolism	ko00680 Methane metabolism	K22081	methylamine---glutamate N-methyltransferase subunit A [EC:2.1.1.21]	0	0	0	0	0	0	0	0	0	0	0	0	0	0	0	0	0	0	0	1947	0	0	0	0	0	0	0	0	0	0	0	0	0	0	0	0	31624	0	0	0	0	0	0	0	0
Metabolism	Energy metabolism	ko00680 Methane metabolism	K22083	methylamine---glutamate N-methyltransferase subunit C [EC:2.1.1.21]	0	0	0	0	0	0	0	0	0	29138	0	0	0	0	0	0	0	0	0	10654	0	0	0	0	21791	0	0	0	23393	0	7263	0	0	0	0	0	14164	0	0	0	0	0	0	0	0
Metabolism	Energy metabolism	ko00680 Methane metabolism	K22084	methylglutamate dehydrogenase subunit A [EC:1.5.99.5]	0	0	0	0	0	0	0	0	0	7892	0	0	0	0	0	0	0	0	0	4278	0	0	0	0	0	0	0	0	0	0	0	0	0	0	0	0	0	0	0	0	0	0	0	0	0
Metabolism	Energy metabolism	ko00680 Methane metabolism	K22085	methylglutamate dehydrogenase subunit B [EC:1.5.99.5]	0	0	0	0	0	0	0	0	0	0	0	0	0	0	0	0	0	0	0	2221	0	0	0	0	0	0	0	0	0	0	0	0	0	0	0	0	0	0	0	0	0	0	0	0	0
Metabolism	Energy metabolism	ko00680 Methane metabolism	K22086	methylglutamate dehydrogenase subunit C [EC:1.5.99.5]	0	0	0	0	0	0	0	0	0	0	0	0	0	0	0	0	0	0	0	14015	0	0	0	0	0	0	0	0	0	0	0	0	0	0	0	0	0	0	0	0	0	0	0	0	0
Metabolism	Energy metabolism	ko00680 Methane metabolism	K22305	phosphoserine phosphatase [EC:3.1.3.3]	0	0	0	0	0	0	0	0	0	0	0	0	0	0	0	0	0	0	0	2173	0	0	0	0	0	0	0	0	0	0	0	0	0	0	0	0	0	0	0	0	0	0	0	0	0
Metabolism	Energy metabolism	ko00680 Methane metabolism	K23995	lanthanide-dependent methanol dehydrogenase [EC:1.1.2.10]	0	0	0	0	0	0	0	0	0	0	0	0	0	0	0	20321	0	0	0	0	0	0	0	0	0	0	0	0	0	0	0	0	0	0	0	0	0	0	0	0	0	0	0	0	0
Metabolism	Energy metabolism	ko00720 Carbon fixation pathways in prokaryotes	K00198	anaerobic carbon-monoxide dehydrogenase catalytic subunit [EC:1.2.7.4]	0	0	0	0	0	0	0	0	0	0	0	0	0	0	0	0	0	0	2568	0	0	0	0	0	0	0	0	0	0	0	0	0	0	0	0	0	0	0	0	0	0	0	0	0	0
Metabolism	Energy metabolism	ko00720 Carbon fixation pathways in prokaryotes	K00297	methylenetetrahydrofolate reductase (NADPH) [EC:1.5.1.20]	10536	0	0	0	0	0	0	0	0	4125	0	0	5365	0	0	0	0	0	0	2408	0	0	0	3061	0	0	0	0	0	0	3622	0	0	0	0	0	6258	0	0	0	0	0	0	0	0
Metabolism	Energy metabolism	ko00720 Carbon fixation pathways in prokaryotes	K01491	methylenetetrahydrofolate dehydrogenase (NADP+) / methenyltetrahydrofolate cyclohydrolase [EC:1.5.1.5 3.5.4.9]	2643	0	0	0	31099	0	0	0	0	0	0	0	14434	0	0	0	0	0	17190	19504	0	2194	0	4485	0	27201	0	0	0	0	0	0	0	0	0	0	0	0	0	0	56320	7878	0	0	0
Metabolism	Energy metabolism	ko00720 Carbon fixation pathways in prokaryotes	K01938	formate--tetrahydrofolate ligase [EC:6.3.4.3]	9833	0	0	0	0	0	0	0	0	29833	0	0	0	0	0	0	0	0	0	3250	0	0	0	0	0	0	0	0	0	0	0	0	0	0	0	0	0	0	0	0	0	0	0	0	0
Metabolism	Energy metabolism	ko00720 Carbon fixation pathways in prokaryotes	K05299	formate dehydrogenase (NADP+) alpha subunit [EC:1.17.1.10]	10172	0	0	0	0	0	0	0	0	0	0	0	0	0	0	0	0	0	0	0	0	0	0	0	0	0	0	0	0	0	0	0	0	0	0	0	0	0	0	0	0	0	0	0	0
Metabolism	Energy metabolism	ko00720 Carbon fixation pathways in prokaryotes	K09709	3-methylfumaryl-CoA hydratase [EC:4.2.1.153]	0	0	0	0	0	0	0	0	0	0	0	0	0	0	0	0	0	0	0	2127	0	0	0	0	0	0	0	0	0	0	0	0	0	0	0	0	0	0	0	0	0	0	0	0	0
Metabolism	Energy metabolism	ko00720 Carbon fixation pathways in prokaryotes	K15023	5-methyltetrahydrofolate corrinoid/iron sulfur protein methyltransferase [EC:2.1.1.258]	0	0	0	0	0	0	0	0	0	0	0	0	0	0	0	0	0	0	0	0	0	0	0	0	0	0	0	0	0	0	0	0	0	0	15873	0	0	0	0	0	0	0	0	0	0
Metabolism	Energy metabolism	ko00720 Carbon fixation pathways in prokaryotes	K18594	3-hydroxypropionyl-CoA synthetase (ADP-forming) [EC:6.2.1.-]	0	0	0	0	0	0	0	0	7509	0	0	0	0	0	0	0	0	0	0	0	0	0	0	0	0	0	0	0	0	0	0	0	0	0	0	0	0	0	0	0	0	0	0	0	0
Metabolism	Energy metabolism	ko00720 Carbon fixation pathways in prokaryotes	K18603	acetyl-CoA/propionyl-CoA carboxylase [EC:6.4.1.2 6.4.1.3]	0	0	0	0	0	0	0	0	15203	0	0	0	0	0	0	0	0	0	0	0	0	0	0	0	0	0	0	0	0	0	0	0	0	0	0	0	0	0	0	0	0	0	0	0	0
Metabolism	Metabolism of cofactors and vitamins	ko00730 Thiamine metabolism	K00788	thiamine-phosphate pyrophosphorylase [EC:2.5.1.3]	0	0	74767	0	0	0	0	0	0	4325	0	0	6388	0	0	0	0	0	0	2349	2921	0	0	0	0	0	0	0	0	0	0	0	0	0	0	0	0	0	0	0	0	0	0	0	0
Metabolism	Metabolism of cofactors and vitamins	ko00730 Thiamine metabolism	K00946	thiamine-monophosphate kinase [EC:2.7.4.16]	10348	0	0	0	0	0	0	0	0	0	0	0	0	0	0	0	0	0	0	0	0	3792	0	0	0	0	0	0	0	0	4825	0	0	0	0	0	0	0	0	0	0	0	0	0	0
Metabolism	Metabolism of cofactors and vitamins	ko00730 Thiamine metabolism	K00949	thiamine pyrophosphokinase [EC:2.7.6.2]	0	0	0	0	0	0	0	0	0	0	0	0	0	0	0	0	0	0	0	2068	0	0	0	0	0	0	0	0	0	0	0	0	0	0	0	0	0	0	0	0	0	0	0	0	0
Metabolism	Metabolism of cofactors and vitamins	ko00730 Thiamine metabolism	K01077	alkaline phosphatase [EC:3.1.3.1]	0	0	0	0	0	0	0	0	0	0	0	0	6066	0	0	0	0	0	0	0	0	0	0	0	0	0	21246	0	0	0	6886	0	0	0	0	0	0	0	0	0	0	0	0	0	0
Metabolism	Metabolism of cofactors and vitamins	ko00730 Thiamine metabolism	K01662	1-deoxy-D-xylulose-5-phosphate synthase [EC:2.2.1.7]	0	0	0	2661	0	0	0	0	0	2986	0	0	0	0	0	0	0	73110	0	2514	3485	3064	0	2977	0	0	0	0	0	0	4980	0	0	0	0	0	0	0	0	0	0	5932	0	0	0
Metabolism	Metabolism of cofactors and vitamins	ko00730 Thiamine metabolism	K03147	phosphomethylpyrimidine synthase [EC:4.1.99.17]	0	0	77772	0	0	105102	0	35313	0	0	30631	15808	0	0	0	8912	0	0	0	0	0	0	0	0	0	10057	0	4752	0	0	0	0	0	0	0	0	17515	0	37700	0	0	0	0	22341	0
Metabolism	Metabolism of cofactors and vitamins	ko00730 Thiamine metabolism	K03149	thiazole synthase [EC:2.8.1.10]	0	0	0	0	0	0	0	0	0	0	0	0	0	0	0	0	0	0	0	0	8017	0	0	0	0	0	0	0	0	0	0	0	0	0	0	0	0	0	0	0	0	0	11092	0	0
Metabolism	Metabolism of cofactors and vitamins	ko00730 Thiamine metabolism	K03150	2-iminoacetate synthase [EC:4.1.99.19]	15493	0	0	0	0	0	0	0	0	0	0	3747	0	0	0	0	0	15298	0	0	0	0	0	0	0	0	0	0	0	0	0	0	0	0	0	0	0	0	0	0	0	0	0	0	0
Metabolism	Metabolism of cofactors and vitamins	ko00730 Thiamine metabolism	K03151	tRNA uracil 4-sulfurtransferase [EC:2.8.1.4]	0	0	0	0	0	0	0	0	0	0	0	0	0	0	0	0	0	0	0	0	0	0	0	0	0	0	0	0	0	0	0	0	0	0	0	0	0	0	0	0	0	3081	0	0	0
Metabolism	Metabolism of cofactors and vitamins	ko00730 Thiamine metabolism	K03153	glycine oxidase [EC:1.4.3.19]	0	0	0	0	0	0	0	0	0	0	0	0	0	0	0	0	0	0	0	1666	0	0	0	0	0	0	0	0	0	0	0	0	0	0	0	0	0	0	0	0	0	0	0	0	0
Metabolism	Metabolism of cofactors and vitamins	ko00730 Thiamine metabolism	K04487	cysteine desulfurase [EC:2.8.1.7]	0	0	11938	0	0	0	0	0	0	0	0	0	4041	0	0	0	0	0	0	0	3048	24820	0	7237	0	0	0	3631	0	0	0	0	0	0	0	0	0	0	0	0	0	0	0	0	0
Metabolism	Metabolism of cofactors and vitamins	ko00730 Thiamine metabolism	K06949	ribosome biogenesis GTPase / thiamine phosphate phosphatase [EC:3.6.1.- 3.1.3.100]	3032	0	0	0	0	0	0	0	0	18394	0	0	0	0	0	0	0	0	0	3013	0	9026	0	0	0	0	0	0	0	0	5642	0	0	0	0	0	0	0	0	0	0	0	0	0	0
Metabolism	Metabolism of cofactors and vitamins	ko00740 Riboflavin metabolism	K00793	riboflavin synthase [EC:2.5.1.9]	0	0	0	0	0	0	0	0	0	0	0	0	2818	0	0	0	0	0	0	0	3863	4222	0	1265	11388	0	0	0	0	0	3622	0	0	0	0	0	0	0	0	0	0	2099	0	0	0
Metabolism	Metabolism of cofactors and vitamins	ko00740 Riboflavin metabolism	K00794	6,7-dimethyl-8-ribityllumazine synthase [EC:2.5.1.78]	0	0	0	0	0	0	0	0	0	5358	0	0	2605	0	0	0	0	56133	0	2514	0	3058	0	2730	0	0	0	0	0	0	0	0	0	0	0	0	0	0	0	0	0	0	0	0	0
Metabolism	Metabolism of cofactors and vitamins	ko00740 Riboflavin metabolism	K01497	GTP cyclohydrolase II [EC:3.5.4.25]	0	0	0	0	0	0	0	0	0	0	0	0	0	0	0	0	0	0	0	1584	2024	0	0	0	0	0	0	0	0	0	0	0	0	0	0	0	0	0	0	16225	0	0	0	0	0
Metabolism	Metabolism of cofactors and vitamins	ko00740 Riboflavin metabolism	K02858	3,4-dihydroxy 2-butanone 4-phosphate synthase [EC:4.1.99.12]	0	0	0	0	0	0	0	0	0	0	0	0	0	0	0	0	0	0	0	0	0	0	0	0	0	0	0	0	0	0	0	0	0	0	0	0	0	0	0	0	15303	0	0	0	0
Metabolism	Metabolism of cofactors and vitamins	ko00740 Riboflavin metabolism	K11752	diaminohydroxyphosphoribosylaminopyrimidine deaminase / 5-amino-6-(5-phosphoribosylamino)uracil reductase [EC:3.5.4.26 1.1.1.193]	0	0	0	0	0	0	0	0	0	0	0	0	3092	0	0	0	0	41880	0	2056	2139	3545	0	0	7641	0	0	0	0	0	3904	0	0	0	0	0	0	0	0	0	0	0	0	0	0
Metabolism	Metabolism of cofactors and vitamins	ko00740 Riboflavin metabolism	K11753	riboflavin kinase / FMN adenylyltransferase [EC:2.7.1.26 2.7.7.2]	0	0	0	0	0	0	0	0	0	0	0	0	1825	0	0	0	0	0	0	2133	0	0	0	0	0	0	0	0	0	0	0	0	0	0	0	0	0	0	0	0	0	0	0	0	0
Metabolism	Metabolism of cofactors and vitamins	ko00740 Riboflavin metabolism	K14652	3,4-dihydroxy 2-butanone 4-phosphate synthase / GTP cyclohydrolase II [EC:4.1.99.12 3.5.4.25]	0	0	0	0	0	0	0	0	0	0	0	0	8883	0	0	0	0	15688	22420	0	0	4355	0	5354	9324	0	0	0	0	0	4169	0	0	0	0	0	0	0	0	0	0	0	0	0	0
Metabolism	Metabolism of cofactors and vitamins	ko00750 Vitamin B6 metabolism	K00097	4-hydroxythreonine-4-phosphate dehydrogenase [EC:1.1.1.262]	0	0	0	0	0	0	0	0	0	0	0	0	0	0	0	0	0	0	0	0	0	0	0	0	0	0	0	0	0	0	0	0	0	0	0	0	0	0	0	0	0	0	0	27990	0
Metabolism	Metabolism of cofactors and vitamins	ko00750 Vitamin B6 metabolism	K00275	pyridoxamine 5'-phosphate oxidase [EC:1.4.3.5]	0	0	6108	0	0	0	0	0	0	2565	0	6194	2620	0	0	0	0	0	0	3529	0	2239	0	0	0	0	0	0	0	0	8721	0	0	0	0	0	0	0	0	0	0	0	0	0	0
Metabolism	Metabolism of cofactors and vitamins	ko00750 Vitamin B6 metabolism	K03474	pyridoxine 5-phosphate synthase [EC:2.6.99.2]	0	0	0	0	6774	0	0	0	0	4203	0	0	3368	0	0	0	0	18277	11307	0	0	3004	0	3483	30127	0	0	0	0	0	0	0	0	0	0	0	0	0	0	0	0	5176	0	0	0
Metabolism	Metabolism of cofactors and vitamins	ko00750 Vitamin B6 metabolism	K06215	pyridoxal 5'-phosphate synthase pdxS subunit [EC:4.3.3.6]	0	0	0	0	0	0	0	0	0	0	0	0	0	0	0	0	0	0	4362	0	0	0	0	0	0	0	0	0	0	0	0	0	0	0	28713	0	0	0	0	0	0	0	0	0	0
Metabolism	Metabolism of cofactors and vitamins	ko00760 Nicotinate and nicotinamide metabolism	K00322	NAD(P) transhydrogenase [EC:1.6.1.1]	0	0	0	0	0	0	0	0	0	0	0	0	0	0	0	0	0	0	0	2127	0	0	0	0	0	0	0	0	0	0	0	0	0	0	0	0	0	0	0	0	0	0	0	0	0
Metabolism	Metabolism of cofactors and vitamins	ko00760 Nicotinate and nicotinamide metabolism	K00325	H+-translocating NAD(P) transhydrogenase subunit beta [EC:1.6.1.2 7.1.1.1]	0	0	0	0	0	0	0	0	0	0	0	0	0	0	0	0	0	0	0	2573	0	0	0	0	0	0	0	0	0	0	0	0	0	0	0	0	0	0	0	0	0	0	0	0	0
Metabolism	Metabolism of cofactors and vitamins	ko00760 Nicotinate and nicotinamide metabolism	K00763	nicotinate phosphoribosyltransferase [EC:6.3.4.21]	0	0	0	0	0	0	0	0	0	0	0	0	0	0	0	0	0	0	0	2839	0	0	0	0	0	0	0	0	0	0	0	0	0	0	0	0	0	0	0	0	0	0	0	0	0
Metabolism	Metabolism of cofactors and vitamins	ko00760 Nicotinate and nicotinamide metabolism	K00767	nicotinate-nucleotide pyrophosphorylase (carboxylating) [EC:2.4.2.19]	0	0	0	0	0	0	0	0	0	0	0	0	4722	0	0	0	0	0	0	0	2781	0	0	10546	0	0	0	0	0	0	14562	0	0	0	0	0	0	0	0	0	0	3387	0	0	0
Metabolism	Metabolism of cofactors and vitamins	ko00760 Nicotinate and nicotinamide metabolism	K00858	NAD+ kinase [EC:2.7.1.23]	0	0	0	0	0	0	0	0	0	2739	0	0	0	0	0	0	0	0	0	4184	0	3004	0	0	0	0	0	0	0	0	2659	0	0	0	0	0	0	0	0	0	0	0	0	0	0
Metabolism	Metabolism of cofactors and vitamins	ko00760 Nicotinate and nicotinamide metabolism	K00969	nicotinate-nucleotide adenylyltransferase [EC:2.7.7.18]	21550	0	0	0	0	0	0	0	0	6696	0	0	0	0	0	0	0	0	0	1869	0	3027	76765	3660	0	0	0	0	0	0	0	0	0	0	0	0	0	0	0	0	0	0	0	0	0
Metabolism	Metabolism of cofactors and vitamins	ko00760 Nicotinate and nicotinamide metabolism	K01916	NAD+ synthase [EC:6.3.1.5]	0	0	0	0	0	0	0	0	0	2327	0	0	6074	0	0	0	0	0	0	2373	0	0	0	0	0	0	0	0	0	0	0	0	0	0	0	0	0	0	0	0	0	0	0	0	0
Metabolism	Metabolism of cofactors and vitamins	ko00760 Nicotinate and nicotinamide metabolism	K01950	NAD+ synthase (glutamine-hydrolysing) [EC:6.3.5.1]	2472	0	33405	0	0	0	23798	0	0	0	0	0	0	0	0	0	0	98030	0	0	0	33867	0	0	0	0	0	14545	0	0	4711	0	0	0	0	0	0	0	0	0	0	3183	0	0	0
Metabolism	Metabolism of cofactors and vitamins	ko00760 Nicotinate and nicotinamide metabolism	K03426	NAD+ diphosphatase [EC:3.6.1.22]	0	0	0	0	0	0	0	0	0	0	0	0	0	0	0	0	0	0	0	2203	0	0	0	0	0	0	0	0	0	0	0	0	0	0	0	0	0	0	0	0	0	0	0	0	0
Metabolism	Metabolism of cofactors and vitamins	ko00760 Nicotinate and nicotinamide metabolism	K03517	quinolinate synthase [EC:2.5.1.72]	0	0	0	0	0	0	0	0	0	0	0	0	0	0	0	0	0	0	0	0	2781	0	0	3297	25543	0	0	0	0	0	0	0	0	0	46867	0	0	0	0	0	0	4197	0	0	0
Metabolism	Metabolism of cofactors and vitamins	ko00760 Nicotinate and nicotinamide metabolism	K03742	nicotinamide-nucleotide amidase [EC:3.5.1.42]	0	0	0	0	0	0	0	0	0	0	0	0	0	0	0	0	0	0	0	0	0	0	0	2835	28403	0	0	0	0	0	3622	0	0	0	0	0	0	0	0	0	0	0	0	0	0
Metabolism	Metabolism of cofactors and vitamins	ko00760 Nicotinate and nicotinamide metabolism	K03743	nicotinamide-nucleotide amidase [EC:3.5.1.42]	0	0	0	0	0	0	0	0	0	5648	0	0	0	0	0	0	0	0	0	2349	0	0	0	0	0	0	0	0	8739	0	0	0	0	0	0	0	0	0	0	0	0	0	0	0	0
Metabolism	Metabolism of cofactors and vitamins	ko00760 Nicotinate and nicotinamide metabolism	K08281	nicotinamidase/pyrazinamidase [EC:3.5.1.19 3.5.1.-]	0	0	0	0	0	0	0	0	0	0	0	0	0	0	0	0	0	0	0	2839	0	0	0	0	0	0	0	0	0	0	0	0	0	0	0	0	0	0	0	0	0	0	0	0	0
Metabolism	Metabolism of cofactors and vitamins	ko00760 Nicotinate and nicotinamide metabolism	K12410	NAD-dependent deacetylase [EC:2.3.1.286]	0	0	0	0	0	0	19425	0	0	0	0	0	4722	0	0	0	0	0	0	0	0	3892	0	0	0	0	9959	0	44824	88461	0	0	0	0	0	0	0	0	0	0	0	3526	0	0	0
Metabolism	Metabolism of cofactors and vitamins	ko00760 Nicotinate and nicotinamide metabolism	K13522	bifunctional NMN adenylyltransferase/nudix hydrolase [EC:2.7.7.1 3.6.1.-]	0	0	0	0	0	0	0	0	0	0	0	0	0	0	0	0	0	0	0	0	0	0	0	0	0	0	0	0	0	0	0	0	0	0	0	0	0	0	0	0	0	5912	0	0	0
Metabolism	Metabolism of cofactors and vitamins	ko00760 Nicotinate and nicotinamide metabolism	K15358	enamidase [EC:3.5.2.18]	0	0	0	0	0	0	0	0	0	4068	0	0	0	0	0	0	0	0	0	3529	0	0	0	0	0	0	0	0	0	0	0	0	0	0	0	0	0	0	0	0	0	0	0	0	0
Metabolism	Metabolism of cofactors and vitamins	ko00770 Pantothenate and CoA biosynthesis	K00077	2-dehydropantoate 2-reductase [EC:1.1.1.169]	12756	0	0	0	0	0	0	0	0	4746	0	0	0	0	0	0	0	0	0	3402	0	0	0	0	0	2574	0	0	0	0	0	0	0	0	0	0	0	0	0	0	0	0	0	0	0
Metabolism	Metabolism of cofactors and vitamins	ko00770 Pantothenate and CoA biosynthesis	K00606	3-methyl-2-oxobutanoate hydroxymethyltransferase [EC:2.1.2.11]	0	0	0	0	0	0	0	0	0	0	0	0	5436	0	0	0	0	0	0	0	0	4278	0	2336	0	0	0	0	0	0	7086	0	0	0	0	0	0	0	0	0	0	0	0	0	0
Metabolism	Metabolism of cofactors and vitamins	ko00770 Pantothenate and CoA biosynthesis	K00859	dephospho-CoA kinase [EC:2.7.1.24]	6492	0	48004	0	0	0	0	0	0	0	0	0	3742	0	0	0	0	0	0	0	0	4757	0	0	0	0	0	0	0	0	0	0	0	0	0	0	0	0	0	0	0	0	0	0	0
Metabolism	Metabolism of cofactors and vitamins	ko00770 Pantothenate and CoA biosynthesis	K00954	pantetheine-phosphate adenylyltransferase [EC:2.7.7.3]	0	0	0	0	0	0	0	0	0	0	0	0	0	0	0	0	0	0	0	1645	0	3302	0	7161	0	0	0	0	0	0	3910	0	0	0	0	0	0	0	0	0	0	0	0	0	0
Metabolism	Metabolism of cofactors and vitamins	ko00770 Pantothenate and CoA biosynthesis	K00997	holo-[acyl-carrier protein] synthase [EC:2.7.8.7]	0	0	0	0	0	0	0	0	0	4203	0	0	0	0	0	0	0	0	0	1869	0	0	0	0	0	0	0	0	0	0	0	0	0	0	0	0	0	0	0	0	0	0	0	0	0
Metabolism	Metabolism of cofactors and vitamins	ko00770 Pantothenate and CoA biosynthesis	K03525	type III pantothenate kinase [EC:2.7.1.33]	11182	0	0	0	0	0	0	0	0	0	0	0	5716	0	0	0	0	0	0	2466	0	7920	0	0	0	0	0	0	0	0	10898	0	0	0	0	0	0	0	0	0	0	0	0	0	0
Metabolism	Metabolism of cofactors and vitamins	ko00770 Pantothenate and CoA biosynthesis	K06133	4'-phosphopantetheinyl transferase [EC:2.7.8.-]	0	0	0	0	0	0	0	64652	0	0	0	0	49084	0	0	0	0	0	0	0	0	7112	0	4129	0	0	0	0	0	0	0	0	0	0	0	0	0	0	0	0	0	0	0	0	0
Metabolism	Metabolism of cofactors and vitamins	ko00770 Pantothenate and CoA biosynthesis	K08682	acyl carrier protein phosphodiesterase [EC:3.1.4.14]	0	0	0	0	0	0	0	0	0	0	0	0	7086	0	0	0	0	0	0	0	0	0	0	0	0	0	0	0	0	0	0	0	0	0	0	0	0	0	0	0	0	2581	0	0	0
Metabolism	Metabolism of cofactors and vitamins	ko00770 Pantothenate and CoA biosynthesis	K13038	phosphopantothenoylcysteine decarboxylase / phosphopantothenate---cysteine ligase [EC:4.1.1.36 6.3.2.5]	20078	0	0	0	0	0	0	0	0	0	0	0	0	0	0	0	0	0	0	0	15374	0	0	2258	0	0	0	0	0	0	0	0	0	0	0	0	0	0	0	0	0	0	0	0	0
Metabolism	Metabolism of cofactors and vitamins	ko00780 Biotin metabolism	K00652	8-amino-7-oxononanoate synthase [EC:2.3.1.47]	0	0	0	0	0	0	0	0	0	0	0	0	2454	0	0	0	0	0	0	0	0	0	0	0	0	0	0	0	0	0	3622	0	0	0	0	0	0	0	0	0	0	0	0	0	0
Metabolism	Metabolism of cofactors and vitamins	ko00780 Biotin metabolism	K00833	adenosylmethionine---8-amino-7-oxononanoate aminotransferase [EC:2.6.1.62]	8304	0	0	0	0	0	0	0	0	0	0	0	0	0	0	0	0	0	0	0	13098	5236	0	3236	0	0	0	0	0	0	0	0	0	0	0	0	0	0	0	0	0	7626	0	0	0
Metabolism	Metabolism of cofactors and vitamins	ko00780 Biotin metabolism	K01012	biotin synthase [EC:2.8.1.6]	0	0	0	0	0	0	0	0	0	0	0	0	2454	0	0	132078	0	0	0	0	0	2680	0	15047	0	0	0	0	0	0	3622	0	0	0	0	23034	0	0	0	0	0	20375	0	0	0
Metabolism	Metabolism of cofactors and vitamins	ko00780 Biotin metabolism	K01935	dethiobiotin synthetase [EC:6.3.3.3]	0	0	0	0	0	0	0	0	0	0	0	0	2454	0	0	0	0	0	0	0	0	5236	0	3236	0	0	0	0	0	0	0	0	0	0	0	0	0	0	0	0	0	0	0	0	0
Metabolism	Metabolism of cofactors and vitamins	ko00780 Biotin metabolism	K02169	malonyl-CoA O-methyltransferase [EC:2.1.1.197]	0	0	0	0	19889	0	0	0	0	0	0	0	0	0	0	0	0	0	0	0	1649	0	0	0	0	0	0	0	0	0	0	0	0	0	0	0	0	0	0	0	0	0	0	0	0
Metabolism	Metabolism of cofactors and vitamins	ko00780 Biotin metabolism	K02170	pimeloyl-[acyl-carrier protein] methyl ester esterase [EC:3.1.1.85]	0	0	0	0	0	0	0	0	0	0	0	0	0	0	0	0	0	0	0	0	0	0	0	0	0	0	0	0	0	0	0	0	0	0	0	0	0	0	0	0	0	0	0	7993	0
Metabolism	Metabolism of cofactors and vitamins	ko00780 Biotin metabolism	K03524	BirA family transcriptional regulator, biotin operon repressor / biotin---[acetyl-CoA-carboxylase] ligase [EC:6.3.4.15]	0	0	0	0	0	0	0	0	0	0	0	0	0	0	0	0	0	0	0	0	0	2707	0	2006	0	0	0	0	0	0	3386	0	0	0	0	0	0	0	0	0	0	0	0	0	0
Metabolism	Metabolism of cofactors and vitamins	ko00785 Lipoic acid metabolism	K03644	lipoyl synthase [EC:2.8.1.8]	18604	0	0	0	0	0	0	0	0	0	0	0	2991	0	0	0	0	0	0	13024	0	3152	0	4485	0	0	0	0	0	0	3295	0	0	0	0	0	0	0	0	0	0	0	0	0	0
Metabolism	Metabolism of cofactors and vitamins	ko00785 Lipoic acid metabolism	K03801	lipoyl(octanoyl) transferase [EC:2.3.1.181]	0	0	0	0	0	0	0	0	0	6696	0	0	2727	0	0	0	0	0	0	35583	0	2442	0	3297	10904	0	0	0	0	0	3295	0	0	0	0	0	0	0	0	0	0	0	0	0	0
Metabolism	Metabolism of cofactors and vitamins	ko00790 Folate biosynthesis	K00287	dihydrofolate reductase [EC:1.5.1.3]	0	0	0	0	0	0	0	0	0	0	0	0	10867	0	0	0	0	0	0	0	0	0	0	3088	0	0	0	0	0	0	0	0	0	0	0	0	0	0	0	0	0	0	0	0	0
Metabolism	Metabolism of cofactors and vitamins	ko00790 Folate biosynthesis	K00796	dihydropteroate synthase [EC:2.5.1.15]	0	0	0	0	0	0	0	35615	0	0	0	0	5185	0	0	0	0	0	0	1872	0	3152	0	0	0	0	0	0	0	0	3232	0	0	0	24309	0	0	0	0	0	0	0	0	0	0
Metabolism	Metabolism of cofactors and vitamins	ko00790 Folate biosynthesis	K00950	2-amino-4-hydroxy-6-hydroxymethyldihydropteridine diphosphokinase [EC:2.7.6.3]	0	0	0	0	0	0	4657	0	0	0	0	0	0	0	0	0	0	0	0	1869	0	0	0	0	9324	0	0	0	0	0	0	0	0	0	0	0	0	0	0	0	0	0	0	0	0
Metabolism	Metabolism of cofactors and vitamins	ko00790 Folate biosynthesis	K01113	alkaline phosphatase D [EC:3.1.3.1]	0	9034	0	0	0	0	0	0	0	0	0	0	2605	0	0	0	0	0	0	0	0	0	0	12568	0	0	0	0	0	0	0	0	0	0	0	0	0	0	0	0	0	0	0	0	0
Metabolism	Metabolism of cofactors and vitamins	ko00790 Folate biosynthesis	K01495	GTP cyclohydrolase IA [EC:3.5.4.16]	0	0	0	0	0	0	0	0	0	2463	0	0	0	0	0	0	0	0	0	0	0	14018	0	3584	0	0	0	10576	0	0	4565	0	0	0	0	0	0	0	0	0	0	5176	0	0	0
Metabolism	Metabolism of cofactors and vitamins	ko00790 Folate biosynthesis	K01633	7,8-dihydroneopterin aldolase/epimerase/oxygenase [EC:4.1.2.25 5.1.99.8 1.13.11.81]	0	0	0	0	0	0	0	0	0	0	0	0	0	0	0	0	0	8789	0	1872	2781	0	0	2768	26872	0	0	0	0	0	5642	0	0	0	0	0	0	0	0	0	0	0	0	0	0
Metabolism	Metabolism of cofactors and vitamins	ko00790 Folate biosynthesis	K01664	para-aminobenzoate synthetase component II [EC:2.6.1.85]	0	0	0	0	0	0	0	0	0	0	0	0	0	0	0	0	0	0	0	0	0	0	0	0	0	0	0	0	0	0	0	0	0	0	12856	0	0	0	0	0	0	0	0	0	0
Metabolism	Metabolism of cofactors and vitamins	ko00790 Folate biosynthesis	K01665	para-aminobenzoate synthetase component I [EC:2.6.1.85]	0	0	0	0	0	0	0	0	0	0	0	0	0	0	0	0	0	0	0	0	0	15767	0	3389	8625	0	0	0	0	0	3472	0	0	0	0	0	0	0	0	0	0	0	10301	0	0
Metabolism	Metabolism of cofactors and vitamins	ko00790 Folate biosynthesis	K01724	4a-hydroxytetrahydrobiopterin dehydratase [EC:4.2.1.96]	2715	0	0	0	0	0	0	0	0	0	0	0	0	0	0	0	0	0	0	1666	0	0	0	0	0	0	0	0	0	0	0	0	0	0	0	0	0	0	0	0	0	0	0	0	0
Metabolism	Metabolism of cofactors and vitamins	ko00790 Folate biosynthesis	K01737	6-pyruvoyltetrahydropterin/6-carboxytetrahydropterin synthase [EC:4.2.3.12 4.1.2.50]	0	0	0	0	0	0	13612	0	0	0	0	0	2818	0	0	5820	0	6632	0	0	3014	7704	0	0	0	0	0	0	0	0	7506	0	0	0	0	0	0	0	103528	0	0	0	0	0	0
Metabolism	Metabolism of cofactors and vitamins	ko00790 Folate biosynthesis	K03342	para-aminobenzoate synthetase / 4-amino-4-deoxychorismate lyase [EC:2.6.1.85 4.1.3.38]	0	0	0	0	0	0	0	0	0	0	0	0	0	0	0	0	0	0	0	0	0	0	0	0	0	0	0	3194	0	0	0	0	0	0	0	0	0	0	0	0	0	0	0	0	0
Metabolism	Metabolism of cofactors and vitamins	ko00790 Folate biosynthesis	K03635	molybdopterin synthase catalytic subunit [EC:2.8.1.12]	0	0	0	0	0	0	0	0	0	0	0	0	0	0	0	0	0	0	0	3049	0	0	0	3297	0	0	0	0	0	0	3622	0	0	0	0	0	0	0	0	0	0	0	0	11460	0
Metabolism	Metabolism of cofactors and vitamins	ko00790 Folate biosynthesis	K03637	cyclic pyranopterin monophosphate synthase [EC:4.6.1.17]	0	0	0	0	0	0	0	48289	0	0	0	0	3926	0	0	23473	0	0	0	0	18289	0	0	0	0	0	0	0	0	0	0	0	0	0	0	0	0	0	0	0	0	0	23130	0	0
Metabolism	Metabolism of cofactors and vitamins	ko00790 Folate biosynthesis	K03639	GTP 3',8-cyclase [EC:4.1.99.22]	0	0	0	0	0	0	0	0	0	4099	0	0	0	0	0	0	0	0	0	2573	9042	0	0	0	0	0	0	0	0	0	0	0	0	0	0	0	0	0	0	0	0	2581	0	0	0
Metabolism	Metabolism of cofactors and vitamins	ko00790 Folate biosynthesis	K03750	molybdopterin molybdotransferase [EC:2.10.1.1]	0	0	0	0	0	0	0	0	0	18051	0	16049	0	0	0	0	0	0	0	3049	0	4983	0	0	0	0	0	0	0	0	45553	0	0	0	0	0	0	0	0	0	0	0	0	0	0
Metabolism	Metabolism of cofactors and vitamins	ko00790 Folate biosynthesis	K03752	molybdenum cofactor guanylyltransferase [EC:2.7.7.77]	0	0	0	0	0	0	0	0	0	0	0	0	0	0	0	0	0	0	0	3049	0	6751	0	0	0	0	0	13859	0	0	0	0	0	0	0	0	0	0	0	0	0	0	0	0	0
Metabolism	Metabolism of cofactors and vitamins	ko00790 Folate biosynthesis	K03831	molybdopterin adenylyltransferase [EC:2.7.7.75]	15468	0	0	0	0	0	16993	0	0	0	0	0	0	0	0	0	0	0	0	0	3357	0	0	0	0	18304	0	0	0	0	7263	0	0	0	0	0	0	0	0	0	0	0	0	0	0
Metabolism	Metabolism of cofactors and vitamins	ko00790 Folate biosynthesis	K06897	7,8-dihydropterin-6-yl-methyl-4-(beta-D-ribofuranosyl)aminobenzene 5'-phosphate synthase [EC:2.5.1.105]	0	0	0	0	0	0	0	0	0	0	0	0	0	0	0	22685	0	0	0	0	0	0	0	0	0	0	0	0	0	0	0	0	0	0	0	0	0	0	0	0	0	0	0	0	0
Metabolism	Metabolism of cofactors and vitamins	ko00790 Folate biosynthesis	K06920	7-cyano-7-deazaguanine synthase [EC:6.3.4.20]	5898	0	0	0	0	0	0	0	0	0	0	8962	0	0	0	0	0	0	0	0	5419	0	0	0	0	0	0	0	0	38998	0	0	0	0	0	0	0	0	0	0	0	0	0	0	0
Metabolism	Metabolism of cofactors and vitamins	ko00790 Folate biosynthesis	K07141	molybdenum cofactor cytidylyltransferase [EC:2.7.7.76]	0	0	0	0	0	0	0	0	0	0	0	0	0	0	0	0	0	0	0	7602	0	0	0	0	0	0	0	0	0	0	4565	0	0	0	0	0	0	0	0	0	0	0	0	0	0
Metabolism	Metabolism of cofactors and vitamins	ko00790 Folate biosynthesis	K09007	GTP cyclohydrolase IB [EC:3.5.4.16]	2981	0	0	0	0	0	0	0	0	0	0	4315	0	0	0	0	0	0	0	1872	0	0	0	0	0	0	0	0	0	0	0	0	0	0	0	0	0	0	0	0	0	0	0	0	0
Metabolism	Metabolism of cofactors and vitamins	ko00790 Folate biosynthesis	K09457	7-cyano-7-deazaguanine reductase [EC:1.7.1.13]	0	0	0	0	0	0	0	0	0	0	0	0	0	0	0	0	0	0	10035	0	2581	0	0	0	0	0	0	0	0	0	0	0	0	0	24309	0	0	0	0	0	0	0	0	0	0
Metabolism	Metabolism of cofactors and vitamins	ko00790 Folate biosynthesis	K10026	7-carboxy-7-deazaguanine synthase [EC:4.3.99.3]	0	0	0	0	0	0	0	0	0	0	0	0	9582	0	0	0	0	0	10035	0	3014	2194	0	2241	38208	0	0	0	0	0	9183	0	0	0	0	0	0	0	0	0	0	0	0	0	0
Metabolism	Metabolism of cofactors and vitamins	ko00790 Folate biosynthesis	K11754	dihydrofolate synthase / folylpolyglutamate synthase [EC:6.3.2.12 6.3.2.17]	0	0	0	0	0	0	0	0	0	0	0	0	6066	0	0	0	0	10929	0	2127	0	0	0	3216	0	0	0	0	0	0	6891	0	0	0	0	0	0	0	0	0	0	0	0	0	0
Metabolism	Metabolism of cofactors and vitamins	ko00790 Folate biosynthesis	K13950	para-aminobenzoate synthetase [EC:2.6.1.85]	5625	0	0	0	0	0	0	0	0	0	0	0	0	0	0	0	0	0	0	0	0	0	0	0	0	0	0	0	0	0	0	0	0	0	0	0	0	0	0	0	0	0	0	0	0
Metabolism	Metabolism of cofactors and vitamins	ko00790 Folate biosynthesis	K21142	MoaE-MoaD fusion protein [EC:2.8.1.12]	0	0	0	0	0	0	0	0	0	0	0	0	0	0	0	0	0	0	0	0	0	0	0	0	0	0	0	13859	0	0	0	0	0	0	0	0	0	0	0	0	0	0	0	0	0
Metabolism	Xenobiotics biodegradation and metabolism	ko00791 Atrazine degradation	K23359	biuret amidohydrolase [EC:3.5.1.84]	0	0	0	0	0	0	0	0	0	0	0	0	0	0	0	0	0	0	0	0	0	0	0	0	0	0	38307	0	0	0	0	0	0	0	0	0	0	0	0	0	0	0	0	0	0
Metabolism	Metabolism of cofactors and vitamins	ko00830 Retinol metabolism	K09516	all-trans-retinol 13,14-reductase [EC:1.3.99.23]	0	0	0	0	0	0	0	0	0	0	0	0	0	0	0	0	0	0	0	0	0	0	0	4288	0	0	0	0	0	0	0	0	0	0	0	0	0	0	0	0	0	8222	0	0	0
Metabolism	Metabolism of cofactors and vitamins	ko00860 Porphyrin and chlorophyll metabolism	K00228	coproporphyrinogen III oxidase [EC:1.3.3.3]	0	0	0	0	11649	0	13701	0	0	0	0	0	4098	0	0	0	0	0	0	1181	0	3098	0	0	0	0	0	0	0	0	3622	0	0	0	0	0	0	0	0	0	0	0	0	0	0
Metabolism	Metabolism of cofactors and vitamins	ko00860 Porphyrin and chlorophyll metabolism	K00595	precorrin-6B C5,15-methyltransferase / cobalt-precorrin-6B C5,C15-methyltransferase [EC:2.1.1.132 2.1.1.289 2.1.1.196]	0	0	0	0	0	0	0	0	0	0	0	0	0	0	0	0	0	0	0	26661	0	0	0	0	0	0	0	0	0	0	0	0	0	0	0	0	0	0	0	0	0	0	0	0	0
Metabolism	Metabolism of cofactors and vitamins	ko00860 Porphyrin and chlorophyll metabolism	K00768	nicotinate-nucleotide--dimethylbenzimidazole phosphoribosyltransferase [EC:2.4.2.21]	0	0	0	0	0	0	0	0	0	0	0	0	0	0	0	0	0	0	0	2111	0	0	0	0	0	0	0	0	0	0	0	0	0	0	0	0	0	0	0	0	0	26925	0	0	0
Metabolism	Metabolism of cofactors and vitamins	ko00860 Porphyrin and chlorophyll metabolism	K00798	cob(I)alamin adenosyltransferase [EC:2.5.1.17]	0	0	0	0	32969	0	0	0	0	4203	0	3288	0	0	0	0	0	0	0	1869	0	0	0	0	12403	0	0	0	0	0	5642	0	0	0	0	0	0	0	0	0	0	0	0	0	0
Metabolism	Metabolism of cofactors and vitamins	ko00860 Porphyrin and chlorophyll metabolism	K01599	uroporphyrinogen decarboxylase [EC:4.1.1.37]	10740	0	0	0	0	0	0	0	0	4549	0	0	4098	0	0	0	0	0	10381	9106	5547	2978	0	0	0	0	0	0	0	0	3108	0	0	0	0	0	0	0	0	0	0	5932	0	0	0
Metabolism	Metabolism of cofactors and vitamins	ko00860 Porphyrin and chlorophyll metabolism	K01698	porphobilinogen synthase [EC:4.2.1.24]	0	0	0	0	0	0	0	0	0	4672	0	0	4098	0	0	0	0	0	2992	2349	4769	3545	0	2768	0	0	0	0	0	0	3100	0	0	0	0	0	0	0	0	0	0	3279	0	0	0
Metabolism	Metabolism of cofactors and vitamins	ko00860 Porphyrin and chlorophyll metabolism	K01719	uroporphyrinogen-III synthase [EC:4.2.1.75]	0	0	0	0	0	0	0	0	0	0	0	0	2591	0	0	0	0	0	0	2522	0	3064	0	16967	0	0	0	0	0	0	4072	0	0	0	0	0	0	0	0	0	0	0	0	0	0
Metabolism	Metabolism of cofactors and vitamins	ko00860 Porphyrin and chlorophyll metabolism	K01749	hydroxymethylbilane synthase [EC:2.5.1.61]	0	0	0	0	0	0	0	0	0	0	0	0	4098	0	0	0	0	0	0	0	0	5422	0	0	0	0	0	0	0	0	8195	0	0	0	0	0	0	0	0	0	0	0	0	0	0
Metabolism	Metabolism of cofactors and vitamins	ko00860 Porphyrin and chlorophyll metabolism	K01772	protoporphyrin/coproporphyrin ferrochelatase [EC:4.99.1.1 4.99.1.9]	3546	0	0	0	0	0	0	0	0	0	0	0	4098	0	0	0	0	0	0	2025	0	39832	0	2768	0	0	0	0	0	0	11016	0	0	0	0	0	0	0	0	0	0	29018	32055	0	0
Metabolism	Metabolism of cofactors and vitamins	ko00860 Porphyrin and chlorophyll metabolism	K01845	glutamate-1-semialdehyde 2,1-aminomutase [EC:5.4.3.8]	0	0	0	0	0	0	0	5987	0	0	0	0	48596	0	0	0	130366	0	2992	0	0	2415	0	3164	0	0	0	0	0	0	3622	0	0	0	0	0	8434	0	0	0	0	0	0	0	0
Metabolism	Metabolism of cofactors and vitamins	ko00860 Porphyrin and chlorophyll metabolism	K01885	glutamyl-tRNA synthetase [EC:6.1.1.17]	0	0	0	0	0	0	0	0	0	3119	0	0	0	0	0	0	0	0	15280	4782	0	3004	0	0	0	0	0	0	0	0	4980	0	0	0	0	0	0	0	0	0	0	4866	0	0	0
Metabolism	Metabolism of cofactors and vitamins	ko00860 Porphyrin and chlorophyll metabolism	K02188	cobalt-precorrin-5B (C1)-methyltransferase [EC:2.1.1.195]	0	0	0	0	0	0	0	0	0	0	0	0	0	0	0	0	0	0	0	0	0	0	0	0	0	0	0	0	0	0	0	0	0	0	0	0	0	0	0	0	0	0	0	4876	0
Metabolism	Metabolism of cofactors and vitamins	ko00860 Porphyrin and chlorophyll metabolism	K02226	alpha-ribazole phosphatase [EC:3.1.3.73]	0	0	0	0	0	0	0	0	0	4949	0	0	0	0	0	0	0	0	0	2478	0	0	0	0	0	0	0	0	0	0	0	0	0	0	0	0	0	0	0	0	0	0	0	0	0
Metabolism	Metabolism of cofactors and vitamins	ko00860 Porphyrin and chlorophyll metabolism	K02227	adenosylcobinamide-phosphate synthase [EC:6.3.1.10]	0	0	0	0	0	0	0	0	0	1613	0	0	0	0	0	0	0	0	0	1689	0	0	0	0	0	0	0	0	0	0	0	0	0	0	0	0	0	0	0	0	0	0	0	0	0
Metabolism	Metabolism of cofactors and vitamins	ko00860 Porphyrin and chlorophyll metabolism	K02228	precorrin-6A synthase [EC:2.1.1.152]	0	0	0	0	0	0	0	0	0	0	0	0	0	0	0	0	0	0	0	2221	0	0	0	0	0	0	0	0	0	0	0	0	0	0	0	0	0	0	0	0	0	0	0	0	0
Metabolism	Metabolism of cofactors and vitamins	ko00860 Porphyrin and chlorophyll metabolism	K02230	cobaltochelatase CobN [EC:6.6.1.2]	0	0	0	0	0	0	0	0	0	0	0	0	0	0	0	0	0	0	0	85397	0	0	0	0	0	0	0	0	0	0	0	0	0	0	0	0	0	0	0	0	0	0	0	0	0
Metabolism	Metabolism of cofactors and vitamins	ko00860 Porphyrin and chlorophyll metabolism	K02231	adenosylcobinamide kinase / adenosylcobinamide-phosphate guanylyltransferase [EC:2.7.1.156 2.7.7.62]	0	0	0	0	0	0	0	0	0	4949	0	0	0	0	0	0	0	0	0	2478	0	0	0	0	0	0	0	0	0	0	0	0	0	0	0	0	0	0	0	0	0	0	0	0	0
Metabolism	Metabolism of cofactors and vitamins	ko00860 Porphyrin and chlorophyll metabolism	K02232	adenosylcobyric acid synthase [EC:6.3.5.10]	0	0	0	0	0	0	0	0	0	0	0	0	0	0	0	0	0	0	0	2387	0	0	0	0	0	0	0	0	0	0	0	0	0	0	0	0	0	0	0	0	0	0	0	0	0
Metabolism	Metabolism of cofactors and vitamins	ko00860 Porphyrin and chlorophyll metabolism	K02233	adenosylcobinamide-GDP ribazoletransferase [EC:2.7.8.26]	0	0	0	0	0	0	0	0	0	0	0	0	0	0	0	0	0	0	0	2111	0	0	0	0	0	0	0	0	0	0	0	0	0	0	0	0	0	0	0	0	0	0	0	0	0
Metabolism	Metabolism of cofactors and vitamins	ko00860 Porphyrin and chlorophyll metabolism	K02302	uroporphyrin-III C-methyltransferase / precorrin-2 dehydrogenase / sirohydrochlorin ferrochelatase [EC:2.1.1.107 1.3.1.76 4.99.1.4]	0	0	0	0	0	0	0	0	0	0	0	0	0	0	0	0	0	0	0	14605	0	0	0	0	0	0	0	0	0	0	0	0	0	0	0	0	0	0	0	0	0	0	0	0	0
Metabolism	Metabolism of cofactors and vitamins	ko00860 Porphyrin and chlorophyll metabolism	K02303	uroporphyrin-III C-methyltransferase [EC:2.1.1.107]	0	0	0	0	0	0	2592	0	0	0	0	0	0	0	0	55854	0	0	0	2221	2406	0	0	1984	0	0	0	0	0	0	0	0	0	0	0	0	0	0	0	0	0	0	8482	0	0
Metabolism	Metabolism of cofactors and vitamins	ko00860 Porphyrin and chlorophyll metabolism	K02492	glutamyl-tRNA reductase [EC:1.2.1.70]	0	0	0	0	0	0	0	0	0	0	0	0	0	0	0	0	0	0	0	0	0	7141	0	2768	0	0	0	0	0	0	18925	0	0	0	0	0	0	0	0	0	0	0	0	0	0
Metabolism	Metabolism of cofactors and vitamins	ko00860 Porphyrin and chlorophyll metabolism	K02495	oxygen-independent coproporphyrinogen III oxidase [EC:1.3.98.3]	0	0	0	0	0	0	0	0	0	5099	0	0	3226	0	0	38414	0	0	0	2203	0	3064	0	10800	0	0	0	26144	0	0	7695	0	0	0	0	0	0	0	0	0	0	0	0	0	0
Metabolism	Metabolism of cofactors and vitamins	ko00860 Porphyrin and chlorophyll metabolism	K03405	magnesium chelatase subunit I [EC:6.6.1.1]	0	0	0	0	0	0	0	0	0	0	0	0	7113	0	0	0	0	0	0	0	0	4278	0	7618	0	0	0	0	0	0	3232	0	0	0	0	0	0	0	0	0	0	0	0	0	0
Metabolism	Metabolism of cofactors and vitamins	ko00860 Porphyrin and chlorophyll metabolism	K03594	bacterioferritin [EC:1.16.3.1]	0	0	0	0	0	0	0	0	0	0	0	0	0	0	0	0	0	0	0	0	0	0	0	0	0	0	0	0	0	0	5976	0	0	0	0	0	0	0	0	0	0	0	0	11706	0
Metabolism	Metabolism of cofactors and vitamins	ko00860 Porphyrin and chlorophyll metabolism	K03795	sirohydrochlorin cobaltochelatase [EC:4.99.1.3]	0	0	0	0	0	0	0	0	0	0	0	0	0	0	0	0	0	0	0	0	0	0	0	0	0	0	0	0	0	0	0	0	0	0	0	0	0	0	0	0	0	5416	0	0	0
Metabolism	Metabolism of cofactors and vitamins	ko00860 Porphyrin and chlorophyll metabolism	K04034	anaerobic magnesium-protoporphyrin IX monomethyl ester cyclase [EC:1.21.98.3]	51860	0	0	0	0	0	37509	0	0	0	0	0	0	0	0	0	0	0	0	0	0	0	0	0	3444	0	0	0	0	0	0	0	0	0	0	0	0	0	0	0	0	0	0	0	0
Metabolism	Metabolism of cofactors and vitamins	ko00860 Porphyrin and chlorophyll metabolism	K05895	precorrin-6A/cobalt-precorrin-6A reductase [EC:1.3.1.54 1.3.1.106]	0	0	0	0	0	0	0	0	0	0	0	0	0	0	0	0	0	0	0	2408	0	0	0	0	0	0	0	0	0	0	0	0	0	0	0	0	0	0	0	0	0	0	0	0	0
Metabolism	Metabolism of cofactors and vitamins	ko00860 Porphyrin and chlorophyll metabolism	K08973	protoporphyrinogen IX oxidase [EC:1.3.99.-]	0	0	0	0	0	0	0	0	0	0	0	0	0	0	0	0	0	0	0	2098	3873	0	0	0	0	0	0	0	0	0	4825	0	0	0	0	0	0	0	0	0	0	0	0	0	0
Metabolism	Metabolism of cofactors and vitamins	ko00860 Porphyrin and chlorophyll metabolism	K09882	cobaltochelatase CobS [EC:6.6.1.2]	0	0	0	0	0	0	0	0	0	0	0	0	0	0	0	0	0	0	0	9766	0	0	0	0	0	0	0	0	0	0	0	0	0	0	0	0	0	0	0	0	0	0	0	0	0
Metabolism	Metabolism of cofactors and vitamins	ko00860 Porphyrin and chlorophyll metabolism	K09883	cobaltochelatase CobT [EC:6.6.1.2]	0	0	0	0	0	0	0	0	0	18316	0	0	0	0	0	0	0	0	0	2533	0	0	0	0	0	0	0	0	0	0	0	0	0	0	0	0	0	0	0	0	0	0	0	0	0
Metabolism	Metabolism of cofactors and vitamins	ko00860 Porphyrin and chlorophyll metabolism	K19221	cob(I)alamin adenosyltransferase [EC:2.5.1.17]	0	0	0	0	0	0	0	0	0	0	0	0	0	0	0	0	0	0	0	2514	0	0	0	0	0	0	0	0	0	0	0	0	0	0	0	0	0	0	0	0	0	5385	0	0	0
Metabolism	Metabolism of cofactors and vitamins	ko00860 Porphyrin and chlorophyll metabolism	K22226	Fe-coproporphyrin III synthase	0	0	0	0	0	0	0	0	0	0	0	0	0	0	0	0	0	0	0	0	2406	0	0	0	0	0	0	0	0	0	0	0	0	0	0	0	0	0	0	0	0	0	0	0	0
Metabolism	Metabolism of cofactors and vitamins	ko00860 Porphyrin and chlorophyll metabolism	K22227	AdoMet-dependent heme synthase [EC:1.3.98.6]	0	0	0	0	0	0	0	0	0	0	0	0	0	0	0	0	0	0	0	0	0	0	0	0	0	38105	0	0	0	0	0	0	0	0	0	0	0	0	0	0	0	0	0	0	0
Metabolism	Metabolism of terpenoids and polyketides	ko00900 Terpenoid backbone biosynthesis	K00021	hydroxymethylglutaryl-CoA reductase (NADPH) [EC:1.1.1.34]	0	0	0	0	0	0	0	24772	0	0	0	0	0	0	0	0	0	0	0	0	0	0	0	0	0	0	0	0	0	0	7837	0	0	0	0	0	0	0	0	0	0	0	0	0	0
Metabolism	Metabolism of terpenoids and polyketides	ko00900 Terpenoid backbone biosynthesis	K00054	hydroxymethylglutaryl-CoA reductase [EC:1.1.1.88]	0	0	0	0	0	0	0	0	0	0	0	0	28583	0	0	0	0	0	0	0	0	0	0	3088	0	0	0	0	0	0	0	0	0	0	0	0	0	0	0	0	0	0	0	0	0
Metabolism	Metabolism of terpenoids and polyketides	ko00900 Terpenoid backbone biosynthesis	K00099	1-deoxy-D-xylulose-5-phosphate reductoisomerase [EC:1.1.1.267]	0	0	0	0	0	0	0	0	0	0	0	0	0	0	0	0	0	0	0	0	0	30948	0	0	27661	0	0	0	0	0	4825	0	0	0	0	0	0	0	0	0	0	0	0	0	0
Metabolism	Metabolism of terpenoids and polyketides	ko00900 Terpenoid backbone biosynthesis	K00795	farnesyl diphosphate synthase [EC:2.5.1.1 2.5.1.10]	0	0	0	0	0	0	0	0	0	0	0	0	0	0	0	0	0	0	0	0	2128	0	0	0	0	0	0	0	0	0	0	0	0	0	0	0	0	0	0	0	0	0	0	0	0
Metabolism	Metabolism of terpenoids and polyketides	ko00900 Terpenoid backbone biosynthesis	K00869	mevalonate kinase [EC:2.7.1.36]	0	0	0	0	0	0	0	0	0	0	0	0	4733	0	0	0	0	0	0	0	0	0	0	2977	0	0	0	0	0	0	0	0	0	0	0	0	0	0	0	0	0	0	0	0	0
Metabolism	Metabolism of terpenoids and polyketides	ko00900 Terpenoid backbone biosynthesis	K00919	4-diphosphocytidyl-2-C-methyl-D-erythritol kinase [EC:2.7.1.148]	0	0	0	0	0	0	0	0	0	0	0	0	0	0	0	0	0	0	0	3049	0	3610	0	0	0	0	0	0	0	0	0	0	0	0	0	0	0	0	0	0	0	0	0	0	0
Metabolism	Metabolism of terpenoids and polyketides	ko00900 Terpenoid backbone biosynthesis	K00991	2-C-methyl-D-erythritol 4-phosphate cytidylyltransferase [EC:2.7.7.60]	0	0	0	0	0	0	0	0	0	0	0	0	0	0	0	0	0	0	0	0	0	1506	0	0	0	0	0	0	0	0	0	0	0	0	0	0	0	0	0	0	0	0	0	0	0
Metabolism	Metabolism of terpenoids and polyketides	ko00900 Terpenoid backbone biosynthesis	K01597	diphosphomevalonate decarboxylase [EC:4.1.1.33]	0	0	0	0	0	0	0	0	0	0	0	0	4733	0	0	0	0	0	0	0	0	0	0	2977	0	0	0	0	0	0	0	0	0	0	0	0	0	0	0	0	0	0	0	0	0
Metabolism	Metabolism of terpenoids and polyketides	ko00900 Terpenoid backbone biosynthesis	K01770	2-C-methyl-D-erythritol 2,4-cyclodiphosphate synthase [EC:4.6.1.12]	0	0	0	0	0	0	0	0	0	0	0	0	0	0	0	0	0	0	0	0	0	2537	0	0	27661	0	0	0	0	0	0	0	0	0	0	0	0	0	0	0	0	0	0	0	0
Metabolism	Metabolism of terpenoids and polyketides	ko00900 Terpenoid backbone biosynthesis	K01823	isopentenyl-diphosphate Delta-isomerase [EC:5.3.3.2]	0	0	0	0	0	0	0	0	0	0	0	0	0	0	0	0	0	0	0	33016	0	0	0	3578	0	0	0	0	0	0	0	0	0	0	0	0	0	0	0	0	0	0	0	0	0
Metabolism	Metabolism of terpenoids and polyketides	ko00900 Terpenoid backbone biosynthesis	K02523	octaprenyl-diphosphate synthase [EC:2.5.1.90]	0	0	0	0	0	0	0	0	0	4160	0	0	6074	0	0	0	0	0	0	3049	2568	11743	0	2600	0	0	0	0	0	0	3910	0	0	0	0	0	0	0	0	0	0	5731	0	0	0
Metabolism	Metabolism of terpenoids and polyketides	ko00900 Terpenoid backbone biosynthesis	K03526	(E)-4-hydroxy-3-methylbut-2-enyl-diphosphate synthase [EC:1.17.7.1 1.17.7.3]	0	6677	0	0	0	0	0	0	0	9199	0	6339	0	0	0	0	0	18809	0	2826	13293	2680	0	0	0	0	0	0	0	0	0	0	0	0	0	0	0	0	0	0	0	0	0	0	0
Metabolism	Metabolism of terpenoids and polyketides	ko00900 Terpenoid backbone biosynthesis	K03527	4-hydroxy-3-methylbut-2-en-1-yl diphosphate reductase [EC:1.17.7.4]	0	0	0	0	4263	0	0	0	0	4203	0	0	0	0	0	0	0	0	0	33978	3498	0	0	0	0	0	0	0	0	0	4565	0	0	0	0	0	0	0	0	0	0	0	0	0	0
Metabolism	Metabolism of terpenoids and polyketides	ko00900 Terpenoid backbone biosynthesis	K06013	STE24 endopeptidase [EC:3.4.24.84]	0	0	0	0	0	0	18233	0	0	0	0	0	3481	0	0	0	0	0	0	0	0	0	0	0	0	0	0	0	0	0	0	0	0	0	0	0	0	0	0	0	0	0	0	0	0
Metabolism	Metabolism of terpenoids and polyketides	ko00900 Terpenoid backbone biosynthesis	K12506	2-C-methyl-D-erythritol 4-phosphate cytidylyltransferase / 2-C-methyl-D-erythritol 2,4-cyclodiphosphate synthase [EC:2.7.7.60 4.6.1.12]	0	0	0	7310	18619	0	0	0	0	0	0	0	0	0	0	0	0	0	0	2349	0	0	0	0	0	0	0	0	0	0	0	0	0	0	0	0	0	0	0	0	0	0	0	0	0
Metabolism	Metabolism of terpenoids and polyketides	ko00900 Terpenoid backbone biosynthesis	K13789	geranylgeranyl diphosphate synthase, type II [EC:2.5.1.1 2.5.1.10 2.5.1.29]	0	0	0	0	0	0	0	0	0	0	0	0	2454	0	0	0	0	0	0	2539	0	2403	0	0	13880	0	0	0	0	0	0	3791	0	0	0	0	0	0	0	0	0	0	0	0	0
Metabolism	Metabolism of terpenoids and polyketides	ko00900 Terpenoid backbone biosynthesis	K15888	tritrans,polycis-undecaprenyl-diphosphate synthase [geranylgeranyl-diphosphate specific] [EC:2.5.1.89]	0	0	0	0	0	0	0	0	14191	0	0	0	0	0	0	0	0	0	0	0	0	0	0	0	0	0	0	0	0	0	0	0	0	0	0	0	0	0	0	0	0	0	0	0	0
Metabolism	Metabolism of terpenoids and polyketides	ko00906 Carotenoid biosynthesis	K02291	15-cis-phytoene synthase [EC:2.5.1.32]	0	0	0	0	0	0	0	0	0	0	0	0	0	0	0	0	0	0	0	2408	0	0	0	0	0	0	0	0	0	0	0	0	0	0	0	0	0	0	0	0	0	0	0	0	0
Metabolism	Metabolism of terpenoids and polyketides	ko00906 Carotenoid biosynthesis	K10027	phytoene desaturase [EC:1.3.99.26 1.3.99.28 1.3.99.29 1.3.99.31]	0	0	0	0	0	0	0	0	0	0	0	0	0	0	0	0	0	0	0	0	0	3213	0	0	0	0	0	0	0	0	4980	0	0	0	0	0	20660	0	0	28489	0	0	0	0	0
Metabolism	Metabolism of terpenoids and polyketides	ko00906 Carotenoid biosynthesis	K15746	beta-carotene 3-hydroxylase [EC:1.14.15.24]	0	0	0	0	0	0	0	0	0	0	0	0	0	0	0	0	0	0	0	0	0	0	0	25492	0	0	0	0	0	0	0	0	0	0	0	0	0	0	0	0	0	0	0	0	0
Metabolism	Metabolism of terpenoids and polyketides	ko00908 Zeatin biosynthesis	K00791	tRNA dimethylallyltransferase [EC:2.5.1.75]	0	0	0	0	0	0	0	0	0	0	0	0	0	0	0	0	0	0	0	2780	0	0	0	2258	0	0	0	0	0	0	17795	0	0	0	0	0	0	0	0	0	0	0	0	0	0
Metabolism	Metabolism of terpenoids and polyketides	ko00909 Sesquiterpenoid and triterpenoid biosynthesis	K06045	squalene-hopene/tetraprenyl-beta-curcumene cyclase [EC:5.4.99.17 4.2.1.129]	0	0	0	0	0	0	31531	0	0	0	0	0	0	0	0	0	0	0	0	0	0	0	0	0	0	0	0	0	0	0	0	0	0	0	0	0	0	0	0	0	0	0	0	0	0
Metabolism	Energy metabolism	ko00910 Nitrogen metabolism	K00260	glutamate dehydrogenase [EC:1.4.1.2]	0	0	0	0	0	0	0	0	0	0	9968	0	0	0	0	0	0	0	24674	0	0	2978	57818	0	0	0	0	135930	0	0	0	0	0	0	0	0	0	0	0	0	0	0	0	0	0
Metabolism	Energy metabolism	ko00910 Nitrogen metabolism	K00261	glutamate dehydrogenase (NAD(P)+) [EC:1.4.1.3]	0	0	0	0	0	0	28374	0	0	2626	0	0	0	0	0	0	0	0	0	2056	0	0	0	0	0	0	0	0	0	0	9388	0	0	0	0	0	0	0	0	0	0	5912	0	0	0
Metabolism	Energy metabolism	ko00910 Nitrogen metabolism	K00262	glutamate dehydrogenase (NADP+) [EC:1.4.1.4]	0	53229	25924	4083	0	0	0	0	0	0	0	0	3233	0	0	0	0	95295	3249	0	0	0	0	13835	0	0	0	21930	0	0	0	0	0	0	0	0	0	0	0	0	0	0	0	0	0
Metabolism	Energy metabolism	ko00910 Nitrogen metabolism	K00265	glutamate synthase (NADPH) large chain [EC:1.4.1.13]	0	0	0	0	0	0	0	0	0	3119	0	0	0	0	0	0	0	0	5997	2514	13166	2537	0	7423	0	0	0	0	0	0	4095	0	0	0	0	0	0	0	0	0	0	0	0	0	0
Metabolism	Energy metabolism	ko00910 Nitrogen metabolism	K00266	glutamate synthase (NADPH) small chain [EC:1.4.1.13]	0	0	0	16017	0	0	0	0	0	3119	0	0	0	0	0	0	0	0	0	2514	6583	2537	0	7423	0	0	10372	0	0	0	5207	0	0	0	0	0	0	0	0	0	0	0	0	0	0
Metabolism	Energy metabolism	ko00910 Nitrogen metabolism	K00362	nitrite reductase (NADH) large subunit [EC:1.7.1.15]	0	0	0	0	0	0	0	0	0	0	0	0	0	0	0	0	0	0	0	0	0	0	0	1984	0	0	0	0	0	0	0	0	0	0	0	0	0	0	0	0	0	0	0	0	0
Metabolism	Energy metabolism	ko00910 Nitrogen metabolism	K00363	nitrite reductase (NADH) small subunit [EC:1.7.1.15]	0	0	0	0	0	0	0	0	0	0	0	0	0	0	0	0	0	0	0	0	0	0	0	1984	0	0	0	0	0	0	0	0	0	0	0	0	0	0	0	0	0	0	0	0	0
Metabolism	Energy metabolism	ko00910 Nitrogen metabolism	K00366	ferredoxin-nitrite reductase [EC:1.7.7.1]	0	0	0	0	0	0	0	0	0	0	0	0	0	0	0	0	0	0	0	0	10794	0	0	0	0	0	0	0	0	0	0	0	0	0	0	0	0	0	0	0	0	0	0	0	0
Metabolism	Energy metabolism	ko00910 Nitrogen metabolism	K00368	nitrite reductase (NO-forming) [EC:1.7.2.1]	0	0	0	0	0	0	0	0	16419	0	0	0	0	0	0	0	0	0	0	0	0	0	0	0	0	0	9528	0	0	0	0	0	0	0	0	0	0	0	0	0	0	0	0	0	0
Metabolism	Energy metabolism	ko00910 Nitrogen metabolism	K00370	nitrate reductase / nitrite oxidoreductase, alpha subunit [EC:1.7.5.1 1.7.99.-]	0	0	0	11924	0	0	0	0	0	0	0	0	0	0	0	0	0	0	0	0	0	0	0	0	0	0	0	0	0	0	0	0	0	0	0	0	0	0	0	0	0	0	0	0	0
Metabolism	Energy metabolism	ko00910 Nitrogen metabolism	K00371	nitrate reductase / nitrite oxidoreductase, beta subunit [EC:1.7.5.1 1.7.99.-]	0	0	0	6177	0	0	0	0	0	0	0	0	0	0	0	0	0	0	0	0	0	0	0	0	0	0	0	0	0	0	0	0	0	0	0	0	0	0	0	0	0	0	0	0	0
Metabolism	Energy metabolism	ko00910 Nitrogen metabolism	K00374	nitrate reductase gamma subunit [EC:1.7.5.1 1.7.99.-]	7734	0	0	0	0	0	0	0	0	0	0	0	0	0	0	0	0	0	0	0	0	0	0	0	0	0	0	0	0	0	0	0	0	0	0	0	0	0	0	0	0	0	0	0	0
Metabolism	Energy metabolism	ko00910 Nitrogen metabolism	K00376	nitrous-oxide reductase [EC:1.7.2.4]	0	0	11527	0	0	0	0	0	0	1447	0	0	0	0	0	0	0	0	0	0	6045	0	0	3164	14633	0	0	21682	14830	0	12280	0	0	0	0	0	0	0	0	0	0	0	0	0	0
Metabolism	Energy metabolism	ko00910 Nitrogen metabolism	K00926	carbamate kinase [EC:2.7.2.2]	0	0	0	0	0	0	0	0	0	0	0	0	0	0	0	0	0	0	0	0	0	0	0	0	0	0	0	0	0	0	0	0	0	0	26591	0	0	0	0	0	0	0	0	0	0
Metabolism	Energy metabolism	ko00910 Nitrogen metabolism	K01501	nitrilase [EC:3.5.5.1]	0	0	0	2773	0	0	0	0	0	0	0	0	0	0	0	0	0	0	0	0	0	0	0	0	0	0	0	0	0	0	0	0	0	0	0	0	0	0	0	0	0	0	0	0	0
Metabolism	Energy metabolism	ko00910 Nitrogen metabolism	K01673	carbonic anhydrase [EC:4.2.1.1]	7343	0	0	0	19049	0	0	0	0	12476	19171	0	0	0	25417	0	0	11940	0	7389	28576	7409	0	4855	25525	0	0	0	0	0	3622	4343	0	11870	41589	0	0	0	0	0	40109	3081	10983	0	0
Metabolism	Energy metabolism	ko00910 Nitrogen metabolism	K01674	carbonic anhydrase [EC:4.2.1.1]	0	0	0	0	0	0	0	0	0	0	0	0	0	0	0	0	0	0	0	0	0	0	0	0	0	0	0	0	0	0	0	0	0	0	0	0	0	0	0	0	0	3526	0	0	0
Metabolism	Energy metabolism	ko00910 Nitrogen metabolism	K01725	cyanate lyase [EC:4.2.1.104]	0	0	0	0	0	0	0	0	0	0	0	0	0	0	0	0	0	0	0	0	0	0	0	0	0	0	0	0	0	0	0	0	0	0	0	0	0	0	0	0	0	6083	0	0	0
Metabolism	Energy metabolism	ko00910 Nitrogen metabolism	K01948	carbamoyl-phosphate synthase (ammonia) [EC:6.3.4.16]	0	0	0	0	0	0	2685	0	0	0	0	0	0	0	0	0	0	0	0	0	0	0	0	0	0	0	0	0	0	0	0	0	0	0	0	0	0	0	0	0	0	0	0	0	0
Metabolism	Energy metabolism	ko00910 Nitrogen metabolism	K02567	nitrate reductase (cytochrome) [EC:1.9.6.1]	0	0	0	0	9523	0	0	0	0	0	0	0	0	0	0	0	0	0	0	0	0	0	0	0	0	0	0	0	0	0	0	0	0	0	0	0	0	0	0	0	0	0	0	0	0
Metabolism	Energy metabolism	ko00910 Nitrogen metabolism	K02575	MFS transporter, NNP family, nitrate/nitrite transporter	0	0	0	0	0	0	0	0	0	3546	0	0	0	0	0	0	0	0	0	3834	4397	0	0	0	14810	0	0	0	0	58477	0	0	0	0	0	0	0	0	0	0	0	0	0	0	0
Metabolism	Energy metabolism	ko00910 Nitrogen metabolism	K03385	nitrite reductase (cytochrome c-552) [EC:1.7.2.2]	0	0	0	0	0	0	0	0	0	0	0	23917	0	0	0	0	0	0	0	0	0	0	0	0	0	0	0	0	0	0	0	0	0	0	0	0	0	0	0	0	0	6906	0	0	0
Metabolism	Energy metabolism	ko00910 Nitrogen metabolism	K04561	nitric oxide reductase subunit B [EC:1.7.2.5]	0	0	0	0	0	0	0	0	0	0	0	0	0	0	0	0	0	0	0	0	17285	0	0	0	0	0	0	0	0	0	0	0	0	0	0	0	0	0	0	0	0	0	2547	0	0
Metabolism	Energy metabolism	ko00910 Nitrogen metabolism	K10535	hydroxylamine dehydrogenase [EC:1.7.2.6]	0	0	0	0	0	0	0	0	0	0	0	0	0	0	0	0	0	12734	0	0	0	0	0	0	0	0	0	8868	0	0	0	2451	0	0	0	0	0	0	0	0	0	0	0	0	0
Metabolism	Energy metabolism	ko00910 Nitrogen metabolism	K15371	glutamate dehydrogenase [EC:1.4.1.2]	0	0	0	0	0	0	17404	0	0	0	0	0	0	0	0	0	0	0	0	0	0	0	0	0	0	0	0	0	0	0	0	0	0	0	0	0	0	0	0	0	0	8222	0	0	0
Metabolism	Energy metabolism	ko00910 Nitrogen metabolism	K15578	nitrate/nitrite transport system ATP-binding protein [EC:3.6.3.-]	0	0	0	0	0	0	0	95586	0	0	0	0	0	0	0	0	0	0	0	0	0	0	0	0	0	0	0	0	0	0	0	0	0	0	0	0	0	0	0	0	0	3279	0	0	0
Metabolism	Energy metabolism	ko00910 Nitrogen metabolism	K15864	nitrite reductase (NO-forming) / hydroxylamine reductase [EC:1.7.2.1 1.7.99.1]	0	0	0	0	0	0	0	0	0	0	0	0	0	0	0	0	0	0	0	0	2406	0	0	0	0	0	0	0	0	0	0	0	0	0	0	0	0	0	0	0	0	0	0	0	0
Metabolism	Energy metabolism	ko00910 Nitrogen metabolism	K15876	cytochrome c nitrite reductase small subunit	0	0	0	0	0	0	0	0	0	0	0	0	0	0	0	0	0	0	0	0	0	0	0	0	0	0	0	0	0	0	0	0	0	0	0	0	0	0	0	0	0	13812	0	0	0
Metabolism	Energy metabolism	ko00920 Sulfur metabolism	K00299	FMN reductase [EC:1.5.1.38]	0	0	0	0	0	0	0	0	0	2761	0	0	0	0	0	0	0	0	0	0	0	0	0	0	0	0	0	0	0	0	0	0	0	0	0	0	0	0	0	0	0	0	0	0	0
Metabolism	Energy metabolism	ko00920 Sulfur metabolism	K00381	sulfite reductase (NADPH) hemoprotein beta-component [EC:1.8.1.2]	0	0	0	0	0	0	0	0	0	0	0	0	0	0	0	0	0	0	0	24958	0	0	0	0	0	0	0	0	0	0	0	0	0	0	0	0	0	0	0	0	0	3526	0	0	0
Metabolism	Energy metabolism	ko00920 Sulfur metabolism	K00387	sulfite oxidase [EC:1.8.3.1]	0	0	0	0	0	0	0	0	0	0	0	0	0	0	8999	0	0	0	0	0	0	0	0	0	0	0	0	0	3228	0	12280	0	0	0	0	0	0	0	0	0	0	0	0	0	0
Metabolism	Energy metabolism	ko00920 Sulfur metabolism	K00390	phosphoadenosine phosphosulfate reductase [EC:1.8.4.8 1.8.4.10]	0	0	0	0	0	0	0	0	0	0	0	25107	0	0	0	0	0	0	0	1559	0	0	0	0	0	0	0	0	0	0	14199	0	0	0	60247	0	0	0	0	0	12707	3387	0	0	0
Metabolism	Energy metabolism	ko00920 Sulfur metabolism	K00392	sulfite reductase (ferredoxin) [EC:1.8.7.1]	0	0	0	0	0	0	0	0	0	0	0	0	0	0	0	0	0	0	0	0	0	3302	0	0	0	0	0	0	0	0	0	0	0	0	0	0	0	0	0	0	0	0	0	0	0
Metabolism	Energy metabolism	ko00920 Sulfur metabolism	K00394	adenylylsulfate reductase, subunit A [EC:1.8.99.2]	0	0	0	0	0	40798	0	0	0	0	0	0	0	0	0	0	0	0	0	0	0	0	0	0	0	0	0	0	0	0	0	0	0	0	0	0	0	0	0	0	0	0	0	0	0
Metabolism	Energy metabolism	ko00920 Sulfur metabolism	K00640	serine O-acetyltransferase [EC:2.3.1.30]	0	0	0	0	0	0	0	0	0	6305	0	0	0	0	0	0	0	0	0	7128	9984	1273	0	0	0	0	0	0	0	0	0	0	0	0	0	0	0	0	0	0	40109	10303	0	48087	0
Metabolism	Energy metabolism	ko00920 Sulfur metabolism	K00641	homoserine O-acetyltransferase/O-succinyltransferase [EC:2.3.1.31 2.3.1.46]	0	0	0	0	0	0	37387	0	0	0	0	0	0	0	0	0	0	0	2169	0	3455	2907	0	0	0	0	0	0	0	0	6011	0	0	0	0	0	0	0	0	0	0	0	0	0	0
Metabolism	Energy metabolism	ko00920 Sulfur metabolism	K00651	homoserine O-succinyltransferase/O-acetyltransferase [EC:2.3.1.46 2.3.1.31]	0	0	0	0	0	0	0	0	0	2930	0	0	0	0	0	0	0	0	0	3256	0	0	0	7130	0	0	0	0	0	0	0	0	0	0	0	0	0	0	0	0	0	0	0	0	0
Metabolism	Energy metabolism	ko00920 Sulfur metabolism	K00860	adenylylsulfate kinase [EC:2.7.1.25]	5051	0	0	0	0	0	0	0	0	0	0	0	0	0	0	0	0	0	5375	0	0	5838	0	0	0	0	0	0	0	0	3904	0	0	0	0	0	0	0	0	0	0	1884	0	0	0
Metabolism	Energy metabolism	ko00920 Sulfur metabolism	K00955	bifunctional enzyme CysN/CysC [EC:2.7.7.4 2.7.1.25]	0	543	0	0	0	2412	0	0	0	0	0	0	0	0	0	0	0	0	0	0	0	0	0	0	0	0	0	0	0	0	0	0	0	0	0	0	0	0	0	80946	0	0	0	0	0
Metabolism	Energy metabolism	ko00920 Sulfur metabolism	K00956	sulfate adenylyltransferase subunit 1 [EC:2.7.7.4]	0	0	0	0	0	0	0	0	0	0	0	0	0	0	0	0	0	0	0	0	0	0	0	30615	0	0	0	0	0	0	0	0	0	0	0	0	0	0	0	0	0	0	0	0	0
Metabolism	Energy metabolism	ko00920 Sulfur metabolism	K00957	sulfate adenylyltransferase subunit 2 [EC:2.7.7.4]	0	0	0	0	0	0	0	0	0	0	0	0	0	0	0	0	0	0	0	0	0	2964	0	0	0	7327	0	0	0	0	0	0	0	0	0	0	0	0	0	80946	0	0	0	0	0
Metabolism	Energy metabolism	ko00920 Sulfur metabolism	K00958	sulfate adenylyltransferase [EC:2.7.7.4]	0	0	0	19563	0	0	0	0	0	7548	0	0	0	0	0	0	0	0	0	2133	0	0	0	0	0	0	0	0	0	0	0	0	0	0	0	0	0	0	0	0	0	1884	0	0	0
Metabolism	Energy metabolism	ko00920 Sulfur metabolism	K01011	thiosulfate/3-mercaptopyruvate sulfurtransferase [EC:2.8.1.1 2.8.1.2]	0	0	0	0	0	0	6929	0	0	3935	0	0	0	0	0	0	0	0	0	1666	0	0	0	0	0	0	0	0	0	0	0	0	0	0	0	0	0	0	0	0	0	4197	0	0	0
Metabolism	Energy metabolism	ko00920 Sulfur metabolism	K01082	3'(2'), 5'-bisphosphate nucleotidase [EC:3.1.3.7]	0	0	0	0	0	0	0	0	0	3119	0	9350	0	0	0	0	0	0	0	2025	0	5838	0	0	11923	32634	0	0	0	0	3904	0	0	0	0	0	0	0	0	0	0	3081	0	0	0
Metabolism	Energy metabolism	ko00920 Sulfur metabolism	K01738	cysteine synthase [EC:2.5.1.47]	0	0	0	0	33407	0	0	0	0	18861	0	5278	0	0	0	0	0	0	0	5850	0	0	0	20648	0	0	0	0	0	0	0	0	0	0	0	0	64874	0	0	0	0	57248	0	0	0
Metabolism	Energy metabolism	ko00920 Sulfur metabolism	K01739	cystathionine gamma-synthase [EC:2.5.1.48]	0	0	0	0	8931	0	133826	0	0	0	0	0	0	0	0	0	7802	0	0	0	0	0	0	0	0	0	0	0	0	0	0	0	0	0	0	0	0	0	0	0	0	0	0	0	0
Metabolism	Energy metabolism	ko00920 Sulfur metabolism	K02048	sulfate/thiosulfate transport system substrate-binding protein	0	0	0	0	0	0	0	0	0	0	0	0	0	0	0	0	0	0	0	0	0	0	0	0	0	0	0	0	0	0	0	0	0	0	0	0	0	6159	0	0	0	0	0	0	0
Metabolism	Energy metabolism	ko00920 Sulfur metabolism	K02439	thiosulfate sulfurtransferase [EC:2.8.1.1]	0	0	0	0	0	0	0	0	0	0	0	0	0	0	0	0	0	0	0	0	0	0	0	0	0	0	0	0	0	0	0	0	0	0	0	0	0	0	0	0	0	5176	0	0	0
Metabolism	Energy metabolism	ko00920 Sulfur metabolism	K03119	taurine dioxygenase [EC:1.14.11.17]	0	0	0	0	0	0	13612	0	0	0	0	0	0	0	0	0	0	0	0	0	0	0	0	0	0	0	0	0	0	0	0	0	0	0	0	0	0	0	0	0	80570	0	0	0	0
Metabolism	Energy metabolism	ko00920 Sulfur metabolism	K06881	bifunctional oligoribonuclease and PAP phosphatase NrnA [EC:3.1.3.7 3.1.13.3]	0	0	0	0	0	0	0	0	0	0	0	0	0	0	0	0	0	0	0	0	0	2978	0	0	0	0	0	0	0	0	4980	0	0	0	0	0	0	0	0	0	0	0	0	0	0
Metabolism	Energy metabolism	ko00920 Sulfur metabolism	K08358	tetrathionate reductase subunit B	0	0	0	0	0	0	0	0	0	0	0	0	0	0	0	0	0	0	0	0	12901	0	0	0	0	0	0	0	0	0	0	0	0	0	0	0	0	0	0	0	0	0	0	0	0
Metabolism	Energy metabolism	ko00920 Sulfur metabolism	K10764	O-succinylhomoserine sulfhydrylase [EC:2.5.1.-]	0	0	0	0	0	0	0	0	0	2463	0	0	0	0	0	0	0	0	0	4380	0	5555	0	2855	0	0	0	0	0	0	0	0	0	0	37627	0	0	0	0	0	0	0	0	0	0
Metabolism	Energy metabolism	ko00920 Sulfur metabolism	K17069	O-acetylhomoserine/O-acetylserine sulfhydrylase [EC:2.5.1.49 2.5.1.47]	0	0	0	0	0	0	7965	0	0	0	0	0	0	0	0	0	0	0	0	0	0	2907	0	0	0	0	0	0	0	0	0	0	0	0	15529	0	0	0	0	0	0	0	0	0	0
Metabolism	Energy metabolism	ko00920 Sulfur metabolism	K17217	cystathionine gamma-lyase / homocysteine desulfhydrase [EC:4.4.1.1 4.4.1.2]	0	0	0	0	0	0	0	0	0	0	0	0	5365	0	0	0	0	0	0	0	0	3183	0	0	0	0	0	0	0	0	0	0	0	0	0	0	0	0	0	0	0	0	0	0	0
Metabolism	Energy metabolism	ko00920 Sulfur metabolism	K17218	sulfide:quinone oxidoreductase [EC:1.8.5.4]	0	0	0	0	0	0	0	4169	0	0	0	0	3481	0	0	0	0	11818	0	0	12827	0	0	3217	0	0	0	0	0	0	0	0	0	0	0	0	0	17717	0	0	0	0	0	0	0
Metabolism	Energy metabolism	ko00920 Sulfur metabolism	K17222	L-cysteine S-thiosulfotransferase [EC:2.8.5.2]	0	0	0	0	0	0	0	0	0	3417	0	0	0	0	0	0	0	0	0	1797	0	0	0	0	0	0	0	0	0	0	0	0	0	0	0	0	0	0	0	0	0	0	0	0	0
Metabolism	Energy metabolism	ko00920 Sulfur metabolism	K17223	L-cysteine S-thiosulfotransferase [EC:2.8.5.2]	0	0	0	0	0	0	0	0	0	3417	0	0	0	0	0	0	0	0	0	1797	0	0	0	0	0	0	0	0	0	0	0	0	0	0	0	0	0	0	0	0	0	0	0	0	0
Metabolism	Energy metabolism	ko00920 Sulfur metabolism	K17224	S-sulfosulfanyl-L-cysteine sulfohydrolase [EC:3.1.6.20]	0	0	0	0	0	0	0	0	0	3417	0	0	0	0	0	13329	0	0	0	0	0	0	0	0	0	0	0	0	0	0	0	0	0	0	0	0	0	0	0	0	0	0	0	0	0
Metabolism	Energy metabolism	ko00920 Sulfur metabolism	K17225	sulfane dehydrogenase subunit SoxC	0	0	0	0	0	0	0	0	0	0	0	0	0	0	0	0	0	0	0	1797	0	0	0	0	0	0	0	0	0	0	0	0	0	0	0	0	0	0	0	0	0	0	0	0	0
Metabolism	Energy metabolism	ko00920 Sulfur metabolism	K17226	sulfur-oxidizing protein SoxY	0	0	0	0	0	0	0	0	0	3417	0	0	0	0	0	0	0	0	0	0	0	0	0	0	0	0	0	0	0	0	0	0	0	0	0	0	0	0	0	0	0	0	0	0	0
Metabolism	Energy metabolism	ko00920 Sulfur metabolism	K17227	sulfur-oxidizing protein SoxZ	0	0	0	0	0	0	0	0	0	0	0	0	0	0	0	0	0	0	0	1797	0	0	0	0	0	0	0	0	0	0	0	0	0	0	0	0	0	0	0	0	0	0	0	0	0
Metabolism	Energy metabolism	ko00920 Sulfur metabolism	K17228	dimethylsulfone monooxygenase [EC:1.14.14.35]	0	0	0	0	0	0	0	0	0	0	0	0	0	0	0	0	0	0	0	0	0	0	0	0	0	0	0	0	0	0	0	0	0	0	0	0	0	0	0	0	0	0	0	13375	0
Metabolism	Energy metabolism	ko00920 Sulfur metabolism	K17285	methanethiol oxidase [EC:1.8.3.4]	0	0	0	0	0	0	0	0	0	0	0	0	0	0	0	0	0	0	0	3410	0	0	0	0	0	0	0	0	0	0	0	0	0	0	0	0	0	0	0	0	0	0	0	0	0
Metabolism	Energy metabolism	ko00920 Sulfur metabolism	K17996	sulfhydrogenase subunit beta (sulfur reductase) [EC:1.12.98.4]	0	0	0	3916	0	0	0	0	0	0	0	0	0	0	0	0	0	0	0	0	0	0	0	0	0	0	0	0	0	0	0	0	0	0	0	0	0	0	0	0	0	0	0	0	0
Metabolism	Energy metabolism	ko00920 Sulfur metabolism	K20035	3-(methylthio)propanoyl-CoA dehydrogenase [EC:1.3.8.-]	0	0	0	0	0	0	0	0	0	0	0	0	0	0	0	0	0	0	0	0	0	0	0	0	0	0	0	0	0	0	0	0	0	0	0	0	0	0	0	0	0	6077	0	0	0
Metabolism	Energy metabolism	ko00920 Sulfur metabolism	K21307	sulfite dehydrogenase (quinone) subunit SoeA [EC:1.8.5.6]	0	0	0	0	0	0	0	0	0	0	0	0	0	0	0	0	0	0	0	1605	0	0	0	0	0	0	0	0	0	0	0	0	0	0	0	0	0	0	0	0	0	0	0	0	0
Metabolism	Energy metabolism	ko00920 Sulfur metabolism	K21308	sulfite dehydrogenase (quinone) subunit SoeB	0	0	0	0	0	0	0	0	0	5406	0	0	0	0	0	0	0	0	0	1605	0	0	0	0	0	0	0	0	0	0	0	0	0	0	0	0	0	0	0	0	0	0	0	0	0
Metabolism	Energy metabolism	ko00920 Sulfur metabolism	K21309	sulfite dehydrogenase (quinone) subunit SoeC	0	0	0	0	0	0	0	0	0	0	0	0	0	0	0	0	0	0	0	1605	0	0	0	0	0	0	0	0	0	0	0	0	0	0	0	0	0	0	0	0	0	0	0	0	0
Metabolism	Energy metabolism	ko00920 Sulfur metabolism	K21310	methanethiol S-methyltransferase [EC:2.1.1.334]	0	39859	0	0	0	0	0	0	0	0	0	0	0	0	0	0	0	0	0	0	0	0	0	0	13611	0	0	0	0	0	0	0	0	0	0	0	0	0	0	0	0	0	3411	0	0
Metabolism	Energy metabolism	ko00920 Sulfur metabolism	K22622	S-disulfanyl-L-cysteine oxidoreductase SoxD [EC:1.8.2.6]	0	0	0	0	0	0	0	0	0	0	0	0	0	0	0	0	0	0	0	1797	0	0	0	0	0	0	0	0	0	0	0	0	0	0	0	0	0	0	0	0	0	0	0	0	0
Metabolism	Xenobiotics biodegradation and metabolism	ko00930 Caprolactam degradation	K18199	cyclohexyl-isocyanide hydratase [EC:4.2.1.103]	0	0	0	0	0	0	0	0	0	0	0	0	4929	0	0	0	0	0	0	0	0	0	0	0	0	0	0	0	0	0	0	0	0	0	0	0	45791	0	0	0	13622	0	0	0	0
Metabolism	Biosynthesis of other secondary metabolites	ko00940 Phenylpropanoid biosynthesis	K00588	caffeoyl-CoA O-methyltransferase [EC:2.1.1.104]	0	0	0	0	0	0	0	0	0	0	0	0	2991	0	0	0	0	0	0	0	0	2990	0	2600	0	0	0	0	10258	0	0	0	0	0	0	0	0	0	0	0	0	0	0	0	0
Metabolism	Biosynthesis of other secondary metabolites	ko00960 Tropane, piperidine and pyridine alkaloid biosynthesis	K00808	homospermidine synthase [EC:2.5.1.44]	0	0	0	0	0	0	0	0	0	0	0	0	0	0	0	0	0	0	0	0	0	0	0	0	0	0	0	0	0	0	0	0	0	0	0	0	0	0	0	0	0	0	0	0	0
Metabolism	Biosynthesis of other secondary metabolites	ko00960 Tropane, piperidine and pyridine alkaloid biosynthesis	K19064	lysine 6-dehydrogenase [EC:1.4.1.18]	0	0	0	0	0	0	0	0	0	0	0	0	0	0	0	0	0	0	0	0	0	18052	0	26048	0	0	0	0	0	0	0	0	0	0	0	0	0	0	0	0	0	0	0	0	0
Metabolism	Biosynthesis of other secondary metabolites	ko00965 Betalain biosynthesis	K15777	4,5-DOPA dioxygenase extradiol [EC:1.13.11.-]	0	0	0	22295	0	0	0	0	0	0	0	0	0	0	0	0	0	0	0	0	0	0	0	0	0	0	0	0	0	0	6891	0	0	0	0	0	0	0	0	0	0	0	0	0	0
Genetic Information Processing	Translation	ko00970 Aminoacyl-tRNA biosynthesis	K01866	tyrosyl-tRNA synthetase [EC:6.1.1.1]	0	0	0	0	0	0	0	0	0	8183	0	0	2591	0	0	0	0	0	0	2511	0	0	0	2977	0	0	0	0	0	10289	0	0	0	0	0	0	0	0	0	0	0	5998	0	0	0
Genetic Information Processing	Translation	ko00970 Aminoacyl-tRNA biosynthesis	K01867	tryptophanyl-tRNA synthetase [EC:6.1.1.2]	0	0	0	0	0	0	0	0	0	3348	0	0	4098	0	0	8866	0	12253	0	1181	1372	4459	0	2768	41642	0	0	0	0	0	3622	0	0	0	0	0	0	0	0	0	0	54112	0	0	0
Genetic Information Processing	Translation	ko00970 Aminoacyl-tRNA biosynthesis	K01868	threonyl-tRNA synthetase [EC:6.1.1.3]	0	0	0	0	0	0	0	16318	0	4359	0	15207	1456	0	0	0	0	0	0	2920	4853	15736	0	3913	0	0	0	0	0	0	0	0	0	0	0	0	0	0	0	0	0	0	0	0	0
Genetic Information Processing	Translation	ko00970 Aminoacyl-tRNA biosynthesis	K01869	leucyl-tRNA synthetase [EC:6.1.1.4]	15172	0	0	0	0	0	0	0	0	7548	0	8066	2591	0	0	0	0	0	0	1584	0	0	0	0	0	0	0	0	0	0	0	0	0	0	0	0	0	0	0	0	0	9861	0	0	0
Genetic Information Processing	Translation	ko00970 Aminoacyl-tRNA biosynthesis	K01870	isoleucyl-tRNA synthetase [EC:6.1.1.5]	0	0	0	0	19151	0	0	0	0	3119	0	0	4098	0	0	0	66154	39833	0	31863	3592	2195	0	3153	0	0	0	0	11979	0	9108	0	0	0	0	0	0	0	0	0	0	0	0	0	0
Genetic Information Processing	Translation	ko00970 Aminoacyl-tRNA biosynthesis	K01872	alanyl-tRNA synthetase [EC:6.1.1.7]	0	0	0	0	0	0	0	0	0	4171	0	0	18892	0	0	0	0	31374	9648	2349	11214	91459	0	4667	0	0	0	0	0	0	3622	0	0	0	0	0	0	0	0	0	0	0	0	0	0
Genetic Information Processing	Translation	ko00970 Aminoacyl-tRNA biosynthesis	K01873	valyl-tRNA synthetase [EC:6.1.1.9]	22540	0	0	30731	0	0	0	0	0	2738	0	0	2991	0	0	0	0	0	0	27369	0	66054	0	3584	0	0	0	0	16455	0	3910	0	0	0	0	0	0	0	0	0	0	5291	0	0	0
Genetic Information Processing	Translation	ko00970 Aminoacyl-tRNA biosynthesis	K01875	seryl-tRNA synthetase [EC:6.1.1.11]	0	0	0	0	0	0	0	0	0	3011	0	0	1825	0	0	0	0	0	0	2456	5691	3064	0	3607	0	0	0	0	0	0	4980	0	0	0	0	0	0	0	0	0	0	0	0	0	0
Genetic Information Processing	Translation	ko00970 Aminoacyl-tRNA biosynthesis	K01876	aspartyl-tRNA synthetase [EC:6.1.1.12]	0	0	0	0	0	0	0	0	0	2191	0	0	19266	0	0	0	0	0	0	3087	4956	3814	0	7897	2778	0	0	0	0	0	5207	0	0	0	0	0	0	0	0	0	0	0	0	0	0
Genetic Information Processing	Translation	ko00970 Aminoacyl-tRNA biosynthesis	K01878	glycyl-tRNA synthetase alpha chain [EC:6.1.1.14]	0	0	0	0	0	0	0	0	0	2463	0	0	0	0	0	0	0	0	0	1872	12285	0	0	0	0	0	0	0	0	0	0	0	0	0	0	0	0	0	0	0	0	0	0	0	0
Genetic Information Processing	Translation	ko00970 Aminoacyl-tRNA biosynthesis	K01880	glycyl-tRNA synthetase [EC:6.1.1.14]	0	0	0	0	0	0	0	21191	4011	0	0	0	4578	0	0	0	0	0	0	0	0	2195	0	4771	0	0	0	0	0	0	9108	0	0	0	4668	0	0	0	0	0	0	0	0	0	0
Genetic Information Processing	Translation	ko00970 Aminoacyl-tRNA biosynthesis	K01881	prolyl-tRNA synthetase [EC:6.1.1.15]	0	0	0	0	0	0	0	0	0	32142	0	0	18375	0	0	0	24490	0	0	2157	0	3058	0	2835	1464	0	0	0	3159	0	3232	0	0	0	0	0	0	0	0	0	0	3279	0	0	0
Genetic Information Processing	Translation	ko00970 Aminoacyl-tRNA biosynthesis	K01883	cysteinyl-tRNA synthetase [EC:6.1.1.16]	0	0	0	0	0	0	0	0	0	0	0	0	1916	0	0	0	17511	0	13711	0	9697	2627	0	3584	0	0	0	0	0	0	2669	0	0	0	0	0	0	0	0	0	0	0	0	0	0
Genetic Information Processing	Translation	ko00970 Aminoacyl-tRNA biosynthesis	K01886	glutaminyl-tRNA synthetase [EC:6.1.1.18]	2715	0	0	0	0	0	26120	0	0	0	0	17374	4969	0	0	0	0	0	0	0	0	0	41769	2768	0	0	0	10841	0	0	0	0	0	4095	0	0	0	0	0	0	51764	0	19130	0	0
Genetic Information Processing	Translation	ko00970 Aminoacyl-tRNA biosynthesis	K01887	arginyl-tRNA synthetase [EC:6.1.1.19]	0	0	0	0	0	0	0	0	0	5997	0	0	4410	0	0	0	14449	8789	15280	2511	0	1821	0	4485	1389	0	0	0	0	0	0	0	0	0	31269	0	0	0	0	0	0	3081	0	0	0
Genetic Information Processing	Translation	ko00970 Aminoacyl-tRNA biosynthesis	K01889	phenylalanyl-tRNA synthetase alpha chain [EC:6.1.1.20]	0	0	0	0	0	0	0	0	0	2578	0	0	3233	0	0	0	0	0	0	5244	3281	2195	0	3660	0	0	0	0	0	0	3904	0	0	0	0	0	0	0	0	0	0	0	0	0	0
Genetic Information Processing	Translation	ko00970 Aminoacyl-tRNA biosynthesis	K01890	phenylalanyl-tRNA synthetase beta chain [EC:6.1.1.20]	0	0	0	0	0	0	8144	0	0	2578	0	0	6544	0	0	0	0	0	0	2832	3281	3653	0	3645	0	0	0	0	0	0	0	0	0	0	0	0	0	0	0	0	0	0	15862	0	0
Genetic Information Processing	Translation	ko00970 Aminoacyl-tRNA biosynthesis	K01892	histidyl-tRNA synthetase [EC:6.1.1.21]	5133	0	0	0	0	0	0	0	0	7779	0	0	0	0	0	0	0	0	0	3834	7044	0	0	4597	0	0	0	0	0	0	0	0	0	0	0	0	0	0	0	0	0	0	0	0	0
Genetic Information Processing	Translation	ko00970 Aminoacyl-tRNA biosynthesis	K01893	asparaginyl-tRNA synthetase [EC:6.1.1.22]	31569	0	0	0	0	0	0	0	0	0	0	7004	2454	0	0	0	0	0	0	0	0	2486	0	4241	14559	0	0	0	0	0	28346	0	0	0	0	0	0	0	0	0	0	0	0	0	0
Genetic Information Processing	Translation	ko00970 Aminoacyl-tRNA biosynthesis	K02433	aspartyl-tRNA(Asn)/glutamyl-tRNA(Gln) amidotransferase subunit A [EC:6.3.5.6 6.3.5.7]	0	0	0	0	0	0	0	0	0	3518	0	33181	0	0	0	0	0	0	0	1584	0	3152	0	14617	0	0	0	0	0	0	3232	0	0	0	0	0	0	0	0	0	0	0	0	0	0
Genetic Information Processing	Translation	ko00970 Aminoacyl-tRNA biosynthesis	K02434	aspartyl-tRNA(Asn)/glutamyl-tRNA(Gln) amidotransferase subunit B [EC:6.3.5.6 6.3.5.7]	11925	0	0	0	0	0	0	0	0	0	0	9694	0	0	0	0	0	0	0	8326	0	4355	0	0	0	0	0	0	0	0	3622	0	0	0	0	0	0	0	0	0	0	0	0	0	0
Genetic Information Processing	Translation	ko00970 Aminoacyl-tRNA biosynthesis	K02435	aspartyl-tRNA(Asn)/glutamyl-tRNA(Gln) amidotransferase subunit C [EC:6.3.5.6 6.3.5.7]	0	0	0	0	0	0	0	0	0	0	0	0	0	0	0	0	0	73379	0	0	5393	3679	0	0	0	0	0	0	0	0	5642	0	0	0	0	0	0	0	0	0	0	0	0	0	0
Genetic Information Processing	Translation	ko00970 Aminoacyl-tRNA biosynthesis	K04566	lysyl-tRNA synthetase, class I [EC:6.1.1.6]	0	0	0	0	0	0	0	0	0	0	0	0	0	0	0	0	0	0	0	8560	0	0	0	0	0	0	0	0	0	0	0	0	0	0	0	0	0	0	0	0	0	0	0	0	0
Genetic Information Processing	Translation	ko00970 Aminoacyl-tRNA biosynthesis	K04567	lysyl-tRNA synthetase, class II [EC:6.1.1.6]	0	0	0	0	0	0	0	0	0	0	0	0	2811	0	0	0	0	0	6297	0	0	2643	0	3297	0	0	0	0	0	0	0	0	0	0	0	0	0	0	0	0	0	0	0	0	0
Genetic Information Processing	Translation	ko00970 Aminoacyl-tRNA biosynthesis	K09759	nondiscriminating aspartyl-tRNA synthetase [EC:6.1.1.23]	0	0	0	0	0	0	0	0	24791	0	0	0	0	0	0	0	0	0	0	0	0	0	0	0	0	0	0	0	0	0	0	0	0	0	0	0	0	0	0	0	0	0	0	0	0
Metabolism	Xenobiotics biodegradation and metabolism	ko00982 Drug metabolism - cytochrome P450	K00485	dimethylaniline monooxygenase (N-oxide forming) [EC:1.14.13.8]	0	0	0	0	0	0	0	0	0	2441	0	0	0	0	0	0	0	0	0	0	0	0	0	0	0	0	0	0	0	0	0	0	0	0	0	0	0	0	0	0	0	0	0	0	0
Metabolism	Xenobiotics biodegradation and metabolism	ko00983 Drug metabolism - other enzymes	K00569	thiopurine S-methyltransferase [EC:2.1.1.67]	0	0	0	0	0	0	0	0	0	0	0	0	0	0	0	0	0	0	0	0	0	0	0	0	0	0	0	0	0	0	0	0	0	0	10416	0	0	0	0	0	0	0	0	0	0
Metabolism	Xenobiotics biodegradation and metabolism	ko00984 Steroid degradation	K03333	cholesterol oxidase [EC:1.1.3.6]	0	0	0	0	0	0	0	0	0	0	0	0	0	0	0	0	0	0	12516	0	0	0	0	0	0	0	0	0	0	0	0	0	0	0	0	0	0	0	0	0	0	0	0	0	17366
Metabolism	Xenobiotics biodegradation and metabolism	ko00984 Steroid degradation	K15982	3-ketosteroid 9alpha-monooxygenase subunit A [EC:1.14.15.30]	0	0	0	0	0	0	0	0	0	0	0	0	0	0	0	0	0	0	0	0	0	0	0	0	0	0	0	0	0	0	0	0	0	0	0	0	0	0	0	0	0	3526	0	0	0
Brite Hierarchies	Protein families: metabolism	ko01001 Protein kinases	K00903	protein-tyrosine kinase [EC:2.7.10.2]	0	0	0	0	0	0	0	0	0	0	0	0	0	0	0	0	0	0	0	0	0	0	0	0	0	0	0	0	0	0	0	0	0	0	0	0	0	0	0	0	0	22078	0	0	0
Brite Hierarchies	Protein families: metabolism	ko01001 Protein kinases	K02478	two-component system, LytTR family, sensor kinase [EC:2.7.13.3]	0	0	0	0	0	0	0	0	0	0	0	0	6409	0	0	0	0	0	0	0	0	3027	0	0	0	0	0	0	0	0	0	0	0	0	0	0	0	0	0	0	0	0	0	0	0
Brite Hierarchies	Protein families: metabolism	ko01001 Protein kinases	K02480	two-component system, NarL family, sensor kinase [EC:2.7.13.3]	0	0	0	0	0	0	0	0	0	0	0	0	0	0	0	0	0	0	0	2826	0	0	0	0	0	0	0	0	0	0	0	0	0	0	0	0	0	0	0	0	0	3526	0	0	0
Brite Hierarchies	Protein families: metabolism	ko01001 Protein kinases	K02482	two-component system, NtrC family, sensor kinase [EC:2.7.13.3]	0	0	0	0	0	0	0	0	0	0	0	0	0	0	0	0	0	0	0	2221	0	11978	0	0	0	0	0	0	0	0	0	0	0	0	0	0	0	0	0	0	0	0	0	0	0
Brite Hierarchies	Protein families: metabolism	ko01001 Protein kinases	K02484	two-component system, OmpR family, sensor kinase [EC:2.7.13.3]	0	0	0	0	0	0	0	0	0	0	0	0	0	0	0	0	0	0	0	0	2223	0	0	0	0	0	0	0	0	0	0	0	0	0	0	0	0	0	0	0	0	0	0	0	0
Brite Hierarchies	Protein families: metabolism	ko01001 Protein kinases	K04757	serine/threonine-protein kinase RsbW [EC:2.7.11.1]	0	0	11938	0	0	0	0	0	0	0	0	0	0	0	0	0	0	0	0	1584	0	2195	0	0	0	0	0	0	0	0	0	0	0	0	0	0	0	0	0	0	0	0	0	0	0
Brite Hierarchies	Protein families: metabolism	ko01001 Protein kinases	K07154	serine/threonine-protein kinase HipA [EC:2.7.11.1]	0	0	31966	0	3795	0	0	0	0	0	0	3002	0	0	0	0	63373	0	0	0	2706	0	0	0	0	0	0	0	0	0	14535	0	0	0	0	0	40197	0	0	0	0	0	0	0	0
Brite Hierarchies	Protein families: metabolism	ko01001 Protein kinases	K08869	aarF domain-containing kinase	0	0	0	0	0	0	0	0	0	0	0	0	0	0	0	0	0	0	0	0	0	0	0	0	0	0	0	0	0	0	0	0	0	0	0	0	0	0	0	0	0	5471	0	0	0
Brite Hierarchies	Protein families: metabolism	ko01001 Protein kinases	K11527	two-component system, sensor histidine kinase and response regulator [EC:2.7.13.3]	0	3161	0	0	0	0	6768	0	0	0	0	3291	0	0	0	0	0	0	0	0	2538	0	0	0	0	0	0	7355	0	0	89473	0	0	0	0	0	0	0	0	0	0	9286	0	0	0
Brite Hierarchies	Protein families: metabolism	ko01001 Protein kinases	K12132	eukaryotic-like serine/threonine-protein kinase [EC:2.7.11.1]	0	0	726	0	0	0	57832	0	0	0	0	0	0	0	0	2937	0	0	0	0	0	4355	0	30033	0	0	0	0	4073	0	0	3912	0	0	0	0	0	0	0	45731	0	9966	12411	0	0
Brite Hierarchies	Protein families: metabolism	ko01002 Peptidases and inhibitors	K01258	tripeptide aminopeptidase [EC:3.4.11.4]	0	0	0	0	0	0	0	0	0	9064	0	0	3798	0	0	0	0	0	0	0	0	0	0	2103	0	0	0	0	0	0	0	0	0	0	0	0	0	0	0	0	0	0	0	0	0
Brite Hierarchies	Protein families: metabolism	ko01002 Peptidases and inhibitors	K01262	Xaa-Pro aminopeptidase [EC:3.4.11.9]	0	0	0	0	0	0	0	0	0	0	0	0	4578	0	0	0	0	0	0	4037	0	7446	0	6573	0	0	0	0	0	0	0	0	0	0	0	0	0	0	0	0	0	0	0	0	0
Brite Hierarchies	Protein families: metabolism	ko01002 Peptidases and inhibitors	K01265	methionyl aminopeptidase [EC:3.4.11.18]	0	0	0	0	0	0	0	0	0	0	0	0	0	0	0	0	0	0	18984	1666	0	2643	0	0	0	0	0	0	0	0	3386	0	0	0	0	0	0	0	0	0	0	0	0	0	0
Brite Hierarchies	Protein families: metabolism	ko01002 Peptidases and inhibitors	K01266	D-aminopeptidase [EC:3.4.11.19]	0	7346	0	0	0	0	0	0	0	2578	0	0	0	0	0	0	0	0	0	3529	0	0	0	2801	0	0	0	0	15902	51121	0	2619	0	0	0	0	0	0	0	0	0	0	0	0	0
Brite Hierarchies	Protein families: metabolism	ko01002 Peptidases and inhibitors	K01267	aspartyl aminopeptidase [EC:3.4.11.21]	0	0	0	0	0	0	0	0	0	0	0	0	0	0	0	0	0	0	0	0	9789	0	0	0	0	0	0	0	0	0	0	0	0	0	0	0	0	0	0	0	0	3183	0	0	0
Brite Hierarchies	Protein families: metabolism	ko01002 Peptidases and inhibitors	K01271	Xaa-Pro dipeptidase [EC:3.4.13.9]	0	0	19471	0	0	0	0	0	0	15133	0	0	0	0	0	0	0	0	0	4347	0	0	0	0	0	0	0	18852	0	30710	0	0	0	0	17742	0	0	0	0	0	0	0	0	0	0
Brite Hierarchies	Protein families: metabolism	ko01002 Peptidases and inhibitors	K01273	membrane dipeptidase [EC:3.4.13.19]	0	0	72241	0	0	0	0	0	0	10148	0	0	3907	0	0	0	0	0	0	31299	0	0	0	0	0	0	0	0	0	0	37203	0	0	0	0	0	0	0	0	0	0	0	0	0	0
Brite Hierarchies	Protein families: metabolism	ko01002 Peptidases and inhibitors	K01277	dipeptidyl-peptidase III [EC:3.4.14.4]	0	0	0	0	0	0	0	0	0	0	0	0	24645	0	0	0	0	0	0	0	0	0	0	4533	0	0	0	0	0	0	0	0	0	0	0	0	0	0	0	0	0	0	0	0	0
Brite Hierarchies	Protein families: metabolism	ko01002 Peptidases and inhibitors	K01284	peptidyl-dipeptidase Dcp [EC:3.4.15.5]	0	0	0	0	0	0	0	0	0	2986	0	0	0	0	0	0	0	0	0	46040	0	0	0	0	30127	0	0	0	0	0	0	0	0	0	0	0	0	0	0	0	0	0	0	0	0
Brite Hierarchies	Protein families: metabolism	ko01002 Peptidases and inhibitors	K01295	glutamate carboxypeptidase [EC:3.4.17.11]	0	0	0	0	0	0	0	0	0	0	0	0	0	0	0	0	0	0	5409	0	0	5939	0	0	0	0	0	0	0	78733	14047	0	0	0	27449	0	0	0	0	0	0	0	0	0	0
Brite Hierarchies	Protein families: metabolism	ko01002 Peptidases and inhibitors	K01297	muramoyltetrapeptide carboxypeptidase [EC:3.4.17.13]	0	0	0	0	0	0	0	0	0	0	0	0	0	0	0	0	0	0	5232	0	0	3004	0	15622	0	0	0	0	0	0	0	0	0	0	0	0	0	0	0	0	0	0	0	0	0
Brite Hierarchies	Protein families: metabolism	ko01002 Peptidases and inhibitors	K01299	carboxypeptidase Taq [EC:3.4.17.19]	0	0	0	0	0	0	78361	0	0	2191	0	0	0	0	0	0	0	0	0	2349	0	0	0	0	0	0	0	0	0	0	0	0	0	0	0	0	0	0	0	0	0	0	0	0	0
Brite Hierarchies	Protein families: metabolism	ko01002 Peptidases and inhibitors	K01301	N-acetylated-alpha-linked acidic dipeptidase [EC:3.4.17.21]	0	0	0	0	0	0	0	0	0	0	0	0	0	0	0	0	0	0	0	0	0	10938	0	0	0	0	0	0	0	0	0	0	0	0	0	0	0	0	0	0	0	0	0	0	0
Brite Hierarchies	Protein families: metabolism	ko01002 Peptidases and inhibitors	K01302	carboxypeptidase Q [EC:3.4.17.-]	0	0	0	0	0	0	0	0	0	0	0	0	30434	0	0	0	0	0	0	0	0	0	0	0	0	0	0	0	0	0	18632	0	0	0	0	0	0	0	0	0	0	0	0	0	0
Brite Hierarchies	Protein families: metabolism	ko01002 Peptidases and inhibitors	K01356	repressor LexA [EC:3.4.21.88]	0	0	0	0	0	0	0	0	0	39540	0	0	0	0	0	0	33059	0	0	2408	0	0	0	0	0	8087	0	0	0	0	0	0	0	0	0	0	0	0	0	0	0	4807	0	0	0
Brite Hierarchies	Protein families: metabolism	ko01002 Peptidases and inhibitors	K01372	bleomycin hydrolase [EC:3.4.22.40]	0	0	0	0	0	0	0	0	0	0	0	0	2358	0	0	0	0	0	0	0	0	0	0	0	0	0	0	0	0	0	0	0	0	0	0	0	0	0	0	0	0	0	0	0	0
Brite Hierarchies	Protein families: metabolism	ko01002 Peptidases and inhibitors	K01414	oligopeptidase A [EC:3.4.24.70]	0	0	0	0	28502	0	0	0	0	0	0	0	0	0	0	0	0	0	0	0	3733	0	0	3216	0	0	0	0	0	0	0	0	0	0	0	0	0	0	0	0	0	8149	0	0	0
Brite Hierarchies	Protein families: metabolism	ko01002 Peptidases and inhibitors	K01417	extracellular elastinolytic metalloproteinase [EC:3.4.24.-]	0	0	0	0	0	0	0	0	0	0	0	0	0	0	0	0	0	0	0	0	0	0	0	0	0	0	39817	0	0	0	0	0	0	0	0	0	0	0	0	0	0	0	0	0	0
Brite Hierarchies	Protein families: metabolism	ko01002 Peptidases and inhibitors	K01419	ATP-dependent HslUV protease, peptidase subunit HslV [EC:3.4.25.2]	0	0	0	0	0	0	0	0	0	0	0	0	0	0	0	0	0	0	0	2522	4930	5099	0	0	0	0	0	0	0	0	3472	0	0	0	0	0	0	0	0	0	0	0	0	0	0
Brite Hierarchies	Protein families: metabolism	ko01002 Peptidases and inhibitors	K01423	beta-barrel assembly-enhancing protease [EC:3.4.-.-]	0	0	0	0	0	0	0	0	0	0	0	0	0	0	0	14169	0	0	0	0	0	0	0	0	0	0	0	0	0	0	0	0	0	0	0	0	0	0	0	0	0	7767	0	0	0
Brite Hierarchies	Protein families: metabolism	ko01002 Peptidases and inhibitors	K02278	prepilin peptidase CpaA [EC:3.4.23.43]	0	0	0	0	0	0	0	0	0	0	0	0	0	0	0	0	0	0	0	2403	0	0	0	0	0	0	0	0	0	0	0	0	0	0	0	0	0	0	0	0	0	0	0	0	0
Brite Hierarchies	Protein families: metabolism	ko01002 Peptidases and inhibitors	K03152	protein deglycase [EC:3.5.1.124]	0	0	0	0	0	0	0	0	0	0	0	0	0	0	0	0	0	0	0	0	9697	0	0	0	0	0	0	0	0	0	0	0	0	0	0	0	0	0	0	0	0	0	0	0	0
Brite Hierarchies	Protein families: metabolism	ko01002 Peptidases and inhibitors	K03568	TldD protein	0	0	0	0	0	0	0	0	0	2327	0	0	0	0	0	27196	0	0	0	2403	0	0	0	0	0	0	0	0	0	0	0	0	0	0	0	0	0	0	0	0	0	0	0	0	0
Brite Hierarchies	Protein families: metabolism	ko01002 Peptidases and inhibitors	K03592	PmbA protein	0	0	0	0	0	0	0	0	0	0	0	0	0	0	0	0	0	0	0	2061	0	0	0	0	0	0	0	0	0	0	0	0	0	0	0	0	0	0	0	0	0	0	0	0	0
Brite Hierarchies	Protein families: metabolism	ko01002 Peptidases and inhibitors	K03605	hydrogenase maturation protease [EC:3.4.23.-]	0	0	0	0	0	0	0	0	0	0	0	0	0	0	0	0	0	0	0	0	2260	0	0	0	0	0	0	0	0	0	0	0	0	0	0	0	0	0	0	0	0	0	0	0	0
Brite Hierarchies	Protein families: metabolism	ko01002 Peptidases and inhibitors	K03797	carboxyl-terminal processing protease [EC:3.4.21.102]	0	0	0	0	0	0	0	0	0	0	0	0	5597	0	0	0	0	0	0	0	2538	24916	0	9435	0	0	0	5157	0	0	66393	0	0	0	0	0	0	0	0	0	0	7091	0	0	0
Brite Hierarchies	Protein families: metabolism	ko01002 Peptidases and inhibitors	K03798	cell division protease FtsH [EC:3.4.24.-]	0	0	0	0	0	0	0	0	0	0	0	0	0	0	0	0	0	0	4608	3250	15622	0	0	2006	0	0	0	0	0	0	0	0	0	0	0	0	0	0	0	0	55631	0	0	0	0
Brite Hierarchies	Protein families: metabolism	ko01002 Peptidases and inhibitors	K03799	heat shock protein HtpX [EC:3.4.24.-]	0	0	0	0	0	0	0	0	0	4856	0	0	0	0	0	0	0	0	0	0	0	0	0	0	0	0	0	0	0	0	0	0	0	0	0	0	0	0	0	0	41370	5583	0	0	0
Brite Hierarchies	Protein families: metabolism	ko01002 Peptidases and inhibitors	K04087	modulator of FtsH protease HflC	0	0	0	0	0	0	0	0	0	0	0	0	0	0	0	0	0	0	0	2068	0	0	0	0	4075	0	0	0	0	0	0	0	0	0	0	0	0	0	0	0	0	0	0	0	0
Brite Hierarchies	Protein families: metabolism	ko01002 Peptidases and inhibitors	K04088	modulator of FtsH protease HflK	0	0	0	0	0	0	0	0	0	0	0	0	0	0	0	5570	0	0	0	2068	0	0	0	0	0	0	0	0	0	0	0	0	0	0	0	0	0	0	0	0	0	0	0	0	0
Brite Hierarchies	Protein families: metabolism	ko01002 Peptidases and inhibitors	K04773	protease IV [EC:3.4.21.-]	0	0	0	0	0	0	0	0	0	0	0	0	0	0	0	0	0	0	0	0	6924	2680	0	5074	0	0	0	0	0	0	3622	0	0	0	0	0	0	0	0	0	0	5176	0	0	0
Brite Hierarchies	Protein families: metabolism	ko01002 Peptidases and inhibitors	K04774	serine protease SohB [EC:3.4.21.-]	0	0	0	0	0	0	0	0	0	0	0	0	0	0	0	0	0	0	0	0	0	0	0	0	0	0	0	0	0	0	0	0	0	0	0	0	0	0	0	0	0	5291	0	0	0
Brite Hierarchies	Protein families: metabolism	ko01002 Peptidases and inhibitors	K05520	protease I [EC:3.5.1.124]	17581	0	0	0	0	0	0	0	0	0	0	0	0	0	0	0	0	0	0	0	0	2273	0	0	0	0	0	0	0	0	4565	0	0	0	0	0	0	0	0	0	0	0	0	0	0
Brite Hierarchies	Protein families: metabolism	ko01002 Peptidases and inhibitors	K05995	dipeptidase E [EC:3.4.13.21]	0	0	0	0	0	0	0	0	0	0	0	0	2991	0	0	0	0	0	0	0	0	0	0	2600	0	0	0	0	0	0	0	0	0	0	0	0	0	0	0	0	0	0	0	78687	0
Brite Hierarchies	Protein families: metabolism	ko01002 Peptidases and inhibitors	K06894	alpha-2-macroglobulin	0	0	0	0	0	0	0	0	0	0	0	0	0	0	0	0	0	0	0	0	0	0	0	0	0	0	0	0	18245	0	0	0	0	0	0	0	0	0	0	0	0	0	0	0	0
Brite Hierarchies	Protein families: metabolism	ko01002 Peptidases and inhibitors	K06972	presequence protease [EC:3.4.24.-]	0	0	0	0	0	0	0	0	0	0	0	0	0	0	0	0	0	0	0	0	0	0	0	0	0	0	0	0	0	0	0	0	0	0	0	0	0	0	0	0	0	4866	0	0	0
Brite Hierarchies	Protein families: metabolism	ko01002 Peptidases and inhibitors	K07010	putative glutamine amidotransferase	0	0	0	0	0	0	0	0	0	0	0	0	0	0	0	0	0	0	0	5502	0	0	0	0	0	0	0	0	0	0	0	0	0	0	0	0	0	0	0	0	0	0	0	0	0
Brite Hierarchies	Protein families: metabolism	ko01002 Peptidases and inhibitors	K07262	serine-type D-Ala-D-Ala endopeptidase (penicillin-binding protein 7) [EC:3.4.21.-]	0	0	0	0	0	0	0	0	0	0	0	0	0	0	0	0	0	0	0	0	0	0	0	0	0	0	0	0	0	0	0	0	0	0	0	0	0	0	0	0	0	5176	0	0	0
Brite Hierarchies	Protein families: metabolism	ko01002 Peptidases and inhibitors	K07263	zinc protease [EC:3.4.24.-]	0	0	0	0	0	0	0	0	0	0	2483	0	0	0	0	0	0	0	0	56063	5885	6552	0	14028	0	0	0	0	0	0	7367	0	0	6200	0	0	0	0	0	0	0	0	0	0	0
Brite Hierarchies	Protein families: metabolism	ko01002 Peptidases and inhibitors	K07386	putative endopeptidase [EC:3.4.24.-]	0	0	0	0	0	0	0	0	0	0	0	0	0	0	0	0	102515	0	0	0	0	3098	0	0	0	0	0	0	0	0	0	0	0	0	0	0	0	0	0	0	0	0	0	0	0
Brite Hierarchies	Protein families: metabolism	ko01002 Peptidases and inhibitors	K07387	metalloprotease [EC:3.4.24.-]	0	0	0	0	0	0	0	0	0	5997	0	0	0	0	0	0	0	0	0	2826	0	0	0	0	0	0	0	0	0	0	0	0	0	0	0	0	0	0	0	0	0	0	0	0	0
Brite Hierarchies	Protein families: metabolism	ko01002 Peptidases and inhibitors	K08276	ecotin	0	0	0	0	8220	0	0	12268	0	0	0	0	0	0	0	0	0	0	0	0	0	0	0	0	0	0	0	0	0	0	0	0	0	0	0	0	0	0	0	0	0	6906	0	0	0
Brite Hierarchies	Protein families: metabolism	ko01002 Peptidases and inhibitors	K08602	oligoendopeptidase F [EC:3.4.24.-]	0	0	0	0	0	0	0	0	0	28171	0	0	0	0	0	0	0	0	3809	2111	0	2707	0	0	0	0	0	0	0	0	0	0	0	0	0	0	0	0	0	0	0	0	0	0	0
Brite Hierarchies	Protein families: metabolism	ko01002 Peptidases and inhibitors	K08651	thermitase [EC:3.4.21.66]	0	0	0	0	0	0	0	0	0	0	0	0	0	0	0	0	0	0	2631	0	0	0	0	0	0	0	0	0	0	0	0	0	0	0	0	0	0	0	0	0	0	2806	15862	0	0
Brite Hierarchies	Protein families: metabolism	ko01002 Peptidases and inhibitors	K08659	dipeptidase [EC:3.4.-.-]	0	8592	0	0	0	0	0	0	0	0	0	0	0	0	0	0	0	11064	0	6249	0	0	0	0	0	0	0	0	0	0	0	0	0	0	0	0	0	0	0	0	0	0	0	0	0
Brite Hierarchies	Protein families: metabolism	ko01002 Peptidases and inhibitors	K08676	tricorn protease [EC:3.4.21.-]	0	0	44581	0	0	0	4677	0	0	0	0	0	0	0	0	0	0	0	0	0	0	0	0	0	0	0	0	0	0	0	0	0	0	0	0	0	0	0	0	0	0	0	0	0	0
Brite Hierarchies	Protein families: metabolism	ko01002 Peptidases and inhibitors	K09933	MtfA peptidase	0	0	27335	0	0	0	0	0	0	0	0	0	3226	0	0	0	0	0	0	0	0	0	0	0	0	0	0	4860	0	0	0	0	0	0	0	0	0	0	0	0	0	0	0	0	0
Brite Hierarchies	Protein families: metabolism	ko01002 Peptidases and inhibitors	K12941	aminobenzoyl-glutamate utilization protein B	0	0	0	0	0	0	0	0	0	0	0	0	2620	0	0	0	0	0	0	0	0	6465	0	0	0	0	0	0	0	0	0	0	0	0	0	0	0	0	0	0	0	0	0	0	0
Brite Hierarchies	Protein families: metabolism	ko01002 Peptidases and inhibitors	K13274	cell wall-associated protease [EC:3.4.21.-]	0	0	0	0	0	0	0	0	0	0	0	0	4969	0	0	0	0	0	0	0	0	0	0	0	0	0	0	0	0	0	0	0	0	0	0	0	0	0	0	0	0	0	0	0	0
Brite Hierarchies	Protein families: metabolism	ko01002 Peptidases and inhibitors	K13282	cyanophycinase [EC:3.4.15.6]	0	0	0	0	0	0	0	0	0	0	0	0	0	0	0	0	0	0	0	3151	0	0	0	0	0	0	0	0	0	0	0	0	0	0	0	0	0	0	0	0	0	0	0	0	0
Brite Hierarchies	Protein families: metabolism	ko01002 Peptidases and inhibitors	K13695	probable lipoprotein NlpC	0	0	0	0	0	0	0	0	0	0	0	0	0	0	0	0	0	0	0	0	0	5035	0	0	0	0	0	0	0	0	5602	0	0	0	0	0	0	0	0	0	0	0	0	0	0
Brite Hierarchies	Protein families: metabolism	ko01002 Peptidases and inhibitors	K13706	abhydrolase domain-containing protein 14	0	0	0	0	0	0	0	0	0	0	0	0	0	0	0	0	0	0	0	0	0	0	0	0	0	0	54841	0	0	0	0	0	0	0	0	0	0	0	0	0	0	0	0	0	0
Brite Hierarchies	Protein families: metabolism	ko01002 Peptidases and inhibitors	K16291	L,D-transpeptidase ErfK/SrfK	0	0	0	0	0	0	0	0	0	0	0	0	0	0	0	0	0	0	0	2025	0	0	0	0	0	0	0	0	0	0	0	0	0	0	0	0	0	0	0	0	0	0	0	0	0
Brite Hierarchies	Protein families: metabolism	ko01002 Peptidases and inhibitors	K17734	serine protease AprX [EC:3.4.21.-]	0	0	0	0	0	0	11868	0	0	0	0	0	0	0	0	0	0	8789	3204	0	0	0	0	0	0	0	0	0	0	0	0	0	0	0	0	0	0	0	0	0	0	0	0	0	0
Brite Hierarchies	Protein families: metabolism	ko01002 Peptidases and inhibitors	K19225	rhomboid protease GluP [EC:3.4.21.105]	0	0	0	0	0	0	0	0	0	0	0	0	0	0	0	0	0	0	0	1181	0	0	0	0	0	3195	0	0	0	0	0	0	0	0	0	0	0	0	0	0	0	0	0	0	0
Brite Hierarchies	Protein families: metabolism	ko01002 Peptidases and inhibitors	K19689	aminopeptidase [EC:3.4.11.-]	0	12255	0	0	0	0	0	0	0	0	0	0	0	0	0	0	0	0	0	0	0	0	0	0	0	0	0	0	0	0	0	0	0	0	0	0	0	0	0	0	0	0	0	0	0
Brite Hierarchies	Protein families: metabolism	ko01002 Peptidases and inhibitors	K19701	aminopeptidase YwaD [EC:3.4.11.6 3.4.11.10]	0	0	0	0	0	0	0	0	0	0	0	0	7217	0	0	0	0	0	0	0	0	0	0	0	0	0	0	0	0	0	0	0	0	0	0	0	0	0	0	0	0	0	0	0	0
Brite Hierarchies	Protein families: metabolism	ko01002 Peptidases and inhibitors	K20742	gamma-D-glutamyl-L-lysine dipeptidyl-peptidase [EC:3.4.14.13]	0	0	0	0	0	0	0	0	0	0	0	0	0	0	0	0	0	0	0	0	0	2680	0	0	0	0	0	0	0	0	3910	0	0	0	0	0	0	0	0	0	0	0	0	0	0
Brite Hierarchies	Protein families: metabolism	ko01002 Peptidases and inhibitors	K21470	L,D-transpeptidase YcbB	0	0	0	0	0	0	0	0	0	0	0	0	0	0	0	0	0	0	0	2041	0	0	0	0	0	0	0	0	0	0	0	0	0	0	0	0	0	0	0	0	0	0	0	0	0
Brite Hierarchies	Protein families: metabolism	ko01002 Peptidases and inhibitors	K22369	epoxide hydrolase 4 [EC:3.3.-.-]	0	0	0	0	0	0	40838	0	0	0	0	0	0	0	0	0	0	0	0	2381	0	0	0	0	0	0	0	0	0	0	9086	0	0	0	0	0	0	0	0	0	0	0	0	0	0
Brite Hierarchies	Protein families: metabolism	ko01002 Peptidases and inhibitors	K22684	metacaspase-1 [EC:3.4.22.-]	0	1272	0	0	0	0	0	0	0	0	0	0	0	0	0	0	0	0	0	0	0	0	0	0	0	0	0	0	0	0	0	0	0	0	0	0	0	0	0	0	0	0	0	0	0
Brite Hierarchies	Protein families: metabolism	ko01002 Peptidases and inhibitors	K23980	cysteinylglycine-S-conjugate dipeptidase [EC:3.4.13.23]	4004	0	0	0	0	0	0	0	0	0	0	0	0	0	0	0	0	0	0	0	0	0	0	0	0	0	0	0	0	0	0	0	0	0	0	0	0	0	0	0	0	0	0	0	0
Brite Hierarchies	Protein families: metabolism	ko01003 Glycosyltransferases	K02852	UDP-N-acetyl-D-mannosaminouronate:lipid I N-acetyl-D-mannosaminouronosyltransferase [EC:2.4.1.180]	0	0	0	0	0	0	0	0	0	0	0	0	0	0	0	0	0	0	0	0	0	0	22135	0	0	0	0	0	0	0	0	0	0	0	0	0	0	0	0	0	0	0	0	0	0
Brite Hierarchies	Protein families: metabolism	ko01003 Glycosyltransferases	K03669	membrane glycosyltransferase [EC:2.4.1.-]	0	0	0	0	0	0	0	0	0	0	0	0	0	0	0	0	0	0	0	2340	0	0	0	0	0	0	0	0	8904	0	0	0	0	0	0	0	0	0	70900	0	0	0	0	0	0
Brite Hierarchies	Protein families: metabolism	ko01003 Glycosyltransferases	K12582	dTDP-N-acetylfucosamine:lipid II N-acetylfucosaminyltransferase [EC:2.4.1.325]	0	0	0	0	0	0	0	0	0	0	0	0	0	0	0	0	0	0	0	0	0	49310	0	0	0	0	0	0	0	0	0	0	0	0	0	0	0	0	0	0	0	0	0	0	0
Brite Hierarchies	Protein families: metabolism	ko01003 Glycosyltransferases	K12993	O-antigen biosynthesis alpha-1,2-mannosyltransferase/rhamnosyltransferase [EC:2.4.1.371 2.4.1.-]	0	0	0	0	0	0	0	0	0	0	0	0	0	0	0	0	0	0	0	2025	0	0	0	0	0	0	0	0	0	0	0	0	0	0	0	0	0	0	0	0	0	0	0	0	0
Brite Hierarchies	Protein families: metabolism	ko01003 Glycosyltransferases	K12994	mannosyl-N-acetyl-alpha-D-glucosaminyl-diphospho-ditrans,octacis-undecaprenol 3-alpha-mannosyltransferase / alpha-1,3-rhamnosyltransferase [EC:2.4.1.349 2.4.1.-]	0	0	0	0	0	0	0	0	0	0	0	0	0	0	0	0	0	0	0	0	0	2103	0	0	0	14018	0	0	0	41153	0	0	0	0	0	0	0	0	0	0	0	0	0	0	0
Brite Hierarchies	Protein families: metabolism	ko01003 Glycosyltransferases	K13002	glycosyltransferase [EC:2.4.1.-]	0	0	0	0	0	0	0	4542	0	0	0	0	0	0	0	0	0	0	0	0	0	0	0	0	0	0	0	0	0	0	9812	0	0	0	0	0	0	0	0	0	0	0	0	0	0
Brite Hierarchies	Protein families: metabolism	ko01003 Glycosyltransferases	K13007	Fuc2NAc and GlcNAc transferase [EC:2.4.1.-]	0	0	0	0	0	0	0	0	0	0	0	0	0	0	0	0	0	0	0	0	5008	0	0	0	0	0	0	0	0	0	0	0	0	0	0	0	0	0	0	0	0	0	0	0	0
Brite Hierarchies	Protein families: metabolism	ko01003 Glycosyltransferases	K13659	2-beta-glucuronyltransferase [EC:2.4.1.264]	0	0	0	0	0	0	0	0	0	0	0	0	0	0	0	0	0	0	0	5913	0	0	0	0	0	0	0	0	0	0	0	0	0	0	0	0	0	0	0	0	0	0	0	0	0
Brite Hierarchies	Protein families: metabolism	ko01003 Glycosyltransferases	K13688	cyclic beta-1,2-glucan synthetase [EC:2.4.1.-]	0	0	0	0	0	0	0	0	0	0	0	0	0	0	0	0	0	0	0	0	0	0	0	0	0	0	0	0	0	0	0	0	0	0	0	0	0	0	0	0	0	8149	0	0	0
Brite Hierarchies	Protein families: metabolism	ko01003 Glycosyltransferases	K16557	succinoglycan biosynthesis protein ExoA [EC:2.4.-.-]	0	0	0	0	0	0	0	0	0	0	0	0	0	0	0	0	0	0	0	0	0	0	0	0	0	0	0	0	0	0	0	0	0	0	0	0	40423	0	0	0	0	0	0	0	0
Brite Hierarchies	Protein families: metabolism	ko01003 Glycosyltransferases	K16697	teichuronic acid biosynthesis glycosyltransferase TuaC [EC:2.4.-.-]	10742	0	0	0	14479	0	0	0	0	0	0	0	0	0	0	0	0	0	0	0	0	0	0	0	0	0	0	0	0	0	0	0	0	0	0	0	0	0	0	0	0	0	0	0	0
Brite Hierarchies	Protein families: metabolism	ko01003 Glycosyltransferases	K16703	colanic acid/amylovoran biosynthesis glycosyltransferase [EC:2.4.-.-]	6250	0	0	0	0	0	0	0	0	0	0	0	19627	0	0	0	0	0	0	3886	0	0	0	0	0	0	0	0	0	0	0	0	0	0	0	0	0	0	0	0	0	0	0	0	0
Brite Hierarchies	Protein families: metabolism	ko01003 Glycosyltransferases	K20151	alpha(1,3/1,4) fucosyltransferase [EC:2.4.1.65 2.4.1.152]	0	0	0	0	0	0	0	0	0	0	0	0	0	0	0	0	0	0	0	0	0	0	0	9125	0	0	0	0	0	0	0	0	0	0	0	0	0	0	0	0	0	0	0	0	0
Brite Hierarchies	Protein families: metabolism	ko01003 Glycosyltransferases	K22907	polyprenyl-phospho-N-acetylgalactosaminyl synthase	0	0	0	0	0	0	0	0	3891	0	0	0	0	0	0	0	0	0	0	0	0	0	0	0	0	0	0	0	0	0	0	0	0	0	0	0	0	0	0	0	0	0	0	0	0
Brite Hierarchies	Protein families: metabolism	ko01004 Lipid biosynthesis proteins	K00666	fatty-acyl-CoA synthase [EC:6.2.1.-]	0	0	0	0	0	0	2346	0	0	9250	0	0	0	0	0	0	0	0	0	6930	0	0	0	0	0	31188	0	0	0	0	0	0	0	0	0	0	0	0	0	0	0	0	0	26476	0
Brite Hierarchies	Protein families: metabolism	ko01004 Lipid biosynthesis proteins	K12431	phthioceranic/hydroxyphthioceranic acid synthase [EC:2.3.1.287]	0	0	0	0	0	0	72069	0	0	0	0	0	0	0	0	0	0	0	0	0	0	0	0	0	0	0	0	0	0	0	0	0	0	0	0	0	9910	0	0	0	0	0	0	0	0
Brite Hierarchies	Protein families: metabolism	ko01005 Lipopolysaccharide biosynthesis proteins	K19714	3-deoxy-alpha-D-manno-octulosonate 8-oxidase [EC:1.1.3.48]	0	0	0	0	0	0	0	0	0	0	0	0	2620	0	0	0	0	0	0	0	0	2486	0	0	0	0	0	0	0	0	0	0	0	0	0	0	0	0	0	45082	0	0	0	0	0
Brite Hierarchies	Protein families: metabolism	ko01005 Lipopolysaccharide biosynthesis proteins	K19715	8-amino-3,8-dideoxy-alpha-D-manno-octulosonate transaminase [EC:2.6.1.109]	0	0	0	0	0	0	0	0	0	0	0	0	3617	0	0	0	0	0	0	0	0	2486	0	0	0	0	0	0	0	0	0	0	0	0	0	0	0	0	0	0	0	0	0	0	0
Brite Hierarchies	Protein families: metabolism	ko01005 Lipopolysaccharide biosynthesis proteins	K20444	O-antigen biosynthesis protein [EC:2.4.1.-]	0	0	0	0	0	0	0	0	0	0	0	0	0	0	0	0	0	0	0	0	0	0	0	4667	0	0	0	0	0	0	0	0	0	0	0	0	0	0	0	0	0	0	0	0	0
Brite Hierarchies	Protein families: metabolism	ko01005 Lipopolysaccharide biosynthesis proteins	K20534	polyisoprenyl-phosphate glycosyltransferase [EC:2.4.-.-]	0	0	0	0	0	0	0	0	0	0	0	0	0	0	0	0	0	0	0	0	0	0	0	0	0	0	0	0	0	0	0	0	0	0	0	0	0	0	0	0	0	27661	0	0	0
Brite Hierarchies	Protein families: metabolism	ko01007 Amino acid related enzymes	K01894	glutamyl-Q tRNA(Asp) synthetase [EC:6.1.1.-]	0	0	0	0	0	0	0	0	0	1918	0	6981	0	0	0	0	0	0	0	2514	0	0	0	0	0	0	0	0	0	0	0	0	0	0	0	0	0	0	0	0	0	0	0	0	0
Brite Hierarchies	Protein families: metabolism	ko01007 Amino acid related enzymes	K14261	alanine-synthesizing transaminase [EC:2.6.1.-]	0	0	0	0	0	24218	0	0	0	0	0	0	0	0	0	0	0	0	0	0	8514	0	0	0	0	0	0	0	0	0	0	0	0	0	0	0	0	0	0	0	0	0	0	0	0
Brite Hierarchies	Protein families: metabolism	ko01007 Amino acid related enzymes	K14287	methionine transaminase [EC:2.6.1.88]	0	0	0	0	0	0	0	0	0	0	0	0	4578	0	0	0	0	0	0	0	0	0	0	0	0	0	0	0	0	0	0	0	0	0	0	0	0	0	0	0	0	0	0	0	0
Brite Hierarchies	Protein families: metabolism	ko01008 Polyketide biosynthesis proteins	K16167	alkylresorcinol/alkylpyrone synthase	0	0	0	0	0	0	0	0	0	0	0	0	4303	0	0	0	0	0	0	0	0	0	0	3350	0	0	0	0	0	0	0	0	0	0	0	0	0	0	0	0	0	0	0	0	0
Brite Hierarchies	Protein families: metabolism	ko01008 Polyketide biosynthesis proteins	K16233	alpha-pyrone synthase	0	0	0	0	0	0	0	0	0	0	0	0	0	0	0	0	0	0	0	0	0	3004	0	0	0	0	0	0	0	0	73654	0	0	0	0	0	0	0	0	0	0	0	0	0	0
Brite Hierarchies	Protein families: metabolism	ko01009 Protein phosphatases and associated proteins	K20074	PPM family protein phosphatase [EC:3.1.3.16]	0	0	0	0	0	0	0	0	0	0	0	0	0	0	0	0	0	0	0	0	0	0	0	0	0	0	0	0	0	0	0	0	0	0	0	0	26966	0	0	14215	0	6541	0	0	0
Brite Hierarchies	Protein families: metabolism	ko01011 Peptidoglycan biosynthesis and degradation proteins	K03980	putative peptidoglycan lipid II flippase	0	0	0	0	0	0	0	0	0	4665	0	0	0	0	0	0	0	0	0	2478	0	0	0	0	0	0	0	0	0	0	0	0	0	0	0	0	0	0	0	0	0	3387	0	0	0
Brite Hierarchies	Protein families: metabolism	ko01011 Peptidoglycan biosynthesis and degradation proteins	K08304	membrane-bound lytic murein transglycosylase A [EC:4.2.2.-]	0	0	0	0	0	0	0	0	0	0	0	0	0	0	0	25006	0	0	0	0	0	0	0	0	0	0	0	0	0	0	0	0	0	0	0	0	0	0	0	0	0	0	0	0	0
Brite Hierarchies	Protein families: metabolism	ko01011 Peptidoglycan biosynthesis and degradation proteins	K08305	membrane-bound lytic murein transglycosylase B [EC:4.2.2.-]	0	0	0	0	0	0	0	0	0	0	0	0	0	0	0	0	0	0	0	2522	0	0	0	0	0	0	0	0	0	0	0	0	0	0	0	0	0	0	0	0	0	0	0	0	0
Brite Hierarchies	Protein families: metabolism	ko01011 Peptidoglycan biosynthesis and degradation proteins	K08306	membrane-bound lytic murein transglycosylase C [EC:4.2.2.-]	0	0	0	0	0	0	0	0	0	0	0	0	0	0	0	0	0	0	0	0	7398	0	0	0	0	0	0	0	0	0	0	0	0	0	0	0	0	0	0	0	0	0	0	0	0
Brite Hierarchies	Protein families: metabolism	ko01011 Peptidoglycan biosynthesis and degradation proteins	K08307	membrane-bound lytic murein transglycosylase D [EC:4.2.2.-]	0	0	0	0	0	0	0	0	0	0	0	0	0	0	0	0	0	0	0	0	0	9170	0	0	0	0	0	0	0	0	0	0	0	0	0	0	0	0	0	0	0	5291	0	0	0
Brite Hierarchies	Protein families: metabolism	ko01011 Peptidoglycan biosynthesis and degradation proteins	K08309	soluble lytic murein transglycosylase [EC:4.2.2.-]	0	0	0	0	0	0	0	0	0	11770	0	0	0	0	0	0	0	0	0	1666	0	0	0	0	0	0	0	0	0	0	0	0	0	0	0	0	0	0	0	0	0	0	0	0	0
Brite Hierarchies	Protein families: metabolism	ko01011 Peptidoglycan biosynthesis and degradation proteins	K18691	membrane-bound lytic murein transglycosylase F [EC:4.2.2.-]	0	0	0	0	0	0	0	0	0	0	0	0	0	0	0	0	0	0	11107	0	0	0	0	0	0	0	0	14920	0	0	2669	0	0	0	0	0	0	0	0	0	0	0	0	0	0
Metabolism	Lipid metabolism	ko01040 Biosynthesis of unsaturated fatty acids	K00507	stearoyl-CoA desaturase (Delta-9 desaturase) [EC:1.14.19.1]	0	0	0	0	0	0	0	0	0	0	0	0	0	0	0	0	0	0	0	0	0	3004	0	0	22901	0	0	0	0	0	2376	0	0	0	0	0	0	0	0	0	7406	9918	0	0	0
Metabolism	Lipid metabolism	ko01040 Biosynthesis of unsaturated fatty acids	K10804	acyl-CoA thioesterase I [EC:3.1.2.- 3.1.2.2 3.1.1.2 3.1.1.5]	0	0	0	0	0	0	0	17841	0	0	0	0	0	0	0	0	0	0	0	2373	0	0	0	0	0	0	0	0	91944	0	3910	0	0	0	0	0	5039	0	0	0	0	0	0	0	0
Metabolism	Lipid metabolism	ko01040 Biosynthesis of unsaturated fatty acids	K10805	acyl-CoA thioesterase II [EC:3.1.2.-]	0	0	0	0	0	0	0	0	0	0	0	0	0	0	0	0	26440	0	0	0	0	0	0	0	0	0	0	0	0	0	0	0	0	0	0	0	0	0	0	0	0	0	0	0	0
Metabolism	Lipid metabolism	ko01040 Biosynthesis of unsaturated fatty acids	K10806	acyl-CoA thioesterase YciA [EC:3.1.2.-]	0	0	0	0	0	0	0	0	0	3119	0	0	0	0	0	0	0	0	0	0	0	0	0	0	0	0	0	0	0	0	0	0	0	0	0	0	0	0	0	0	0	6369	0	0	0
Metabolism	Lipid metabolism	ko01040 Biosynthesis of unsaturated fatty acids	K22770	stearoyl-CoA 9-desaturase NADPH oxidoreductase	0	0	0	0	44344	0	0	0	0	0	0	0	0	0	0	0	0	0	0	0	0	0	0	0	0	0	0	0	0	0	0	0	0	0	0	0	0	0	0	0	0	0	0	0	28717
Metabolism	Metabolism of terpenoids and polyketides	ko01051 Biosynthesis of ansamycins	K16016	3-amino-5-hydroxybenzoate synthase [EC:4.2.1.144 2.6.1.-]	0	0	0	0	0	0	0	0	0	0	0	0	0	0	0	0	0	0	0	0	0	4217	0	0	0	0	0	0	0	0	0	0	0	0	0	0	0	0	0	0	0	0	0	0	0
Metabolism	Metabolism of terpenoids and polyketides	ko01052 Type I polyketide structures	K16025	methoxymalonate biosynthesis acyl carrier protein	0	0	0	7999	0	0	0	0	0	0	0	0	0	0	0	0	0	0	0	0	0	0	0	0	0	0	0	0	0	0	0	0	0	0	0	0	0	0	0	0	0	0	0	0	0
Metabolism	Metabolism of terpenoids and polyketides	ko01052 Type I polyketide structures	K16028	O-methyltransferase	0	0	0	0	0	0	32425	0	0	0	0	0	0	0	0	0	0	0	0	0	0	0	0	0	0	0	0	0	0	0	0	0	0	0	0	0	0	0	0	0	0	0	0	0	0
Metabolism	Metabolism of terpenoids and polyketides	ko01055 Biosynthesis of vancomycin group antibiotics	K16422	4-hydroxymandelate oxidase [EC:1.1.3.46]	0	0	0	16849	0	0	0	0	0	0	0	0	0	0	0	0	0	0	0	0	0	0	0	0	0	0	0	0	0	0	0	0	0	8040	0	0	0	0	0	0	0	0	10250	0	0
Metabolism	Metabolism of terpenoids and polyketides	ko01059 Biosynthesis of enediyne antibiotics	K21162	enediyne biosynthesis protein E4	0	0	0	0	19014	0	0	0	0	0	0	0	4593	0	0	0	0	0	0	0	0	63481	0	0	96169	0	0	0	0	0	31950	0	0	0	48643	0	0	0	0	0	0	0	7277	0	0
Human Diseases	Drug resistance: antimicrobial	ko01501 beta-Lactam resistance	K02171	BlaI family transcriptional regulator, penicillinase repressor	0	0	0	0	0	0	0	0	0	0	0	0	51050	0	0	0	0	0	0	0	0	0	0	3459	0	0	0	0	0	0	10247	0	0	0	0	0	0	0	0	0	0	0	0	0	0
Human Diseases	Drug resistance: antimicrobial	ko01501 beta-Lactam resistance	K03585	membrane fusion protein, multidrug efflux system	0	0	0	0	0	0	0	0	0	0	0	0	6134	0	0	0	0	0	0	3049	0	4757	0	0	0	0	0	0	0	42751	46811	0	0	0	0	0	0	0	0	0	0	6879	0	0	0
Human Diseases	Drug resistance: antimicrobial	ko01501 beta-Lactam resistance	K08218	MFS transporter, PAT family, beta-lactamase induction signal transducer AmpG	0	0	0	0	0	0	0	0	0	0	0	0	0	0	0	0	14449	0	0	0	0	7209	0	5354	0	0	0	0	0	0	0	0	0	0	0	0	0	0	0	0	0	95239	0	0	0
Human Diseases	Drug resistance: antimicrobial	ko01501 beta-Lactam resistance	K18138	multidrug efflux pump	0	0	0	0	0	0	0	0	0	0	0	0	0	0	0	0	0	0	0	0	0	4757	0	3049	0	0	0	0	0	42751	76351	0	0	0	0	0	0	0	0	0	0	6879	0	0	0
Human Diseases	Drug resistance: antimicrobial	ko01503 Cationic antimicrobial peptide (CAMP) resistance	K01448	N-acetylmuramoyl-L-alanine amidase [EC:3.5.1.28]	0	0	0	0	0	0	0	0	0	3570	0	0	0	0	0	0	0	0	0	2826	0	0	0	0	0	0	0	0	0	0	0	0	0	0	0	0	0	0	0	0	0	0	0	0	0
Human Diseases	Drug resistance: antimicrobial	ko01503 Cationic antimicrobial peptide (CAMP) resistance	K12963	undecaprenyl phosphate-alpha-L-ara4N flippase subunit ArnF	0	0	0	0	0	0	0	0	0	0	0	0	0	0	0	0	0	0	0	0	0	0	0	0	0	0	0	0	0	0	0	0	0	0	0	0	0	0	0	0	0	3569	0	0	0
Brite Hierarchies	Protein families: signaling and cellular processes	ko01504 Antimicrobial resistance genes	K00662	aminoglycoside 3-N-acetyltransferase [EC:2.3.1.81]	0	0	0	0	0	0	0	0	0	0	0	0	0	0	0	0	0	0	0	0	0	0	0	0	0	0	0	0	0	0	6891	0	0	0	0	0	0	0	0	0	0	0	0	0	0
Brite Hierarchies	Protein families: signaling and cellular processes	ko01504 Antimicrobial resistance genes	K18815	aminoglycoside 6'-N-acetyltransferase I [EC:2.3.1.82]	0	0	0	0	0	0	0	0	0	0	0	0	0	0	0	0	0	32867	0	0	0	0	0	0	0	0	0	0	0	0	0	0	0	0	0	0	0	0	0	0	0	0	0	0	0
Brite Hierarchies	Protein families: signaling and cellular processes	ko01504 Antimicrobial resistance genes	K18816	aminoglycoside 6'-N-acetyltransferase I [EC:2.3.1.82]	0	0	0	0	0	0	0	0	0	19711	0	0	0	0	0	0	0	0	0	0	0	0	0	0	0	0	0	0	0	0	0	0	0	0	0	0	0	0	0	0	0	0	0	0	0
Brite Hierarchies	Protein families: signaling and cellular processes	ko01504 Antimicrobial resistance genes	K19271	chloramphenicol O-acetyltransferase type A [EC:2.3.1.28]	0	0	0	0	0	0	0	0	0	0	0	0	104798	0	0	0	0	0	0	2781	0	0	0	0	0	0	0	0	0	0	0	0	0	0	0	0	0	0	0	0	0	0	0	0	0
Brite Hierarchies	Protein families: signaling and cellular processes	ko02000 Transporters	K01989	putative tryptophan/tyrosine transport system substrate-binding protein	0	0	0	0	0	0	0	0	0	0	0	0	0	0	0	4228	0	0	0	0	0	0	0	0	0	0	0	0	0	0	0	0	0	0	0	0	12932	0	0	0	0	0	0	0	0
Brite Hierarchies	Protein families: signaling and cellular processes	ko02000 Transporters	K01990	ABC-2 type transport system ATP-binding protein	0	0	23992	8082	0	0	34717	0	0	0	0	0	0	0	0	0	0	0	0	2839	3118	18203	0	13872	14559	0	0	16140	0	0	6731	17012	0	0	45761	0	0	0	0	0	0	6201	0	0	0
Brite Hierarchies	Protein families: signaling and cellular processes	ko02000 Transporters	K01992	ABC-2 type transport system permease protein	0	0	0	0	18619	0	18546	0	0	4402	0	0	6453	0	0	0	0	0	0	2340	3118	27343	0	45345	0	0	0	0	19421	0	0	0	0	0	0	0	0	0	0	0	0	3879	0	0	0
Brite Hierarchies	Protein families: signaling and cellular processes	ko02000 Transporters	K02003	putative ABC transport system ATP-binding protein	0	0	0	0	58732	0	3149	0	0	19332	0	0	4660	0	0	24494	0	0	0	2373	8360	42761	0	0	12403	0	0	0	0	0	3910	0	0	73348	0	0	11946	0	0	0	0	0	0	0	0
Brite Hierarchies	Protein families: signaling and cellular processes	ko02000 Transporters	K02004	putative ABC transport system permease protein	0	0	0	0	39303	0	21350	0	0	7106	0	0	6080	0	0	0	158126	0	0	2373	0	32230	0	7686	0	0	0	0	0	0	33951	0	0	0	0	0	0	0	0	41155	0	0	0	0	0
Brite Hierarchies	Protein families: signaling and cellular processes	ko02000 Transporters	K02013	iron complex transport system ATP-binding protein [EC:7.2.2.-]	0	0	0	0	0	0	13506	0	0	0	0	0	0	0	0	0	0	0	0	0	0	0	0	0	0	0	0	0	0	0	0	0	0	0	0	0	0	0	0	0	0	0	0	0	0
Brite Hierarchies	Protein families: signaling and cellular processes	ko02000 Transporters	K02014	iron complex outermembrane recepter protein	0	0	0	0	0	0	0	0	0	0	0	0	3798	0	0	0	46882	14026	0	0	0	30097	0	5541	0	0	0	0	0	0	103768	0	0	0	2678	0	0	0	0	0	34087	19452	0	0	0
Brite Hierarchies	Protein families: signaling and cellular processes	ko02000 Transporters	K02015	iron complex transport system permease protein	6303	0	0	0	0	0	0	0	0	7110	0	0	4722	0	0	0	0	0	0	0	0	2643	0	3578	0	0	0	0	0	0	0	0	0	0	0	0	0	0	0	0	0	0	0	0	0
Brite Hierarchies	Protein families: signaling and cellular processes	ko02000 Transporters	K02016	iron complex transport system substrate-binding protein	6303	0	0	0	0	0	17163	0	0	0	0	0	0	0	0	0	0	0	0	0	0	3058	0	0	0	0	0	0	0	0	4825	0	0	0	0	0	0	0	0	0	0	0	0	0	0
Brite Hierarchies	Protein families: signaling and cellular processes	ko02000 Transporters	K02021	putative ABC transport system ATP-binding protein	0	0	0	0	0	0	0	0	0	0	0	0	0	0	0	0	0	0	0	0	0	0	0	0	0	0	0	0	0	0	0	0	0	0	0	0	0	0	0	0	0	0	0	22940	0
Brite Hierarchies	Protein families: signaling and cellular processes	ko02000 Transporters	K02025	multiple sugar transport system permease protein	0	0	0	0	0	0	0	0	0	4125	0	0	0	0	0	39858	0	0	0	2438	0	0	0	0	0	0	0	0	0	0	0	0	0	0	7428	0	0	0	0	0	0	9737	0	0	0
Brite Hierarchies	Protein families: signaling and cellular processes	ko02000 Transporters	K02026	multiple sugar transport system permease protein	0	0	0	0	0	0	0	0	0	4125	0	0	0	0	0	13742	0	0	0	2438	0	0	0	0	0	0	0	0	7489	0	0	0	0	0	7428	0	0	0	0	0	0	9737	0	0	0
Brite Hierarchies	Protein families: signaling and cellular processes	ko02000 Transporters	K02027	multiple sugar transport system substrate-binding protein	0	0	0	0	0	0	0	0	0	4125	0	0	0	0	0	0	0	0	0	33429	0	0	0	0	0	0	0	0	6812	0	0	0	0	0	7428	0	0	0	0	0	0	9737	0	0	0
Brite Hierarchies	Protein families: signaling and cellular processes	ko02000 Transporters	K02029	polar amino acid transport system permease protein	0	0	0	2661	0	0	0	0	0	13036	0	0	0	0	0	0	0	0	0	5031	0	0	0	0	0	0	14237	0	0	0	0	0	0	0	0	0	0	0	0	0	0	0	0	0	20490
Brite Hierarchies	Protein families: signaling and cellular processes	ko02000 Transporters	K02030	polar amino acid transport system substrate-binding protein	0	0	0	0	0	0	0	0	0	0	0	0	0	0	0	0	0	0	0	4634	18711	0	0	0	0	0	0	0	0	0	3904	0	0	0	0	0	0	0	0	0	0	0	0	0	0
Brite Hierarchies	Protein families: signaling and cellular processes	ko02000 Transporters	K02049	NitT/TauT family transport system ATP-binding protein	0	0	0	0	0	0	0	13132	0	0	0	0	0	0	0	0	0	0	0	1869	0	0	0	0	0	0	0	0	0	0	0	0	0	0	0	0	0	0	0	0	0	0	0	0	0
Brite Hierarchies	Protein families: signaling and cellular processes	ko02000 Transporters	K02050	NitT/TauT family transport system permease protein	0	0	0	0	0	0	0	0	3808	68629	0	0	0	0	0	0	0	0	0	1869	0	0	0	0	0	0	0	0	0	0	0	0	0	0	0	0	0	0	0	0	0	0	0	0	0
Brite Hierarchies	Protein families: signaling and cellular processes	ko02000 Transporters	K02051	NitT/TauT family transport system substrate-binding protein	0	0	0	0	0	0	0	0	0	5880	0	0	0	0	0	4092	0	0	0	1869	0	0	0	0	0	0	0	0	0	0	0	0	0	0	0	0	0	0	0	0	0	0	0	0	0
Brite Hierarchies	Protein families: signaling and cellular processes	ko02000 Transporters	K02056	simple sugar transport system ATP-binding protein [EC:7.5.2.-]	0	0	0	0	0	0	0	0	0	0	0	0	0	0	0	0	0	0	0	3013	0	0	0	0	0	0	0	0	0	0	0	0	0	0	0	0	0	0	0	0	0	0	0	0	0
Brite Hierarchies	Protein families: signaling and cellular processes	ko02000 Transporters	K02075	zinc/manganese transport system permease protein	0	0	0	0	0	0	0	0	0	0	0	0	0	0	0	0	0	0	0	0	0	0	0	0	0	0	0	0	0	0	0	0	0	0	0	0	0	0	0	0	27244	0	0	0	0
Brite Hierarchies	Protein families: signaling and cellular processes	ko02000 Transporters	K02100	MFS transporter, SP family, arabinose:H+ symporter	0	0	0	0	0	0	0	0	0	0	0	0	0	0	13797	0	0	0	0	0	0	0	0	0	0	0	0	0	0	0	21623	0	0	0	0	0	0	0	0	0	0	0	0	0	0
Brite Hierarchies	Protein families: signaling and cellular processes	ko02000 Transporters	K02168	choline/glycine/proline betaine transport protein	0	0	0	0	0	0	0	0	0	0	0	0	0	0	0	0	0	0	0	3589	0	0	0	0	0	0	0	0	0	0	0	0	0	0	0	0	0	0	0	0	0	74048	0	0	0
Brite Hierarchies	Protein families: signaling and cellular processes	ko02000 Transporters	K02198	cytochrome c-type biogenesis protein CcmF	0	0	0	0	0	0	0	0	0	3722	0	0	0	0	0	0	0	0	0	1645	0	2195	0	0	0	0	0	0	0	0	2659	0	0	0	0	0	0	0	0	0	0	0	0	0	0
Brite Hierarchies	Protein families: signaling and cellular processes	ko02000 Transporters	K02429	MFS transporter, FHS family, L-fucose permease	0	0	0	0	0	0	0	25563	0	0	0	0	3609	0	0	0	0	0	0	0	0	5394	0	9231	0	0	0	0	0	0	0	0	0	0	0	0	0	0	0	0	0	0	0	0	0
Brite Hierarchies	Protein families: signaling and cellular processes	ko02000 Transporters	K02440	glycerol uptake facilitator protein	0	0	0	0	0	0	0	0	0	0	0	0	0	0	0	0	0	0	0	0	0	8028	0	0	0	0	0	0	0	0	3923	0	0	0	0	0	0	0	0	0	0	0	0	0	0
Brite Hierarchies	Protein families: signaling and cellular processes	ko02000 Transporters	K03282	large conductance mechanosensitive channel	0	0	0	0	0	0	13803	0	0	0	0	0	2818	0	0	0	8651	0	4191	0	0	0	0	0	0	0	0	0	0	0	0	0	0	0	0	0	22247	0	0	0	0	0	0	0	0
Brite Hierarchies	Protein families: signaling and cellular processes	ko02000 Transporters	K03284	magnesium transporter	22708	0	0	0	0	0	0	0	2859	0	0	0	4098	0	0	0	0	44447	0	0	0	3004	95565	0	0	0	0	10095	0	0	0	0	0	0	0	0	0	0	0	0	0	6698	2563	0	0
Brite Hierarchies	Protein families: signaling and cellular processes	ko02000 Transporters	K03286	OmpA-OmpF porin, OOP family	26190	0	0	0	0	0	0	0	0	14836	0	17553	0	0	0	0	0	44957	0	3049	3048	12342	0	0	0	0	0	0	0	0	4821	0	0	0	0	0	0	0	0	0	0	0	0	0	0
Brite Hierarchies	Protein families: signaling and cellular processes	ko02000 Transporters	K03297	small multidrug resistance pump	0	0	0	0	9963	0	0	0	0	0	0	0	0	0	0	0	0	0	0	2349	0	0	0	0	0	0	0	0	0	0	0	0	0	0	0	0	0	0	0	0	0	0	0	0	0
Brite Hierarchies	Protein families: signaling and cellular processes	ko02000 Transporters	K03299	gluconate:H+ symporter, GntP family	0	0	0	0	0	0	0	0	0	0	0	0	0	0	0	0	0	0	0	0	0	10974	0	0	0	0	0	0	0	0	0	0	0	0	8061	0	0	0	0	0	0	0	0	0	0
Brite Hierarchies	Protein families: signaling and cellular processes	ko02000 Transporters	K03303	lactate permease	0	0	0	0	0	0	0	0	0	0	0	0	0	0	0	0	0	0	0	0	0	0	0	0	0	0	0	0	0	0	9110	0	0	0	0	0	0	0	0	0	0	5176	0	0	0
Brite Hierarchies	Protein families: signaling and cellular processes	ko02000 Transporters	K03313	Na+:H+ antiporter, NhaA family	5184	0	0	0	0	0	0	0	0	6364	0	0	0	0	0	0	16272	0	0	0	0	0	0	0	0	0	44697	5856	0	0	0	0	0	0	0	0	0	0	0	70428	19439	5621	0	0	0
Brite Hierarchies	Protein families: signaling and cellular processes	ko02000 Transporters	K03320	ammonium transporter, Amt family	15333	0	0	0	0	22410	0	0	0	9584	0	0	0	0	0	0	0	0	0	5963	0	3590	0	0	0	0	0	0	0	0	8059	0	0	0	0	0	0	0	0	0	0	23139	0	0	41414
Brite Hierarchies	Protein families: signaling and cellular processes	ko02000 Transporters	K03321	sulfate permease, SulP family	0	0	0	23200	0	0	0	0	0	13841	0	0	8615	0	0	0	0	0	3873	5260	0	5409	0	12904	30766	0	0	0	0	0	3466	0	0	0	0	0	0	0	0	0	0	7091	0	0	0
Brite Hierarchies	Protein families: signaling and cellular processes	ko02000 Transporters	K03322	manganese transport protein	0	0	0	0	0	0	0	0	0	0	0	0	0	0	0	0	0	0	0	0	0	3062	0	2768	0	0	0	0	0	0	0	0	0	0	0	0	0	0	0	0	0	0	15697	0	0
Brite Hierarchies	Protein families: signaling and cellular processes	ko02000 Transporters	K03324	phosphate:Na+ symporter	0	0	0	0	0	0	0	0	0	18399	0	0	0	0	0	0	0	0	0	2425	0	0	0	0	0	0	0	0	0	0	0	0	0	0	0	0	0	0	0	0	11415	0	0	0	0
Brite Hierarchies	Protein families: signaling and cellular processes	ko02000 Transporters	K03325	arsenite transporter	0	0	0	0	0	0	0	0	0	0	0	16182	2811	0	0	0	0	0	0	2425	0	0	0	2803	1110	0	100504	0	0	0	4980	0	0	0	0	0	0	0	0	0	0	0	0	0	9265
Brite Hierarchies	Protein families: signaling and cellular processes	ko02000 Transporters	K03327	multidrug resistance protein, MATE family	0	0	0	0	0	0	0	0	0	3675	0	0	46900	0	0	0	0	0	0	5532	0	3679	0	2764	0	0	0	0	0	0	5642	0	0	0	0	0	0	0	0	0	0	0	0	0	0
Brite Hierarchies	Protein families: signaling and cellular processes	ko02000 Transporters	K03442	small conductance mechanosensitive channel	0	0	0	0	0	0	0	0	0	0	0	0	0	0	0	81589	0	0	0	1666	0	0	0	0	0	0	0	0	0	0	0	0	0	4380	0	0	0	0	0	0	0	0	0	0	0
Brite Hierarchies	Protein families: signaling and cellular processes	ko02000 Transporters	K03446	MFS transporter, DHA2 family, multidrug resistance protein	0	0	0	0	0	0	14207	0	0	0	0	0	0	0	0	0	0	0	0	0	0	0	0	0	0	0	0	0	0	0	0	0	0	0	0	0	0	0	0	0	0	7091	0	0	0
Brite Hierarchies	Protein families: signaling and cellular processes	ko02000 Transporters	K03498	trk system potassium uptake protein	2679	0	0	0	0	0	0	0	4494	6823	0	0	18372	0	0	0	0	0	0	1872	0	0	0	0	0	2853	0	0	0	0	0	0	0	0	0	0	0	0	0	0	0	5176	0	5454	0
Brite Hierarchies	Protein families: signaling and cellular processes	ko02000 Transporters	K03499	trk system potassium uptake protein	0	0	0	0	0	0	0	0	0	0	0	0	6124	0	0	0	0	0	0	0	0	0	0	0	0	5706	0	0	0	0	0	0	0	0	0	0	0	0	0	0	0	0	0	0	0
Brite Hierarchies	Protein families: signaling and cellular processes	ko02000 Transporters	K03535	MFS transporter, ACS family, glucarate transporter	0	0	0	0	0	0	0	0	0	0	0	0	0	0	0	0	0	0	0	0	0	0	0	0	0	0	0	0	0	0	6976	0	0	0	0	0	0	0	0	0	0	0	0	0	0
Brite Hierarchies	Protein families: signaling and cellular processes	ko02000 Transporters	K03548	putative permease	0	0	0	0	0	0	0	0	0	0	0	0	0	0	0	0	0	0	0	0	0	0	0	0	0	0	0	0	0	0	0	0	0	0	0	0	0	0	0	0	0	4197	0	0	0
Brite Hierarchies	Protein families: signaling and cellular processes	ko02000 Transporters	K03549	KUP system potassium uptake protein	0	0	14412	0	17286	0	0	0	0	0	0	0	0	0	0	0	0	0	16127	0	0	0	0	16821	0	0	0	0	0	0	0	0	0	0	0	0	0	0	0	0	0	0	0	0	0
Brite Hierarchies	Protein families: signaling and cellular processes	ko02000 Transporters	K03559	biopolymer transport protein ExbD	0	0	0	0	0	0	0	8646	0	0	0	0	6066	0	0	0	31309	29532	0	0	3642	0	0	0	0	0	0	0	0	0	0	0	0	0	0	0	0	0	0	0	0	0	0	0	0
Brite Hierarchies	Protein families: signaling and cellular processes	ko02000 Transporters	K03561	biopolymer transport protein ExbB	0	0	0	0	0	0	0	0	0	4846	0	0	8520	0	0	0	31309	9844	0	0	3642	0	0	3061	0	0	0	0	0	0	0	0	0	0	0	0	0	0	0	0	0	0	0	0	0
Brite Hierarchies	Protein families: signaling and cellular processes	ko02000 Transporters	K03562	biopolymer transport protein TolQ	0	0	0	0	0	0	0	0	0	14916	0	0	0	0	0	0	0	0	0	3250	0	0	0	0	0	0	0	0	0	0	0	0	0	0	0	0	0	0	0	0	0	0	0	0	0
Brite Hierarchies	Protein families: signaling and cellular processes	ko02000 Transporters	K03640	peptidoglycan-associated lipoprotein	0	0	0	0	0	0	0	0	0	0	0	0	0	0	0	0	0	0	0	2403	0	3004	0	0	0	0	0	0	0	0	4072	0	0	0	0	0	0	0	0	0	0	0	0	0	0
Brite Hierarchies	Protein families: signaling and cellular processes	ko02000 Transporters	K03641	TolB protein	0	0	0	0	0	0	0	0	0	0	0	0	5716	0	0	53766	0	0	0	0	3642	3459	0	0	6190	0	0	0	12228	0	45341	0	0	0	0	0	0	0	0	0	0	0	0	0	0
Brite Hierarchies	Protein families: signaling and cellular processes	ko02000 Transporters	K03811	nicotinamide mononucleotide transporter	0	0	0	4510	0	0	0	0	0	0	0	0	0	0	0	0	52708	0	0	0	0	0	0	4129	0	0	0	0	0	0	0	0	0	0	0	0	0	0	0	0	0	0	0	0	0
Brite Hierarchies	Protein families: signaling and cellular processes	ko02000 Transporters	K03832	periplasmic protein TonB	0	0	0	0	0	0	0	0	0	0	0	0	4098	0	0	0	0	55320	0	0	0	0	0	5791	14559	0	0	0	0	0	0	0	0	0	0	0	0	0	0	0	0	0	0	0	0
Brite Hierarchies	Protein families: signaling and cellular processes	ko02000 Transporters	K04744	LPS-assembly protein	0	0	0	0	0	0	0	0	0	0	0	0	0	0	0	0	0	0	0	13052	0	0	0	0	0	0	0	0	0	0	0	0	0	0	0	0	0	0	0	0	0	0	0	0	0
Brite Hierarchies	Protein families: signaling and cellular processes	ko02000 Transporters	K04758	ferrous iron transport protein A	0	0	0	0	0	0	0	0	0	0	0	0	4098	0	0	0	0	0	0	0	0	3004	0	3607	0	0	0	0	0	0	0	0	0	0	0	0	0	0	0	0	0	0	0	0	0
Brite Hierarchies	Protein families: signaling and cellular processes	ko02000 Transporters	K04759	ferrous iron transport protein B	0	0	0	0	0	0	0	0	0	0	0	0	4098	0	0	0	0	29873	0	0	0	24001	0	3607	0	0	0	0	0	0	4415	0	0	0	0	0	0	0	0	0	0	0	0	0	0
Brite Hierarchies	Protein families: signaling and cellular processes	ko02000 Transporters	K05020	glycine betaine transporter	0	0	0	0	0	0	0	0	0	3038	0	0	0	0	0	0	0	0	0	0	0	0	0	0	0	0	0	0	0	0	0	0	0	0	0	0	0	0	0	0	0	0	0	0	0
Brite Hierarchies	Protein families: signaling and cellular processes	ko02000 Transporters	K05340	glucose uptake protein	0	0	0	0	0	0	0	0	0	0	0	0	0	0	0	0	0	0	0	0	0	18007	0	0	0	0	0	0	0	0	0	0	0	0	0	0	0	0	0	0	0	0	0	0	0
Brite Hierarchies	Protein families: signaling and cellular processes	ko02000 Transporters	K05559	multicomponent K+:H+ antiporter subunit A	0	0	0	0	0	0	0	0	0	0	0	0	0	0	0	0	0	0	0	0	0	0	0	0	0	0	0	0	0	0	0	0	0	0	0	0	0	0	0	0	0	48685	0	0	0
Brite Hierarchies	Protein families: signaling and cellular processes	ko02000 Transporters	K05567	multicomponent Na+:H+ antiporter subunit C	0	4305	0	0	0	0	0	0	0	0	0	0	0	6990	0	0	0	0	0	0	0	0	0	0	0	0	15809	0	0	0	0	0	0	0	0	0	86950	0	0	0	0	0	0	0	0
Brite Hierarchies	Protein families: signaling and cellular processes	ko02000 Transporters	K05568	multicomponent Na+:H+ antiporter subunit D	0	4305	0	0	0	0	0	0	0	0	0	0	0	6990	0	0	0	0	0	21897	0	0	0	0	0	0	0	0	0	0	0	0	0	0	0	0	0	30411	0	0	0	0	0	0	0
Brite Hierarchies	Protein families: signaling and cellular processes	ko02000 Transporters	K05595	multiple antibiotic resistance protein	0	0	0	24137	0	0	0	0	0	5443	0	0	4410	0	0	0	0	0	0	3852	0	4824	0	2977	5987	0	0	0	0	0	3622	0	0	0	0	0	42745	0	0	5964	0	0	0	0	0
Brite Hierarchies	Protein families: signaling and cellular processes	ko02000 Transporters	K05777	putative thiamine transport system substrate-binding protein	0	0	0	0	0	0	0	0	0	2328	0	0	0	0	0	0	0	0	0	0	0	0	0	0	0	0	0	0	0	0	0	0	0	0	0	0	0	0	0	0	0	0	0	0	0
Brite Hierarchies	Protein families: signaling and cellular processes	ko02000 Transporters	K05779	putative thiamine transport system ATP-binding protein	0	0	0	0	0	0	0	0	0	2328	0	0	0	0	0	0	0	0	0	0	0	0	0	0	0	0	0	0	0	0	0	0	0	0	0	0	0	0	0	0	0	0	0	0	0
Brite Hierarchies	Protein families: signaling and cellular processes	ko02000 Transporters	K05782	benzoate membrane transport protein	0	0	0	0	0	0	0	0	0	0	0	0	0	0	0	0	0	0	0	1666	0	0	0	0	0	0	0	0	0	0	0	0	0	0	0	0	0	0	0	0	0	0	0	0	0
Brite Hierarchies	Protein families: signaling and cellular processes	ko02000 Transporters	K05786	chloramphenicol-sensitive protein RarD	0	0	0	0	0	0	0	0	0	3011	0	0	0	0	0	0	0	0	0	0	0	0	0	0	0	0	0	0	0	0	0	0	0	0	0	0	0	0	0	0	0	0	0	0	0
Brite Hierarchies	Protein families: signaling and cellular processes	ko02000 Transporters	K05802	potassium-dependent mechanosensitive channel	0	0	0	0	0	0	0	0	16738	0	0	0	56369	0	0	0	0	0	0	3589	0	0	0	0	0	0	0	0	0	0	0	0	0	0	0	0	0	0	0	0	0	4197	0	0	0
Brite Hierarchies	Protein families: signaling and cellular processes	ko02000 Transporters	K05807	outer membrane protein assembly factor BamD	0	0	0	0	0	0	0	0	0	0	0	0	0	0	0	0	0	0	0	0	0	12822	0	18069	0	0	0	0	0	0	0	0	0	0	0	0	0	0	0	0	0	0	0	0	0
Brite Hierarchies	Protein families: signaling and cellular processes	ko02000 Transporters	K05833	putative tryptophan/tyrosine transport system ATP-binding protein	0	0	0	0	0	0	0	0	0	0	0	0	0	0	0	0	0	0	0	0	0	0	0	0	0	0	0	0	0	0	0	0	0	0	0	0	6466	0	0	0	0	0	0	0	0
Brite Hierarchies	Protein families: signaling and cellular processes	ko02000 Transporters	K05834	homoserine/homoserine lactone efflux protein	0	0	0	0	0	0	0	0	0	0	0	0	0	0	0	0	0	0	0	5208	0	0	0	0	0	0	0	0	0	0	0	0	0	0	0	0	0	0	0	0	0	0	0	0	0
Brite Hierarchies	Protein families: signaling and cellular processes	ko02000 Transporters	K06076	long-chain fatty acid transport protein	0	0	0	0	0	0	0	0	0	0	0	0	3368	0	0	0	0	12253	0	0	0	0	0	0	0	0	0	0	0	0	0	0	0	0	0	0	0	0	0	0	0	0	0	0	0
Brite Hierarchies	Protein families: signaling and cellular processes	ko02000 Transporters	K06147	ATP-binding cassette, subfamily B, bacterial	0	0	0	15091	0	0	6344	0	0	11934	0	5370	3907	0	0	0	0	0	0	67733	0	0	0	0	0	0	0	0	0	0	0	0	0	0	0	0	0	0	0	0	70971	2099	0	0	0
Brite Hierarchies	Protein families: signaling and cellular processes	ko02000 Transporters	K06188	aquaporin Z	0	0	0	0	69240	0	0	0	0	0	0	0	21648	0	0	6166	33059	0	0	1584	0	0	0	42537	3324	0	0	0	5427	0	0	0	0	0	0	0	0	0	0	0	0	0	1905	0	0
Brite Hierarchies	Protein families: signaling and cellular processes	ko02000 Transporters	K06196	cytochrome c-type biogenesis protein	0	0	0	0	0	0	0	0	0	13671	0	0	0	0	0	0	0	0	0	4095	0	0	0	0	0	0	0	0	0	0	0	0	0	0	0	0	0	0	0	0	0	0	0	0	0
Brite Hierarchies	Protein families: signaling and cellular processes	ko02000 Transporters	K06199	fluoride exporter	0	0	0	0	0	0	0	0	14227	0	0	0	0	0	0	0	0	0	0	0	2538	0	0	0	0	0	0	0	0	0	0	0	0	0	0	0	0	0	0	0	0	0	0	0	0
Brite Hierarchies	Protein families: signaling and cellular processes	ko02000 Transporters	K06212	formate transporter	0	0	0	0	0	0	0	0	0	0	0	0	0	0	0	0	0	0	0	0	0	0	0	0	0	0	0	0	0	0	0	0	0	0	0	0	0	0	0	0	0	9737	0	0	0
Brite Hierarchies	Protein families: signaling and cellular processes	ko02000 Transporters	K06213	magnesium transporter	0	0	0	0	0	0	0	0	0	0	0	0	26847	0	0	0	0	0	0	0	3906	0	0	0	0	0	0	0	5718	0	0	0	0	0	0	0	30244	0	0	0	0	49306	0	0	0
Brite Hierarchies	Protein families: signaling and cellular processes	ko02000 Transporters	K06518	holin-like protein	0	0	0	0	0	0	0	0	0	2756	0	0	0	0	0	0	0	0	0	0	0	0	0	0	0	0	0	0	0	0	0	0	0	0	0	0	0	0	0	0	0	0	0	0	0
Brite Hierarchies	Protein families: signaling and cellular processes	ko02000 Transporters	K06895	L-lysine exporter family protein LysE/ArgO	0	0	0	0	0	0	0	0	0	5999	0	0	0	0	0	0	0	0	0	0	0	0	0	0	0	0	0	0	0	0	0	0	0	0	0	0	0	0	0	0	0	0	0	0	0
Brite Hierarchies	Protein families: signaling and cellular processes	ko02000 Transporters	K06901	adenine/guanine/hypoxanthine permease	0	0	0	0	0	0	0	0	0	0	0	0	0	0	0	0	0	0	0	0	0	0	0	0	0	0	0	0	0	0	0	0	0	0	0	0	0	0	0	0	0	0	0	0	0
Brite Hierarchies	Protein families: signaling and cellular processes	ko02000 Transporters	K07114	Ca-activated chloride channel homolog	0	13722	32376	0	0	0	0	0	0	0	0	0	10347	0	0	0	0	0	53853	7211	0	33367	0	29583	0	0	0	0	58758	0	3232	0	0	0	0	0	0	0	0	0	0	0	0	0	0
Brite Hierarchies	Protein families: signaling and cellular processes	ko02000 Transporters	K07221	phosphate-selective porin OprO and OprP	0	0	0	0	0	0	0	0	0	0	0	0	0	0	0	0	0	0	0	0	0	0	0	0	0	0	0	0	0	0	0	0	0	0	0	0	0	0	0	0	0	40189	0	0	0
Brite Hierarchies	Protein families: signaling and cellular processes	ko02000 Transporters	K07238	zinc transporter, ZIP family	0	0	0	0	0	0	0	0	6714	0	0	0	0	0	0	0	0	0	0	0	0	0	0	0	0	33574	0	0	0	0	0	0	0	0	0	0	0	0	0	0	0	0	0	0	0
Brite Hierarchies	Protein families: signaling and cellular processes	ko02000 Transporters	K07240	chromate transporter	0	0	0	0	0	0	85696	17580	0	0	0	0	0	0	0	0	0	0	0	0	0	0	0	0	0	0	0	0	0	0	0	0	0	0	0	0	8776	0	0	0	11415	0	0	0	0
Brite Hierarchies	Protein families: signaling and cellular processes	ko02000 Transporters	K07243	high-affinity iron transporter	0	0	0	0	0	0	0	0	0	0	0	0	0	0	0	8270	0	0	0	0	0	0	0	0	0	0	0	0	0	0	0	0	0	0	0	0	0	0	0	0	0	0	0	0	0
Brite Hierarchies	Protein families: signaling and cellular processes	ko02000 Transporters	K07274	MipA family protein	0	0	0	0	0	0	0	0	0	0	0	0	0	0	0	0	0	0	0	1559	0	0	0	0	0	0	0	0	0	0	0	0	0	1457	0	0	0	0	0	0	0	0	0	0	0
Brite Hierarchies	Protein families: signaling and cellular processes	ko02000 Transporters	K07278	translocation and assembly module TamA	0	0	0	0	0	0	0	0	0	9002	0	0	0	0	0	0	0	0	0	3410	0	0	0	0	0	0	0	0	0	0	0	0	0	0	0	0	0	0	0	0	0	6698	0	0	0
Brite Hierarchies	Protein families: signaling and cellular processes	ko02000 Transporters	K07300	Ca2+:H+ antiporter	0	0	0	0	0	9233	0	0	0	0	0	0	0	0	0	0	0	0	0	0	0	0	0	0	0	0	0	0	0	0	0	0	0	0	0	0	0	0	0	0	0	0	0	0	0
Brite Hierarchies	Protein families: signaling and cellular processes	ko02000 Transporters	K07301	cation:H+ antiporter	0	0	32576	0	0	0	0	0	0	0	101170	0	9882	0	17780	0	0	0	0	3049	5419	0	0	0	8774	58864	0	12107	0	0	3108	0	0	0	0	0	0	0	0	15116	0	26615	0	0	0
Brite Hierarchies	Protein families: signaling and cellular processes	ko02000 Transporters	K07552	MFS transporter, DHA1 family, multidrug resistance protein	0	0	0	0	0	0	0	0	0	1923	0	0	4303	0	0	0	0	0	0	4159	0	0	0	0	0	0	0	0	0	0	0	0	0	0	0	0	0	0	0	0	0	0	0	0	0
Brite Hierarchies	Protein families: signaling and cellular processes	ko02000 Transporters	K08138	MFS transporter, SP family, xylose:H+ symportor	0	0	0	0	0	0	0	0	0	0	0	0	0	0	0	0	0	0	0	0	0	0	0	0	0	0	0	0	0	0	5044	0	0	0	0	0	0	0	0	0	0	0	0	0	0
Brite Hierarchies	Protein families: signaling and cellular processes	ko02000 Transporters	K08151	MFS transporter, DHA1 family, tetracycline resistance protein	0	0	0	0	0	0	0	0	0	0	0	0	0	0	0	0	0	0	0	0	0	0	0	0	0	0	0	0	0	0	0	0	0	3717	0	0	0	0	0	0	0	0	0	0	0
Brite Hierarchies	Protein families: signaling and cellular processes	ko02000 Transporters	K08177	MFS transporter, OFA family, oxalate/formate antiporter	0	0	41959	0	0	0	0	0	0	0	0	0	0	0	0	0	0	0	0	0	0	0	0	2694	0	0	0	0	0	0	0	0	0	0	0	0	0	0	0	0	0	0	0	0	0
Brite Hierarchies	Protein families: signaling and cellular processes	ko02000 Transporters	K08191	MFS transporter, ACS family, hexuronate transporter	0	0	0	0	0	0	0	0	0	0	0	0	0	0	0	0	0	0	0	0	0	4983	0	4449	0	0	0	0	0	0	0	0	0	0	0	0	0	0	0	0	0	0	0	0	0
Brite Hierarchies	Protein families: signaling and cellular processes	ko02000 Transporters	K08363	mercuric ion transport protein	0	0	0	0	0	0	0	0	0	0	0	0	2768	0	0	0	0	0	0	0	0	0	0	0	0	0	0	0	0	0	0	0	0	0	0	0	0	0	0	0	0	0	0	0	0
Brite Hierarchies	Protein families: signaling and cellular processes	ko02000 Transporters	K08364	periplasmic mercuric ion binding protein	0	0	0	0	0	0	0	0	0	0	0	0	2591	0	0	0	0	0	0	0	0	0	0	0	0	0	0	0	0	0	0	0	0	0	0	0	0	0	0	0	0	0	0	0	0
Brite Hierarchies	Protein families: signaling and cellular processes	ko02000 Transporters	K08714	voltage-gated sodium channel	0	0	0	0	1997	0	0	0	0	0	0	0	0	0	0	0	0	0	0	0	0	0	0	0	0	0	0	0	0	0	0	0	0	0	0	0	0	0	0	0	0	0	0	0	0
Brite Hierarchies	Protein families: signaling and cellular processes	ko02000 Transporters	K08715	inward rectifier potassium channel	0	0	0	0	0	0	0	0	0	0	0	0	0	0	0	0	0	0	0	0	0	0	0	3024	0	0	0	0	0	0	0	0	0	0	0	0	0	0	0	0	0	0	0	0	0
Brite Hierarchies	Protein families: signaling and cellular processes	ko02000 Transporters	K08978	bacterial/archaeal transporter family protein	0	0	0	0	0	0	0	0	0	3777	0	8321	0	0	0	1607	0	0	0	0	0	0	0	0	0	0	0	0	0	0	0	0	0	0	0	0	0	0	0	0	0	0	0	0	0
Brite Hierarchies	Protein families: signaling and cellular processes	ko02000 Transporters	K08994	ion channel-forming bestrophin family protein	0	0	0	0	0	0	0	0	0	0	0	0	0	0	0	0	0	0	0	0	0	2680	0	3049	0	0	0	0	0	0	30223	0	0	0	0	0	0	0	0	0	0	0	0	0	0
Brite Hierarchies	Protein families: signaling and cellular processes	ko02000 Transporters	K09013	Fe-S cluster assembly ATP-binding protein	0	0	0	0	0	0	0	0	0	2787	0	0	0	0	0	0	0	0	0	0	0	0	0	0	0	0	0	0	0	0	0	0	0	0	0	0	0	0	0	0	0	0	0	0	0
Brite Hierarchies	Protein families: signaling and cellular processes	ko02000 Transporters	K09125	queuosine precursor transporter	0	0	0	0	0	0	0	0	0	3348	0	0	4936	0	0	0	0	0	0	5452	0	3098	0	0	0	0	0	0	0	0	3622	0	0	0	0	0	0	0	0	0	0	0	0	0	0
Brite Hierarchies	Protein families: signaling and cellular processes	ko02000 Transporters	K09800	translocation and assembly module TamB	0	0	30219	0	0	0	0	0	0	9002	0	0	0	0	0	0	0	0	0	3410	0	0	0	0	0	0	0	0	0	0	0	0	0	0	0	0	0	0	0	0	0	18096	0	0	0
Brite Hierarchies	Protein families: signaling and cellular processes	ko02000 Transporters	K10716	voltage-gated potassium channel	0	0	0	0	0	5895	0	0	7499	0	0	0	3742	0	0	0	0	0	10035	0	20302	4983	0	4515	0	0	0	12821	29556	0	103604	0	0	3324	5420	0	29449	0	0	0	28426	0	0	0	0
Brite Hierarchies	Protein families: signaling and cellular processes	ko02000 Transporters	K11102	proton glutamate symport protein	0	0	0	0	0	0	0	0	0	0	0	0	0	0	0	0	0	0	0	0	0	0	0	0	0	0	0	0	0	0	0	0	0	0	0	0	0	0	0	0	0	3569	0	0	0
Brite Hierarchies	Protein families: signaling and cellular processes	ko02000 Transporters	K11536	pyrimidine nucleoside transport protein	0	0	0	0	0	0	0	0	0	0	0	0	0	0	0	0	0	0	0	0	0	0	0	0	0	0	0	15565	0	0	0	0	0	0	0	0	0	0	0	0	0	0	0	0	0
Brite Hierarchies	Protein families: signaling and cellular processes	ko02000 Transporters	K11537	MFS transporter, NHS family, xanthosine permease	0	0	0	0	0	0	0	0	0	0	0	0	0	0	0	0	16272	0	0	0	0	0	0	1786	0	0	0	0	0	0	0	0	0	0	0	0	0	0	0	0	0	0	0	0	0
Brite Hierarchies	Protein families: signaling and cellular processes	ko02000 Transporters	K11741	quaternary ammonium compound-resistance protein SugE	0	0	0	0	0	0	0	0	0	0	0	0	0	0	0	0	0	12961	0	0	0	2038	0	0	0	0	0	0	0	0	0	0	0	0	0	0	0	0	0	0	0	0	0	0	0
Brite Hierarchies	Protein families: signaling and cellular processes	ko02000 Transporters	K11745	glutathione-regulated potassium-efflux system ancillary protein KefC	0	0	0	0	0	0	0	0	0	0	0	0	0	0	0	0	0	0	0	0	0	0	0	0	0	0	0	0	0	0	0	0	0	0	20831	0	0	0	0	0	0	0	0	0	0
Brite Hierarchies	Protein families: signaling and cellular processes	ko02000 Transporters	K11748	glutathione-regulated potassium-efflux system ancillary protein KefG	0	0	0	0	0	0	0	0	0	0	0	0	0	0	0	0	0	0	0	0	0	0	0	0	0	0	0	0	0	0	0	0	0	0	6943	0	0	0	0	0	0	0	0	0	0
Brite Hierarchies	Protein families: signaling and cellular processes	ko02000 Transporters	K11928	sodium/proline symporter	0	0	0	0	0	0	0	0	0	0	0	0	0	0	0	0	0	0	0	0	7030	0	0	1786	0	0	0	0	0	0	0	0	0	0	0	0	0	0	0	0	0	0	0	0	0
Brite Hierarchies	Protein families: signaling and cellular processes	ko02000 Transporters	K12542	membrane fusion protein, adhesin transport system	0	0	0	0	0	0	0	0	0	0	0	0	0	0	0	0	0	0	0	3529	2161	0	0	0	0	0	0	0	0	0	0	0	0	0	0	0	0	0	0	0	0	0	0	0	0
Brite Hierarchies	Protein families: signaling and cellular processes	ko02000 Transporters	K12543	outer membrane protein, adhesin transport system	0	0	0	0	0	0	0	0	0	0	0	0	0	0	0	0	0	0	0	10464	2161	0	0	0	0	0	0	0	0	0	0	0	0	0	0	0	0	0	0	0	0	0	0	0	0
Brite Hierarchies	Protein families: signaling and cellular processes	ko02000 Transporters	K13283	ferrous-iron efflux pump FieF	0	0	0	0	0	0	0	0	0	47787	0	0	0	0	0	0	0	0	0	0	0	0	0	0	0	0	0	0	0	0	0	0	0	0	0	0	0	0	0	0	0	0	0	0	0
Brite Hierarchies	Protein families: signaling and cellular processes	ko02000 Transporters	K13929	malonate decarboxylase alpha subunit [EC:2.3.1.187]	0	0	0	0	0	0	0	0	0	0	0	0	0	0	0	0	0	0	0	0	0	0	0	0	0	8803	0	0	0	0	0	0	0	0	0	0	0	0	0	0	0	0	0	0	0
Brite Hierarchies	Protein families: signaling and cellular processes	ko02000 Transporters	K13936	malonate transporter and related proteins	0	0	0	0	0	0	0	0	0	3923	0	0	0	0	0	0	0	0	0	6146	0	0	0	0	0	0	0	0	0	0	0	0	0	0	0	0	0	0	0	0	0	0	0	0	0
Brite Hierarchies	Protein families: signaling and cellular processes	ko02000 Transporters	K14347	solute carrier family 10 (sodium/bile acid cotransporter), member 7	0	0	0	0	22315	0	0	0	0	0	0	0	0	0	0	0	0	0	0	0	0	0	0	0	0	0	0	0	0	0	0	0	0	0	0	0	26966	0	0	0	0	0	0	0	0
Brite Hierarchies	Protein families: signaling and cellular processes	ko02000 Transporters	K14393	cation/acetate symporter	0	0	0	0	0	0	0	0	0	0	0	0	3233	0	0	0	52708	0	0	0	0	0	0	0	0	0	0	0	0	0	0	0	0	0	0	0	0	0	0	0	0	38303	0	0	0
Brite Hierarchies	Protein families: signaling and cellular processes	ko02000 Transporters	K14427	solute carrier family 12 (potassium/chloride transporter), member 4/6	0	0	0	0	0	0	0	0	0	0	0	0	0	0	0	0	0	0	0	0	0	0	42236	0	0	14702	0	0	0	0	0	0	0	0	0	0	0	0	0	0	0	0	0	0	0
Brite Hierarchies	Protein families: signaling and cellular processes	ko02000 Transporters	K14445	solute carrier family 13 (sodium-dependent dicarboxylate transporter), member 2/3/5	0	0	0	0	0	0	0	0	0	0	0	0	0	0	0	0	38411	0	0	0	19395	6233	0	0	0	0	0	0	0	0	7837	0	0	19342	39905	0	0	0	0	0	0	0	0	0	0
Brite Hierarchies	Protein families: signaling and cellular processes	ko02000 Transporters	K14709	solute carrier family 39 (zinc transporter), member 1/2/3	0	0	0	0	0	0	0	0	0	0	0	0	0	0	0	0	0	0	0	0	0	0	0	0	0	0	0	0	0	0	0	0	0	0	0	0	0	3181	0	0	0	0	0	0	0
Brite Hierarchies	Protein families: signaling and cellular processes	ko02000 Transporters	K15725	outer membrane protein, heavy metal efflux system	0	0	30700	0	0	0	54901	0	0	0	0	0	0	0	0	0	0	0	0	0	0	0	0	0	0	0	0	0	0	0	0	0	0	0	0	0	0	0	0	0	0	0	0	0	0
Brite Hierarchies	Protein families: signaling and cellular processes	ko02000 Transporters	K15726	heavy metal efflux system protein	0	0	0	0	0	0	0	0	0	0	0	0	0	0	0	0	0	0	7263	0	0	0	0	0	0	0	0	0	0	0	0	0	0	12285	0	0	0	0	0	0	0	58036	5413	0	0
Brite Hierarchies	Protein families: signaling and cellular processes	ko02000 Transporters	K15727	membrane fusion protein, heavy metal efflux system	0	0	0	0	0	0	0	0	0	0	0	0	0	0	0	0	0	0	7263	0	0	0	0	0	0	0	0	0	0	0	0	0	0	0	0	0	0	0	0	0	0	0	0	0	0
Brite Hierarchies	Protein families: signaling and cellular processes	ko02000 Transporters	K15738	ABC transport system ATP-binding/permease protein	4252	0	0	0	0	0	40535	0	0	0	0	0	0	0	0	19221	0	0	0	0	6484	6704	0	11572	0	0	0	0	11862	0	0	0	0	0	0	0	0	0	0	0	0	9861	0	3811	0
Brite Hierarchies	Protein families: signaling and cellular processes	ko02000 Transporters	K15987	K(+)-stimulated pyrophosphate-energized sodium pump	1287	0	0	0	0	0	0	0	0	0	0	0	11774	0	0	0	124637	0	0	0	0	0	0	0	0	0	0	0	0	0	4565	0	0	0	0	0	0	0	0	0	0	3512	0	0	0
Brite Hierarchies	Protein families: signaling and cellular processes	ko02000 Transporters	K16052	MscS family membrane protein	0	0	0	0	0	0	0	0	0	0	0	0	0	0	0	0	0	0	0	0	0	0	0	0	0	0	0	0	0	0	3622	0	0	0	0	0	0	0	0	0	0	0	2115	0	0
Brite Hierarchies	Protein families: signaling and cellular processes	ko02000 Transporters	K16053	miniconductance mechanosensitive channel	0	0	0	0	0	0	0	0	0	0	0	0	3907	0	0	0	0	0	0	0	0	0	0	0	7970	0	0	0	0	0	0	0	0	0	0	0	0	20755	0	0	0	0	0	0	0
Brite Hierarchies	Protein families: signaling and cellular processes	ko02000 Transporters	K16074	zinc transporter	0	0	0	0	0	0	0	0	0	0	0	0	0	0	0	0	0	0	0	2511	0	0	0	0	0	0	0	0	0	0	0	0	0	0	0	0	0	0	0	0	0	0	0	0	0
Brite Hierarchies	Protein families: signaling and cellular processes	ko02000 Transporters	K16079	outer membrane immunogenic protein	0	0	0	0	0	0	0	0	0	0	0	0	0	0	0	0	0	0	0	2408	0	0	0	0	0	13581	0	0	0	0	0	0	0	0	0	0	0	0	0	0	0	0	0	0	0
Brite Hierarchies	Protein families: signaling and cellular processes	ko02000 Transporters	K16087	hemoglobin/transferrin/lactoferrin receptor protein	0	0	0	0	0	0	0	0	0	0	0	0	0	0	0	0	0	0	0	0	0	0	0	0	15715	0	0	0	0	0	0	0	0	0	0	0	0	0	0	0	0	0	0	0	0
Brite Hierarchies	Protein families: signaling and cellular processes	ko02000 Transporters	K16089	outer membrane receptor for ferrienterochelin and colicins	0	0	0	0	0	0	0	0	0	0	0	0	4098	0	0	0	0	0	0	0	0	10283	0	0	0	0	0	0	0	0	0	0	0	0	0	0	0	0	0	0	0	0	0	0	0
Brite Hierarchies	Protein families: signaling and cellular processes	ko02000 Transporters	K16092	vitamin B12 transporter	0	0	0	0	9348	0	0	0	0	7110	0	0	0	0	0	0	0	0	0	0	0	3058	0	0	0	0	0	0	0	0	0	0	0	0	0	0	0	0	0	0	0	5385	0	0	0
Brite Hierarchies	Protein families: signaling and cellular processes	ko02000 Transporters	K16211	maltose/moltooligosaccharide transporter	0	0	0	0	0	0	0	0	0	0	0	0	0	0	0	0	0	0	0	0	0	0	0	0	0	0	0	0	0	0	6680	0	0	0	0	0	0	0	0	0	0	0	0	0	0
Brite Hierarchies	Protein families: signaling and cellular processes	ko02000 Transporters	K16238	ethanolamine permease	0	0	0	0	0	0	0	0	0	0	0	0	0	0	0	0	0	0	0	0	0	0	0	0	0	0	0	0	0	0	0	0	0	0	0	0	0	0	0	0	0	11894	0	0	0
Brite Hierarchies	Protein families: signaling and cellular processes	ko02000 Transporters	K16264	cobalt-zinc-cadmium efflux system protein	0	0	0	0	13737	0	0	0	0	0	0	0	4969	0	0	0	0	0	0	0	0	0	0	3837	0	0	0	0	0	0	6137	0	0	0	0	0	0	0	0	0	0	0	0	0	0
Brite Hierarchies	Protein families: signaling and cellular processes	ko02000 Transporters	K16267	zinc and cadmium transporter	0	0	42405	0	0	0	0	0	0	0	0	0	0	0	0	0	0	0	0	0	0	3545	0	0	0	0	0	0	0	0	0	0	0	0	0	0	0	0	0	0	0	0	0	0	0
Brite Hierarchies	Protein families: signaling and cellular processes	ko02000 Transporters	K16694	teichuronic acid exporter	0	0	0	0	0	0	0	0	0	0	0	0	0	0	0	0	0	9916	0	0	0	0	0	0	0	0	0	0	0	0	0	0	0	0	0	0	0	0	0	0	0	0	0	5816	0
Brite Hierarchies	Protein families: signaling and cellular processes	ko02000 Transporters	K17713	outer membrane protein assembly factor BamB	0	0	0	0	0	0	0	0	0	0	0	0	0	0	0	0	0	0	0	2456	0	0	0	0	0	0	0	0	0	0	0	0	0	0	0	0	0	0	0	0	0	0	0	0	0
Brite Hierarchies	Protein families: signaling and cellular processes	ko02000 Transporters	K18218	tetracycline resistance efflux pump	0	0	0	0	0	0	0	0	0	0	0	0	0	0	0	0	0	0	0	0	19173	0	0	0	0	0	0	0	0	0	0	0	0	0	0	0	0	0	0	0	0	0	0	0	0
Brite Hierarchies	Protein families: signaling and cellular processes	ko02000 Transporters	K18299	multidrug efflux pump	0	0	0	0	0	0	0	0	0	0	0	0	0	0	0	0	0	0	0	0	0	0	0	0	0	0	0	0	0	0	0	0	0	0	0	0	15605	0	0	0	0	0	0	0	0
Brite Hierarchies	Protein families: signaling and cellular processes	ko02000 Transporters	K18302	membrane fusion protein, multidrug efflux system	0	0	0	0	0	0	0	0	0	0	0	0	4578	0	0	0	0	0	0	0	0	0	0	0	0	0	0	0	0	0	0	0	0	0	0	0	0	0	0	0	0	0	0	0	0
Brite Hierarchies	Protein families: signaling and cellular processes	ko02000 Transporters	K18303	multidrug efflux pump	0	0	0	0	0	35829	0	0	0	0	0	0	0	0	0	0	0	0	0	0	0	0	0	0	0	0	0	0	0	0	0	0	0	0	0	0	0	0	0	70428	0	0	0	0	0
Brite Hierarchies	Protein families: signaling and cellular processes	ko02000 Transporters	K18480	cholesterol transport system auxiliary component	0	0	0	0	0	0	0	0	0	0	0	0	0	0	0	0	0	0	0	19459	0	0	0	0	0	0	0	0	0	0	0	0	0	0	0	0	0	0	0	0	0	0	0	0	0
Brite Hierarchies	Protein families: signaling and cellular processes	ko02000 Transporters	K18989	multidrug efflux pump	0	0	0	0	0	0	0	0	0	0	0	0	2454	0	0	0	0	0	0	2456	0	4931	0	0	0	0	0	0	0	0	0	0	0	0	0	0	0	0	0	0	0	0	0	0	0
Brite Hierarchies	Protein families: signaling and cellular processes	ko02000 Transporters	K18990	membrane fusion protein, multidrug efflux system	0	0	0	0	0	0	0	0	0	0	0	0	0	0	0	0	0	0	0	2456	0	0	0	0	0	0	0	0	0	0	0	0	0	0	0	0	0	0	0	0	0	0	0	0	0
Brite Hierarchies	Protein families: signaling and cellular processes	ko02000 Transporters	K19416	modulator of FtsH protease	0	0	0	0	0	0	0	0	0	0	0	0	0	0	0	0	0	0	0	0	0	0	0	0	0	0	0	0	0	0	0	0	0	0	0	0	0	0	0	0	0	5356	0	0	0
Brite Hierarchies	Protein families: signaling and cellular processes	ko02000 Transporters	K20543	cellulose synthase operon protein C	0	0	0	0	0	0	0	0	0	0	0	0	0	0	0	0	0	0	0	2025	0	0	0	0	0	0	0	0	0	0	0	0	0	0	0	0	0	0	0	0	0	0	0	0	0
Brite Hierarchies	Protein families: signaling and cellular processes	ko02000 Transporters	K21393	TRAP-type transport system large permease protein	0	0	0	0	0	0	0	0	0	0	0	0	0	0	0	0	0	0	6426	0	0	0	0	0	0	0	0	0	0	0	0	0	0	0	0	0	0	0	0	0	0	0	0	0	0
Brite Hierarchies	Protein families: signaling and cellular processes	ko02000 Transporters	K21394	TRAP-type transport system small permease protein	0	0	0	0	0	0	0	0	0	0	0	0	0	0	0	0	0	0	10779	4433	0	0	0	0	0	0	0	0	0	0	0	0	0	0	0	0	0	0	0	0	0	0	0	0	0
Brite Hierarchies	Protein families: signaling and cellular processes	ko02000 Transporters	K21395	TRAP-type transport system periplasmic protein	0	0	0	0	0	0	0	0	0	4888	0	0	0	0	0	0	0	0	0	4433	0	0	0	0	0	0	0	0	0	0	0	0	0	0	0	0	0	0	0	0	0	0	0	0	0
Brite Hierarchies	Protein families: signaling and cellular processes	ko02000 Transporters	K21397	ABC transport system ATP-binding/permease protein	0	0	0	0	0	0	0	0	0	0	0	0	0	0	0	0	0	0	0	0	0	10910	0	0	0	0	0	0	0	0	33099	0	0	0	0	0	0	0	0	0	0	0	0	0	0
Brite Hierarchies	Protein families: signaling and cellular processes	ko02000 Transporters	K21449	trimeric autotransporter adhesin	0	0	0	0	0	0	0	0	0	0	0	0	0	0	0	0	0	0	0	0	0	0	0	2781	0	0	0	0	0	0	0	0	0	0	0	0	77174	0	0	0	0	0	0	0	0
Brite Hierarchies	Protein families: signaling and cellular processes	ko02000 Transporters	K21572	starch-binding outer membrane protein, SusD/RagB family	0	0	0	0	0	0	0	0	0	0	0	0	7890	0	0	0	0	0	0	0	0	14923	0	0	0	0	0	0	0	0	0	0	0	0	0	0	0	0	0	0	0	0	0	0	0
Brite Hierarchies	Protein families: signaling and cellular processes	ko02000 Transporters	K21573	TonB-dependent starch-binding outer membrane protein SusC	0	0	0	0	0	0	0	0	0	0	0	0	0	0	0	0	0	0	0	0	0	36929	0	0	0	0	0	0	0	0	11989	0	0	0	0	0	0	0	0	0	0	0	0	0	0
Brite Hierarchies	Protein families: signaling and cellular processes	ko02000 Transporters	K21993	formate transporter	0	0	0	0	0	0	0	0	0	3279	0	0	0	0	0	0	0	0	0	0	0	0	0	0	0	0	0	0	0	0	0	0	0	0	0	0	0	0	0	0	0	71865	0	0	0
Brite Hierarchies	Protein families: signaling and cellular processes	ko02000 Transporters	K22044	moderate conductance mechanosensitive channel	0	0	0	0	0	22943	0	0	0	0	0	0	0	0	0	0	0	0	0	9112	0	0	0	0	0	0	0	0	19095	0	6891	0	0	0	0	0	0	0	0	0	0	0	0	0	0
Brite Hierarchies	Protein families: signaling and cellular processes	ko02000 Transporters	K22736	vacuolar iron transporter family protein	0	0	0	0	0	0	0	0	0	4746	0	0	3742	0	0	0	0	0	0	0	0	0	0	0	0	0	0	0	0	0	0	0	0	0	0	0	0	0	0	0	0	0	0	0	0
Brite Hierarchies	Protein families: signaling and cellular processes	ko02000 Transporters	K22737	erythrin-vacuolar iron transport family protein	0	0	0	0	0	0	0	0	0	2463	0	0	0	0	0	0	0	0	0	2127	0	0	0	0	0	0	0	0	0	0	0	0	0	0	0	0	0	0	0	0	0	0	0	0	0
Brite Hierarchies	Protein families: signaling and cellular processes	ko02000 Transporters	K23677	MFS transporter, Spinster family, sphingosine-1-phosphate transporter	0	0	0	0	0	0	0	0	0	0	0	0	0	0	15350	0	0	0	0	0	0	0	0	0	0	0	0	0	0	0	0	0	0	0	0	0	0	0	0	0	0	0	0	0	0
Brite Hierarchies	Protein families: signaling and cellular processes	ko02000 Transporters	K24160	sodium/hydrogen antiporter	0	0	0	0	5433	0	0	0	0	0	0	0	0	0	0	0	0	0	0	0	0	0	0	0	0	0	0	0	0	0	0	0	0	0	0	88727	0	0	0	0	0	0	0	0	0
Brite Hierarchies	Protein families: signaling and cellular processes	ko02000 Transporters	K24180	malate permease and related proteins	0	0	0	0	0	0	0	0	0	3546	0	0	0	0	0	0	0	0	0	0	2128	0	0	0	0	0	0	16796	0	0	0	0	0	0	0	0	0	0	0	0	0	7605	0	0	0
Environmental Information Processing	Membrane transport	ko02010 ABC transporters	K01995	branched-chain amino acid transport system ATP-binding protein	0	0	0	30731	0	4436	0	0	0	0	0	0	0	0	0	0	0	0	0	1784	0	0	0	0	0	0	85154	0	0	0	0	0	0	0	0	0	0	0	0	0	0	0	0	0	0
Environmental Information Processing	Membrane transport	ko02010 ABC transporters	K01996	branched-chain amino acid transport system ATP-binding protein	0	0	0	3944	0	30918	0	0	0	0	0	0	0	0	0	0	0	0	0	0	0	0	0	0	0	7797	0	0	0	0	0	0	0	0	0	0	0	0	0	0	0	0	0	0	0
Environmental Information Processing	Membrane transport	ko02010 ABC transporters	K01997	branched-chain amino acid transport system permease protein	0	0	0	0	0	0	0	0	0	1964	0	0	0	0	0	0	0	0	0	0	0	0	0	0	0	24591	0	0	0	0	0	0	0	0	0	0	0	0	0	0	0	0	0	0	0
Environmental Information Processing	Membrane transport	ko02010 ABC transporters	K01998	branched-chain amino acid transport system permease protein	0	0	0	0	0	24900	0	0	0	17263	0	0	0	0	0	22089	0	0	0	3826	0	0	0	0	0	7797	0	0	0	0	0	0	0	0	0	0	0	0	0	0	0	0	0	55883	0
Environmental Information Processing	Membrane transport	ko02010 ABC transporters	K01999	branched-chain amino acid transport system substrate-binding protein	0	0	0	0	0	0	0	0	0	5900	0	0	0	0	0	0	0	0	0	5623	0	0	0	0	0	7797	0	0	0	0	0	0	0	0	0	0	0	0	0	0	0	0	0	0	0
Environmental Information Processing	Membrane transport	ko02010 ABC transporters	K02000	glycine betaine/proline transport system ATP-binding protein [EC:7.6.2.9]	0	0	0	0	0	0	0	0	0	3449	0	0	0	0	0	0	0	0	0	4531	0	0	0	0	0	0	0	0	0	0	0	0	0	0	0	0	0	0	0	0	0	0	0	0	0
Environmental Information Processing	Membrane transport	ko02010 ABC transporters	K02001	glycine betaine/proline transport system permease protein	0	0	0	0	0	0	0	0	0	54663	0	0	0	0	0	0	0	0	0	4531	0	0	0	0	0	0	0	0	0	0	0	0	0	0	0	0	0	0	0	0	0	0	0	0	0
Environmental Information Processing	Membrane transport	ko02010 ABC transporters	K02002	glycine betaine/proline transport system substrate-binding protein	0	0	0	0	0	0	0	0	0	7190	0	0	0	0	0	0	0	0	0	7254	0	0	0	0	0	0	0	0	0	0	0	0	0	0	0	0	0	0	0	0	0	0	0	0	0
Environmental Information Processing	Membrane transport	ko02010 ABC transporters	K02006	cobalt/nickel transport system ATP-binding protein	11015	0	0	0	0	0	0	0	0	0	0	16385	0	0	0	0	0	0	0	0	0	0	0	0	0	0	0	0	0	0	0	0	0	0	0	0	0	0	0	0	0	0	0	0	0
Environmental Information Processing	Membrane transport	ko02010 ABC transporters	K02007	cobalt/nickel transport system permease protein	5507	0	0	0	0	0	0	0	0	0	0	0	0	0	0	0	0	0	0	0	0	0	0	0	0	0	0	0	0	0	0	0	0	0	0	0	0	0	0	0	0	0	0	0	0
Environmental Information Processing	Membrane transport	ko02010 ABC transporters	K02008	cobalt/nickel transport system permease protein	0	0	0	0	0	0	0	0	0	0	0	0	0	0	0	0	0	0	0	0	0	0	0	0	0	0	8679	0	0	0	0	0	0	0	0	0	0	0	0	0	0	0	0	0	0
Environmental Information Processing	Membrane transport	ko02010 ABC transporters	K02010	iron(III) transport system ATP-binding protein [EC:7.2.2.7]	0	0	0	0	0	0	0	0	0	0	0	0	2818	0	0	0	0	0	2412	4892	0	0	0	0	0	0	0	0	61341	0	0	0	0	0	0	0	0	0	0	0	0	0	0	6996	0
Environmental Information Processing	Membrane transport	ko02010 ABC transporters	K02011	iron(III) transport system permease protein	0	0	0	0	0	29161	0	0	0	0	0	0	0	0	0	0	0	0	0	67227	0	0	0	0	0	0	0	0	0	0	0	0	0	0	0	0	0	0	0	0	0	0	0	0	0
Environmental Information Processing	Membrane transport	ko02010 ABC transporters	K02012	iron(III) transport system substrate-binding protein	0	0	0	0	0	0	0	0	0	0	0	0	0	0	0	0	0	0	0	5836	0	0	0	0	0	0	0	0	0	0	0	0	0	0	0	0	0	0	0	0	15303	0	0	0	0
Environmental Information Processing	Membrane transport	ko02010 ABC transporters	K02017	molybdate transport system ATP-binding protein [EC:7.3.2.5]	0	0	0	0	0	0	0	0	0	0	0	0	0	0	0	0	21219	0	0	0	0	0	0	0	0	0	0	0	0	0	0	3283	0	0	0	0	0	0	0	0	0	6791	0	0	0
Environmental Information Processing	Membrane transport	ko02010 ABC transporters	K02018	molybdate transport system permease protein	0	0	0	0	0	0	0	0	0	0	0	0	0	0	0	0	42438	0	0	0	0	0	0	0	0	0	0	0	0	0	0	0	0	0	0	0	0	0	0	0	0	0	0	54089	0
Environmental Information Processing	Membrane transport	ko02010 ABC transporters	K02020	molybdate transport system substrate-binding protein	0	0	0	0	0	0	0	0	0	0	0	0	0	0	0	1675	0	0	0	0	3048	0	0	0	0	0	0	0	0	0	0	0	0	0	0	0	0	0	0	0	0	0	0	0	0
Environmental Information Processing	Membrane transport	ko02010 ABC transporters	K02036	phosphate transport system ATP-binding protein [EC:7.3.2.1]	0	0	0	0	0	0	0	0	0	0	0	0	12788	0	0	0	0	0	0	0	0	0	0	0	12381	0	0	0	0	0	0	0	0	0	0	0	0	0	0	0	0	0	0	0	0
Environmental Information Processing	Membrane transport	ko02010 ABC transporters	K02037	phosphate transport system permease protein	0	0	0	0	0	0	0	0	0	0	0	0	0	0	0	29242	0	0	0	0	0	0	0	0	0	0	0	0	0	0	0	0	0	0	0	0	0	0	0	0	0	0	0	0	0
Environmental Information Processing	Membrane transport	ko02010 ABC transporters	K02038	phosphate transport system permease protein	0	0	0	0	0	0	0	0	0	0	0	0	0	0	0	0	0	0	0	1885	0	0	0	2977	0	0	0	0	0	0	0	0	0	0	0	0	40197	0	0	0	0	0	0	0	0
Environmental Information Processing	Membrane transport	ko02010 ABC transporters	K02040	phosphate transport system substrate-binding protein	0	23989	0	0	0	0	0	0	0	0	0	0	0	0	0	0	0	0	0	2025	0	0	0	3061	0	0	0	0	0	0	0	0	0	0	0	0	0	0	0	0	0	0	0	0	0
Environmental Information Processing	Membrane transport	ko02010 ABC transporters	K02041	phosphonate transport system ATP-binding protein [EC:7.3.2.2]	0	0	0	0	0	0	0	0	0	2666	0	0	0	0	0	0	0	0	0	0	0	0	0	0	0	0	0	0	0	0	0	0	0	0	0	0	0	0	0	0	0	0	0	0	0
Environmental Information Processing	Membrane transport	ko02010 ABC transporters	K02042	phosphonate transport system permease protein	0	0	0	0	0	0	0	0	0	2666	0	0	0	0	0	0	0	0	0	6109	0	0	0	0	0	0	0	0	0	0	0	0	0	0	0	0	0	0	0	0	0	0	0	0	0
Environmental Information Processing	Membrane transport	ko02010 ABC transporters	K02062	thiamine transport system ATP-binding protein [EC:7.6.2.15]	0	0	0	0	0	0	0	0	0	0	0	0	0	0	0	0	0	0	0	2514	0	0	0	0	0	0	0	0	0	0	0	0	0	0	0	0	0	0	0	0	0	0	0	0	0
Environmental Information Processing	Membrane transport	ko02010 ABC transporters	K02063	thiamine transport system permease protein	0	0	0	0	0	0	0	0	0	2986	0	0	0	0	0	0	0	0	0	2514	0	0	0	0	0	0	0	0	0	0	0	0	0	0	0	0	0	0	0	0	0	0	0	0	0
Environmental Information Processing	Membrane transport	ko02010 ABC transporters	K02064	thiamine transport system substrate-binding protein	0	0	0	0	0	0	0	0	0	0	0	0	0	0	0	0	0	0	0	2514	0	0	0	0	0	0	0	0	0	0	0	0	0	0	0	0	0	0	0	0	0	0	0	0	0
Environmental Information Processing	Membrane transport	ko02010 ABC transporters	K02065	phospholipid/cholesterol/gamma-HCH transport system ATP-binding protein	0	0	0	0	0	0	0	0	0	0	0	0	0	0	0	0	0	0	0	1559	0	0	0	3216	0	0	0	0	0	0	0	0	0	0	0	0	0	0	0	0	0	0	16085	0	0
Environmental Information Processing	Membrane transport	ko02010 ABC transporters	K02066	phospholipid/cholesterol/gamma-HCH transport system permease protein	0	0	0	0	0	0	0	0	0	0	0	0	0	0	0	0	0	64809	0	1559	0	0	0	13797	0	0	0	0	0	0	0	0	0	0	0	0	0	0	0	0	0	0	0	0	0
Environmental Information Processing	Membrane transport	ko02010 ABC transporters	K02067	phospholipid/cholesterol/gamma-HCH transport system substrate-binding protein	0	0	0	0	0	0	0	0	0	0	0	0	0	0	0	0	0	12961	0	1797	0	2643	0	0	0	0	0	0	0	0	0	0	0	0	0	0	0	0	0	0	0	0	0	0	0
Environmental Information Processing	Membrane transport	ko02010 ABC transporters	K02194	heme exporter protein B	0	0	0	0	0	0	0	0	0	1711	0	0	0	0	0	0	0	22819	0	0	0	2195	0	0	0	0	0	0	0	0	2659	0	0	0	0	0	0	0	0	0	0	0	0	7488	0
Environmental Information Processing	Membrane transport	ko02010 ABC transporters	K02195	heme exporter protein C	0	0	0	0	0	0	0	0	0	1711	0	0	0	0	0	0	0	4563	0	0	0	0	0	0	0	0	0	0	0	0	2659	0	0	0	0	0	0	0	0	0	0	0	0	0	0
Environmental Information Processing	Membrane transport	ko02010 ABC transporters	K02196	heme exporter protein D	0	0	0	0	0	0	0	0	0	0	0	0	0	0	0	0	0	0	0	0	0	0	0	0	0	0	0	0	0	0	0	0	0	0	0	0	0	0	0	0	0	6541	0	0	0
Environmental Information Processing	Membrane transport	ko02010 ABC transporters	K03523	biotin transport system substrate-specific component	0	0	0	0	0	0	0	0	0	0	0	0	0	0	0	0	0	0	0	4287	0	0	0	0	0	0	0	0	0	0	0	0	0	0	0	0	0	0	0	0	0	0	0	0	0
Environmental Information Processing	Membrane transport	ko02010 ABC transporters	K05685	macrolide transport system ATP-binding/permease protein [EC:3.6.3.-]	0	0	0	6392	0	0	0	0	0	0	0	0	0	0	0	0	0	0	0	0	2406	0	0	0	0	0	0	0	0	0	0	0	0	0	0	0	42907	0	0	0	0	0	0	13353	0
Environmental Information Processing	Membrane transport	ko02010 ABC transporters	K05772	tungstate transport system substrate-binding protein	0	0	0	0	0	0	0	0	0	2328	0	0	0	0	0	0	0	0	0	2221	0	0	0	0	0	0	0	0	0	0	0	0	0	0	0	0	0	0	0	0	0	0	0	0	0
Environmental Information Processing	Membrane transport	ko02010 ABC transporters	K05773	tungstate transport system permease protein	0	0	0	0	0	0	0	0	0	0	0	0	0	0	0	0	0	0	0	2221	0	0	0	0	0	0	0	0	0	0	0	0	0	0	0	0	0	0	0	0	0	0	0	0	0
Environmental Information Processing	Membrane transport	ko02010 ABC transporters	K05776	molybdate transport system ATP-binding protein	0	0	0	0	0	0	0	0	0	0	0	0	0	0	0	0	0	0	0	0	0	3459	0	0	0	0	0	0	0	0	0	0	0	0	0	0	0	0	0	0	0	0	0	0	0
Environmental Information Processing	Membrane transport	ko02010 ABC transporters	K05846	osmoprotectant transport system permease protein	0	0	0	0	14662	0	0	0	0	0	0	0	0	0	0	0	0	0	0	0	0	0	0	0	0	0	0	0	0	0	0	0	0	0	0	0	0	0	0	0	70339	0	0	0	0
Environmental Information Processing	Membrane transport	ko02010 ABC transporters	K06857	tungstate transport system ATP-binding protein [EC:7.3.2.6]	0	0	0	0	0	32806	0	0	0	0	0	0	0	0	0	0	0	0	0	0	0	0	0	0	0	0	0	0	0	0	0	0	0	0	0	0	0	0	0	0	0	0	0	0	0
Environmental Information Processing	Membrane transport	ko02010 ABC transporters	K06861	lipopolysaccharide export system ATP-binding protein [EC:3.6.3.-]	0	22976	0	0	0	0	0	0	0	0	0	0	3798	0	0	0	0	11064	0	2025	0	3004	0	2416	0	0	0	0	0	0	4821	0	0	0	0	0	64685	0	0	0	0	0	0	0	0
Environmental Information Processing	Membrane transport	ko02010 ABC transporters	K07091	lipopolysaccharide export system permease protein	0	0	0	0	0	0	0	0	0	0	0	0	0	0	0	0	0	0	0	0	0	2239	0	0	0	0	0	0	0	0	4156	0	0	0	0	0	0	0	0	0	0	0	0	0	0
Environmental Information Processing	Membrane transport	ko02010 ABC transporters	K07122	phospholipid transport system transporter-binding protein	0	0	0	0	0	0	0	0	0	0	0	0	0	0	0	0	36656	0	0	0	0	0	0	0	0	0	0	0	0	0	0	0	0	0	0	0	0	0	0	0	0	0	0	0	0
Environmental Information Processing	Membrane transport	ko02010 ABC transporters	K07323	phospholipid transport system substrate-binding protein	0	0	0	0	0	0	0	0	0	0	0	0	0	0	0	0	0	0	0	1666	0	0	0	0	0	0	0	0	0	0	0	0	0	0	0	0	0	0	0	0	0	0	0	0	0
Environmental Information Processing	Membrane transport	ko02010 ABC transporters	K07335	basic membrane protein A and related proteins	0	0	0	0	0	0	0	0	0	0	0	0	0	0	0	0	0	0	0	4407	0	0	0	0	0	0	0	0	0	0	0	0	0	0	0	0	0	0	0	0	0	0	0	0	0
Environmental Information Processing	Membrane transport	ko02010 ABC transporters	K09688	capsular polysaccharide transport system permease protein	0	0	0	0	0	0	0	0	0	0	0	0	0	0	0	0	0	0	0	2408	0	0	0	0	0	0	0	0	0	0	0	0	0	0	0	0	0	0	0	0	0	0	0	0	0
Environmental Information Processing	Membrane transport	ko02010 ABC transporters	K09689	capsular polysaccharide transport system ATP-binding protein [EC:7.6.2.12]	0	0	0	0	0	0	0	0	0	0	0	0	0	0	0	0	0	0	0	4155	0	0	0	0	0	0	0	0	0	0	0	0	0	0	0	0	0	0	0	0	0	0	0	0	0
Environmental Information Processing	Membrane transport	ko02010 ABC transporters	K09690	lipopolysaccharide transport system permease protein	0	0	0	0	0	0	0	0	0	0	0	0	0	0	0	0	0	0	0	0	0	0	0	0	0	0	0	0	0	0	0	0	0	0	0	0	0	0	0	0	18122	0	0	0	0
Environmental Information Processing	Membrane transport	ko02010 ABC transporters	K09697	sodium transport system ATP-binding protein [EC:7.2.2.4]	0	0	0	0	0	0	0	0	0	0	0	0	0	0	0	0	0	0	0	0	0	0	0	0	0	0	0	0	15460	0	0	0	0	0	0	0	0	0	0	0	0	0	0	0	0
Environmental Information Processing	Membrane transport	ko02010 ABC transporters	K09808	lipoprotein-releasing system permease protein	0	0	0	0	0	0	0	0	0	0	0	0	0	0	0	0	0	0	33192	2552	0	0	0	7990	0	0	0	0	0	0	3622	0	0	0	0	0	0	0	0	0	0	0	0	0	0
Environmental Information Processing	Membrane transport	ko02010 ABC transporters	K09810	lipoprotein-releasing system ATP-binding protein [EC:3.6.3.-]	0	0	0	0	0	0	0	0	0	3675	0	0	4799	0	0	0	0	0	0	2552	0	8123	0	3586	20621	0	0	0	0	0	5617	0	0	0	0	0	0	0	0	0	0	0	42787	0	0
Environmental Information Processing	Membrane transport	ko02010 ABC transporters	K09811	cell division transport system permease protein	0	0	0	0	0	0	0	0	0	0	0	0	2591	0	0	0	0	0	0	0	0	0	0	4241	0	0	0	0	0	0	0	0	0	0	0	0	0	0	0	0	0	0	0	0	0
Environmental Information Processing	Membrane transport	ko02010 ABC transporters	K09812	cell division transport system ATP-binding protein	0	0	0	0	0	0	0	0	0	0	0	0	5275	0	0	0	0	0	0	0	4471	3335	0	0	0	0	0	0	0	0	0	0	0	0	0	0	0	0	0	0	0	0	0	0	0
Environmental Information Processing	Membrane transport	ko02010 ABC transporters	K09815	zinc transport system substrate-binding protein	0	0	0	0	0	0	0	0	0	0	0	8192	0	0	0	0	0	0	0	2408	0	0	0	0	0	0	0	0	0	0	0	0	0	0	0	0	0	0	0	0	0	0	0	6481	0
Environmental Information Processing	Membrane transport	ko02010 ABC transporters	K09816	zinc transport system permease protein	0	0	0	0	0	0	0	0	0	0	0	0	0	0	0	0	0	0	0	0	1649	0	0	0	0	0	0	0	0	0	0	0	0	0	0	0	0	0	0	0	0	0	0	0	0
Environmental Information Processing	Membrane transport	ko02010 ABC transporters	K09817	zinc transport system ATP-binding protein [EC:7.2.2.20]	0	0	0	0	0	0	0	0	0	4888	0	0	0	0	0	0	0	0	0	0	1649	0	0	0	0	0	0	0	0	0	0	0	0	0	0	0	0	0	0	0	0	0	0	0	0
Environmental Information Processing	Membrane transport	ko02010 ABC transporters	K09969	general L-amino acid transport system substrate-binding protein	0	0	0	7498	0	0	0	0	0	2900	0	0	0	0	0	0	0	0	0	2723	0	0	0	0	0	35622	0	0	0	0	0	0	0	0	0	0	0	0	0	0	0	0	0	0	0
Environmental Information Processing	Membrane transport	ko02010 ABC transporters	K09970	general L-amino acid transport system permease protein	0	0	0	0	0	0	0	0	0	2900	0	0	0	0	0	0	0	0	0	2723	0	0	0	0	0	0	0	0	0	0	0	0	0	0	0	0	0	0	0	0	0	0	0	0	0
Environmental Information Processing	Membrane transport	ko02010 ABC transporters	K09971	general L-amino acid transport system permease protein	0	0	0	0	0	0	0	0	0	2900	0	0	0	0	0	0	0	0	0	2723	0	0	0	0	0	0	0	0	0	0	0	0	0	0	0	0	0	0	0	0	0	0	0	0	0
Environmental Information Processing	Membrane transport	ko02010 ABC transporters	K09972	general L-amino acid transport system ATP-binding protein [EC:7.4.2.1]	0	0	0	0	0	32332	0	0	0	0	0	0	0	0	0	0	0	0	0	0	0	0	0	0	0	0	0	0	0	0	0	0	0	0	0	0	0	0	0	0	0	0	0	0	0
Environmental Information Processing	Membrane transport	ko02010 ABC transporters	K10001	glutamate/aspartate transport system substrate-binding protein	0	0	0	0	0	24144	0	0	0	0	0	0	0	0	0	0	0	0	0	0	0	0	0	0	0	0	0	0	0	0	0	0	0	0	0	0	0	0	0	0	0	0	0	0	0
Environmental Information Processing	Membrane transport	ko02010 ABC transporters	K10107	capsular polysaccharide transport system permease protein	0	0	0	0	0	0	0	0	0	0	0	0	0	0	0	0	0	0	0	1746	0	0	0	0	0	0	0	0	0	0	0	0	0	0	0	0	0	0	0	0	0	0	0	0	0
Environmental Information Processing	Membrane transport	ko02010 ABC transporters	K10111	multiple sugar transport system ATP-binding protein [EC:3.6.3.-]	0	0	0	0	0	0	0	0	0	3869	0	0	0	0	0	0	0	0	0	0	0	0	0	0	0	0	0	0	0	0	0	0	0	0	0	0	0	0	0	0	0	0	0	0	0
Environmental Information Processing	Membrane transport	ko02010 ABC transporters	K10112	multiple sugar transport system ATP-binding protein	0	0	0	0	0	0	0	0	0	0	0	0	0	0	0	16508	0	0	0	2438	0	0	0	0	0	0	0	0	0	0	0	0	0	0	22286	0	0	0	0	0	0	9737	20956	0	0
Environmental Information Processing	Membrane transport	ko02010 ABC transporters	K10117	raffinose/stachyose/melibiose transport system substrate-binding protein	0	0	0	0	0	0	0	0	0	0	0	0	0	0	0	0	0	0	0	0	0	0	0	0	0	0	0	0	18422	0	0	0	0	0	0	0	0	0	0	0	0	0	0	0	0
Environmental Information Processing	Membrane transport	ko02010 ABC transporters	K10118	raffinose/stachyose/melibiose transport system permease protein	0	0	0	0	0	0	0	0	0	3869	0	0	0	0	0	0	0	0	0	0	0	0	0	0	0	0	0	0	0	0	0	0	0	0	0	0	0	0	0	0	0	0	0	0	0
Environmental Information Processing	Membrane transport	ko02010 ABC transporters	K10238	trehalose/maltose transport system permease protein	0	0	0	0	0	0	0	0	0	0	0	0	0	0	0	0	0	0	2127	0	0	0	0	0	0	0	0	0	0	0	0	0	0	0	0	0	0	0	0	0	0	0	0	0	0
Environmental Information Processing	Membrane transport	ko02010 ABC transporters	K10439	ribose transport system substrate-binding protein	0	0	0	0	0	0	0	0	0	0	0	0	0	0	0	0	0	0	0	0	8370	0	0	0	0	0	0	0	0	0	0	0	0	0	0	0	0	0	0	0	0	0	0	0	0
Environmental Information Processing	Membrane transport	ko02010 ABC transporters	K10441	ribose transport system ATP-binding protein [EC:7.5.2.7]	7184	0	0	0	0	0	0	0	0	0	0	52717	0	0	0	0	0	0	6058	5933	0	0	0	0	0	0	0	0	0	0	0	0	0	0	0	0	0	0	0	0	0	0	14962	0	0
Environmental Information Processing	Membrane transport	ko02010 ABC transporters	K10543	D-xylose transport system substrate-binding protein	0	0	0	0	0	0	0	0	0	46873	0	0	0	0	0	0	0	0	0	0	0	0	0	0	0	0	0	0	0	0	0	0	0	0	0	0	0	0	0	0	0	0	0	0	0
Environmental Information Processing	Membrane transport	ko02010 ABC transporters	K10544	D-xylose transport system permease protein	0	0	0	0	0	0	0	0	0	3348	0	0	0	0	0	0	0	0	0	0	0	0	0	0	0	0	0	0	0	0	0	0	0	0	0	0	0	0	0	0	0	0	0	0	0
Environmental Information Processing	Membrane transport	ko02010 ABC transporters	K11004	ATP-binding cassette, subfamily B, bacterial HlyB/CyaB	0	0	0	0	0	0	0	0	0	0	0	0	0	0	0	0	0	0	0	0	0	0	0	0	0	0	0	0	0	0	0	0	0	0	0	0	0	0	0	0	0	6541	0	0	0
Environmental Information Processing	Membrane transport	ko02010 ABC transporters	K11069	spermidine/putrescine transport system substrate-binding protein	0	0	0	0	0	0	0	0	0	6745	0	0	0	0	0	0	0	0	0	7119	0	0	0	0	0	0	0	0	0	0	0	0	0	0	0	0	0	0	0	0	0	4045	0	0	0
Environmental Information Processing	Membrane transport	ko02010 ABC transporters	K11070	spermidine/putrescine transport system permease protein	0	0	0	0	0	0	0	0	0	2567	0	0	0	0	0	0	0	0	0	7119	0	0	0	0	0	0	0	0	0	0	0	0	0	0	0	0	0	0	0	0	0	0	0	0	0
Environmental Information Processing	Membrane transport	ko02010 ABC transporters	K11071	spermidine/putrescine transport system permease protein	0	0	0	0	0	0	0	0	0	2567	0	0	0	0	0	0	0	0	0	2134	0	0	0	0	0	0	0	0	0	0	0	0	0	0	0	0	0	0	0	0	0	0	0	0	0
Environmental Information Processing	Membrane transport	ko02010 ABC transporters	K11072	spermidine/putrescine transport system ATP-binding protein [EC:7.6.2.11]	0	0	0	0	0	0	0	0	0	17116	0	0	0	0	0	0	0	0	0	2134	0	0	0	0	0	0	0	0	0	0	0	0	0	0	0	0	0	0	0	0	0	0	0	0	0
Environmental Information Processing	Membrane transport	ko02010 ABC transporters	K11076	putrescine transport system ATP-binding protein [EC:7.6.2.16]	0	0	0	0	0	0	0	0	0	0	0	0	0	0	0	0	0	0	0	9970	0	0	0	0	0	0	0	0	0	0	0	0	0	0	0	0	0	0	0	0	0	0	0	0	0
Environmental Information Processing	Membrane transport	ko02010 ABC transporters	K11085	ATP-binding cassette, subfamily B, bacterial MsbA [EC:3.6.3.-]	0	0	0	0	0	0	0	0	0	0	0	0	4722	0	0	0	0	6632	0	1869	0	0	23556	2764	0	0	0	0	0	0	5602	0	0	0	0	0	0	0	0	81126	0	0	0	0	0
Environmental Information Processing	Membrane transport	ko02010 ABC transporters	K11720	lipopolysaccharide export system permease protein	0	0	0	0	0	0	0	0	0	0	0	0	3798	0	0	0	0	0	0	0	0	0	0	2416	0	0	0	0	0	0	0	0	0	0	0	0	0	0	0	0	0	0	0	0	0
Environmental Information Processing	Membrane transport	ko02010 ABC transporters	K11959	urea transport system substrate-binding protein	0	0	0	0	0	0	0	26714	0	0	0	0	0	0	0	0	0	0	0	0	0	0	0	0	0	0	0	0	0	0	0	0	0	0	0	0	0	0	0	0	0	44741	0	0	0
Environmental Information Processing	Membrane transport	ko02010 ABC transporters	K12368	dipeptide transport system substrate-binding protein	0	0	0	0	0	0	0	0	0	0	0	0	0	0	0	0	0	0	0	2408	0	0	0	0	0	0	0	0	0	0	0	0	0	0	0	0	0	0	0	0	0	0	0	0	0
Environmental Information Processing	Membrane transport	ko02010 ABC transporters	K12536	ATP-binding cassette, subfamily C, bacterial exporter for protease/lipase	0	0	0	0	0	0	0	0	0	0	0	0	0	0	0	0	0	0	0	0	0	0	0	0	0	0	0	0	0	0	0	0	0	0	0	0	0	0	0	0	0	0	0	12909	0
Environmental Information Processing	Membrane transport	ko02010 ABC transporters	K12541	ATP-binding cassette, subfamily C, bacterial LapB	0	0	0	0	0	0	0	0	0	0	0	0	0	0	0	0	0	0	0	10464	2161	0	0	0	0	0	0	0	0	0	0	0	0	0	0	0	0	0	0	0	0	0	0	0	0
Environmental Information Processing	Membrane transport	ko02010 ABC transporters	K13892	glutathione transport system ATP-binding protein	0	0	0	0	0	0	0	0	0	0	0	0	0	0	0	0	0	0	0	0	0	0	0	0	0	0	0	0	65950	0	0	0	0	0	0	0	0	0	0	0	0	0	0	0	0
Environmental Information Processing	Membrane transport	ko02010 ABC transporters	K13894	microcin C transport system permease protein	0	0	0	0	0	8898	0	0	0	0	0	0	0	0	0	0	0	0	0	0	0	0	0	0	0	0	0	0	0	0	0	0	0	0	0	0	0	0	0	0	0	0	0	0	0
Environmental Information Processing	Membrane transport	ko02010 ABC transporters	K16014	ATP-binding cassette, subfamily C, bacterial CydCD	0	0	0	0	0	0	0	0	0	0	0	0	0	0	0	0	0	0	0	0	0	0	0	0	0	0	0	0	0	0	0	0	0	0	0	0	0	0	0	0	0	0	0	0	41414
Environmental Information Processing	Membrane transport	ko02010 ABC transporters	K17321	glycerol transport system substrate-binding protein	0	0	0	0	0	0	0	0	0	3518	0	0	0	0	0	0	0	0	0	5966	0	0	0	0	0	0	0	0	0	0	0	0	0	0	0	0	0	0	0	0	0	0	0	0	0
Environmental Information Processing	Membrane transport	ko02010 ABC transporters	K17322	glycerol transport system permease protein	0	0	0	0	0	0	0	0	0	0	0	0	0	0	0	0	0	0	0	3027	0	0	0	0	0	0	0	0	0	0	0	0	0	0	0	0	0	0	0	0	0	0	0	0	0
Environmental Information Processing	Membrane transport	ko02010 ABC transporters	K17323	glycerol transport system permease protein	0	0	0	0	0	0	0	0	0	0	0	0	0	0	0	0	0	0	0	3027	0	0	0	0	0	0	0	0	0	0	0	0	0	0	0	0	0	0	0	0	0	0	0	0	0
Environmental Information Processing	Membrane transport	ko02010 ABC transporters	K17324	glycerol transport system ATP-binding protein	0	0	0	0	0	0	0	0	0	3518	0	0	0	0	0	0	0	0	0	0	0	0	0	0	0	0	0	0	0	0	0	0	0	0	0	0	0	0	0	0	0	0	0	0	0
Environmental Information Processing	Membrane transport	ko02010 ABC transporters	K18889	ATP-binding cassette, subfamily B, multidrug efflux pump	0	0	0	0	0	0	0	0	0	0	0	0	3798	0	0	0	0	0	0	0	0	4757	0	2103	0	0	0	0	0	0	3100	0	0	0	0	0	0	0	0	0	0	0	0	0	0
Environmental Information Processing	Membrane transport	ko02010 ABC transporters	K18890	ATP-binding cassette, subfamily B, multidrug efflux pump	0	0	0	0	0	0	0	0	0	0	0	0	5185	0	0	0	0	0	0	0	0	4757	0	2573	0	0	0	0	0	0	3100	0	0	0	0	0	0	0	0	0	0	0	0	0	0
Environmental Information Processing	Membrane transport	ko02010 ABC transporters	K18893	ATP-binding cassette, subfamily B, multidrug efflux pump	0	0	0	0	0	21303	0	0	0	0	0	0	0	0	0	0	0	0	0	17142	0	0	0	0	0	0	0	0	0	0	0	0	0	0	0	0	0	0	0	0	0	6130	0	0	0
Environmental Information Processing	Membrane transport	ko02010 ABC transporters	K19340	Cu-processing system ATP-binding protein	0	0	3224	0	0	0	34327	0	0	5402	0	0	0	0	0	0	0	0	0	0	0	0	0	3297	0	0	0	0	0	0	0	0	0	0	0	0	0	0	0	0	0	0	0	0	0
Environmental Information Processing	Membrane transport	ko02010 ABC transporters	K19341	Cu-processing system permease protein	0	0	0	0	0	0	0	0	0	3424	0	0	0	0	0	0	0	0	0	0	0	0	0	3297	0	0	0	0	0	0	0	0	0	0	0	0	0	0	0	0	0	0	0	0	0
Environmental Information Processing	Membrane transport	ko02010 ABC transporters	K20344	ATP-binding cassette, subfamily C, bacteriocin exporter	0	0	0	0	0	0	0	0	0	0	0	0	0	0	0	0	0	0	0	0	0	0	0	0	0	0	0	0	0	0	4677	0	0	0	0	0	0	0	0	0	0	0	0	0	0
Environmental Information Processing	Membrane transport	ko02010 ABC transporters	K23061	hydroxyproline transporter system substrate-binding protein	0	0	0	0	0	0	0	0	0	0	0	0	0	0	0	0	0	0	0	0	0	0	0	0	0	0	0	0	0	0	0	0	0	0	0	0	0	0	0	0	0	0	0	0	0
Environmental Information Processing	Membrane transport	ko02010 ABC transporters	K23535	general nucleoside transport system permease protein	0	0	0	0	0	0	0	0	0	7779	0	0	0	0	0	0	0	0	0	2443	0	0	0	0	0	0	0	0	0	0	0	0	0	0	0	0	0	0	0	0	0	0	0	0	0
Environmental Information Processing	Membrane transport	ko02010 ABC transporters	K23536	general nucleoside transport system permease protein	0	0	0	0	0	0	0	0	0	3772	0	0	0	0	0	0	0	0	0	2443	0	0	0	0	0	0	0	0	0	0	0	0	0	0	0	0	0	0	0	0	0	0	0	0	0
Environmental Information Processing	Membrane transport	ko02010 ABC transporters	K23537	general nucleoside transport system ATP-binding protein	0	0	0	0	0	0	0	0	0	9347	0	0	0	0	0	0	0	0	0	3410	0	0	0	0	0	0	0	0	0	0	0	0	0	0	0	0	0	0	0	0	0	0	0	0	0
Environmental Information Processing	Signal transduction	ko02020 Two-component system	K01104	protein-tyrosine phosphatase [EC:3.1.3.48]	0	0	0	0	0	0	0	0	0	0	0	0	0	0	0	0	0	0	0	0	0	0	0	0	0	0	0	0	0	0	5207	0	0	0	0	0	0	0	0	0	0	0	0	0	0
Environmental Information Processing	Signal transduction	ko02020 Two-component system	K01467	beta-lactamase class C [EC:3.5.2.6]	0	0	0	0	0	0	0	0	0	0	0	0	0	0	0	0	0	0	0	0	0	3653	0	0	0	0	0	0	0	0	0	0	0	0	0	0	0	0	0	0	0	0	0	0	0
Environmental Information Processing	Signal transduction	ko02020 Two-component system	K01644	citrate lyase subunit beta / citryl-CoA lyase [EC:4.1.3.34]	0	0	0	0	0	0	0	0	0	0	0	0	0	0	0	0	0	0	0	0	0	0	0	0	0	0	12459	0	0	0	0	0	0	0	0	0	0	0	0	0	0	5291	0	0	0
Environmental Information Processing	Signal transduction	ko02020 Two-component system	K01991	polysaccharide biosynthesis/export protein	0	0	0	0	0	0	0	0	0	0	0	0	0	2454	0	0	0	0	0	4841	0	3183	0	7717	0	0	0	0	0	0	0	0	0	0	0	0	0	0	0	0	0	2007	0	0	0
Environmental Information Processing	Signal transduction	ko02020 Two-component system	K02313	chromosomal replication initiator protein	0	0	0	0	0	0	0	0	0	2567	0	0	3092	0	0	0	0	0	0	3129	2581	3868	0	4597	0	0	0	0	0	0	4825	0	0	0	0	0	0	0	0	0	0	0	0	0	0
Environmental Information Processing	Signal transduction	ko02020 Two-component system	K02405	RNA polymerase sigma factor FliA	0	0	0	0	0	0	0	0	0	0	0	0	0	0	0	0	0	0	8944	0	2460	0	0	0	0	0	0	0	0	0	0	0	0	0	0	0	0	0	0	0	0	0	0	0	0
Environmental Information Processing	Signal transduction	ko02020 Two-component system	K02406	flagellin	0	0	0	0	0	0	0	0	0	4549	0	15416	0	0	0	0	0	0	0	0	5727	0	0	0	0	0	0	0	0	0	0	0	0	0	0	0	0	0	0	0	0	0	0	0	0
Environmental Information Processing	Signal transduction	ko02020 Two-component system	K02488	two-component system, cell cycle response regulator [EC:2.7.7.65]	0	0	0	0	0	0	0	0	0	0	0	0	0	0	0	0	0	0	0	3779	0	0	0	0	0	13949	0	0	0	0	0	0	0	0	0	0	0	0	0	0	0	0	0	0	0
Environmental Information Processing	Signal transduction	ko02020 Two-component system	K02491	two-component system, sporulation sensor kinase A [EC:2.7.13.3]	0	0	0	0	0	0	0	0	0	0	0	0	0	0	0	0	0	0	0	0	0	3064	0	0	0	0	0	0	0	0	0	0	0	0	0	0	0	0	0	0	0	0	0	0	0
Environmental Information Processing	Signal transduction	ko02020 Two-component system	K02556	chemotaxis protein MotA	0	0	0	0	0	0	0	0	0	4549	0	0	0	0	0	0	0	0	0	0	3357	0	0	0	0	0	0	0	0	0	0	0	0	0	0	0	0	0	0	0	0	0	0	0	0
Environmental Information Processing	Signal transduction	ko02020 Two-component system	K02584	Nif-specific regulatory protein	0	0	0	0	0	0	0	0	0	0	0	0	0	0	0	0	0	0	9787	0	0	0	0	0	0	0	0	0	0	0	0	0	0	0	0	0	0	0	0	0	0	0	0	0	0
Environmental Information Processing	Signal transduction	ko02020 Two-component system	K02650	type IV pilus assembly protein PilA	0	0	0	0	0	34942	0	0	0	0	0	0	0	0	0	0	0	0	0	0	0	0	0	0	0	33551	0	0	0	0	0	0	0	0	0	0	0	0	0	0	0	6801	0	0	0
Environmental Information Processing	Signal transduction	ko02020 Two-component system	K02657	twitching motility two-component system response regulator PilG	0	0	0	0	0	0	0	0	0	0	0	0	0	0	0	0	0	0	0	0	0	0	0	0	0	0	0	0	0	0	0	0	0	0	0	0	0	0	0	0	0	3569	0	0	0
Environmental Information Processing	Signal transduction	ko02020 Two-component system	K02667	two-component system, NtrC family, response regulator PilR	0	0	0	0	0	0	0	0	0	0	0	10662	0	0	0	0	0	0	0	0	0	0	0	0	0	0	0	0	0	0	0	0	0	0	0	0	0	0	0	0	0	0	0	0	0
Environmental Information Processing	Signal transduction	ko02020 Two-component system	K03092	RNA polymerase sigma-54 factor	0	0	0	0	0	0	0	0	0	0	0	0	2454	0	0	0	0	0	0	0	0	2486	0	4241	0	0	0	0	0	0	0	0	0	0	0	0	0	0	0	0	0	0	0	0	0
Environmental Information Processing	Signal transduction	ko02020 Two-component system	K03407	two-component system, chemotaxis family, sensor kinase CheA [EC:2.7.13.3]	0	0	0	0	0	0	0	0	0	0	0	0	0	0	0	0	0	0	0	0	24152	0	0	0	0	0	0	0	0	0	0	0	0	0	0	0	0	0	0	0	0	0	0	0	0
Environmental Information Processing	Signal transduction	ko02020 Two-component system	K03408	purine-binding chemotaxis protein CheW	0	0	0	0	0	0	0	0	0	0	0	0	0	0	0	0	0	0	18984	0	0	0	0	0	0	0	0	0	0	0	0	0	0	0	0	0	0	0	0	0	0	0	0	0	0
Environmental Information Processing	Signal transduction	ko02020 Two-component system	K03413	two-component system, chemotaxis family, chemotaxis protein CheY	14771	0	0	0	0	0	0	0	0	0	0	0	0	0	0	0	0	0	0	0	3124	0	0	0	0	17811	0	0	0	0	0	0	0	0	0	0	0	0	0	0	147769	0	0	0	0
Environmental Information Processing	Signal transduction	ko02020 Two-component system	K03415	two-component system, chemotaxis family, chemotaxis protein CheV	0	0	0	0	0	0	0	0	0	0	0	0	0	0	0	0	0	0	0	0	36619	0	0	0	0	0	0	0	0	0	0	0	0	0	0	0	0	0	0	0	0	0	0	0	0
Environmental Information Processing	Signal transduction	ko02020 Two-component system	K03563	carbon storage regulator	0	0	0	0	0	0	0	0	0	0	0	0	0	0	0	0	0	0	2837	0	0	0	0	0	0	0	0	0	1878	0	0	0	0	0	0	0	0	0	0	0	0	5931	0	0	0
Environmental Information Processing	Signal transduction	ko02020 Two-component system	K03620	Ni/Fe-hydrogenase 1 B-type cytochrome subunit	0	0	0	0	0	0	0	0	0	0	0	0	0	0	0	0	0	0	0	0	2260	0	0	0	0	0	0	0	0	0	0	0	0	0	0	0	0	0	0	0	0	0	0	0	0
Environmental Information Processing	Signal transduction	ko02020 Two-component system	K04751	nitrogen regulatory protein P-II 1	4109	0	0	0	15919	0	0	28692	0	0	0	0	0	0	0	3786	0	0	0	1831	0	3590	0	5786	0	0	48068	17514	40437	0	0	0	106843	0	0	0	0	0	30653	0	25137	0	0	0	0
Environmental Information Processing	Signal transduction	ko02020 Two-component system	K04771	serine protease Do [EC:3.4.21.107]	0	0	0	0	0	0	0	0	0	0	0	0	0	0	0	0	0	22043	0	2387	0	30979	0	0	0	2853	0	0	0	0	0	0	0	0	0	0	0	0	0	0	0	0	0	0	0
Environmental Information Processing	Signal transduction	ko02020 Two-component system	K06597	chemosensory pili system protein ChpB (putative protein-glutamate methylesterase)	0	0	0	0	0	0	0	0	0	0	0	0	0	0	0	0	0	0	0	0	0	0	0	0	0	0	0	0	0	0	0	0	0	0	0	0	0	0	0	0	0	3569	0	0	0
Environmental Information Processing	Signal transduction	ko02020 Two-component system	K07165	transmembrane sensor	0	0	0	0	0	0	0	0	0	0	0	0	0	0	0	0	0	0	0	0	0	10006	0	0	0	0	0	0	0	55898	10372	0	0	0	0	0	0	0	0	0	0	0	0	0	0
Environmental Information Processing	Signal transduction	ko02020 Two-component system	K07636	two-component system, OmpR family, phosphate regulon sensor histidine kinase PhoR [EC:2.7.13.3]	4475	0	0	0	21856	0	0	0	0	0	0	18581	0	0	0	0	0	0	0	0	0	3254	0	2258	0	0	0	0	0	0	0	0	0	0	0	0	0	0	0	0	0	6313	0	0	0
[truncated: 1,224 more rows]
[truncated: 1 more columns]

## Sheet: NCBI NR classifications
BLASTP NCBI NR results (number of hits for each MAG)	bin_1135	bin_1166	bin_1186	bin_1203	bin_1230	bin_1241	bin_1248	bin_134	bin_1393	bin_1413	bin_1476	bin_1492	bin_1551	bin_1591	bin_1594	bin_1609	bin_1631	bin_1642	bin_1744	bin_1787	bin_1803	bin_1821	bin_1832	bin_1874	bin_1956	bin_2066	bin_2078	bin_2122	bin_26	bin_264	bin_292	bin_31	bin_405	bin_536	bin_56	bin_599	bin_629	bin_671	bin_687	bin_701	bin_775	bin_782	bin_828	bin_941	bin_962	bin_967
[truncated: 11,436 more rows]

[truncated: 3 more sheets: % per region, Salinity group classification, Jaccard distances]
