# Supplementary material for: Microbial functional genes are driven by gradients in sediment stoichiometry, oxygen, and salinity across the Baltic benthic ecosystem
Source: Microbiome. 2022 Aug 15;10:126. doi: 10.1186/s40168-022-01321-z (PMC9377124; doi:10.1186/s40168-022-01321-z)
Supplement: Supplementary file 6 — Additional file 5: Data S5. SIMPER analysis results of all KEGG KO identifiers for all regions tested against each other. Sheet 1 shows the top 10 output results for each pairwise test, with red text denoting KEGG KO identifiers with a significant dissimilarity between the tested regions (P < 0.05). Sheet 2 shows the group dissimilarity (%) for each region compared to their distance (km) between each other. [file 40168_2022_1321_MOESM6_ESM.xlsx]

## Sheet: SIMPER top 10 results
Pairwise test and KEGG KO	Contribution (to dissimilarity)	sd	Cusum	P-value	Average between group dissimilarity
Bothnian Bay - Bothnian Sea					0.0877963
K01130 arylsulfatase	0.000760588	0.00045244	0.894001	0.069
K13587 two component system cell cycle sensor histidine kinase and response regulator CckA	0.000405072	0.000345974	0.984988	0.786
K07497 putative transposase	0.000375085	0.000274737	1	0.067
K20276 large repetitive protein	0.000368283	0.000239699	0.986664	0.677
K03520 aerobic carbon monoxide dehydrogenase large subunit	0.000326439	0.000236751	1	0.01
K00986 RNA directed DNA polymerase	0.000297639	0.000219031	1	0.246
K10408 dynein heavy chain axonemal	0.000286622	0.00033272	1	0.002
K01190 beta galactosidase	0.00028389	0.000243907	0.375698	0.099
K00249 acyl CoA dehydrogenase	0.000249203	0.000160937	0.439378	0.048
K03738 aldehyde ferredoxin oxidoreductase	0.000241245	0.000207276	0.250949	0.98
Bothnian Bay - Stockholm					0.0824436
K01130 arylsulfatase	0.00108792	0.000555324	0.910423	0.001
K03520 aerobic carbon monoxide dehydrogenase large subunit	0.000360357	0.000224276	1	0.006
K07497 putative transposase	0.000345526	0.000215556	1	0.247
K20276 large repetitive protein	0.000332012	0.000253776	0.989125	0.793
K01190 beta galactosidase	0.000284355	0.000151539	0.394618	0.147
K03737 pyruvate ferredoxin flavodoxin oxidoreductase	0.000259418	0.000144647	0.145323	0.003
K03738 aldehyde ferredoxin oxidoreductase	0.000257553	0.000132348	0.264803	0.895
K00986 RNA directed DNA polymerase	0.000244275	0.00018028	1	0.642
K01206 alpha L fucosidase	0.000242531	0.000118262	0.847914	0.175
K00635 diacylglycerol O acyltransferase wax synthase	0.000218867	0.000148251	0.886565	0.011
Bothnian Bay - Sörmland					0.0968862
K01130 arylsulfatase	0.00105672	0.000467814	0.920753	0.001
K03520 aerobic carbon monoxide dehydrogenase large subunit	0.000433493	0.000227862	1	0.001
K01190 beta galactosidase	0.00039007	0.000141638	0.412489	0.001
K03388 heterodisulfide reductase subunit A2	0.00037849	0.000148063	0.948792	0.836
K03738 aldehyde ferredoxin oxidoreductase	0.000351278	0.000130818	0.279176	0.538
K20276 large repetitive protein	0.000314066	0.000202889	0.990638	0.892
K03737 pyruvate ferredoxin flavodoxin oxidoreductase	0.000304799	0.000139578	0.151764	0.001
K01206 alpha L fucosidase	0.000304664	0.000101281	0.860924	0.003
K00635 diacylglycerol O acyltransferase wax synthase	0.000304029	0.000131208	0.898165	0.001
K03307 solute Na symporter SSS family	0.000272763	0.000102699	1	0.001
Bothnian Bay - Dead Zone (Sörmland)					0.164163
K13587 two component system cell cycle sensor histidine kinase and response regulator CckA	0.00145579	0.00050217	0.992885	0.002
K03388 heterodisulfide reductase subunit A2	0.0012352	0.000247524	0.961296	0.001
K03738 aldehyde ferredoxin oxidoreductase	0.000991329	0.000212021	0.303602	0.001
K07491 putative transposase	0.000627045	0.000121998	1	0.001
K07133 uncharacterized protein	0.000602153	0.000207711	1	0.001
K03406 methyl accepting chemotaxis protein	0.0005916	0.000246874	0.9914	0.003
K03520 aerobic carbon monoxide dehydrogenase large subunit	0.000582212	0.000229262	1	0.001
K00548 5 methyltetrahydrofolate homocysteine methyltransferase	0.000497301	0.000117145	0.769316	0.001
K04034 anaerobic magnesium protoporphyrin IX monomethyl ester cyclase	0.000492189	9.96215e-05	0.974059	0.001
K00799 glutathione S transferase	0.0004763	0.000130446	0.875991	0.001
Bothnian Bay - Östergötland					0.0841359
K01130 arylsulfatase	0.00063873	0.000402388	0.916746	0.457
K03388 heterodisulfide reductase subunit A2	0.000446135	0.000235995	0.945061	0.586
K03738 aldehyde ferredoxin oxidoreductase	0.000388503	0.000175229	0.275128	0.335
K01206 alpha L fucosidase	0.000339321	0.000113233	0.857431	0.001
K03520 aerobic carbon monoxide dehydrogenase large subunit	0.00033872	0.000225119	1	0.005
K01190 beta galactosidase	0.000309388	0.000142534	0.405471	0.018
K07497 putative transposase	0.000286463	0.000190917	1	0.711
K20276 large repetitive protein	0.000278896	0.000219264	0.989577	0.981
K15923 alpha L fucosidase 2	0.000277218	9.44018e-05	0.857952	0.001
K03737 pyruvate ferredoxin flavodoxin oxidoreductase	0.000272029	0.000142365	0.149709	0.001
Bothnian Bay - Dead Zone (Mid-South)					0.145297
K13587 two component system cell cycle sensor histidine kinase and response regulator CckA	0.00119912	0.000845402	0.990325	0.005
K03388 heterodisulfide reductase subunit A2	0.00100281	0.000505558	0.950536	0.001
K03738 aldehyde ferredoxin oxidoreductase	0.000833182	0.000421334	0.287608	0.001
K01130 arylsulfatase	0.000620938	0.000413007	0.925291	0.498
K03520 aerobic carbon monoxide dehydrogenase large subunit	0.000527165	0.000249352	1	0.001
K01190 beta galactosidase	0.000519189	0.000194301	0.424578	0.001
K03406 methyl accepting chemotaxis protein	0.00049608	0.000340261	0.988382	0.009
K01206 alpha L fucosidase	0.000470161	0.000154876	0.87044	0.001
K07133 uncharacterized protein	0.000446607	0.000272748	1	0.004
K00799 glutathione S transferase	0.000408536	0.00016814	0.854793	0.001
Bothnian Bay - Southern Baltic					0.119874
K01130 arylsulfatase	0.00115681	0.000512018	0.92782	0.001
K03388 heterodisulfide reductase subunit A2	0.000824451	0.000212486	0.952711	0.001
K03738 aldehyde ferredoxin oxidoreductase	0.000685539	0.000187872	0.289286	0.001
K20276 large repetitive protein	0.000542886	0.000319356	0.991073	0.008
K03520 aerobic carbon monoxide dehydrogenase large subunit	0.000456589	0.00022961	1	0.001
K01190 beta galactosidase	0.000431674	0.000168802	0.42603	0.001
K13587 two component system cell cycle sensor histidine kinase and response regulator CckA	0.000400499	0.000233763	0.990069	0.76
K03737 pyruvate ferredoxin flavodoxin oxidoreductase	0.0003916	0.000143386	0.160201	0.001
K05343 maltose alpha D glucosyltransferase alpha amylase	0.000380175	9.89725e-05	0.866232	0.001
K01206 alpha L fucosidase	0.000369395	0.000135283	0.873494	0.001
Bothnian Sea - Stockholm					0.0750024
K01130 arylsulfatase	0.000513883	0.000382011	0.887147	0.834
K07497 putative transposase	0.000409148	0.000299541	1	0.025
K20276 large repetitive protein	0.000397618	0.000327416	0.98505	0.438
K13587 two component system cell cycle sensor histidine kinase and response regulator CckA	0.000351784	0.000342701	0.983272	0.843
K10408 dynein heavy chain axonemal	0.000269605	0.00032428	1	0.034
K01190 beta galactosidase	0.0002618	0.000131975	0.371566	0.285
K00249 acyl CoA dehydrogenase	0.00026075	0.000154979	0.432783	0.051
K03388 heterodisulfide reductase subunit A2	0.000238858	0.000122265	0.921515	0.996
K00986 RNA directed DNA polymerase	0.000226607	0.000135111	1	0.768
K03738 aldehyde ferredoxin oxidoreductase	0.00022367	0.000102387	0.249601	0.98
Bothnian Sea - Sörmland					0.0819976
K01130 arylsulfatase	0.000459733	0.00029612	0.892061	0.0819976
K13587 two component system cell cycle sensor histidine kinase and response regulator CckA	0.000423007	0.000264673	0.984312	0.743
K07497 putative transposase	0.000339336	0.000228044	1	0.275
K03388 heterodisulfide reductase subunit A2	0.000327058	0.000150077	0.925697	0.947
K01190 beta galactosidase	0.000301446	0.000125536	0.378058	0.03
K10408 dynein heavy chain axonemal	0.000268047	0.000331975	1	0.017
K00249 acyl CoA dehydrogenase	0.000264117	0.000133584	0.440394	0.018
K03738 aldehyde ferredoxin oxidoreductase	0.000261571	0.000116406	0.253704	0.933
K20276 large repetitive protein	0.000256954	0.00018532	0.98598	0.993
K00688 glycogen phosphorylase	0.000238989	0.000142959	0.811545	0.02
Bothnian Sea - Dead Zone (Sörmland)					0.149306
K13587 two component system cell cycle sensor histidine kinase and response regulator CckA	0.00145893	0.000634502	0.99022	0.001
K03388 heterodisulfide reductase subunit A2	0.00110593	0.000328768	0.950299	0.001
K01130 arylsulfatase	0.000903135	0.000421231	0.925686	0.04
K03738 aldehyde ferredoxin oxidoreductase	0.000803127	0.000290577	0.293657	0.001
K00986 RNA directed DNA polymerase	0.000697213	0.00019093	1	0.001
K07491 putative transposase	0.000643798	0.000162849	1	0.001
K07133 uncharacterized protein	0.000612626	0.000239896	1	0.001
K03406 methyl accepting chemotaxis protein	0.000545217	0.000293789	0.98809	0.006
K04034 anaerobic magnesium protoporphyrin IX monomethyl ester cyclase	0.000518892	0.00011609	0.965435	0.001
K18138 multidrug efflux pump	0.000443111	0.000152102	0.981704	0.002
Bothnian Sea - Östergötland					0.0836054
K13587 two component system cell cycle sensor histidine kinase and response regulator CckA	0.000460434	0.000229432	0.984157	0.662
K20276 large repetitive protein	0.00042466	0.000252737	0.985855	0.253
K03388 heterodisulfide reductase subunit A2	0.000387303	0.00022697	0.926422	0.842
K07497 putative transposase	0.000378638	0.000250074	1	0.036
K01130 arylsulfatase	0.000337663	0.000266869	0.893804	0.999
K10408 dynein heavy chain axonemal	0.000293974	0.000331863	0.999993	0.001
K03738 aldehyde ferredoxin oxidoreductase	0.000289023	0.000159816	0.25493	0.895
K00249 acyl CoA dehydrogenase	0.000275898	0.000153008	0.445941	0.003
K01190 beta galactosidase	0.000269172	0.000117758	0.383689	0.177
K01206 alpha L fucosidase	0.000262028	0.000153029	0.828468	0.025
Bothnian Sea - Dead Zone (Mid-South)					0.130709
K13587 two component system cell cycle sensor histidine kinase and response regulator CckA	0.00125683	0.000853973	0.987476	0.001
K03388 heterodisulfide reductase subunit A2	0.000883304	0.000532824	0.939856	0.001
K03738 aldehyde ferredoxin oxidoreductase	0.000669794	0.000427609	0.277364	0.001
K01130 arylsulfatase	0.000577315	0.000469821	0.912095	0.64
K03406 methyl accepting chemotaxis protein	0.000495315	0.000332338	0.984886	0.008
K07133 uncharacterized protein	0.000470183	0.000275966	1	0.003
K00986 RNA directed DNA polymerase	0.00042809	0.000311446	1	0.015
K07491 putative transposase	0.00042107	0.000238786	1	0.002
K18138 multidrug efflux pump	0.000393788	0.000243756	0.977228	0.002
K01206 alpha L fucosidase	0.000383881	0.000197665	0.854097	0.001
Bothnian Sea - Southern Baltic					0.108613
K20276 large repetitive protein	0.000822709	0.000323386	0.988289	0.001
K03388 heterodisulfide reductase subunit A2	0.000695179	0.000301909	0.938349	0.002
K13587 two component system cell cycle sensor histidine kinase and response regulator CckA	0.000576165	0.000218178	0.986925	0.337
K01130 arylsulfatase	0.000547312	0.000350238	0.9094	0.808
K03738 aldehyde ferredoxin oxidoreductase	0.000497638	0.000271596	0.272067	0.018
K18138 multidrug efflux pump	0.000435442	0.000119838	0.976542	0.001
K07497 putative transposase	0.000382832	0.000219494	1	0.057
K07713 two component system NtrC family response regulator HydG	0.000335272	8.76578e-05	0.98543	0.001
K00986 RNA directed DNA polymerase	0.000334669	0.000184762	1	0.054
K01190 beta galactosidase	0.000321753	0.000165091	0.406018	0.014
Stockholm - Sörmland					0.0539731
K01130 arylsulfatase	0.000349733	0.000278713	0.892246	0.991
K20276 large repetitive protein	0.00034598	0.000298709	0.984054	0.716
K07497 putative transposase	0.000279876	0.000201943	1	0.693
K03388 heterodisulfide reductase subunit A2	0.000192378	0.000104342	0.926275	0.999
K13587 two component system cell cycle sensor histidine kinase and response regulator CckA	0.000177084	0.000136131	0.982399	0.998
K00986 RNA directed DNA polymerase	0.000176852	0.000115483	1	0.938
K07486 transposase	0.000148077	7.12209e-05	1	0.055
K07787 copper silver efflux system protein	0.000146825	7.64846e-05	0.980918	0.501
K00635 diacylglycerol O acyltransferase wax synthase	0.000145846	9.31746e-05	0.865381	0.577
K00548 5 methyltetrahydrofolate homocysteine methyltransferase	0.000134823	8.88045e-05	0.675141	0.931
Stockholm - Dead Zone (Sörmland)					0.136144
K13587 two component system cell cycle sensor histidine kinase and response regulator CckA	0.00155365	0.000447642	0.991816	0.001
K01130 arylsulfatase	0.00128393	0.0004524	0.934198	0.001
K03388 heterodisulfide reductase subunit A2	0.00104745	0.000227044	0.95755	0.003
K03738 aldehyde ferredoxin oxidoreductase	0.000733812	0.000188508	0.301588	0.003
K03406 methyl accepting chemotaxis protein	0.000630797	0.0002374	0.990173	0.001
K07133 uncharacterized protein	0.00061254	0.000209006	1	0.001
K07491 putative transposase	0.000551778	0.000134887	1	0.002
K00986 RNA directed DNA polymerase	0.000540274	0.000230117	1	0.005
K04034 anaerobic magnesium protoporphyrin IX monomethyl ester cyclase	0.000468177	9.13432e-05	0.971432	0.002
K18138 multidrug efflux pump	0.000458511	0.000158416	0.985265	0.002
Stockholm - Östergötland					0.0569757
K01130 arylsulfatase	0.000537294	0.000386169	0.893751	0.802
K20276 large repetitive protein	0.000362337	0.000226606	0.984637	0.619
K07497 putative transposase	0.000329367	0.000222984	1	0.307
K03388 heterodisulfide reductase subunit A2	0.000261239	0.000209856	0.927125	0.991
K13587 two component system cell cycle sensor histidine kinase and response regulator CckA	0.000249605	0.000143128	0.982991	0.981
K00986 RNA directed DNA polymerase	0.000188557	0.000141747	1	0.934
K18138 multidrug efflux pump	0.000170656	0.000113834	0.970932	0.931
K03738 aldehyde ferredoxin oxidoreductase	0.000145886	0.000129558	0.239961	1
K00688 glycogen phosphorylase	0.0001457	0.00010309	0.811323	0.894
K22349 manganese oxidase	0.000144591	8.98403e-05	1	0.088
Stockholm - Dead Zone (Mid-South)					0.112877
K13587 two component system cell cycle sensor histidine kinase and response regulator CckA	0.00126527	0.000864558	0.988365	0.002
K01130 arylsulfatase	0.000821841	0.000586082	0.917027	0.093
K03388 heterodisulfide reductase subunit A2	0.000815043	0.000498526	0.94459	0.004
K03738 aldehyde ferredoxin oxidoreductase	0.000575641	0.000412236	0.279427	0.02
K03406 methyl accepting chemotaxis protein	0.000520163	0.000356608	0.986119	0.007
K07133 uncharacterized protein	0.000456518	0.000274971	1	0.005
K18138 multidrug efflux pump	0.000407213	0.000251926	0.979436	0.003
K00986 RNA directed DNA polymerase	0.0003539	0.000252742	1	0.115
K07497 putative transposase	0.000335007	0.000236742	1	0.332
K07491 putative transposase	0.000328355	0.000225662	1	0.044
Stockholm - Southern Baltic					0.0867462
K03388 heterodisulfide reductase subunit A2	0.000636699	0.000186922	0.941982	0.024
K20276 large repetitive protein	0.00058416	0.00030543	0.988102	0.008
K13587 two component system cell cycle sensor histidine kinase and response regulator CckA	0.000453876	0.000186052	0.986828	0.612
K18138 multidrug efflux pump	0.000450841	0.000125893	0.977454	0.001
K03738 aldehyde ferredoxin oxidoreductase	0.00042802	0.000160055	0.269566	0.208
K01130 arylsulfatase	0.000410692	0.000278911	0.91343	0.969
K01621 xylulose 5 phosphate fructose 6 phosphate phosphoketolase	0.000314403	6.70231e-05	0.263626	0.001
K07497 putative transposase	0.000312172	0.000226241	1	0.431
K07713 two component system NtrC family response regulator HydG	0.000273255	6.81953e-05	0.985443	0.002
K14083 trimethylamine corrinoid protein Co methyltransferase	0.000250723	6.26862e-05	0.943669	0.001
Sörmland - Dead Zone (Sörmland)					0.125605
K13587 two component system cell cycle sensor histidine kinase and response regulator CckA	0.00139134	0.000462385	0.991899	0.003
K01130 arylsulfatase	0.00125273	0.000333257	0.935722	0.001
K03388 heterodisulfide reductase subunit A2	0.000856739	0.000222544	0.958692	0.008
K03738 aldehyde ferredoxin oxidoreductase	0.000640075	0.00018624	0.300419	0.011
K00986 RNA directed DNA polymerase	0.000601236	0.000180446	1	0.001
K07133 uncharacterized protein	0.000594402	0.000217299	1	0.001
K03406 methyl accepting chemotaxis protein	0.000568463	0.00024381	0.99036	0.003
K07491 putative transposase	0.000555686	0.000136502	1	0.001
K18138 multidrug efflux pump	0.000485985	0.000162589	0.985633	0.001
K04034 anaerobic magnesium protoporphyrin IX monomethyl ester cyclase	0.000440956	0.000105094	0.972236	0.001
Sörmland - Östergötland					0.0558287
K01130 arylsulfatase	0.000498215	0.000267614	0.897234	0.927
K20276 large repetitive protein	0.000368721	0.000209694	0.984512	0.656
K18138 multidrug efflux pump	0.000199559	0.000116526	0.971752	0.822
K07497 putative transposase	0.000196599	0.000124365	1	0.999
K00635 diacylglycerol O acyltransferase wax synthase	0.000183442	0.000102235	0.870985	0.09
K13587 two component system cell cycle sensor histidine kinase and response regulator CckA	0.000170607	0.000126338	0.982978	1
K00986 RNA directed DNA polymerase	0.000166479	0.000130477	1	0.992
K03388 heterodisulfide reductase subunit A2	0.000160696	0.000150704	0.929981	1
K07714 two component system NtrC family response regulator AtoC	0.000126722	7.95564e-05	0.981336	0.815
K03701 excinuclease ABC subunit A	0.000125503	5.12495e-05	0.991832	0.178
Sörmland - Dead Zone (Mid-South)					0.101928
K13587 two component system cell cycle sensor histidine kinase and response regulator CckA	0.00112137	0.000844556	0.987777	0.011
K01130 arylsulfatase	0.000776696	0.00052596	0.915859	0.138
K03388 heterodisulfide reductase subunit A2	0.00062488	0.000493811	0.943627	0.082
K03738 aldehyde ferredoxin oxidoreductase	0.000483963	0.000407081	0.275368	0.106
K03406 methyl accepting chemotaxis protein	0.000474798	0.00033663	0.985499	0.011
K07133 uncharacterized protein	0.000442319	0.00027448	1	0.007
K18138 multidrug efflux pump	0.000436971	0.000249834	0.978742	0.001
K00986 RNA directed DNA polymerase	0.000357578	0.000278554	1	0.08
K07491 putative transposase	0.000333944	0.000223313	1	0.028
K14488 SAUR family protein	0.000294842	0.000457999	0.997019	0.034
Sörmland - Southern Baltic					0.0771957
K20276 large repetitive protein	0.000745177	0.000297694	0.987024	0.001
K18138 multidrug efflux pump	0.000478315	0.000131997	0.975916	0.001
K03388 heterodisulfide reductase subunit A2	0.000445994	0.000183076	0.938969	0.559
K03738 aldehyde ferredoxin oxidoreductase	0.00033429	0.000158618	0.2612	0.64
K01130 arylsulfatase	0.000333294	0.000230285	0.909557	0.999
K13587 two component system cell cycle sensor histidine kinase and response regulator CckA	0.000305141	0.000205245	0.985712	0.922
K00635 diacylglycerol O acyltransferase wax synthase	0.000267415	0.000103888	0.886165	0.001
K00986 RNA directed DNA polymerase	0.000245204	0.00016478	1	0.649
K07713 two component system NtrC family response regulator HydG	0.000229161	6.75851e-05	0.984294	0.012
K14083 trimethylamine corrinoid protein Co methyltransferase	0.000228339	6.36299e-05	0.940694	0.001
Dead Zone (Sörmland) - Östergötland					0.115046
K13587 two component system cell cycle sensor histidine kinase and response regulator CckA	0.00130843	0.000458746	0.990775	0.004
K01130 arylsulfatase	0.000792505	0.000326061	0.931767	0.116
K03388 heterodisulfide reductase subunit A2	0.000789233	0.000289179	0.95513	0.012
K03738 aldehyde ferredoxin oxidoreductase	0.000602841	0.000219566	0.302811	0.017
K03406 methyl accepting chemotaxis protein	0.000572634	0.000235523	0.988972	0.004
K07491 putative transposase	0.000528061	0.000152368	1	0.001
K07133 uncharacterized protein	0.000521893	0.000214389	1	0.004
K00986 RNA directed DNA polymerase	0.000505042	0.000214669	1	0.005
K07497 putative transposase	0.000408285	0.000214868	1	0.084
K07484 transposase	0.000389539	0.00012969	1	0.005
Dead Zone (Sörmland) - Dead Zone (Mid-South)					0.0839797
K13587 two component system cell cycle sensor histidine kinase and response regulator CckA	0.00085205	0.000527469	0.985926	0.159
K01130 arylsulfatase	0.000661123	0.00043277	0.908383	0.415
K03388 heterodisulfide reductase subunit A2	0.000484218	0.000319938	0.93774	0.438
K03738 aldehyde ferredoxin oxidoreductase	0.000404539	0.000234205	0.268456	0.381
K03406 methyl accepting chemotaxis protein	0.000371994	0.000227858	0.983336	0.134
K00986 RNA directed DNA polymerase	0.000356524	0.000258546	1	0.169
K14488 SAUR family protein	0.000301251	0.000459264	0.99674	0.083
K07133 uncharacterized protein	0.000296599	0.000226319	1	0.203
K07497 putative transposase	0.000282382	0.000247701	1	0.613
K07491 putative transposase	0.000271547	0.00021079	1	0.224
Dead Zone (Sörmland) - Southern Baltic					0.0957664
K01130 arylsulfatase	0.0013528	0.000394517	0.921991	0.001
K13587 two component system cell cycle sensor histidine kinase and response regulator CckA	0.00109967	0.000474358	0.988085	0.015
K20276 large repetitive protein	0.000740645	0.000247372	0.98925	0.002
K07484 transposase	0.000516461	0.000137764	1	0.001
K07497 putative transposase	0.000460984	0.000155763	1	0.023
K07133 uncharacterized protein	0.000439209	0.000219813	1	0.014
K03388 heterodisulfide reductase subunit A2	0.000430411	0.000236981	0.947266	0.547
K03406 methyl accepting chemotaxis protein	0.00041618	0.000240161	0.985869	0.036
K07491 putative transposase	0.000368385	0.000142061	1	0.02
K00681 gamma glutamyltranspeptidase glutathione hydrolase	0.000367526	0.000103393	0.843484	0.003
Östergötland - Dead Zone (Mid-South)					0.0955845
K13587 two component system cell cycle sensor histidine kinase and response regulator CckA	0.00105125	0.0008258	0.986747	0.016
K03388 heterodisulfide reductase subunit A2	0.00061139	0.000460008	0.940569	0.089
K01130 arylsulfatase	0.000504089	0.000397107	0.912416	0.832
K03738 aldehyde ferredoxin oxidoreductase	0.000480241	0.0003827	0.275481	0.093
K03406 methyl accepting chemotaxis protein	0.000471091	0.000341459	0.984307	0.011
K07133 uncharacterized protein	0.000377825	0.000261594	1	0.018
K00986 RNA directed DNA polymerase	0.000331015	0.000236171	1	0.146
K07491 putative transposase	0.000316136	0.000219942	1	0.044
K14488 SAUR family protein	0.000298387	0.000478048	0.996834	0.024
K07497 putative transposase	0.000290805	0.000204716	1	0.598
Östergötland - Southern Baltic					0.0685767
K01130 arylsulfatase	0.000594832	0.000333693	0.904542	0.603
K20276 large repetitive protein	0.000474363	0.00032788	0.985607	0.077
K03388 heterodisulfide reductase subunit A2	0.000400842	0.000223108	0.934408	0.759
K03738 aldehyde ferredoxin oxidoreductase	0.000308926	0.000177326	0.256398	0.788
K18138 multidrug efflux pump	0.000287583	0.000101504	0.973249	0.052
K14083 trimethylamine corrinoid protein Co methyltransferase	0.000263694	6.13966e-05	0.936171	0.001
K13587 two component system cell cycle sensor histidine kinase and response regulator CckA	0.000238355	0.000189443	0.984144	0.992
K05343 maltose alpha D glucosyltransferase alpha amylase	0.000228246	4.86549e-05	0.832727	0.001
K01621 xylulose 5 phosphate fructose 6 phosphate phosphoketolase	0.000225717	4.21702e-05	0.250571	0.001
K07497 putative transposase	0.000214403	0.000153876	1	0.993
Dead Zone (Mid-South) - Southern Baltic					0.0880882
K13587 two component system cell cycle sensor histidine kinase and response regulator CckA	0.000929603	0.000744255	0.984764	0.039
K01130 arylsulfatase	0.000876268	0.000558501	0.905196	0.036
K20276 large repetitive protein	0.000563371	0.000265788	0.98623	0.033
K03388 heterodisulfide reductase subunit A2	0.000480978	0.000249377	0.934964	0.432
K03738 aldehyde ferredoxin oxidoreductase	0.000397711	0.000213227	0.267181	0.359
K07484 transposase	0.000391026	0.000253532	1	0.001
K03406 methyl accepting chemotaxis protein	0.0003854	0.00026862	0.981985	0.047
K07133 uncharacterized protein	0.000325705	0.000235663	1	0.066
K14488 SAUR family protein	0.000297638	0.000480768	0.996181	0.023
K00986 RNA directed DNA polymerase	0.00029697	0.000168533	1	0.3

## Sheet: dissim vs distance
Pairwise test	Average between regions dissimilarity (%)	Avg Difference in km
Sörmland - Dead Zone (Sörmland)	12.5605	32.9468
Dead Zone (Sörmland) - Östergötland	11.5046	71.3452
Sörmland - Östergötland	5.58287	72.6838
Stockholm - Sörmland	5.39731	132
Stockholm - Dead Zone (Sörmland)	13.6144	148.283
Östergötland - Dead Zone (Mid-South)	9.55845	194.814
Stockholm - Östergötland	5.69757	204.216
Dead Zone (Sörmland) - Dead Zone (Mid-South)	8.39797	233.346
Dead Zone (Mid-South) - Southern Baltic	8.80882	241.652
Sörmland - Dead Zone (Mid-South)	10.1928	255.219
Bothnian Sea - Stockholm	7.50024	270.386
Bothnian Bay - Bothnian Sea	8.77963	287.282
Bothnian Sea - Sörmland	8.19975	372.791
Stockholm - Dead Zone (Mid-South)	11.2877	381.478
Östergötland - Southern Baltic	6.85767	393.768
Bothnian Sea - Dead Zone (Sörmland)	14.9306	400.459
Bothnian Sea - Östergötland	8.36054	430.8
Dead Zone (Sörmland) - Southern Baltic	9.57664	452.728
Sörmland - Southern Baltic	7.71957	465.392
Bothnian Bay - Stockholm	8.24437	507.066
Stockholm - Southern Baltic	8.67462	597.378
Bothnian Sea - Dead Zone (Mid-South)	13.0709	625.039
Bothnian Bay - Dead Zone (Sörmland)	16.4163	631.499
Bothnian Bay - Sörmland	9.68862	631.499
Bothnian Bay - Östergötland	8.41359	697.809
Bothnian Sea - Southern Baltic	10.8613	807.486
Bothnian Bay - Dead Zone (Mid-South)	14.5297	886.386
Bothnian Bay - Southern Baltic	11.9874	1085.8
