# Supplementary material for: Microbial functional genes are driven by gradients in sediment stoichiometry, oxygen, and salinity across the Baltic benthic ecosystem
Source: Microbiome. 2022 Aug 15;10:126. doi: 10.1186/s40168-022-01321-z (PMC9377124; doi:10.1186/s40168-022-01321-z)
Supplement: Supplementary file 7 — Additional file 6: Data S6. Full statistical results from the dbRDA analyses in R of the KEGG functional gene data and high-quality MAGs. [file 40168_2022_1321_MOESM7_ESM.xlsx]

## Sheet: Data S6
dbRDA results for the KEGG Ko data
Permutation test for capscale under reduced model
Terms added sequentially (first to last)
Permutation: free
Number of permutations: 999
Model: capscale(formula = kegg ~ Salinity + Water_depth + C_N + TC + Temperature + Oxygen + X15N + X13C, data = chem, distance = "bray")
	Df	SumOfSqs	F	Pr(>F)
Salinity	1	0.073716	44.107	0.001	***
Water_depth	1	0.018215	10.899	0.001	***
C_N	1	0.013133	7.8582	0.002	**
TC	1	0.027863	16.6717	0.001	***
Temperature	1	0.00871	5.2113	0.005	**
Oxygen	1	0.019001	11.3689	0.001	***
X15N	1	0.016853	10.084	0.001	***
X13C	1	0.002235	1.3371	0.229
Residual	50	0.083565
---
Signif. codes: 0 ‘***’ 0.001 ‘**’ 0.01 ‘*’ 0.05 ‘.’ 0.1 ‘ ’ 1
dbRDA results for the MAGS
Permutation test for capscale under reduced model
Terms added sequentially (first to last)
Permutation: free
Number of permutations: 999
Model: capscale(formula = mags ~ Salinity + Water_depth + C_N + TC + Temperature + Oxygen + X15N + X13C, data = chem, distance = "bray")
	Df	SumOfSqs	F	Pr(>F)
Salinity	1	2.6534	25.1732	0.001	***
Water_depth	1	1.0932	10.3715	0.001	***
C_N	1	1.143	10.8442	0.001	***
TC	1	0.6098	5.7849	0.001	***
Temperature	1	0.7151	6.784	0.001	***
Oxygen	1	0.4843	4.5946	0.002	**
X15N	1	0.4876	4.6262	0.001	***
X13C	1	0.1838	1.7439	0.081	.
Residual	50	5.2702
---
Signif. codes: 0 ‘***’ 0.001 ‘**’ 0.01 ‘*’ 0.05 ‘.’ 0.1 ‘ ’ 1
