# Supplementary material for: Microbial functional genes are driven by gradients in sediment stoichiometry, oxygen, and salinity across the Baltic benthic ecosystem
Source: Microbiome. 2022 Aug 15;10:126. doi: 10.1186/s40168-022-01321-z (PMC9377124; doi:10.1186/s40168-022-01321-z)
Supplement: Supplementary file 8 — Additional file 7: Data S7. Pairwise PERMANOVA (9999 permutation) test between regions based on the Bray-Curtis dissimilarity index. The data was tested for the top 10 pathways. The p-values shown are Bonferroni corrected for multiple comparisons. [file 40168_2022_1321_MOESM8_ESM.xlsx]

## Sheet: Data S6
PERMANOVA (9999 permutations) Bray-Curtis
Bonferroni corrected p-values
Two-component system	Bothnian Bay	Bothnian Sea	Stockholm	Sörmland	Dead Zone (Sörmland)	Östergötland	Dead Zone (Proper-Southern Baltic)	Southern Baltic
Bothnian Bay		1	0.4424	0.0168	0.1372	0.0028	0.1288	0.0028
Bothnian Sea	1		1	1	0.0868	0.392	0.2436	0.0224
Stockholm	0.4424	1		1	0.2688	0.0112	0.0952	0.0112
Sörmland	0.0168	1	1		0.2212	0.0756	0.1596	0.0112
Dead Zone (Sörmland)	0.1372	0.0868	0.2688	0.2212		0.0672	1	0.1512
Östergötland	0.0028	0.392	0.0112	0.0756	0.0672		0.1204	0.0028
Dead Zone (Proper-Southern Baltic)	0.1288	0.2436	0.0952	0.1596	1	0.1204		1
Southern Baltic	0.0028	0.0224	0.0112	0.0112	0.1512	0.0028	1
Replication and Repair	Bothnian Bay	Bothnian Sea	Stockholm	Sörmland	Dead Zone (Sörmland)	Östergötland	Dead Zone (Proper-Southern Baltic)	Southern Baltic
Bothnian Bay		1	1	0.0056	0.112	0.1232	0.0476	0.0168
Bothnian Sea	1		1	0.1512	0.0952	0.616	0.168	0.0196
Stockholm	1	1		1	0.3108	1	1	0.028
Sörmland	0.0056	0.1512	1		0.1848	0.0224	0.1904	0.0084
Dead Zone (Sörmland)	0.112	0.0952	0.3108	0.1848		0.0504	1	0.1792
Östergötland	0.1232	0.616	1	0.0224	0.0504		0.4872	0.0056
Dead Zone (Proper-Southern Baltic)	0.0476	0.168	1	0.1904	1	0.4872		0.3892
Southern Baltic	0.0168	0.0196	0.028	0.0084	0.1792	0.0056	0.3892
Qurom Sensing	Bothnian Bay	Bothnian Sea	Stockholm	Sörmland	Dead Zone (Sörmland)	Östergötland	Dead Zone (Proper-Southern Baltic)	Southern Baltic
Bothnian Bay		0.0476	1	0.658	0.6972	1	1	0.0056
Bothnian Sea	0.0476		1	1	0.1792	0.0056	0.0364	0.0028
Stockholm	1	1		1	0.7336	1	0.9632	0.0084
Sörmland	0.658	1	1		0.1456	0.0588	0.994	0.0056
Dead Zone (Sörmland)	0.6972	0.1792	0.7336	0.1456		0.0644	1	0.2128
Östergötland	1	0.0056	1	0.0588	0.0644		1	0.0028
Dead Zone (Proper-Southern Baltic)	1	0.0364	0.9632	0.994	1	1		0.1596
Southern Baltic	0.0056	0.0028	0.0084	0.0056	0.2128	0.0028	0.1596
Purine metabolism	Bothnian Bay	Bothnian Sea	Stockholm	Sörmland	Dead Zone (Sörmland)	Östergötland	Dead Zone (Proper-Southern Baltic)	Southern Baltic
Bothnian Bay		0.1848	0.0224	0.0028	0.1288	0.0028	0.0224	0.0028
Bothnian Sea	0.1848		1	0.6916	0.0812	0.0672	0.3164	0.0084
Stockholm	0.0224	1		1	0.336	0.224	0.1176	0.0084
Sörmland	0.0028	0.6916	1		0.1932	0.0084	0.1456	0.0056
Dead Zone (Sörmland)	0.1288	0.0812	0.336	0.1932		0.0812	1	0.1708
Östergötland	0.0028	0.0672	0.224	0.0084	0.0812		0.3304	0.0028
Dead Zone (Proper-Southern Baltic)	0.0224	0.3164	0.1176	0.1456	1	0.3304		0.6496
Southern Baltic	0.0028	0.0084	0.0084	0.0056	0.1708	0.0028	0.6496
Glyoxylate and dicarboxylate metabolism	Bothnian Bay	Bothnian Sea	Stockholm	Sörmland	Dead Zone (Sörmland)	Östergötland	Dead Zone (Proper-Southern Baltic)	Southern Baltic
Bothnian Bay		0.2912	0.0532	0.0028	0.126	0.0028	0.0504	0.0028
Bothnian Sea	0.2912		1	1	0.0868	0.6048	0.2044	0.042
Stockholm	0.0532	1		0.5964	0.3276	0.028	0.1232	0.0168
Sörmland	0.0028	1	0.5964		0.1792	0.0028	0.1036	0.0056
Dead Zone (Sörmland)	0.126	0.0868	0.3276	0.1792		0.0896	1	0.5152
Östergötland	0.0028	0.6048	0.028	0.0028	0.0896		0.2716	0.0028
Dead Zone (Proper-Southern Baltic)	0.0504	0.2044	0.1232	0.1036	1	0.2716		1
Southern Baltic	0.0028	0.042	0.0168	0.0056	0.5152	0.0028	1
Glycolysis/Gluconeogenesis	Bothnian Bay	Bothnian Sea	Stockholm	Sörmland	Dead Zone (Sörmland)	Östergötland	Dead Zone (Proper-Southern Baltic)	Southern Baltic
Bothnian Bay		0.91	0.0588	0.0028	0.1344	0.0028	0.0364	0.0056
Bothnian Sea	0.91		1	1	0.1148	0.5404	0.3556	0.0896
Stockholm	0.0588	1		1	0.336	0.0728	0.0868	0.0196
Sörmland	0.0028	1	1		0.1848	0.0028	0.1176	0.0112
Dead Zone (Sörmland)	0.1344	0.1148	0.336	0.1848		0.0896	1	0.3444
Östergötland	0.0028	0.5404	0.0728	0.0028	0.0896		0.3416	0.0056
Dead Zone (Proper-Southern Baltic)	0.0364	0.3556	0.0868	0.1176	1	0.3416		1
Southern Baltic	0.0056	0.0896	0.0196	0.0112	0.3444	0.0056	1
Citrate Cycle	Bothnian Bay	Bothnian Sea	Stockholm	Sörmland	Dead Zone (Sörmland)	Östergötland	Dead Zone (Proper-Southern Baltic)	Southern Baltic
Bothnian Bay		1	0.1512	0.0056	0.1428	0.0056	0.0336	0.0056
Bothnian Sea	1		1	1	0.1064	0.8904	0.2772	0.2716
Stockholm	0.1512	1		1	0.2744	0.3864	0.238	0.0056
Sörmland	0.0056	1	1		0.1568	0.0028	0.0952	0.0028
Dead Zone (Sörmland)	0.1428	0.1064	0.2744	0.1568		0.0644	1	0.3304
Östergötland	0.0056	0.8904	0.3864	0.0028	0.0644		0.1484	0.014
Dead Zone (Proper-Southern Baltic)	0.0336	0.2772	0.238	0.0952	1	0.1484		0.9212
Southern Baltic	0.0056	0.2716	0.0056	0.0028	0.3304	0.014	0.9212
Aminoacyl tRNA biosynthesis	Bothnian Bay	Bothnian Sea	Stockholm	Sörmland	Dead Zone (Sörmland)	Östergötland	Dead Zone (Proper-Southern Baltic)	Southern Baltic
Bothnian Bay		0.1484	0.112	0.0028	0.1148	0.0168	0.1876	0.0028
Bothnian Sea	0.1484		1	0.2184	0.1148	0.5684	0.7924	0.4788
Stockholm	0.112	1		1	0.322	1	1	1
Sörmland	0.0028	0.2184	1		0.1764	0.0756	0.308	0.2212
Dead Zone (Sörmland)	0.1148	0.1148	0.322	0.1764		0.084	1	0.1568
Östergötland	0.0168	0.5684	1	0.0756	0.084		0.238	0.168
Dead Zone (Proper-Southern Baltic)	0.1876	0.7924	1	0.308	1	0.238		1
Southern Baltic	0.0028	0.4788	1	0.2212	0.1568	0.168	1
ABC transporters	Bothnian Bay	Bothnian Sea	Stockholm	Sörmland	Dead Zone (Sörmland)	Östergötland	Dead Zone (Proper-Southern Baltic)	Southern Baltic
Bothnian Bay		0.2548	0.1708	0.0056	0.1176	0.0028	0.028	0.0028
Bothnian Sea	0.2548		1	1	0.1092	0.2856	0.2772	0.0084
Stockholm	0.1708	1		1	0.3892	1	0.126	0.014
Sörmland	0.0056	1	1		0.1596	0.0924	0.2016	0.0112
Dead Zone (Sörmland)	0.1176	0.1092	0.3892	0.1596		0.0672	1	0.2352
Östergötland	0.0028	0.2856	1	0.0924	0.0672		0.2576	0.0028
Dead Zone (Proper-Southern Baltic)	0.028	0.2772	0.126	0.2016	1	0.2576		1
Southern Baltic	0.0028	0.0084	0.014	0.0112	0.2352	0.0028	1
Oxidative phosphorylation	Bothnian Bay	Bothnian Sea	Stockholm	Sörmland	Dead Zone (Sörmland)	Östergötland	Dead Zone (Proper-Southern Baltic)	Southern Baltic
Bothnian Bay		1	0.1596	0.0028	0.1344	0.0028	0.0308	0.0056
Bothnian Sea	1		1	1	0.0672	0.1232	0.2016	0.0084
Stockholm	0.1596	1		1	0.3696	0.0224	0.1288	0.0084
Sörmland	0.0028	1	1		0.1876	0.0952	0.1456	0.0112
Dead Zone (Sörmland)	0.1344	0.0672	0.3696	0.1876		0.0924	1	0.4956
Östergötland	0.0028	0.1232	0.0224	0.0952	0.0924		0.3864	0.0028
Dead Zone (Proper-Southern Baltic)	0.0308	0.2016	0.1288	0.1456	1	0.3864		1
Southern Baltic	0.0056	0.0084	0.0084	0.0112	0.4956	0.0028	1
