# Supplementary material for: Microbial functional genes are driven by gradients in sediment stoichiometry, oxygen, and salinity across the Baltic benthic ecosystem
Source: Microbiome. 2022 Aug 15;10:126. doi: 10.1186/s40168-022-01321-z (PMC9377124; doi:10.1186/s40168-022-01321-z)
Supplement: Supplementary file 9 — Additional file 8: Data S8. Full statistical results from linear model analyses in R of the top 10 KEGG pathways plus abiotic variables (collinear variables removed, see methods for more details). The second shows the results from the linear model analysis of the nrtABCD genes. [file 40168_2022_1321_MOESM9_ESM.xlsx]

## Sheet: Data S7
Call:
lm(formula = ko00010.Glycolysis.Gluconeogenesis ~ Salinity +
Water.depth..m. + C.N..mol.mol. + TC..µmol.g. + Temperature +
Oxygen.mg.L + X15N..Delta. + X13C..Delta., data = data)
Residuals:
Min 1Q Median 3Q Max
-1548.29 -228.53 42.62 247.30 1414.40
Coefficients:
	Estimate	Std. Error	t value	Pr(>|t|)
(Intercept)	41861.9	2334.75	17.93	< 0.0000000000000002	***
Salinity	100.924	33.1319	3.046	0.003695	**
Water.depth..m.	-0.2816	3.826	-0.074	0.941628
C.N..mol.mol.	-258.54	68.3983	-3.78	0.000419	***
TC..µmol.g.	-433.952	471.115	-0.921	0.361413
Temperature	142.606	43.8079	3.255	0.002036	**
Oxygen.mg.L	-4.0303	37.8712	-0.106	0.915674
X15N..Delta.	-698.336	162.504	-4.297	7.97e-05	***
X13C..Delta.	96.0495	103.053	0.932	0.355794
---
Signif. codes: 0 ‘***’ 0.001 ‘**’ 0.01 ‘*’ 0.05 ‘.’ 0.1 ‘ ’ 1
Residual standard error: 517.1 on 50 degrees of freedom
Multiple R-squared: 0.7811,	Adjusted R-squared: 0.746
F-statistic: 22.3 on 8 and 50 DF, p-value: 5.189e-14
Call:
lm(formula = ko00020.Citrate.cycle..TCA.cycle. ~ Salinity + Water.depth..m. +
C.N..mol.mol. + TC..µmol.g. + Temperature + Oxygen.mg.L +
X15N..Delta. + X13C..Delta., data = data)
Residuals:
Min 1Q Median 3Q Max
-713.89 -311.17 9.09 259.94 1075.06
Coefficients:
	Estimate	Std. Error	t value	Pr(>|t|)
(Intercept)	15994.4	1971.24	8.114	1.11e-10	***
Salinity	-17.125	27.973	-0.612	0.543179
Water.depth..m.	3.766	3.23	1.166	0.249245
C.N..mol.mol.	9.541	57.749	0.165	0.869446
TC..µmol.g.	-1271.78	397.766	-3.197	0.002407	**
Temperature	-93.12	36.987	-2.518	0.015065	*
Oxygen.mg.L	68.389	31.975	2.139	0.037357	*
X15N..Delta.	519.217	137.203	3.784	0.000413	***
X13C..Delta.	59.502	87.008	0.684	0.497216
---
Signif. codes: 0 ‘***’ 0.001 ‘**’ 0.01 ‘*’ 0.05 ‘.’ 0.1 ‘ ’ 1
Residual standard error: 436.6 on 50 degrees of freedom
Multiple R-squared: 0.7535,	Adjusted R-squared: 0.7141
F-statistic: 19.1 on 8 and 50 DF, p-value: 9.092e-13
Call:
lm(formula = ko00190.Oxidative.phosphorylation ~ Salinity + Water.depth..m. +
C.N..mol.mol. + TC..µmol.g. + Temperature + Oxygen.mg.L +
X15N..Delta. + X13C..Delta., data = data)
Residuals:
Min 1Q Median 3Q Max
-1948.5 -802.5 -164.8 567.2 3947.3
Coefficients:
	Estimate	Std. Error	t value	Pr(>|t|)
(Intercept)	36970.8	5346.92	6.914	8.17e-09	***
Salinity	-242.404	75.877	-3.195	0.00242	**
Water.depth..m.	-11.058	8.762	-1.262	0.2128
C.N..mol.mol.	-314.318	156.642	-2.007	0.05022	.
TC..µmol.g.	-2877.03	1078.92	-2.667	0.0103	*
Temperature	-154.622	100.326	-1.541	0.12958
Oxygen.mg.L	41.102	86.731	0.474	0.63763
X15N..Delta.	147.622	372.158	0.397	0.6933
X13C..Delta.	207.288	236.006	0.878	0.38397
---
Signif. codes: 0 ‘***’ 0.001 ‘**’ 0.01 ‘*’ 0.05 ‘.’ 0.1 ‘ ’ 1
Residual standard error: 1184 on 50 degrees of freedom
Multiple R-squared: 0.664,	Adjusted R-squared: 0.6103
F-statistic: 12.35 on 8 and 50 DF, p-value: 1.461e-09
Call:
lm(formula = ko00230.Purine.metabolism ~ Salinity + Water.depth..m. +
C.N..mol.mol. + TC..µmol.g. + Temperature + Oxygen.mg.L +
X15N..Delta. + X13C..Delta., data = data)
Residuals:
Min 1Q Median 3Q Max
-1310.69 -245.59 -7.71 313.86 1465.23
Coefficients:
	Estimate	Std. Error	t value	Pr(>|t|)
(Intercept)	26439	2454.18	10.773	1.24e-14	***
Salinity	12.183	34.827	0.35	0.7279
Water.depth..m.	4.015	4.022	0.998	0.323
C.N..mol.mol.	104.715	71.897	1.456	0.1515
TC..µmol.g.	196.163	495.214	0.396	0.6937
Temperature	-64.899	46.049	-1.409	0.1649
Oxygen.mg.L	-5.552	39.808	-0.139	0.8897
X15N..Delta.	362.982	170.817	2.125	0.0386	*
X13C..Delta.	-128.64	108.324	-1.188	0.2406
---
Signif. codes: 0 ‘***’ 0.001 ‘**’ 0.01 ‘*’ 0.05 ‘.’ 0.1 ‘ ’ 1
Residual standard error: 543.6 on 50 degrees of freedom
Multiple R-squared: 0.4352,	Adjusted R-squared: 0.3448
F-statistic: 4.816 on 8 and 50 DF, p-value: 0.0001973
Call:
lm(formula = ko00630.Glyoxylate.and.dicarboxylate.metabolism ~
Salinity + Water.depth..m. + C.N..mol.mol. + TC..µmol.g. +
Temperature + Oxygen.mg.L + X15N..Delta. + X13C..Delta.,
data = data)
Residuals:
Min 1Q Median 3Q Max
-947.5 -300.7 116.0 213.9 1288.2
Coefficients:
	Estimate	Std. Error	t value	Pr(>|t|)
(Intercept)	18208	2226.8	8.177	8.87e-11	***
Salinity	-15.594	31.6	-0.493	0.62383
Water.depth..m.	4.472	3.649	1.225	0.22615
C.N..mol.mol.	28.845	65.236	0.442	0.66027
TC..µmol.g.	-1559.71	449.332	-3.471	0.00108	**
Temperature	-76.621	41.782	-1.834	0.07264	.
Oxygen.mg.L	67.324	36.12	1.864	0.06821	.
X15N..Delta.	720.203	154.99	4.647	2.49e-05	***
X13C..Delta.	58.017	98.288	0.59	0.55767
---
Signif. codes: 0 ‘***’ 0.001 ‘**’ 0.01 ‘*’ 0.05 ‘.’ 0.1 ‘ ’ 1
Residual standard error: 493.2 on 50 degrees of freedom
Multiple R-squared: 0.7552,	Adjusted R-squared: 0.716
F-statistic: 19.28 on 8 and 50 DF, p-value: 7.716e-13
Call:
lm(formula = ko00970.Aminoacyl.tRNA.biosynthesis ~ Salinity +
Water.depth..m. + C.N..mol.mol. + TC..µmol.g. + Temperature +
Oxygen.mg.L + X15N..Delta. + X13C..Delta., data = data)
Residuals:
Min 1Q Median 3Q Max
-1932.08 -314.02 76.08 410.87 1035.56
Coefficients:
	Estimate	Std. Error	t value	Pr(>|t|)
(Intercept)	26429.6	2989	8.842	8.52e-12	***
Salinity	-40.475	42.416	-0.954	0.34455
Water.depth..m.	15.479	4.898	3.16	0.00268	**
C.N..mol.mol.	26.352	87.565	0.301	0.76471
TC..µmol.g.	962.058	603.133	1.595	0.11699
Temperature	62.419	56.084	1.113	0.27105
Oxygen.mg.L	-42.755	48.484	-0.882	0.38208
X15N..Delta.	-347.186	208.041	-1.669	0.1014
X13C..Delta.	-57.963	131.93	-0.439	0.66231
---
Signif. codes: 0 ‘***’ 0.001 ‘**’ 0.01 ‘*’ 0.05 ‘.’ 0.1 ‘ ’ 1
Residual standard error: 662 on 50 degrees of freedom
Multiple R-squared: 0.5369,	Adjusted R-squared: 0.4628
F-statistic: 7.246 on 8 and 50 DF, p-value: 2.457e-06
Call:
lm(formula = ko02010.ABC.transporters ~ Salinity + Water.depth..m. +
C.N..mol.mol. + TC..µmol.g. + Temperature + Oxygen.mg.L +
X15N..Delta. + X13C..Delta., data = data)
Residuals:
Min 1Q Median 3Q Max
-1941.1 -1208.2 -78.2 922.6 3768.5
Coefficients:
	Estimate	Std. Error	t value	Pr(>|t|)
(Intercept)	32746.5	6814.72	4.805	1.45e-05	***
Salinity	-107.67	96.71	-1.113	0.270854
Water.depth..m.	-29.6	11.17	-2.651	0.010733	*
C.N..mol.mol.	735.67	199.64	3.685	0.000563	***
TC..µmol.g.	997.39	1375.1	0.725	0.471637
Temperature	82.9	127.87	0.648	0.519747
Oxygen.mg.L	-184.69	110.54	-1.671	0.101008
X15N..Delta.	-16.75	474.32	-0.035	0.971974
X13C..Delta.	-80.55	300.79	-0.268	0.789961
---
Signif. codes: 0 ‘***’ 0.001 ‘**’ 0.01 ‘*’ 0.05 ‘.’ 0.1 ‘ ’ 1
Residual standard error: 1509 on 50 degrees of freedom
Multiple R-squared: 0.3995,	Adjusted R-squared: 0.3034
F-statistic: 4.157 on 8 and 50 DF, p-value: 0.000725
Call:
lm(formula = ko02020.Two.component.system ~ Salinity + Water.depth..m. +
C.N..mol.mol. + TC..µmol.g. + Temperature + Oxygen.mg.L +
X15N..Delta. + X13C..Delta., data = data)
Residuals:
Min 1Q Median 3Q Max
-4466.8 -752.6 100.7 1157.1 4142.6
Coefficients:
	Estimate	Std. Error	t value	Pr(>|t|)
(Intercept)	38358.4	8767.42	4.375	6.17e-05	***
Salinity	-15.83	124.42	-0.127	0.89925
Water.depth..m.	-20.88	14.37	-1.453	0.15234
C.N..mol.mol.	716.43	256.85	2.789	0.00745	**
TC..µmol.g.	4717.02	1769.13	2.666	0.0103	*
Temperature	147.61	164.51	0.897	0.37388
Oxygen.mg.L	-258.78	142.21	-1.82	0.0748	.
X15N..Delta.	-2141.76	610.23	-3.51	0.00096	***
X13C..Delta.	-11.15	386.98	-0.029	0.97713
---
Signif. codes: 0 ‘***’ 0.001 ‘**’ 0.01 ‘*’ 0.05 ‘.’ 0.1 ‘ ’ 1
Residual standard error: 1942 on 50 degrees of freedom
Multiple R-squared: 0.6556,	Adjusted R-squared: 0.6005
F-statistic: 11.9 on 8 and 50 DF, p-value: 2.613e-09
Call:
lm(formula = ko02024.Quorum.sensing ~ Salinity + Water.depth..m. +
C.N..mol.mol. + TC..µmol.g. + Temperature + Oxygen.mg.L +
X15N..Delta. + X13C..Delta., data = data)
Residuals:
Min 1Q Median 3Q Max
-1601.85 -555.70 -88.46 581.52 1989.18
Coefficients:
	Estimate	Std. Error	t value	Pr(>|t|)
(Intercept)	6509.49	4101.59	1.587	0.118803
Salinity	208.444	58.205	3.581	0.000773	***
Water.depth..m.	-4.955	6.721	-0.737	0.464421
C.N..mol.mol.	255.994	120.159	2.13	0.038077	*
TC..µmol.g.	-113.37	827.636	-0.137	0.891596
Temperature	115.904	76.96	1.506	0.138353
Oxygen.mg.L	100.488	66.53	1.51	0.137235
X15N..Delta.	562.203	285.48	1.969	0.05447	.
X13C..Delta.	-176.763	181.039	-0.976	0.333575
---
Signif. codes: 0 ‘***’ 0.001 ‘**’ 0.01 ‘*’ 0.05 ‘.’ 0.1 ‘ ’ 1
Residual standard error: 908.4 on 50 degrees of freedom
Multiple R-squared: 0.4715,	Adjusted R-squared: 0.3869
F-statistic: 5.576 on 8 and 50 DF, p-value: 4.67e-05
Call:
lm(formula = ko99976.Replication.and.repair ~ Salinity + Water.depth..m. +
C.N..mol.mol. + TC..µmol.g. + Temperature + Oxygen.mg.L +
X15N..Delta. + X13C..Delta., data = data)
Residuals:
Min 1Q Median 3Q Max
-2585.7 -613.3 -125.6 825.6 2404.8
Coefficients:
	Estimate	Std. Error	t value	Pr(>|t|)
(Intercept)	21969.8	5174.78	4.246	9.45e-05	***
Salinity	-196.55	73.43	-2.677	0.01003	*
Water.depth..m.	45.45	8.48	5.359	2.13e-06	***
C.N..mol.mol.	-286.88	151.6	-1.892	0.06424	.
TC..µmol.g.	1326.49	1044.19	1.27	0.20984
Temperature	268.15	97.1	2.762	0.00802	**
Oxygen.mg.L	-161.75	83.94	-1.927	0.05966	.
X15N..Delta.	-422.69	360.18	-1.174	0.24613
X13C..Delta.	-286.31	228.41	-1.254	0.21585
---
Signif. codes: 0 ‘***’ 0.001 ‘**’ 0.01 ‘*’ 0.05 ‘.’ 0.1 ‘ ’ 1
Residual standard error: 1146 on 50 degrees of freedom
Multiple R-squared: 0.6811,	Adjusted R-squared: 0.63
F-statistic: 13.35 on 8 and 50 DF, p-value: 4.279e-10

## Sheet: nrtABCD
Call:
lm(formula = nrtA ~ Salinity + Water.depth..m. + C.N..mol.mol. +
TN..µmol.g. + Temperature + Oxygen.mg.L + X15N..Delta. +
X13C..Delta., data = data)
Residuals:
Min 1Q Median 3Q Max
-36.41 -11.82 -2.45 11.58 46.75
Coefficients:
	Estimate	Std. Error	t value	Pr(>|t|)
(Intercept)	108.769	84.4325	1.288	0.20359
Salinity	-3.0189	1.2336	-2.447	0.01795	*
Water.depth..m.	-0.3977	0.1359	-2.925	0.00517	**
C.N..mol.mol.	1.8027	2.4724	0.729	0.46934
TN..µmol.g.	-51.6998	161.287	-0.321	0.74989
Temperature	-1.3953	1.6466	-0.847	0.40081
Oxygen.mg.L	-0.9769	1.3852	-0.705	0.48391
X15N..Delta.	-5.8357	5.9652	-0.978	0.33264
X13C..Delta.	-1.1578	3.6118	-0.321	0.74988
---
Signif. codes: 0 ‘***’ 0.001 ‘**’ 0.01 ‘*’ 0.05 ‘.’ 0.1 ‘ ’ 1
Residual standard error: 18.98 on 50 degrees of freedom
Multiple R-squared: 0.44,	Adjusted R-squared: 0.3504
F-statistic: 4.911 on 8 and 50 DF, p-value: 0.000164
Call:
lm(formula = nrtB ~ Salinity + Water.depth..m. + C.N..mol.mol. +
TN..µmol.g. + Temperature + Oxygen.mg.L + X15N..Delta. +
X13C..Delta., data = data)
Residuals:
Min 1Q Median 3Q Max
-22.348 -6.246 -1.725 6.144 31.384
Coefficients:
	Estimate	Std. Error	t value	Pr(>|t|)
(Intercept)	23.5541	48.0657	0.49	0.6262
Salinity	-1.62133	0.70224	-2.309	0.0251	*
Water.depth..m.	-0.19523	0.07739	-2.523	0.0149	*
C.N..mol.mol.	0.48573	1.4075	0.345	0.7315
TN..µmol.g.	59.622	91.8171	0.649	0.5191
Temperature	-1.18646	0.93735	-1.266	0.2115
Oxygen.mg.L	-0.3938	0.78855	-0.499	0.6197
X15N..Delta.	-3.05875	3.39585	-0.901	0.3721
X13C..Delta.	-2.24954	2.05613	-1.094	0.2792
---
Signif. codes: 0 ‘***’ 0.001 ‘**’ 0.01 ‘*’ 0.05 ‘.’ 0.1 ‘ ’ 1
Residual standard error: 10.8 on 50 degrees of freedom
Multiple R-squared: 0.401,	Adjusted R-squared: 0.3051
F-statistic: 4.184 on 8 and 50 DF, p-value: 0.0006876
Call:
lm(formula = nrtC ~ Salinity + Water.depth..m. + C.N..mol.mol. +
TN..µmol.g. + Temperature + Oxygen.mg.L + X15N..Delta. +
X13C..Delta., data = data)
Residuals:
Min 1Q Median 3Q Max
-25.575 -8.340 0.955 8.434 31.887
Coefficients:
	Estimate	Std. Error	t value	Pr(>|t|)
(Intercept)	28.2735	56.6916	0.499	0.62016
Salinity	-2.6415	0.82827	-3.189	0.00246	**
Water.depth..m.	-0.25754	0.09128	-2.821	0.00684	**
C.N..mol.mol.	2.33957	1.6601	1.409	0.16494
TN..µmol.g.	-38.7933	108.295	-0.358	0.72169
Temperature	-0.07635	1.10557	-0.069	0.94522
Oxygen.mg.L	-0.98246	0.93007	-1.056	0.2959
X15N..Delta.	-1.70985	4.00528	-0.427	0.67129
X13C..Delta.	-2.02515	2.42513	-0.835	0.40765
---
Signif. codes: 0 ‘***’ 0.001 ‘**’ 0.01 ‘*’ 0.05 ‘.’ 0.1 ‘ ’ 1
Residual standard error: 12.74 on 50 degrees of freedom
Multiple R-squared: 0.477,	Adjusted R-squared: 0.3933
F-statistic: 5.7 on 8 and 50 DF, p-value: 3.714e-05
Call:
lm(formula = nrtD ~ Salinity + Water.depth..m. + C.N..mol.mol. +
TN..µmol.g. + Temperature + Oxygen.mg.L + X15N..Delta. +
X13C..Delta., data = data)
Residuals:
Min 1Q Median 3Q Max
-2.3344 -0.6741 -0.0991 0.4966 3.1209
Coefficients:
	Estimate	Std. Error	t value	Pr(>|t|)
(Intercept)	-8.68039	5.20884	-1.666	0.1019
Salinity	-0.081346	0.076101	-1.069	0.2902
Water.depth..m.	-0.01675	0.008387	-1.997	0.0513	.
C.N..mol.mol.	-0.03817	0.15253	-0.25	0.8034
TN..µmol.g.	-1.02683	9.95015	-0.103	0.9182
Temperature	-0.058656	0.10158	-0.577	0.5662
Oxygen.mg.L	0.021278	0.085455	0.249	0.8044
X15N..Delta.	0.117017	0.368006	0.318	0.7518
X13C..Delta.	-0.564384	0.222822	-2.533	0.0145	*
---
Signif. codes: 0 ‘***’ 0.001 ‘**’ 0.01 ‘*’ 0.05 ‘.’ 0.1 ‘ ’ 1
Residual standard error: 1.171 on 50 degrees of freedom
Multiple R-squared: 0.3471,	Adjusted R-squared: 0.2426
F-statistic: 3.322 on 8 and 50 DF, p-value: 0.004025
