# Supplementary material for: Microbial functional genes are driven by gradients in sediment stoichiometry, oxygen, and salinity across the Baltic benthic ecosystem
Source: Microbiome. 2022 Aug 15;10:126. doi: 10.1186/s40168-022-01321-z (PMC9377124; doi:10.1186/s40168-022-01321-z)
Supplement: Supplementary file 10 — Additional file 9: Data S9. NCBI RefSeq prokaryotic taxonomic classifications with station numbers (1 to 59) corresponding to each station as listed in Table 1. The first sheet shows normalized read counts as relative abundance (%), while the second sheet shows absolute counts. [file 40168_2022_1321_MOESM10_ESM.xlsx]

## Sheet: Data S8, relative abundance (%)
NCBI RefSeq taxonomy	1	2	3	4	5	6	7	8	9	10	11	12	13	14	15	16	17	18	19	20	21	22	23	24	25	26	27	28	29	30	31	32	33	34	35	36	37	38	39	40	41	42	43	44	45	46	47	48	49
Archaea/Candidatus Geothermarchaeota/Conexivisphaera	2.53806e-05	2.13315e-05	2.42346e-05	2.89714e-05	2.84174e-05	2.78215e-05	2.13193e-05	2.42341e-05	2.18873e-05	1.12479e-05	2.2427e-05	2.31291e-05	1.65108e-05	2.18456e-05	2.3905e-05	2.33909e-05	3.02458e-05	2.53695e-05	2.66035e-05	1.62403e-05	2.36644e-05	2.44668e-05	3.01377e-05	1.5499e-05	2.27526e-05	2.28656e-05	2.2075e-05	2.55493e-05	2.258e-05	2.74441e-05	2.60369e-05	2.01985e-05	2.54787e-05	2.23029e-05	3.70848e-05	4.33775e-05	2.13462e-05	2.89632e-05	2.86002e-05	3.06003e-05	2.67768e-05	2.18472e-05	1.84182e-05	2.8475e-05	2.69193e-05	2.97409e-05	2.92791e-05	2.31224e-05	2.53788e-05
Archaea/Candidatus Korarchaeota/Candidatus Korarchaeum	8.05732e-06	8.07139e-06	7.08615e-06	2.51283e-06	2.70642e-06	2.51778e-06	7.40564e-06	4.96132e-06	5.31244e-06	5.87958e-06	5.98054e-06	6.4018e-06	6.70005e-06	6.70509e-06	6.41894e-06	5.5192e-06	7.13112e-06	5.63768e-06	5.51537e-06	5.78422e-06	4.3233e-06	6.0707e-06	6.08042e-06	5.81214e-06	5.46063e-06	5.20517e-06	5.0067e-06	5.26014e-06	6.51794e-06	6.40362e-06	7.34374e-06	4.09084e-06	4.12683e-06	1.10593e-05	8.70932e-06	1.66837e-05	3.4063e-06	8.23464e-06	5.10717e-06	5.83976e-06	7.88632e-06	6.12979e-06	6.3407e-06	6.94512e-06	1.03351e-05	1.03542e-05	6.59264e-06	4.53381e-06	1.03395e-05
Archaea/Candidatus Lokiarchaeota/Candidatus Prometheoarchaeum	2.63877e-05	3.72821e-05	1.24716e-05	1.56682e-05	1.40396e-05	1.57361e-05	3.23155e-05	2.27076e-05	2.57122e-05	0.000129095	6.57859e-05	4.37801e-05	9.83471e-05	2.3576e-05	2.2577e-05	2.4705e-05	2.92622e-05	3.15197e-05	2.33592e-05	4.89434e-05	4.57359e-05	3.10894e-05	4.20342e-05	6.76469e-05	0.000128932	9.22059e-05	4.59706e-05	8.49137e-05	5.70319e-05	0.000145149	0.000101477	7.28681e-05	0.0001317	0.00023501	0.000321964	0.000811938	8.8791e-05	0.000709315	9.15205e-05	0.000191077	0.000167814	0.000132498	9.11853e-05	6.91039e-05	0.000470127	0.000406458	0.000194289	0.000302859	0.000367522
Archaea/Candidatus Micrarchaeota/Candidatus Mancarchaeum	0.000498547	0.000518683	0.000277635	0	0.0004425	0.000208724	0.000207134	0.000212955	0.000207185	0.000200417	0.000166708	0.000124112	0.000175876	0.000142537	0.000152505	0.000138243	0.000152213	0.000136842	0	0.000117909	0.000179076	0.00037344	0	7.70109e-05	0.000140763	0	0.000105596	0.000180348	0	0.000111606	0.000227322	0.000105083	0.00022554	0.0003668	0.000288812	0.000480211	0	0.000271459	0.000134421	0.000169353	0.000515362	0.000155602	0.00011685	0.000167377	0.000476376	0.000345655	0.000158999	0.000226917	1.12795e-05
Archaea/Crenarchaeota/Thermoprotei/Acidilobales/Acidilobaceae/Acidilobus	1.73232e-05	2.47907e-05	1.88492e-05	2.30589e-05	2.13131e-05	2.07717e-05	2.35634e-05	2.15626e-05	2.10373e-05	2.47965e-05	2.39222e-05	2.1064e-05	2.17751e-05	2.20619e-05	2.10276e-05	1.81345e-05	1.45081e-05	1.97319e-05	2.04393e-05	1.93549e-05	2.20716e-05	2.11555e-05	2.32642e-05	1.90509e-05	2.21459e-05	2.34233e-05	2.18474e-05	2.34828e-05	2.14161e-05	1.98207e-05	2.80397e-05	1.73861e-05	1.93782e-05	2.26716e-05	3.06231e-05	3.53137e-05	2.339e-05	3.0383e-05	2.41059e-05	3.01332e-05	2.34756e-05	2.24759e-05	2.98919e-05	2.39607e-05	2.49965e-05	3.06221e-05	2.67584e-05	2.40292e-05	9.39955e-05
Archaea/Crenarchaeota/Thermoprotei/Acidilobales/Caldisphaeraceae/Caldisphaera	6.04299e-06	6.34181e-06	3.40135e-06	5.32128e-06	3.55218e-06	3.65079e-06	1.27916e-05	8.77771e-06	8.4999e-06	2.83754e-05	1.47022e-05	1.54882e-05	2.29716e-05	7.78656e-06	8.18968e-06	9.46149e-06	1.13114e-05	1.35817e-05	1.36262e-05	1.02336e-05	1.02394e-05	1.06697e-05	9.78154e-06	5.3278e-06	9.70779e-06	4.64748e-06	1.34271e-05	1.14596e-05	8.14742e-06	1.43319e-05	1.73579e-05	1.25282e-05	1.34571e-05	2.59894e-05	3.17469e-05	4.92168e-05	4.31465e-06	1.41977e-05	5.92432e-06	1.05116e-05	7.70292e-06	8.95892e-06	7.24652e-06	1.4932e-05	1.05755e-05	1.32182e-05	7.75605e-06	2.67495e-05	4.2298e-05
Archaea/Crenarchaeota/Thermoprotei/Desulfurococcales/Desulfurococcaceae/Aeropyrum	1.99419e-05	1.76802e-05	1.92743e-05	2.06939e-05	1.94524e-05	1.82539e-05	1.54845e-05	1.96544e-05	1.21124e-05	1.20148e-05	1.27086e-05	1.67273e-05	1.38787e-05	2.16293e-05	1.81501e-05	2.15512e-05	1.74589e-05	1.79381e-05	1.29773e-05	1.69077e-05	1.97962e-05	1.61885e-05	1.82413e-05	1.30773e-05	1.45617e-05	2.0263e-05	1.70683e-05	1.42775e-05	1.35014e-05	1.34171e-05	2.0696e-05	1.07385e-05	1.36365e-05	2.04597e-05	2.52851e-05	2.66938e-05	1.95295e-05	2.07286e-05	1.59344e-05	2.17239e-05	2.20083e-05	1.74463e-05	1.87202e-05	1.52793e-05	2.11509e-05	3.06221e-05	1.99718e-05	1.47349e-05	1.78591e-05
Archaea/Crenarchaeota/Thermoprotei/Desulfurococcales/Desulfurococcaceae/Desulfurococcus	6.64729e-06	9.41662e-06	6.09409e-06	6.06035e-06	5.41285e-06	5.53912e-06	8.3033e-06	8.39607e-06	9.56239e-06	1.02254e-05	1.64465e-05	1.1358e-05	1.29215e-05	9.08432e-06	8.18968e-06	1.07756e-05	9.83603e-06	1.23004e-05	8.11083e-06	1.11235e-05	1.45627e-05	1.26933e-05	5.02295e-06	9.6869e-06	1.33482e-05	9.85265e-06	9.55825e-06	1.16475e-05	8.3802e-06	1.06727e-05	1.40199e-05	9.71574e-06	1.29188e-05	1.56674e-05	1.91043e-05	2.53035e-05	7.72096e-06	1.33458e-05	1.12358e-05	1.33146e-05	1.15544e-05	8.80174e-06	8.15233e-06	6.59786e-06	1.05755e-05	1.01339e-05	9.88896e-06	1.06545e-05	2.0679e-05
Archaea/Crenarchaeota/Thermoprotei/Desulfurococcales/Desulfurococcaceae/Ignicoccus	1.65175e-05	1.46054e-05	1.77154e-05	1.69985e-05	1.87758e-05	1.76245e-05	1.97484e-05	2.06085e-05	1.86998e-05	9.71409e-06	1.94368e-05	1.54882e-05	1.24429e-05	2.20619e-05	2.21343e-05	2.49678e-05	2.36065e-05	2.20382e-05	1.9466e-05	1.31257e-05	2.685e-05	2.42828e-05	2.35286e-05	1.2593e-05	2.42695e-05	1.63591e-05	1.0241e-05	1.93498e-05	1.3967e-05	2.16503e-05	2.13636e-05	1.38066e-05	1.7225e-05	2.00911e-05	1.68567e-05	2.41913e-05	1.49877e-05	1.84569e-05	1.69558e-05	1.44826e-05	1.92573e-05	1.91752e-05	1.57008e-05	1.94463e-05	2.57176e-05	2.53348e-05	1.7645e-05	1.74552e-05	2.53788e-05
Archaea/Crenarchaeota/Thermoprotei/Desulfurococcales/Desulfurococcaceae/Staphylothermus	7.05016e-06	1.21071e-05	4.81858e-06	8.42536e-06	7.95012e-06	7.80513e-06	1.21183e-05	1.14492e-05	1.35998e-05	1.5338e-05	1.3207e-05	1.69338e-05	1.77073e-05	1.18961e-05	1.19525e-05	1.23525e-05	1.35245e-05	1.20441e-05	1.33018e-05	1.26808e-05	1.22873e-05	1.4165e-05	1.00459e-05	6.94228e-06	1.00112e-05	6.13467e-06	8.19279e-06	1.37139e-05	9.07855e-06	1.46369e-05	1.66903e-05	1.12498e-05	1.20216e-05	2.98601e-05	2.69708e-05	4.61581e-05	9.31057e-06	1.30618e-05	6.53718e-06	1.35482e-05	9.72035e-06	1.41457e-05	6.64264e-06	7.29238e-06	1.34597e-05	1.14557e-05	9.69506e-06	2.15356e-05	4.41779e-05
Archaea/Crenarchaeota/Thermoprotei/Desulfurococcales/Desulfurococcaceae/Thermogladius	9.46735e-06	9.03227e-06	1.03458e-05	1.24163e-05	1.26864e-05	1.15818e-05	7.18123e-06	6.67869e-06	8.28741e-06	7.66902e-06	5.73135e-06	6.81482e-06	4.54646e-06	6.70509e-06	1.01818e-05	7.09612e-06	5.65571e-06	5.12516e-06	5.51537e-06	1.1346e-05	7.0538e-06	7.72635e-06	4.75859e-06	1.01712e-05	1.12246e-05	9.66675e-06	9.78583e-06	7.70235e-06	8.84577e-06	6.70856e-06	1.13494e-05	6.13626e-06	7.35653e-06	1.17966e-05	1.29235e-05	1.8352e-05	8.40222e-06	1.53335e-05	1.14401e-05	8.40925e-06	1.2288e-05	8.80174e-06	8.45427e-06	9.37591e-06	1.05755e-05	7.71059e-06	1.04707e-05	5.21388e-06	0
Archaea/Crenarchaeota/Thermoprotei/Desulfurococcales/Desulfurococcaceae/Thermosphaera	3.22293e-06	3.65134e-06	2.69274e-06	2.51283e-06	4.56709e-06	4.15434e-06	3.59061e-06	3.05312e-06	5.73743e-06	2.55634e-06	3.73784e-06	4.3367e-06	3.58931e-06	2.59552e-06	2.21343e-06	2.62819e-06	3.93441e-06	4.10013e-06	0	3.55952e-06	3.41313e-06	1.83961e-06	3.96549e-06	2.58317e-06	6.06737e-06	2.41669e-06	4.09639e-06	3.00579e-06	3.02618e-06	0	3.33806e-06	0	2.51199e-06	8.29448e-06	7.86648e-06	1.66837e-05	3.17922e-06	3.97534e-06	2.04287e-06	5.60617e-06	2.38424e-06	4.2437e-06	3.32132e-06	4.16707e-06	3.12457e-06	5.50757e-06	3.10242e-06	5.44057e-06	1.12795e-05
Archaea/Crenarchaeota/Thermoprotei/Desulfurococcales/Pyrodictiaceae/Hyperthermus	6.64729e-06	4.0357e-06	5.66892e-06	4.28659e-06	4.05963e-06	4.02845e-06	7.18123e-06	5.91542e-06	6.16243e-06	5.11268e-06	6.47892e-06	6.60831e-06	5.7429e-06	6.05621e-06	6.86163e-06	8.41021e-06	7.62292e-06	8.96903e-06	4.54207e-06	7.78645e-06	7.28134e-06	5.88674e-06	5.81605e-06	4.03621e-06	6.97747e-06	5.39107e-06	6.82732e-06	8.26594e-06	6.28515e-06	7.92829e-06	8.01135e-06	6.39194e-06	7.35653e-06	7.18855e-06	8.42837e-06	1.16786e-05	5.45009e-06	8.51859e-06	5.31146e-06	4.20463e-06	8.06972e-06	5.97261e-06	5.13295e-06	4.51433e-06	1.03351e-05	7.26999e-06	7.36825e-06	8.16086e-06	0
Archaea/Crenarchaeota/Thermoprotei/Desulfurococcales/Pyrodictiaceae/Pyrodictium	7.05016e-06	8.26357e-06	8.21993e-06	9.46005e-06	7.10436e-06	5.7909e-06	9.42536e-06	6.10624e-06	1.16874e-05	7.41339e-06	9.71838e-06	9.49945e-06	7.17862e-06	9.30061e-06	9.96042e-06	6.04484e-06	7.37702e-06	9.73781e-06	9.08413e-06	9.12127e-06	6.14363e-06	9.01408e-06	5.28732e-06	7.26518e-06	9.70779e-06	9.10905e-06	9.33068e-06	1.01446e-05	7.44907e-06	7.31843e-06	9.34658e-06	9.71574e-06	7.71538e-06	1.06907e-05	1.15188e-05	1.08444e-05	9.31057e-06	1.39137e-05	1.08272e-05	1.00444e-05	1.1371e-05	1.11594e-05	1.05678e-05	1.04177e-05	1.2979e-05	1.1676e-05	9.30726e-06	7.70748e-06	1.12795e-05
Archaea/Crenarchaeota/Thermoprotei/Desulfurococcales/Pyrodictiaceae/Pyrolobus	8.05732e-06	6.53398e-06	6.94443e-06	7.39067e-06	6.2586e-06	6.29446e-06	8.97654e-06	6.48787e-06	7.22492e-06	6.13522e-06	8.97081e-06	6.81482e-06	6.93933e-06	9.94949e-06	5.31223e-06	9.98713e-06	9.59013e-06	1.15316e-05	1.03819e-05	6.00669e-06	7.50889e-06	8.46219e-06	1.00459e-05	8.71821e-06	7.88758e-06	8.36546e-06	8.19279e-06	7.13876e-06	9.7769e-06	7.31843e-06	6.34232e-06	7.926e-06	9.33023e-06	1.01377e-05	1.29235e-05	1.8074e-05	7.72096e-06	1.02223e-05	9.3972e-06	1.05116e-05	8.61993e-06	9.27327e-06	9.36008e-06	5.90335e-06	7.69124e-06	1.05745e-05	7.75605e-06	1.20146e-05	1.31594e-05
Archaea/Crenarchaeota/Thermoprotei/Fervidicoccales/Fervidicoccaceae/Fervidicoccus	4.83439e-06	7.30269e-06	4.10997e-06	3.84315e-06	3.04473e-06	3.39901e-06	8.52771e-06	6.48787e-06	7.64991e-06	9.71409e-06	8.22324e-06	1.17711e-05	6.70005e-06	3.46069e-06	4.6482e-06	4.73074e-06	4.67211e-06	3.33136e-06	3.24433e-06	7.11904e-06	5.91609e-06	5.1509e-06	5.55169e-06	2.58317e-06	5.46063e-06	3.34618e-06	5.68944e-06	7.32663e-06	4.65567e-06	7.92829e-06	2.00284e-05	6.13626e-06	8.61252e-06	1.52987e-05	1.5733e-05	2.05765e-05	3.63339e-06	6.81487e-06	6.12861e-06	6.77412e-06	5.68549e-06	8.4874e-06	7.54846e-06	6.25061e-06	7.21053e-06	1.10151e-05	5.62313e-06	1.36014e-05	3.57183e-05
Archaea/Crenarchaeota/Thermoprotei/Sulfolobales/Sulfolobaceae/Acidianus	4.29052e-05	6.01511e-05	2.31008e-05	3.1632e-05	2.41887e-05	2.76956e-05	5.54301e-05	5.68643e-05	5.67369e-05	9.71409e-05	6.90254e-05	6.38115e-05	9.88257e-05	4.69356e-05	4.47112e-05	5.04613e-05	5.60653e-05	5.50955e-05	3.69854e-05	5.98444e-05	5.64304e-05	5.51882e-05	4.30917e-05	2.24413e-05	4.64154e-05	2.65836e-05	4.96119e-05	4.79049e-05	2.4675e-05	4.33007e-05	7.4105e-05	4.19311e-05	5.23928e-05	0.000162019	0.000102826	0.000201038	2.70234e-05	5.82104e-05	3.3503e-05	4.11119e-05	3.72308e-05	5.65826e-05	3.53268e-05	5.59082e-05	4.80702e-05	6.45487e-05	5.08021e-05	0.000101104	0.00020397
Archaea/Crenarchaeota/Thermoprotei/Sulfolobales/Sulfolobaceae/Metallosphaera	2.03447e-05	2.21002e-05	1.61564e-05	1.92157e-05	1.87758e-05	1.96387e-05	2.3339e-05	2.90046e-05	2.65622e-05	2.8631e-05	1.96859e-05	2.27161e-05	3.01502e-05	2.89833e-05	2.61184e-05	2.39165e-05	2.50819e-05	2.20382e-05	1.75194e-05	1.73527e-05	3.04906e-05	2.61224e-05	2.14136e-05	1.46918e-05	2.21459e-05	1.93335e-05	2.07096e-05	2.25435e-05	2.11833e-05	2.62244e-05	3.50497e-05	2.32666e-05	2.4761e-05	4.16567e-05	4.29847e-05	6.3676e-05	2.02107e-05	3.15188e-05	1.98158e-05	1.89208e-05	2.10913e-05	2.32618e-05	2.32492e-05	2.29189e-05	2.74e-05	2.93003e-05	2.69523e-05	3.03765e-05	5.16975e-05
Archaea/Crenarchaeota/Thermoprotei/Sulfolobales/Sulfolobaceae/Saccharolobus	5.43869e-06	8.26357e-06	5.95236e-06	4.58221e-06	3.89048e-06	4.40612e-06	6.28358e-06	7.82361e-06	6.37493e-06	1.25261e-05	1.07151e-05	7.64086e-06	9.09292e-06	7.13768e-06	4.86954e-06	4.20511e-06	6.39342e-06	6.91897e-06	1.03819e-05	7.34151e-06	8.6466e-06	7.35843e-06	5.81605e-06	5.16635e-06	6.06737e-06	3.53208e-06	5.46186e-06	6.01159e-06	4.42288e-06	6.70856e-06	8.01135e-06	5.6249e-06	7.35653e-06	1.84322e-05	1.23616e-05	2.86403e-05	4.54174e-06	5.96301e-06	4.6986e-06	5.60617e-06	7.33611e-06	7.38718e-06	4.83101e-06	4.51433e-06	7.93159e-06	9.03241e-06	4.45973e-06	1.33747e-05	1.87991e-05
Archaea/Crenarchaeota/Thermoprotei/Sulfolobales/Sulfolobaceae/Stygiolobus	3.6258e-06	6.14963e-06	2.55101e-06	1.62595e-06	1.86067e-06	1.63656e-06	7.40564e-06	3.62558e-06	5.09994e-06	9.71409e-06	7.72487e-06	7.64086e-06	1.07679e-05	3.67699e-06	3.54148e-06	3.67947e-06	5.16391e-06	2.56258e-06	0	4.67187e-06	7.96397e-06	4.78298e-06	3.70112e-06	2.26028e-06	6.6741e-06	4.08978e-06	4.32397e-06	5.82373e-06	2.32783e-06	6.40362e-06	9.68039e-06	4.60219e-06	4.66512e-06	1.38241e-05	1.20807e-05	2.11326e-05	2.95213e-06	5.11115e-06	4.29002e-06	5.37258e-06	3.85146e-06	5.81544e-06	3.01938e-06	3.47256e-06	6.48948e-06	9.69332e-06	7.17434e-06	1.20146e-05	2.25589e-05
Archaea/Crenarchaeota/Thermoprotei/Sulfolobales/Sulfolobaceae/Sulfodiicoccus	9.26592e-06	7.68704e-06	8.36166e-06	5.91253e-06	7.10436e-06	6.16857e-06	6.7324e-06	8.58689e-06	8.7124e-06	9.20282e-06	7.47568e-06	5.57576e-06	8.61434e-06	6.05621e-06	5.53357e-06	8.67303e-06	6.63932e-06	6.15019e-06	7.7864e-06	5.11681e-06	7.28134e-06	1.03018e-05	6.87352e-06	7.10373e-06	8.19094e-06	5.01927e-06	7.0549e-06	9.01738e-06	7.21629e-06	6.70856e-06	1.0348e-05	6.90329e-06	1.07657e-05	1.30868e-05	1.5733e-05	1.50153e-05	7.0397e-06	1.16421e-05	7.55861e-06	9.11002e-06	8.25312e-06	9.27327e-06	9.66202e-06	9.02866e-06	7.69124e-06	9.03241e-06	8.91945e-06	9.521e-06	2.63187e-05
Archaea/Crenarchaeota/Thermoprotei/Sulfolobales/Sulfolobaceae/Sulfolobus	3.92794e-05	4.20865e-05	2.22505e-05	2.67542e-05	2.41887e-05	2.71921e-05	4.91465e-05	4.25528e-05	4.63245e-05	9.3562e-05	5.83103e-05	5.80292e-05	8.63827e-05	4.6503e-05	3.67429e-05	3.88972e-05	5.01637e-05	5.07391e-05	3.95809e-05	5.58399e-05	4.84664e-05	4.72779e-05	3.19883e-05	2.6639e-05	4.52019e-05	2.99297e-05	4.96119e-05	4.86563e-05	3.56159e-05	4.90944e-05	6.94317e-05	5.03685e-05	5.65197e-05	0.000135477	0.00010114	0.000177125	3.31547e-05	5.67906e-05	3.0643e-05	3.8776e-05	3.44797e-05	5.37535e-05	3.71384e-05	4.65323e-05	4.95123e-05	5.39741e-05	4.9057e-05	9.24897e-05	0.000168252
Archaea/Crenarchaeota/Thermoprotei/Sulfolobales/Sulfolobaceae/Sulfuracidifex	7.05016e-06	8.07139e-06	5.24375e-06	3.54752e-06	2.53727e-06	4.6579e-06	8.52771e-06	5.34296e-06	6.58742e-06	1.35486e-05	7.22649e-06	7.43435e-06	1.29215e-05	4.32586e-06	5.53357e-06	8.41021e-06	1.00819e-05	8.96903e-06	8.7597e-06	5.33928e-06	4.77838e-06	5.33486e-06	8.98844e-06	3.71331e-06	6.6741e-06	4.46158e-06	5.46186e-06	6.19945e-06	4.42288e-06	8.53816e-06	6.67613e-06	6.64761e-06	5.74168e-06	1.27182e-05	1.17997e-05	2.78061e-05	4.31465e-06	8.23464e-06	6.33289e-06	4.9054e-06	5.31868e-06	8.17305e-06	7.85039e-06	6.94512e-06	9.3737e-06	1.07948e-05	7.56215e-06	1.15612e-05	1.87991e-05
Archaea/Crenarchaeota/Thermoprotei/Sulfolobales/Sulfolobaceae/Sulfurisphaera	1.26903e-05	1.05697e-05	7.65304e-06	1.1086e-05	9.97994e-06	1.133e-05	1.70554e-05	1.92728e-05	1.67873e-05	3.34881e-05	2.2427e-05	2.08575e-05	2.94323e-05	1.29776e-05	9.73908e-06	1.28781e-05	1.77048e-05	1.6913e-05	1.91416e-05	1.73527e-05	1.91135e-05	2.07876e-05	1.98274e-05	1.01712e-05	1.94156e-05	1.11539e-05	1.36546e-05	1.84105e-05	8.14742e-06	2.19553e-05	2.30326e-05	1.73861e-05	2.6017e-05	3.92605e-05	4.01752e-05	5.61683e-05	9.53765e-06	1.93088e-05	1.14401e-05	1.19131e-05	1.33884e-05	1.7132e-05	1.4493e-05	1.70155e-05	1.27386e-05	2.04881e-05	1.26036e-05	3.46837e-05	4.79377e-05
Archaea/Crenarchaeota/Thermoprotei/Thermoproteales/Thermofilaceae/Thermofilum	2.57834e-05	2.59438e-05	2.12584e-05	2.08417e-05	2.09748e-05	2.16529e-05	3.18667e-05	2.19443e-05	2.46497e-05	2.27514e-05	2.64141e-05	2.68463e-05	2.17751e-05	2.1413e-05	2.43477e-05	2.33909e-05	2.21311e-05	2.25507e-05	2.33592e-05	2.78087e-05	3.25385e-05	3.07214e-05	3.17239e-05	1.96967e-05	3.09436e-05	1.98912e-05	2.32129e-05	2.61128e-05	2.23472e-05	2.98836e-05	3.73863e-05	2.24996e-05	2.4761e-05	3.57584e-05	4.07371e-05	5.19974e-05	2.52067e-05	2.35681e-05	2.6353e-05	2.54613e-05	2.78772e-05	2.93915e-05	2.77783e-05	3.68091e-05	3.5572e-05	4.09763e-05	3.19937e-05	3.26434e-05	4.04181e-05
Archaea/Crenarchaeota/Thermoprotei/Thermoproteales/Thermoproteaceae/Caldivirga	2.61863e-06	5.38093e-06	2.97618e-06	2.51283e-06	2.53727e-06	2.51778e-06	3.14179e-06	3.8164e-06	5.31244e-06	7.15775e-06	7.22649e-06	4.54321e-06	5.98218e-06	5.40733e-06	0	3.67947e-06	3.19671e-06	6.15019e-06	3.24433e-06	3.11458e-06	4.3233e-06	3.31129e-06	0	2.42173e-06	0	2.97438e-06	3.41366e-06	4.32083e-06	0	0	5.67471e-06	0	5.2034e-06	7.92584e-06	7.86648e-06	1.25127e-05	0	3.69139e-06	2.04287e-06	5.60617e-06	3.11785e-06	4.55805e-06	0	5.5561e-06	4.80702e-06	3.74515e-06	4.07192e-06	5.21388e-06	1.69192e-05
Archaea/Crenarchaeota/Thermoprotei/Thermoproteales/Thermoproteaceae/Pyrobaculum	7.29188e-05	7.61017e-05	6.4484e-05	7.3611e-05	6.83372e-05	6.86096e-05	6.91193e-05	7.04125e-05	6.50243e-05	4.44803e-05	5.73135e-05	7.14523e-05	4.8336e-05	6.94301e-05	7.01657e-05	6.22881e-05	6.27047e-05	5.94519e-05	7.10509e-05	6.14017e-05	7.19033e-05	6.99051e-05	6.63559e-05	6.00588e-05	6.9168e-05	5.80005e-05	5.89426e-05	6.19945e-05	6.30843e-05	5.18388e-05	6.90979e-05	6.3408e-05	6.29791e-05	7.4466e-05	8.34409e-05	0.000109556	6.56281e-05	7.41117e-05	7.86504e-05	6.61061e-05	7.95968e-05	7.19857e-05	5.8576e-05	6.32006e-05	7.35475e-05	8.21729e-05	7.21312e-05	5.4179e-05	0.000102455
Archaea/Crenarchaeota/Thermoprotei/Thermoproteales/Thermoproteaceae/Thermoproteus	3.86752e-05	4.01648e-05	3.65645e-05	4.18312e-05	4.48251e-05	4.318e-05	5.16151e-05	5.09489e-05	4.4837e-05	4.34578e-05	6.30449e-05	6.3605e-05	3.75681e-05	5.96969e-05	5.33436e-05	5.8083e-05	5.53276e-05	5.97081e-05	5.90469e-05	5.31703e-05	4.36881e-05	4.26789e-05	4.81146e-05	3.66488e-05	4.58086e-05	4.21991e-05	3.664e-05	3.43788e-05	3.77109e-05	4.42155e-05	3.43821e-05	5.52263e-05	3.67826e-05	3.55741e-05	5.28178e-05	5.22755e-05	4.15569e-05	4.60004e-05	4.51474e-05	5.23242e-05	5.26366e-05	4.62092e-05	4.58946e-05	3.95872e-05	4.90316e-05	5.2432e-05	4.53729e-05	4.55648e-05	4.51178e-05
Archaea/Crenarchaeota/Thermoprotei/Thermoproteales/Thermoproteaceae/Vulcanisaeta	9.06449e-06	9.6088e-06	8.21993e-06	7.53848e-06	1.04874e-05	8.56046e-06	1.14451e-05	1.08767e-05	1.31748e-05	1.48268e-05	1.17119e-05	1.30101e-05	1.65108e-05	9.5169e-06	1.01818e-05	9.72431e-06	1.15573e-05	8.45652e-06	8.7597e-06	1.44605e-05	1.04669e-05	1.10376e-05	9.25281e-06	9.84835e-06	1.39549e-05	9.85265e-06	7.28248e-06	1.14596e-05	1.09408e-05	9.45297e-06	1.63565e-05	1.20168e-05	1.57896e-05	2.175e-05	2.50042e-05	3.1977e-05	6.81261e-06	1.05063e-05	1.16444e-05	1.09787e-05	1.24714e-05	1.27311e-05	9.05815e-06	1.07649e-05	6.97018e-06	1.18963e-05	1.39609e-05	1.40548e-05	2.34989e-05
Archaea/Euryarchaeota/Archaeoglobi/Archaeoglobales/Archaeoglobaceae/Archaeoglobus	3.92794e-05	4.99658e-05	2.66439e-05	3.57708e-05	3.28154e-05	3.26053e-05	5.07174e-05	3.94997e-05	4.1862e-05	5.31719e-05	4.80935e-05	4.39866e-05	6.03004e-05	3.22277e-05	3.51935e-05	2.68076e-05	4.13113e-05	3.40823e-05	3.40655e-05	4.22693e-05	5.09694e-05	4.45185e-05	3.96549e-05	3.26126e-05	4.6112e-05	3.36477e-05	3.95985e-05	4.92199e-05	4.07371e-05	4.48254e-05	5.87499e-05	4.14197e-05	5.29311e-05	8.20232e-05	9.97357e-05	0.000135972	3.6561e-05	6.78648e-05	5.37274e-05	5.27914e-05	4.56673e-05	5.4225e-05	4.34791e-05	4.44488e-05	6.58562e-05	8.01902e-05	5.83643e-05	6.02997e-05	8.3656e-05
Archaea/Euryarchaeota/Archaeoglobi/Archaeoglobales/Archaeoglobaceae/Ferroglobus	8.25876e-06	1.07619e-05	8.21993e-06	7.39067e-06	7.44266e-06	8.1828e-06	8.07888e-06	6.48787e-06	6.79992e-06	1.30373e-05	1.17119e-05	8.4669e-06	1.31608e-05	7.13768e-06	6.64028e-06	6.57048e-06	7.86882e-06	9.73781e-06	8.11083e-06	1.0901e-05	1.00118e-05	8.46219e-06	5.55169e-06	8.07242e-06	1.36516e-05	1.0968e-05	1.22892e-05	8.82952e-06	9.07855e-06	1.28072e-05	1.50213e-05	1.35509e-05	1.18422e-05	1.78792e-05	1.82615e-05	2.64158e-05	7.72096e-06	1.44816e-05	7.96719e-06	1.16795e-05	8.06972e-06	9.90196e-06	6.64264e-06	1.11122e-05	1.08158e-05	1.36588e-05	9.30726e-06	1.26947e-05	5.63973e-05
Archaea/Euryarchaeota/Archaeoglobi/Archaeoglobales/Archaeoglobaceae/Geoglobus	2.79992e-05	3.97804e-05	2.02664e-05	2.52761e-05	2.0129e-05	2.7318e-05	3.45597e-05	3.41568e-05	3.78246e-05	3.16986e-05	4.0867e-05	3.34546e-05	4.21146e-05	2.74692e-05	2.92172e-05	3.52178e-05	4.47539e-05	3.74137e-05	3.8932e-05	2.91436e-05	4.14126e-05	3.93676e-05	2.9609e-05	2.84149e-05	3.57975e-05	3.06733e-05	3.20884e-05	3.51302e-05	2.83996e-05	2.98836e-05	3.53835e-05	3.52835e-05	3.57061e-05	5.29003e-05	6.04033e-05	8.48086e-05	2.8613e-05	3.91855e-05	3.39116e-05	3.22355e-05	3.70474e-05	4.21226e-05	2.86841e-05	4.16707e-05	4.42246e-05	4.62636e-05	3.35449e-05	3.49103e-05	4.88776e-05
Archaea/Euryarchaeota/Halobacteria/Halobacteriales/Haloarculaceae/Halapricum	0.000104947	8.82088e-05	0.000106292	0.000112634	0.000110625	0.000107006	0.000103006	9.8463e-05	9.88114e-05	7.00437e-05	8.49735e-05	9.43749e-05	5.95825e-05	0.000107498	0.000109122	9.75059e-05	9.93439e-05	0.000101222	9.79788e-05	8.96554e-05	0.000103759	0.000102282	9.49074e-05	8.73435e-05	9.85947e-05	9.36931e-05	8.26106e-05	9.09253e-05	9.05527e-05	8.23323e-05	8.94601e-05	7.31237e-05	8.11012e-05	7.63092e-05	8.14743e-05	7.36861e-05	0.00010605	9.96675e-05	9.58105e-05	0.000101612	0.00010454	0.000101692	9.2997e-05	9.02866e-05	0.000106235	0.000102	9.73384e-05	7.5488e-05	6.39169e-05
Archaea/Euryarchaeota/Halobacteria/Halobacteriales/Haloarculaceae/Haloarcula	0.000354119	0.000333041	0.000345662	0.000407817	0.000405794	0.000388116	0.000372302	0.000377823	0.000372083	0.000234416	0.000321703	0.000353545	0.000244312	0.000407713	0.000396425	0.000383716	0.000331228	0.000341336	0.000368881	0.000301669	0.00039251	0.000389445	0.000344205	0.00030207	0.000345233	0.000340381	0.000276279	0.000318051	0.000283297	0.000284809	0.000322123	0.000293518	0.000315075	0.000273718	0.000308478	0.000323385	0.000348351	0.000368571	0.000367512	0.00035459	0.00038001	0.000351284	0.000349342	0.000349687	0.000388167	0.000357772	0.000360656	0.00025208	0.00020491
Archaea/Euryarchaeota/Halobacteria/Halobacteriales/Haloarculaceae/Halomicrobium	0.000181088	0.000180261	0.000190192	0.000206347	0.000216852	0.000205199	0.00021813	0.000200933	0.00020081	0.000122704	0.000166209	0.000199901	0.000122754	0.000202883	0.000237279	0.000208416	0.000185901	0.000175281	0.000222886	0.000166407	0.000212297	0.000213946	0.00017924	0.000177593	0.000179291	0.000193893	0.000156118	0.00017133	0.000170863	0.000159481	0.000164567	0.000168747	0.000172609	0.000129947	0.000175029	0.000155158	0.000193024	0.000196496	0.000189578	0.000220276	0.000213848	0.000195996	0.000195354	0.000199672	0.00023266	0.000207305	0.000206505	0.000138508	8.83557e-05
Archaea/Euryarchaeota/Halobacteria/Halobacteriales/Haloarculaceae/Halorhabdus	0.000229432	0.000224654	0.000218537	0.000243153	0.000242563	0.000233902	0.000242366	0.000246539	0.000235235	0.000156959	0.000209568	0.00022427	0.000148119	0.000251765	0.000248347	0.000258614	0.000237048	0.000204238	0.00023489	0.000176419	0.000261446	0.000246139	0.000211493	0.000180822	0.000220245	0.000214713	0.000187524	0.000214914	0.000192279	0.000206746	0.000211299	0.000175395	0.000213698	0.000172157	0.000221947	0.000192974	0.00022845	0.000232558	0.000232887	0.000231021	0.000241175	0.000224287	0.000238531	0.000224327	0.000241313	0.000238808	0.000240437	0.000177045	0.000140053
Archaea/Euryarchaeota/Halobacteria/Halobacteriales/Haloarculaceae/Halorientalis	0.00013073	0.000128181	0.000133361	0.000144118	0.000140057	0.000141499	0.000129487	0.000138154	0.000144923	8.71712e-05	0.000126837	0.000137742	7.9922e-05	0.000151622	0.000147857	0.000145602	0.000141393	0.000126848	0.000135289	0.000115684	0.00013607	0.000129324	0.000148574	0.000104619	0.0001441	0.000124181	0.000111058	0.000119856	0.000115926	0.000110386	0.000113494	0.000110708	0.000112142	9.23452e-05	0.000116592	0.000110946	0.000133754	0.000114433	0.000136668	0.000127774	0.000142687	0.000135641	0.000140401	0.000142375	0.000162477	0.000141434	0.000137476	8.8636e-05	7.51964e-05
Archaea/Euryarchaeota/Halobacteria/Halobacteriales/Haloarculaceae/Halosimplex	0.000388363	0.000367633	0.00039895	0.000413582	0.00043455	0.000427897	0.000392948	0.000403012	0.000377608	0.000212687	0.000347121	0.000382456	0.000232109	0.000432154	0.000424757	0.000410261	0.000359015	0.000339029	0.000401324	0.000307008	0.000397743	0.000399747	0.000357158	0.000313694	0.000391952	0.000367336	0.000304499	0.000346042	0.000309136	0.000317132	0.00030777	0.000302211	0.000320458	0.00026487	0.000316626	0.000310316	0.000397856	0.00033762	0.000415928	0.000406447	0.000432097	0.000395607	0.000391614	0.000359063	0.000449937	0.000416372	0.000399824	0.000274522	0.00020491
Archaea/Euryarchaeota/Halobacteria/Halobacteriales/Haloarculaceae/Natronomonas	0.000452419	0.000436432	0.00046882	0.000493549	0.000484957	0.000479764	0.000462516	0.000469608	0.000462395	0.000268671	0.00043334	0.000468364	0.000296956	0.000500935	0.000518827	0.000507241	0.000460818	0.000430257	0.000468157	0.000376864	0.000488305	0.000493015	0.000471365	0.000377143	0.00043412	0.000428683	0.000367082	0.000386808	0.00036547	0.00039733	0.000387883	0.000369454	0.000374286	0.000307817	0.000374501	0.00036287	0.000464847	0.000441263	0.000460054	0.000437048	0.000510226	0.000459577	0.000437207	0.000410109	0.000511708	0.00046572	0.000477773	0.000318727	0.000282926
Archaea/Euryarchaeota/Halobacteria/Halobacteriales/Halobacteriaceae/Halalkalicoccus	0.000108975	9.32053e-05	0.000110402	0.000113668	0.000114346	0.000109649	0.000112656	0.000114683	0.000102636	6.26303e-05	8.42259e-05	0.000104081	5.81468e-05	0.000124152	0.000132142	0.00012773	0.000104262	9.81468e-05	0.000120689	8.54284e-05	0.00012219	0.000115895	9.7551e-05	8.7505e-05	0.000103145	9.05328e-05	8.62519e-05	8.00293e-05	8.12414e-05	8.17224e-05	8.71235e-05	7.54248e-05	8.80989e-05	7.17012e-05	8.34409e-05	8.17499e-05	0.000103552	9.00131e-05	0.000106638	0.000122635	0.000109675	0.000105464	0.000104773	9.41064e-05	0.000118012	0.000106186	0.000104707	7.70748e-05	5.63973e-05
Archaea/Euryarchaeota/Halobacteria/Halobacteriales/Halobacteriaceae/Halanaeroarchaeum	6.26457e-05	6.49555e-05	6.06574e-05	7.09504e-05	7.57798e-05	6.72248e-05	6.59775e-05	6.98401e-05	6.14118e-05	4.72923e-05	6.454e-05	6.56701e-05	4.09181e-05	7.8947e-05	7.65846e-05	7.30637e-05	7.08194e-05	5.5608e-05	6.74821e-05	5.73972e-05	7.32685e-05	6.99051e-05	6.68846e-05	5.60226e-05	7.28084e-05	6.71095e-05	5.78047e-05	4.80927e-05	5.88942e-05	6.73905e-05	5.70809e-05	4.93457e-05	5.16751e-05	4.77393e-05	6.32128e-05	5.61683e-05	6.38114e-05	6.19018e-05	6.45547e-05	6.82084e-05	6.73088e-05	6.22409e-05	6.73322e-05	5.41719e-05	7.45089e-05	6.4769e-05	6.68959e-05	4.62449e-05	8.17761e-05
Archaea/Euryarchaeota/Halobacteria/Halobacteriales/Halobacteriaceae/Halarchaeum	0.000169204	0.00015278	0.000181972	0.000181663	0.000176087	0.000176874	0.000167861	0.00016067	0.000161923	8.53817e-05	0.000130824	0.000161491	9.93042e-05	0.000174981	0.000186592	0.000190807	0.000155901	0.000145298	0.000174221	0.000147275	0.000168154	0.00016115	0.000169194	0.000137393	0.000160785	0.000155412	0.000126533	0.000141272	0.000124074	0.000127158	0.000130185	0.000127839	0.000127035	0.000111699	0.000139068	0.000121235	0.000162594	0.0001451	0.000168741	0.000179397	0.000177167	0.000166919	0.000171501	0.0001455	0.000178581	0.000158618	0.000167918	0.000111078	6.48569e-05
Archaea/Euryarchaeota/Halobacteria/Halobacteriales/Halobacteriaceae/Halobacterium	0.00039924	0.000360522	0.000403202	0.000426885	0.000439625	0.000443382	0.00039968	0.000407591	0.000387383	0.000212687	0.000325192	0.000388238	0.000219187	0.00041485	0.000436931	0.000420773	0.000381392	0.000310585	0.000400351	0.00031168	0.00039342	0.000400115	0.000412411	0.000308043	0.000365862	0.000343913	0.000291527	0.000323874	0.000290979	0.000301275	0.000284403	0.000312182	0.000333556	0.00024607	0.000301455	0.000244416	0.000396494	0.00036062	0.000383651	0.000401775	0.000396517	0.000388849	0.000359005	0.000359757	0.000420855	0.000382886	0.000386057	0.000249813	0.000182351
Archaea/Euryarchaeota/Halobacteria/Halobacteriales/Halobacteriaceae/Halodesulfurarchaeum	5.68041e-05	5.76528e-05	5.73978e-05	7.25763e-05	6.8168e-05	6.4707e-05	6.12649e-05	7.13666e-05	6.86367e-05	3.88564e-05	6.40416e-05	6.93873e-05	4.73789e-05	7.7433e-05	7.0387e-05	7.4115e-05	6.90981e-05	6.15019e-05	6.87799e-05	5.56175e-05	8.00948e-05	9.05087e-05	7.45512e-05	4.682e-05	7.09882e-05	5.91159e-05	5.55289e-05	5.37286e-05	5.07468e-05	6.19017e-05	4.57315e-05	4.88344e-05	5.56225e-05	4.68177e-05	6.34937e-05	5.36658e-05	6.60823e-05	5.53708e-05	6.41461e-05	7.14786e-05	7.51951e-05	6.82135e-05	6.55206e-05	6.45896e-05	7.73931e-05	6.85141e-05	6.98044e-05	4.91918e-05	5.07576e-05
Archaea/Euryarchaeota/Halobacteria/Halobacteriales/Halobacteriaceae/Halorussus	0.0001968	0.000174111	0.000191326	0.000232215	0.000217529	0.000208095	0.000178184	0.000182615	0.000169573	0.000113246	0.000154248	0.000172849	0.000100261	0.000209372	0.000209612	0.000182922	0.000174835	0.000147348	0.000181358	0.000130812	0.000180668	0.000174763	0.000177654	0.000139168	0.000165942	0.000164149	0.00013905	0.00015029	0.000136411	0.000145759	0.000146207	0.000143946	0.000155025	0.00013861	0.000159577	0.000151543	0.000166228	0.000168384	0.0001763	0.000175894	0.000180285	0.000178235	0.000178144	0.000161821	0.000195165	0.000186596	0.000165786	0.0001308	0.000120314
Archaea/Euryarchaeota/Halobacteria/Halobacteriales/Halobacteriaceae/Halostella	0.000100918	8.47496e-05	8.29079e-05	0.000104061	9.47248e-05	0.000100208	8.88677e-05	8.30066e-05	7.67116e-05	5.39388e-05	7.376e-05	9.10708e-05	5.04896e-05	9.3655e-05	9.00865e-05	9.85572e-05	7.52456e-05	6.97022e-05	9.05169e-05	6.87432e-05	7.87295e-05	9.06927e-05	8.43327e-05	7.03915e-05	0.000101932	7.58468e-05	6.59975e-05	8.07807e-05	7.19301e-05	6.9525e-05	7.44388e-05	7.2101e-05	7.50007e-05	7.09639e-05	9.35549e-05	7.78571e-05	8.74285e-05	8.31982e-05	9.00905e-05	9.27354e-05	9.57362e-05	8.70744e-05	8.75621e-05	7.91744e-05	9.99861e-05	8.96632e-05	9.05519e-05	6.43801e-05	4.88776e-05
Archaea/Euryarchaeota/Halobacteria/Halobacteriales/Halobacteriaceae/Salarchaeum	0.000111191	0.000103583	0.00010941	0.000119138	0.000118575	0.000110531	0.000121183	0.000108958	0.000120911	5.64951e-05	0.000111637	0.000124525	6.62826e-05	0.000126748	0.000123509	0.00011564	0.000128852	0.00011301	0.000125231	0.000102559	0.000128334	0.000123622	0.000106275	8.33073e-05	0.00011437	9.31354e-05	0.000101727	0.000102385	9.17167e-05	9.36149e-05	9.68039e-05	9.69018e-05	9.49172e-05	6.89363e-05	7.95076e-05	7.20178e-05	0.000102189	8.34822e-05	0.000104799	9.97431e-05	0.000107474	0.000115523	0.000109604	0.000115636	0.000118733	0.000110151	0.000123709	6.41534e-05	4.60578e-05
Archaea/Euryarchaeota/Halobacteria/Halobacteriales/Halobacteriaceae/Salinibaculum	6.04299e-05	5.95746e-05	6.37753e-05	6.69594e-05	6.61382e-05	6.78543e-05	6.21625e-05	6.52604e-05	6.14118e-05	4.47359e-05	5.43232e-05	5.63771e-05	3.78074e-05	5.96969e-05	6.90589e-05	6.96471e-05	6.09834e-05	5.97081e-05	5.96957e-05	5.36152e-05	5.55202e-05	6.21787e-05	5.23445e-05	5.19864e-05	6.15838e-05	5.91159e-05	5.57565e-05	6.18067e-05	5.21435e-05	5.24487e-05	5.70809e-05	5.13912e-05	5.5802e-05	5.67711e-05	5.56273e-05	5.9227e-05	6.04051e-05	5.30992e-05	6.98661e-05	6.91427e-05	7.31777e-05	6.80563e-05	6.09915e-05	6.04225e-05	6.80194e-05	6.89547e-05	6.35996e-05	4.85118e-05	3.28984e-05
Archaea/Euryarchaeota/Halobacteria/Haloferacales/Haloferacaceae/Halalkaliarchaeum	9.95079e-05	9.01305e-05	9.09861e-05	9.94784e-05	0.00010572	0.000100208	8.90921e-05	9.80814e-05	0.000108799	5.62395e-05	8.22324e-05	8.73536e-05	5.43182e-05	0.000103388	9.51774e-05	8.83072e-05	9.36881e-05	9.09716e-05	8.88947e-05	8.25363e-05	0.000112633	0.000103938	9.83441e-05	7.3459e-05	0.000101325	8.2911e-05	7.87418e-05	8.41623e-05	7.37923e-05	8.93458e-05	7.61079e-05	7.33794e-05	8.57664e-05	6.83834e-05	7.52935e-05	7.17397e-05	9.19702e-05	8.29143e-05	0.000114196	0.000100444	0.000109308	0.000104206	9.11853e-05	9.48009e-05	0.000111283	0.000104864	0.000104513	7.20876e-05	5.07576e-05
Archaea/Euryarchaeota/Halobacteria/Haloferacales/Haloferacaceae/Halobellus	0.000167391	0.000144132	0.000161989	0.000168655	0.000182345	0.000160257	0.000168759	0.000157426	0.000151723	9.6374e-05	0.000157737	0.000149926	0.00010074	0.000168492	0.000162023	0.000182396	0.000161065	0.000143761	0.000165461	0.000139266	0.000171794	0.00017697	0.000154918	0.000130612	0.000148954	0.00016545	0.000130402	0.000140709	0.000126867	0.000145759	0.000139865	0.000121702	0.000135288	9.89808e-05	0.000126426	0.000114561	0.000165773	0.000153619	0.000168537	0.000162112	0.000179368	0.000166447	0.000169387	0.000147584	0.000169448	0.000161922	0.00016947	0.000101104	8.08361e-05
Archaea/Euryarchaeota/Halobacteria/Haloferacales/Haloferacaceae/Haloferax	0.000380507	0.000360714	0.000365078	0.000407669	0.000402242	0.000397306	0.000393846	0.000371717	0.000366558	0.000220101	0.000329179	0.000354577	0.000221102	0.000394519	0.000411698	0.000408158	0.000347704	0.000364655	0.00036661	0.000306119	0.00036657	0.000371049	0.000355837	0.00029093	0.000360098	0.000333689	0.000286292	0.000316172	0.000293773	0.000329024	0.00032446	0.00030579	0.00031041	0.00026229	0.000317188	0.000300862	0.000368108	0.000345287	0.000360975	0.000382855	0.000383128	0.000374074	0.00034421	0.000344131	0.000391532	0.000374074	0.000372096	0.000281776	0.000308305
Archaea/Euryarchaeota/Halobacteria/Haloferacales/Haloferacaceae/Halogeometricum	8.39976e-05	7.89843e-05	7.07198e-05	9.12008e-05	8.10235e-05	7.80513e-05	7.40564e-05	7.32748e-05	7.41617e-05	5.29162e-05	7.32616e-05	7.35174e-05	5.43182e-05	9.3655e-05	7.8798e-05	8.14739e-05	7.69669e-05	6.66271e-05	7.39708e-05	6.11792e-05	8.12325e-05	8.20465e-05	8.01029e-05	5.81214e-05	7.34151e-05	6.46929e-05	6.37217e-05	6.74425e-05	6.40154e-05	6.89152e-05	6.67613e-05	6.72432e-05	7.76921e-05	6.4144e-05	7.66982e-05	8.89795e-05	8.03888e-05	6.58771e-05	6.88447e-05	7.98879e-05	7.64789e-05	7.62294e-05	6.94458e-05	7.77853e-05	8.12387e-05	8.65789e-05	7.63971e-05	6.23399e-05	7.70763e-05
Archaea/Euryarchaeota/Halobacteria/Haloferacales/Haloferacaceae/Haloplanus	0.000425024	0.000399342	0.000411422	0.000455413	0.000455187	0.000444641	0.000420551	0.000429726	0.000439657	0.000258702	0.000386492	0.0004473	0.000257952	0.000460272	0.000490053	0.000478068	0.000424916	0.000403863	0.000459722	0.00036663	0.000451443	0.00047094	0.000413468	0.000348083	0.000417131	0.00040526	0.000354566	0.000373658	0.000340562	0.000360432	0.000357507	0.000348744	0.000350063	0.000297864	0.000334325	0.000340069	0.000434417	0.00038788	0.00044841	0.000425134	0.000468777	0.000422327	0.000425733	0.000417749	0.000454744	0.000433115	0.000451014	0.000295151	0.000272587
Archaea/Euryarchaeota/Halobacteria/Haloferacales/Haloferacaceae/Haloprofundus	0.00011663	0.000100316	0.00011026	0.000125641	0.000113501	0.000107635	0.000124998	0.000123651	0.000115386	7.46451e-05	0.000107151	0.00011007	7.63327e-05	0.000124585	0.000120189	0.000132724	0.000115082	0.000111472	0.000126529	8.98778e-05	0.000128106	0.000119942	0.000108126	9.84835e-05	0.000105572	0.000114142	8.87552e-05	9.80641e-05	9.45101e-05	9.69691e-05	8.81249e-05	9.69018e-05	9.2764e-05	8.11016e-05	8.73741e-05	8.78673e-05	0.000131029	0.000111594	0.000111541	0.00010862	0.000124897	0.000104992	0.000112321	0.000115636	0.000127626	0.000120065	0.000120025	8.00218e-05	8.74158e-05
Archaea/Euryarchaeota/Halobacteria/Haloferacales/Haloferacaceae/Haloquadratum	1.87333e-05	2.32533e-05	1.75736e-05	1.72942e-05	1.35321e-05	1.64915e-05	2.6032e-05	2.61423e-05	2.65622e-05	4.24352e-05	4.58508e-05	4.74972e-05	5.5754e-05	3.02811e-05	2.10276e-05	2.60191e-05	3.29507e-05	5.5608e-05	2.14126e-05	4.22693e-05	3.00355e-05	2.28111e-05	3.64825e-05	3.39042e-05	4.79322e-05	2.2122e-05	3.43642e-05	4.41476e-05	4.70222e-05	7.25744e-05	8.67897e-05	5.4715e-05	5.83139e-05	8.49723e-05	4.49513e-05	9.5653e-05	2.42983e-05	2.81114e-05	2.41059e-05	2.24247e-05	2.10913e-05	2.42048e-05	4.01578e-05	2.81277e-05	2.09106e-05	2.44536e-05	2.21047e-05	7.36744e-05	0.000536714
Archaea/Euryarchaeota/Halobacteria/Haloferacales/Halorubraceae/Candidatus Halobonum	0.000376277	0.000364558	0.000389455	0.000432797	0.000421525	0.000431296	0.000342904	0.000362939	0.000361033	0.000209364	0.000299775	0.000343632	0.000202676	0.000384353	0.000402844	0.000382665	0.000312048	0.000304435	0.000375694	0.000278755	0.00033608	0.000333705	0.000369848	0.000281889	0.000342806	0.000321605	0.000266948	0.000288744	0.00027934	0.000279625	0.000279062	0.000262836	0.000286007	0.000259341	0.000293307	0.000298916	0.000356527	0.000328818	0.000364244	0.000361598	0.000391015	0.000356156	0.000377725	0.000327462	0.000374707	0.000365923	0.000370157	0.000260467	0.000224649
Archaea/Euryarchaeota/Halobacteria/Haloferacales/Halorubraceae/Halolamina	0.000157521	0.000146246	0.000161564	0.000178854	0.000181669	0.000165796	0.000159109	0.00016067	0.000142373	0.000100464	0.000117119	0.000148687	9.18863e-05	0.000173251	0.000169106	0.000175826	0.000151967	0.000138892	0.000161568	0.000123471	0.000147902	0.000151032	0.000153068	0.000124315	0.000145617	0.000147976	0.000114927	0.000126619	0.000129195	0.000130817	0.000137528	0.000121702	0.000123984	9.71376e-05	0.000107321	0.000101214	0.000161005	0.000143112	0.000144839	0.000155571	0.000178634	0.000149472	0.000150969	0.000144111	0.000165362	0.000143417	0.000167337	0.000102691	8.2716e-05
Archaea/Euryarchaeota/Halobacteria/Haloferacales/Halorubraceae/Halopenitus	9.18535e-05	9.03227e-05	8.94272e-05	0.000107165	0.000103013	0.000105369	9.9864e-05	9.94171e-05	0.000105824	5.47057e-05	7.67503e-05	9.54075e-05	6.10183e-05	0.000105984	0.000107794	0.000105653	9.29504e-05	7.89275e-05	9.66811e-05	7.14128e-05	9.7388e-05	9.8603e-05	9.70223e-05	7.29746e-05	8.85836e-05	8.53276e-05	6.75905e-05	7.73992e-05	7.61202e-05	7.31843e-05	7.64417e-05	7.64476e-05	7.66156e-05	6.39597e-05	7.58554e-05	7.53545e-05	0.000106504	8.31982e-05	9.9692e-05	9.55384e-05	9.79371e-05	0.00010342	8.18253e-05	9.23701e-05	9.3737e-05	8.54774e-05	9.83079e-05	6.32467e-05	5.92171e-05
Archaea/Euryarchaeota/Halobacteria/Haloferacales/Halorubraceae/Halorubrum	0.000979368	0.000932822	0.000971653	0.00107505	0.00104603	0.00107446	0.000948147	0.000919942	0.000924364	0.00053632	0.000820331	0.000902447	0.000554429	0.00104361	0.00103057	0.00104944	0.000870488	0.000839501	0.000932097	0.000776642	0.000941114	0.000953469	0.00093797	0.000762682	0.000888869	0.000880418	0.000707311	0.000789773	0.000741182	0.00078856	0.000773096	0.000722544	0.000798632	0.000615819	0.000729054	0.000697099	0.000926061	0.000838229	0.000934408	0.000976174	0.00098689	0.000923554	0.000952313	0.000874391	0.00100803	0.000907427	0.000936931	0.000656949	0.000667368
Archaea/Euryarchaeota/Halobacteria/Haloferacales/Halorubraceae/Salinigranum	0.000165578	0.000166809	0.000176162	0.000182254	0.000186405	0.000180022	0.000171452	0.000174028	0.000162348	9.58627e-05	0.00012908	0.00015323	0.000105286	0.000181254	0.000186592	0.000174249	0.000147294	0.000146836	0.000175843	0.000139711	0.000184081	0.000169612	0.000167079	0.000157574	0.000155325	0.000172514	0.000155435	0.00014409	0.000138041	0.000145149	0.000149879	0.000144458	0.000145875	0.000111883	0.000144406	0.000116786	0.000167817	0.000157594	0.000170784	0.000174726	0.000196975	0.000163147	0.000191731	0.000159738	0.00019829	0.000168091	0.000182461	0.000119466	9.39955e-05
Archaea/Euryarchaeota/Halobacteria/Natrialbales/Natrialbaceae/Halobiforma	0.000167189	0.000155086	0.000161989	0.000177672	0.000168644	0.000166929	0.000170554	0.000170211	0.000166811	0.000101487	0.000148766	0.000169338	0.000102654	0.00018904	0.000177296	0.000186602	0.00016795	0.000147092	0.000161568	0.000136152	0.000156776	0.000163541	0.000152804	0.000136262	0.000144707	0.000154854	0.000132905	0.000146533	0.000149913	0.00016497	0.000163565	0.000132697	0.000154308	0.000130315	0.000140192	0.00015349	0.00016373	0.000148507	0.000149947	0.000170755	0.000182853	0.000158589	0.0001558	0.000165988	0.000172812	0.000163685	0.000158611	0.0001308	0.000390081
Archaea/Euryarchaeota/Halobacteria/Natrialbales/Natrialbaceae/Halopiger	0.000159535	0.000142018	0.000168934	0.000173385	0.00018742	0.00017977	0.000152826	0.000141207	0.000154486	9.43289e-05	0.000144281	0.000142492	9.09292e-05	0.000162436	0.000144537	0.000159006	0.000154426	0.000131973	0.000153457	0.000126363	0.000150633	0.000143121	0.000144608	0.000124638	0.000154718	0.000145373	0.000119023	0.000130188	0.000128962	0.000123803	0.00012451	0.000122725	0.000132418	0.000104142	0.000118559	0.000118454	0.00014965	0.000139989	0.000155667	0.000180332	0.000173682	0.000146015	0.000155498	0.000132652	0.000161035	0.000140994	0.000154927	0.000106998	0.000121254
Archaea/Euryarchaeota/Halobacteria/Natrialbales/Natrialbaceae/Halostagnicola	8.84291e-05	8.302e-05	8.85769e-05	0.000109382	0.000100307	9.89489e-05	0.000110411	0.00010934	0.000109224	4.98486e-05	9.07049e-05	0.000110276	6.29326e-05	0.000116798	0.000109343	0.000100134	0.000104262	9.25092e-05	0.000114201	7.87543e-05	0.000114909	0.000117919	9.7551e-05	6.92613e-05	9.16172e-05	8.23533e-05	7.69212e-05	8.00293e-05	6.84383e-05	8.96507e-05	7.61079e-05	7.0567e-05	8.14601e-05	6.9858e-05	7.38887e-05	7.36861e-05	8.62931e-05	8.03587e-05	8.47791e-05	8.17566e-05	9.83039e-05	9.65048e-05	8.45427e-05	8.26469e-05	0.000104312	8.83414e-05	9.40421e-05	6.68737e-05	6.2977e-05
Archaea/Euryarchaeota/Halobacteria/Natrialbales/Natrialbaceae/Haloterrigena	0.000345861	0.000299026	0.00032738	0.000334945	0.000355387	0.00033625	0.000364672	0.000344811	0.000350834	0.000185079	0.000293296	0.000318438	0.000195019	0.000371808	0.000362781	0.000359799	0.000333933	0.000304435	0.000341304	0.000264962	0.000372941	0.000350077	0.000331515	0.000253958	0.000313986	0.000309708	0.000269224	0.000262068	0.00026933	0.000281759	0.000295753	0.000263092	0.000274345	0.000226531	0.000274203	0.000267217	0.000345626	0.000304398	0.000335235	0.00034221	0.000340762	0.000331323	0.00031462	0.000292042	0.000354758	0.000328251	0.000331959	0.000226464	0.000187991
Archaea/Euryarchaeota/Halobacteria/Natrialbales/Natrialbaceae/Halovivax	9.85008e-05	8.93618e-05	0.000104166	0.000122094	0.000109948	0.000113048	9.96395e-05	9.99896e-05	0.000105399	6.03296e-05	8.12357e-05	9.99507e-05	5.71897e-05	0.000104253	0.000113106	0.000117743	9.12291e-05	8.7384e-05	9.76544e-05	9.09902e-05	0.00012037	0.000106513	0.000113413	8.52447e-05	0.000109213	9.25777e-05	8.10176e-05	8.62287e-05	7.49563e-05	0.000100323	8.01135e-05	8.46292e-05	8.93549e-05	6.54342e-05	7.95076e-05	7.56326e-05	9.96912e-05	9.0865e-05	9.92834e-05	9.36697e-05	0.000104906	0.000102163	9.7526e-05	0.000107302	0.000120416	9.75941e-05	0.000111687	7.93417e-05	4.69977e-05
Archaea/Euryarchaeota/Halobacteria/Natrialbales/Natrialbaceae/Natrialba	0.000109781	0.000109732	0.000100482	0.000114703	0.000121112	0.000109775	0.000139136	0.000138535	0.000125374	0.000108389	0.000200099	0.00017161	0.000143572	0.000131074	0.000138561	0.000140608	0.00012418	0.000160161	0.000135289	0.0001297	0.000131519	0.000134107	0.00013562	0.000132388	0.000168066	0.000114886	0.000142236	0.000164755	0.000165276	0.000205831	0.000261037	0.000164912	0.000189117	0.00025547	0.000152834	0.000389841	0.000129894	9.93836e-05	0.000120529	0.000137351	0.000127832	0.000126682	0.000147044	0.000152793	0.000117291	0.000113676	0.000119637	0.000207195	0.00166936
Archaea/Euryarchaeota/Halobacteria/Natrialbales/Natrialbaceae/Natrinema	0.00052151	0.00047602	0.000520407	0.000599235	0.00059609	0.000575565	0.000544651	0.000545936	0.000535281	0.000305483	0.000462495	0.000535893	0.000316338	0.00058529	0.000605151	0.000570843	0.000510244	0.000454602	0.000531746	0.000422693	0.000571586	0.000575613	0.000504675	0.000390866	0.000491457	0.000469023	0.000435811	0.000459887	0.000414354	0.00041654	0.000424268	0.00040576	0.000436547	0.000368091	0.000426757	0.000385114	0.000521846	0.000457732	0.000523587	0.000486335	0.000521597	0.000507829	0.000511785	0.000508036	0.000553529	0.000494579	0.000548546	0.000353864	0.000288566
Archaea/Euryarchaeota/Halobacteria/Natrialbales/Natrialbaceae/Natronobacterium	7.97675e-05	7.36034e-05	7.80894e-05	8.26276e-05	9.16801e-05	8.7493e-05	8.46038e-05	6.96492e-05	7.81991e-05	4.72923e-05	6.17989e-05	7.84737e-05	4.04396e-05	9.30061e-05	8.7209e-05	8.857e-05	7.45079e-05	6.86772e-05	8.53259e-05	7.40825e-05	8.35079e-05	7.91031e-05	7.2965e-05	6.7324e-05	7.12916e-05	8.21674e-05	7.25972e-05	6.65032e-05	7.00678e-05	6.06819e-05	7.44388e-05	6.36637e-05	6.76442e-05	5.51122e-05	7.58554e-05	6.86811e-05	7.99346e-05	7.43957e-05	8.17148e-05	8.47933e-05	8.30814e-05	7.96872e-05	7.60884e-05	7.95216e-05	7.85948e-05	8.19526e-05	8.66738e-05	6.14331e-05	5.26375e-05
Archaea/Euryarchaeota/Halobacteria/Natrialbales/Natrialbaceae/Natronococcus	0.000168197	0.000149513	0.000164966	0.00017915	0.000174733	0.000179392	0.000166739	0.000162769	0.000164686	8.56374e-05	0.000129329	0.000158599	9.71507e-05	0.000174981	0.000164679	0.000186339	0.000154426	0.000134535	0.000161892	0.000139489	0.000169746	0.000166301	0.000154125	0.00012932	0.000149561	0.000141469	0.000124712	0.000123238	0.0001413	0.00013844	0.000125845	0.0001171	0.000129367	0.000111699	0.000128673	0.000105107	0.000174403	0.000165545	0.000158935	0.000164448	0.000173866	0.000152773	0.000170897	0.000143764	0.000169688	0.00016721	0.000163653	0.000117426	0.000111855
Archaea/Euryarchaeota/Halobacteria/Natrialbales/Natrialbaceae/Natronolimnobius	0.000208886	0.00018372	0.000210317	0.000242266	0.000230553	0.000230503	0.000226658	0.000235853	0.000217598	0.000138298	0.000195115	0.000217455	0.000123951	0.000240951	0.000234845	0.000250467	0.000230163	0.000189631	0.000230348	0.000177753	0.000218668	0.000231423	0.000205148	0.000180499	0.000202043	0.000188687	0.000175007	0.000190117	0.000185528	0.000181436	0.000179588	0.000161332	0.000176377	0.000149854	0.000194134	0.000177959	0.000223681	0.00019394	0.000217157	0.000218173	0.000216965	0.000205584	0.000218301	0.000201756	0.000230016	0.000205102	0.000220078	0.000153016	0.000123134
Archaea/Euryarchaeota/Halobacteria/Natrialbales/Natrialbaceae/Natronorubrum	0.000156513	0.000156047	0.000162556	0.00019334	0.000186236	0.000178511	0.000171676	0.000175936	0.000185723	9.1517e-05	0.000150261	0.000166447	8.73399e-05	0.000191636	0.000210276	0.000196589	0.000163524	0.000159649	0.00019466	0.000135707	0.000186129	0.000193895	0.00016047	0.000139491	0.00017201	0.000157828	0.000144512	0.000140709	0.00013548	0.000136001	0.000146207	0.00013602	0.000145695	0.00011815	0.000139349	0.000130133	0.000162367	0.000141693	0.000152398	0.000154637	0.000160111	0.000166133	0.000148554	0.000161821	0.000186993	0.000172938	0.000161907	0.000131481	0.000100575
Archaea/Euryarchaeota/Halobacteria/Natrialbales/Natrialbaceae/Salinarchaeum	0.00014201	0.000124914	0.00015136	0.000158899	0.000158495	0.000154718	0.000144073	0.000149984	0.000138336	8.41036e-05	0.000112135	0.000126384	7.32219e-05	0.000152703	0.000160916	0.000149807	0.000149262	0.000125823	0.00014859	0.000113237	0.000138118	0.000151032	0.000143551	0.00011931	0.000134696	0.000138495	0.000112651	0.000120044	0.000114762	0.000131122	0.000106484	0.000111475	0.000122728	8.90274e-05	0.000107602	0.000104273	0.000139204	0.000141693	0.000142388	0.000149731	0.00015094	0.000132341	0.000134966	0.000131957	0.00015743	0.000133063	0.000144456	0.000105864	6.86167e-05
Archaea/Euryarchaeota/Methanobacteria/Methanobacteriales/Methanobacteriaceae/Methanobacterium	6.52643e-05	7.28347e-05	3.5289e-05	3.85793e-05	3.4676e-05	4.15434e-05	8.97654e-05	7.21299e-05	7.50116e-05	0.000159771	0.000139546	0.000117711	0.000151469	6.89975e-05	5.31223e-05	6.64932e-05	9.02455e-05	9.68656e-05	6.78066e-05	8.94329e-05	8.35079e-05	8.31503e-05	7.48156e-05	6.92613e-05	8.646e-05	6.02313e-05	8.71622e-05	8.60409e-05	7.89136e-05	0.00011496	0.000143871	9.86915e-05	0.00011268	0.000225057	0.000185143	0.00033562	4.92779e-05	9.6828e-05	6.49632e-05	7.87199e-05	7.39113e-05	8.09446e-05	6.3407e-05	8.05634e-05	8.26808e-05	0.000105745	7.79483e-05	0.000176365	0.000537654
Archaea/Euryarchaeota/Methanobacteria/Methanobacteriales/Methanobacteriaceae/Methanobrevibacter	5.43869e-05	6.20728e-05	2.8628e-05	3.51796e-05	3.06164e-05	3.78926e-05	7.94423e-05	6.96492e-05	7.77741e-05	0.000175621	9.94265e-05	8.83861e-05	0.000165348	5.7534e-05	5.35649e-05	6.14997e-05	8.04095e-05	7.81587e-05	6.74821e-05	8.69857e-05	7.87295e-05	7.30324e-05	6.10685e-05	4.97261e-05	8.00892e-05	4.62889e-05	7.0549e-05	8.13443e-05	5.74975e-05	7.40991e-05	0.000130518	7.23567e-05	0.000110527	0.000259156	0.000194414	0.000402354	4.9505e-05	9.31366e-05	5.63832e-05	7.3581e-05	5.50208e-05	7.52864e-05	5.52547e-05	7.57018e-05	7.47492e-05	0.000100678	8.66738e-05	0.000179086	0.000372222
Archaea/Euryarchaeota/Methanobacteria/Methanobacteriales/Methanobacteriaceae/Methanosphaera	1.57118e-05	2.15237e-05	1.04875e-05	1.27119e-05	1.21789e-05	1.34701e-05	2.44611e-05	2.23259e-05	2.78372e-05	5.47057e-05	2.89059e-05	2.72593e-05	4.02003e-05	2.18456e-05	1.5494e-05	2.23396e-05	2.90163e-05	2.35757e-05	2.23859e-05	2.64739e-05	2.29817e-05	2.72262e-05	1.82413e-05	1.19472e-05	2.00223e-05	1.17116e-05	2.13923e-05	2.34828e-05	1.09408e-05	1.89059e-05	3.90554e-05	1.61077e-05	2.92467e-05	6.94893e-05	5.92796e-05	0.000103995	1.18085e-05	2.75434e-05	1.67515e-05	1.77529e-05	1.83403e-05	2.68768e-05	1.60027e-05	2.74332e-05	2.40351e-05	2.79784e-05	2.01657e-05	5.03253e-05	8.17761e-05
Archaea/Euryarchaeota/Methanobacteria/Methanobacteriales/Methanobacteriaceae/Methanothermobacter	3.58551e-05	3.53604e-05	2.19671e-05	2.46848e-05	2.19897e-05	2.46743e-05	4.93709e-05	3.77823e-05	3.59121e-05	4.42247e-05	4.51032e-05	4.08889e-05	5.02503e-05	3.30929e-05	3.32014e-05	3.3378e-05	4.62293e-05	3.972e-05	4.15275e-05	3.91547e-05	4.82389e-05	4.08393e-05	4.89077e-05	3.72946e-05	6.00669e-05	3.43913e-05	3.91433e-05	4.79049e-05	3.8642e-05	4.6655e-05	4.90695e-05	4.93457e-05	5.04191e-05	7.15168e-05	8.45647e-05	0.000104551	3.63339e-05	5.65067e-05	4.51474e-05	4.46158e-05	4.64009e-05	5.07672e-05	4.04597e-05	4.2018e-05	6.32124e-05	6.01426e-05	5.08021e-05	4.66983e-05	6.86167e-05
Archaea/Euryarchaeota/Methanobacteria/Methanobacteriales/Methanothermaceae/Methanothermus	9.66879e-06	1.17227e-05	2.69274e-06	5.76472e-06	2.70642e-06	3.27312e-06	1.39136e-05	1.33574e-05	1.65748e-05	2.53078e-05	1.64465e-05	1.15645e-05	2.46466e-05	1.34102e-05	8.63237e-06	1.13012e-05	1.25409e-05	9.73781e-06	7.7864e-06	7.78645e-06	1.3425e-05	1.58206e-05	7.66661e-06	5.65069e-06	1.24381e-05	4.27568e-06	1.04686e-05	1.25868e-05	7.68185e-06	1.49418e-05	1.96946e-05	8.43736e-06	1.38159e-05	3.52055e-05	3.23088e-05	6.42321e-05	5.223e-06	1.39137e-05	9.19291e-06	9.5772e-06	8.80333e-06	1.19452e-05	1.20775e-05	1.18067e-05	1.24983e-05	1.69633e-05	1.39609e-05	2.51627e-05	5.45174e-05
Archaea/Euryarchaeota/Methanococci/Methanococcales/Methanocaldococcaceae/Methanocaldococcus	3.92794e-05	4.36239e-05	2.45181e-05	2.8528e-05	2.40195e-05	2.64367e-05	5.9694e-05	4.59876e-05	6.16243e-05	0.000114268	6.20481e-05	5.69967e-05	9.59542e-05	4.43401e-05	3.96204e-05	4.75703e-05	5.99998e-05	5.5608e-05	4.34741e-05	4.98333e-05	4.93766e-05	6.01552e-05	3.78043e-05	2.93836e-05	5.64265e-05	2.73272e-05	4.50603e-05	5.67344e-05	2.90979e-05	4.54352e-05	6.90979e-05	3.8863e-05	6.78236e-05	0.000157226	0.000132325	0.000258041	2.95213e-05	6.92845e-05	3.3503e-05	4.99883e-05	4.12656e-05	5.97261e-05	3.50248e-05	5.48664e-05	5.02334e-05	7.99699e-05	5.23533e-05	0.000108585	0.000162612
Archaea/Euryarchaeota/Methanococci/Methanococcales/Methanocaldococcaceae/Methanofervidicoccus	2.61863e-06	4.0357e-06	3.25963e-06	2.06939e-06	2.02982e-06	1.76245e-06	2.69296e-06	5.53378e-06	4.24995e-06	7.92465e-06	8.72162e-06	5.98878e-06	9.81078e-06	4.75845e-06	4.42686e-06	5.25638e-06	6.14752e-06	1.10191e-05	4.21763e-06	4.89434e-06	5.68855e-06	4.78298e-06	3.43676e-06	3.22897e-06	7.58421e-06	3.34618e-06	4.09639e-06	4.88442e-06	0	3.65921e-06	8.01135e-06	4.34652e-06	9.86851e-06	1.6589e-05	1.23616e-05	2.53035e-05	3.4063e-06	8.80254e-06	4.49431e-06	5.60617e-06	6.23569e-06	6.60131e-06	3.32132e-06	5.20884e-06	4.56667e-06	9.03241e-06	5.62313e-06	1.06545e-05	1.50393e-05
Archaea/Euryarchaeota/Methanococci/Methanococcales/Methanocaldococcaceae/Methanotorris	7.65446e-06	8.07139e-06	3.40135e-06	4.13877e-06	3.55218e-06	3.90256e-06	1.27916e-05	6.10624e-06	9.98739e-06	2.45409e-05	1.07151e-05	1.28036e-05	2.03394e-05	3.67699e-06	8.63237e-06	7.35894e-06	1.25409e-05	7.43148e-06	6.8131e-06	9.56621e-06	1.11496e-05	1.14056e-05	1.03103e-05	7.10373e-06	1.30448e-05	5.94877e-06	1.16065e-05	1.01446e-05	9.31134e-06	1.18924e-05	1.53551e-05	1.15055e-05	1.47131e-05	3.44682e-05	3.06231e-05	5.42219e-05	5.90426e-06	9.6544e-06	7.7629e-06	1.19131e-05	8.61993e-06	1.14737e-05	8.75621e-06	1.42375e-05	1.58632e-05	1.71836e-05	1.24097e-05	2.40292e-05	4.2298e-05
Archaea/Euryarchaeota/Methanococci/Methanococcales/Methanococcaceae/Methanococcus	6.9293e-05	8.47496e-05	3.65645e-05	4.78915e-05	3.65367e-05	4.40612e-05	9.02142e-05	7.17483e-05	7.71366e-05	0.000180989	9.14524e-05	8.90057e-05	0.00017133	6.46717e-05	6.28613e-05	6.75445e-05	8.72947e-05	6.84209e-05	6.19668e-05	8.23139e-05	8.53283e-05	8.22305e-05	5.84249e-05	3.81018e-05	7.8269e-05	4.53594e-05	7.21421e-05	7.79628e-05	5.23763e-05	7.22694e-05	0.000101811	7.0567e-05	0.000105862	0.000249572	0.000207619	0.00039429	4.22382e-05	0.000109606	5.90389e-05	7.00771e-05	6.16233e-05	8.37737e-05	5.64624e-05	8.12579e-05	8.89299e-05	0.000107948	8.45409e-05	0.000175685	0.000245328
Archaea/Euryarchaeota/Methanococci/Methanococcales/Methanococcaceae/Methanothermococcus	9.06449e-06	1.07619e-05	1.98412e-06	5.76472e-06	3.21388e-06	4.90968e-06	1.07718e-05	1.01135e-05	9.1374e-06	2.07064e-05	1.64465e-05	9.08643e-06	2.03394e-05	6.70509e-06	7.30431e-06	6.8333e-06	7.37702e-06	6.15019e-06	7.13753e-06	1.04561e-05	7.73643e-06	6.62259e-06	6.60915e-06	2.58317e-06	9.10105e-06	6.13467e-06	5.23428e-06	9.76883e-06	6.9835e-06	9.14803e-06	9.68039e-06	7.67032e-06	1.20216e-05	2.93072e-05	2.6128e-05	5.56122e-05	7.0397e-06	1.41977e-05	6.74147e-06	1.40154e-05	8.43653e-06	1.25739e-05	8.75621e-06	1.18067e-05	1.41807e-05	1.91663e-05	1.04707e-05	1.9042e-05	3.19585e-05
Archaea/Euryarchaeota/Methanomicrobia/Methanocellales/Methanocellaceae/Methanocella	0.000158125	0.000159698	0.000133503	0.000143083	0.000143779	0.000144017	0.000150133	0.000132047	0.000146198	0.000130629	0.000174183	0.000150339	0.000137112	0.000139293	0.00014343	0.000149281	0.00015418	0.000147605	0.000139831	0.000156841	0.000177938	0.000159494	0.000159413	0.000144173	0.000181111	0.000160059	0.000151794	0.000153108	0.000150844	0.000168019	0.000153885	0.000152128	0.000174045	0.000197224	0.000229814	0.00029252	0.000156463	0.00021552	0.000177321	0.000180332	0.000187438	0.000168805	0.000166972	0.000161127	0.000209586	0.000212372	0.000177613	0.000149162	0.000232169
Archaea/Euryarchaeota/Methanomicrobia/Methanomicrobiales/Methanocorpusculaceae/Methanocorpusculum	1.65175e-05	1.76802e-05	1.24716e-05	1.67029e-05	1.53928e-05	1.72468e-05	1.66066e-05	2.04177e-05	1.89123e-05	3.29768e-05	2.29254e-05	1.52817e-05	3.03895e-05	1.38428e-05	1.39446e-05	1.78717e-05	1.77048e-05	1.81943e-05	1.42751e-05	1.44605e-05	2.84428e-05	2.53866e-05	1.32183e-05	1.29159e-05	1.7292e-05	2.10066e-05	1.97992e-05	2.47978e-05	1.74588e-05	2.07355e-05	2.26988e-05	1.73861e-05	2.20696e-05	4.01821e-05	3.56801e-05	4.03188e-05	1.3171e-05	2.30002e-05	1.96115e-05	2.19575e-05	1.66897e-05	2.32618e-05	1.9324e-05	2.18771e-05	2.23527e-05	1.93866e-05	2.42376e-05	2.58427e-05	1.87991e-05
Archaea/Euryarchaeota/Methanomicrobia/Methanomicrobiales/Methanomicrobiaceae/Methanoculleus	0.000201635	0.000195635	0.000186933	0.000190236	0.000189788	0.000191981	0.000214988	0.000222114	0.000225247	0.000149035	0.000251183	0.000235628	0.000168937	0.000207209	0.000210276	0.000216563	0.000226966	0.000203981	0.000224508	0.000195106	0.000244608	0.000227008	0.000219424	0.000179692	0.000236931	0.000199841	0.000206868	0.000201013	0.000184364	0.000222602	0.000197947	0.000187156	0.000195038	0.000175659	0.00024049	0.000255538	0.000221864	0.000248459	0.000216953	0.000209063	0.000234205	0.000229003	0.00021649	0.000221897	0.000271597	0.000262821	0.000239468	0.000163444	0.000123134
Archaea/Euryarchaeota/Methanomicrobia/Methanomicrobiales/Methanomicrobiaceae/Methanofollis	9.10478e-05	9.05149e-05	7.92231e-05	7.96714e-05	7.56107e-05	7.7296e-05	8.12376e-05	8.31975e-05	8.09616e-05	7.84796e-05	0.000103164	8.69406e-05	7.01112e-05	8.84639e-05	8.94225e-05	8.77816e-05	7.84423e-05	8.12338e-05	7.81884e-05	7.87543e-05	9.12443e-05	7.85512e-05	8.22178e-05	7.84639e-05	8.79768e-05	8.16097e-05	8.01073e-05	8.75438e-05	8.56643e-05	7.71484e-05	7.51065e-05	7.69589e-05	8.32544e-05	9.23452e-05	0.00011884	0.000136806	9.26515e-05	0.00010705	0.000100918	0.000100444	0.000103806	9.11609e-05	9.7828e-05	9.68844e-05	0.000126425	0.000120726	0.000107615	7.00474e-05	7.61363e-05
Archaea/Euryarchaeota/Methanomicrobia/Methanomicrobiales/Methanomicrobiaceae/Methanolacinia	1.67189e-05	1.97941e-05	1.13378e-05	2.09895e-05	1.48853e-05	1.67433e-05	2.49099e-05	2.63331e-05	2.20997e-05	3.55331e-05	2.09319e-05	2.45747e-05	2.36894e-05	2.48737e-05	2.3905e-05	2.49678e-05	3.14753e-05	1.92194e-05	1.7195e-05	1.66852e-05	2.38919e-05	2.52026e-05	2.43217e-05	1.27544e-05	2.6393e-05	1.74745e-05	2.25302e-05	2.27313e-05	2.09505e-05	2.37849e-05	2.30326e-05	1.89201e-05	2.20696e-05	2.96758e-05	3.96134e-05	5.61683e-05	2.13462e-05	2.58397e-05	1.7773e-05	2.49942e-05	2.31087e-05	2.5305e-05	1.4493e-05	2.29189e-05	3.43702e-05	3.1283e-05	2.5595e-05	2.44826e-05	1.87991e-05
Archaea/Euryarchaeota/Methanomicrobia/Methanomicrobiales/Methanomicrobiaceae/Methanoplanus	1.77261e-05	1.72958e-05	1.14796e-05	1.13816e-05	8.28842e-06	1.43514e-05	1.77287e-05	1.43115e-05	1.48748e-05	6.18634e-05	1.86892e-05	1.89989e-05	3.30217e-05	1.31939e-05	9.96042e-06	1.18269e-05	1.42622e-05	1.76818e-05	1.00574e-05	1.60178e-05	1.8886e-05	1.72923e-05	1.42758e-05	1.00098e-05	1.91122e-05	1.30129e-05	1.34271e-05	2.10406e-05	1.25703e-05	1.82961e-05	1.56889e-05	1.30395e-05	1.93782e-05	4.38686e-05	3.68039e-05	6.92372e-05	1.45336e-05	1.90249e-05	1.45044e-05	1.56506e-05	1.77901e-05	1.74463e-05	1.50969e-05	1.59738e-05	2.33141e-05	2.99612e-05	2.01657e-05	3.151e-05	4.60578e-05
Archaea/Euryarchaeota/Methanomicrobia/Methanomicrobiales/Methanoregulaceae/Methanoregula	7.87603e-05	8.01374e-05	5.96654e-05	5.86819e-05	5.64966e-05	5.95456e-05	9.31316e-05	9.0067e-05	9.41364e-05	8.18029e-05	0.000114876	9.21033e-05	8.47077e-05	8.52195e-05	8.16755e-05	8.54162e-05	0.000109918	9.27654e-05	9.31123e-05	8.29813e-05	0.000114909	0.00010265	9.72867e-05	7.78181e-05	0.000106179	9.22059e-05	0.000107872	9.61854e-05	9.2415e-05	0.000101238	9.3132e-05	9.66461e-05	9.41994e-05	0.000112068	0.000138787	0.00017351	8.85639e-05	0.000113013	0.000106025	0.000100677	0.000109675	0.000106407	9.7828e-05	0.000112511	0.000107437	0.000122488	0.000111299	8.2742e-05	7.61363e-05
Archaea/Euryarchaeota/Methanomicrobia/Methanomicrobiales/Methanoregulaceae/Methanosphaerula	5.15669e-05	5.99589e-05	5.61223e-05	5.46909e-05	5.07454e-05	5.27476e-05	6.95682e-05	7.36565e-05	7.11867e-05	6.31416e-05	8.74654e-05	6.87677e-05	6.46076e-05	6.59694e-05	6.24187e-05	6.75445e-05	7.64751e-05	7.02147e-05	6.78066e-05	7.29701e-05	9.46575e-05	9.23483e-05	7.85167e-05	4.89188e-05	7.79657e-05	6.65518e-05	7.14593e-05	6.70668e-05	5.5868e-05	7.10497e-05	6.60937e-05	7.46578e-05	7.19504e-05	7.4466e-05	9.01836e-05	9.48188e-05	6.44927e-05	6.30376e-05	6.59847e-05	6.49381e-05	6.63918e-05	7.79583e-05	6.64264e-05	7.84799e-05	8.34019e-05	8.72399e-05	8.2408e-05	5.66726e-05	5.92171e-05
Archaea/Euryarchaeota/Methanomicrobia/Methanomicrobiales/Methanospirillaceae/Methanospirillum	1.77261e-05	1.84489e-05	1.07709e-05	1.18251e-05	1.21789e-05	1.27148e-05	1.39136e-05	1.64105e-05	1.57248e-05	3.63e-05	2.16795e-05	1.44557e-05	2.22537e-05	1.51405e-05	1.32806e-05	1.6032e-05	1.25409e-05	1.6913e-05	1.23285e-05	1.62403e-05	2.13889e-05	2.07876e-05	1.32183e-05	1.17857e-05	1.97189e-05	1.24552e-05	1.57028e-05	1.97255e-05	1.14064e-05	1.67714e-05	2.50355e-05	1.73861e-05	1.95576e-05	4.36843e-05	3.82086e-05	5.50561e-05	1.24898e-05	2.69755e-05	1.53215e-05	2.17239e-05	1.96241e-05	2.18472e-05	1.41911e-05	1.87518e-05	2.40351e-05	3.08424e-05	2.1523e-05	3.24167e-05	4.41779e-05
Archaea/Euryarchaeota/Methanomicrobia/Methanosarcinales/Methanosarcinaceae/Methanococcoides	2.90064e-05	3.26699e-05	1.65816e-05	2.03982e-05	1.94524e-05	1.68691e-05	3.34376e-05	2.8623e-05	2.27372e-05	5.70064e-05	3.91227e-05	3.1183e-05	5.7429e-05	2.07642e-05	1.90355e-05	2.10255e-05	2.85245e-05	2.07569e-05	2.10882e-05	2.64739e-05	3.25385e-05	3.2745e-05	3.11952e-05	2.30871e-05	2.79099e-05	3.04874e-05	3.48194e-05	4.13297e-05	3.30552e-05	3.96415e-05	4.60653e-05	3.47721e-05	4.01918e-05	8.03643e-05	0.000127549	0.000129854	2.92942e-05	6.10499e-05	3.14602e-05	3.20019e-05	4.07154e-05	3.20635e-05	3.07977e-05	3.81982e-05	4.25422e-05	4.67042e-05	3.97497e-05	5.57659e-05	7.14366e-05
Archaea/Euryarchaeota/Methanomicrobia/Methanosarcinales/Methanosarcinaceae/Methanohalobium	1.18846e-05	1.32601e-05	5.10203e-06	5.91253e-06	7.78097e-06	8.56046e-06	1.84019e-05	1.06859e-05	1.16874e-05	3.24655e-05	2.11811e-05	1.32166e-05	2.7518e-05	1.14635e-05	1.28379e-05	1.10384e-05	1.49999e-05	1.23004e-05	1.00574e-05	1.20134e-05	1.45627e-05	1.10376e-05	1.16321e-05	9.20256e-06	1.69886e-05	1.18975e-05	1.20616e-05	1.54047e-05	1.30359e-05	1.21974e-05	2.2365e-05	1.38066e-05	2.2249e-05	4.44215e-05	3.6242e-05	5.9505e-05	7.94804e-06	2.30002e-05	1.10315e-05	1.23803e-05	1.11876e-05	1.54031e-05	9.36008e-06	1.31957e-05	1.92281e-05	1.98272e-05	1.55121e-05	2.90164e-05	6.57968e-05
Archaea/Euryarchaeota/Methanomicrobia/Methanosarcinales/Methanosarcinaceae/Methanohalophilus	3.38408e-05	4.18944e-05	2.12584e-05	2.11373e-05	1.97907e-05	1.9261e-05	4.44339e-05	3.89272e-05	3.61246e-05	7.95022e-05	6.20481e-05	4.52256e-05	7.29826e-05	2.98485e-05	2.87746e-05	2.86473e-05	4.08195e-05	3.51074e-05	3.50388e-05	4.53839e-05	5.36999e-05	4.48864e-05	4.81146e-05	3.84247e-05	5.55164e-05	4.33145e-05	5.66668e-05	5.65465e-05	4.28321e-05	6.0377e-05	5.84161e-05	4.88344e-05	6.42351e-05	0.000102483	0.000123897	0.000155714	4.90508e-05	8.06427e-05	5.08674e-05	6.16678e-05	5.6488e-05	5.12387e-05	4.31772e-05	5.48664e-05	7.23457e-05	7.73262e-05	5.42923e-05	7.52613e-05	0.000122194
Archaea/Euryarchaeota/Methanomicrobia/Methanosarcinales/Methanosarcinaceae/Methanolobus	1.59132e-05	2.22924e-05	8.21993e-06	1.18251e-05	1.18406e-05	1.18336e-05	1.70554e-05	1.62197e-05	1.84873e-05	2.91423e-05	1.66957e-05	1.79663e-05	2.29716e-05	1.27613e-05	1.6158e-05	1.47179e-05	1.69671e-05	1.89631e-05	1.78438e-05	1.97998e-05	2.22991e-05	2.28111e-05	2.08849e-05	1.46918e-05	1.69886e-05	1.43142e-05	1.43374e-05	2.12284e-05	1.83899e-05	1.95158e-05	2.63707e-05	1.61077e-05	2.74524e-05	4.25783e-05	3.79277e-05	5.36658e-05	1.79399e-05	2.89632e-05	1.55258e-05	2.3359e-05	2.4576e-05	2.23187e-05	2.29473e-05	2.01408e-05	2.28334e-05	2.8419e-05	2.52072e-05	2.74296e-05	4.79377e-05
Archaea/Euryarchaeota/Methanomicrobia/Methanosarcinales/Methanosarcinaceae/Methanomethylovorans	2.4172e-05	2.11394e-05	1.13378e-05	1.22685e-05	1.20098e-05	1.03229e-05	1.6831e-05	1.29757e-05	1.76373e-05	2.88866e-05	1.81908e-05	1.56947e-05	2.72788e-05	1.18961e-05	1.17312e-05	1.36666e-05	1.62294e-05	1.20441e-05	1.26529e-05	1.80201e-05	1.91135e-05	1.67404e-05	1.50689e-05	1.04941e-05	1.57752e-05	1.33847e-05	1.59304e-05	2.14163e-05	1.23375e-05	1.92109e-05	2.73721e-05	2.14769e-05	2.15313e-05	4.03665e-05	4.71989e-05	6.70127e-05	1.54419e-05	2.38521e-05	1.59344e-05	2.07895e-05	2.03577e-05	2.29474e-05	9.36008e-06	1.80573e-05	2.30737e-05	3.10627e-05	1.97779e-05	3.40036e-05	6.10971e-05
Archaea/Euryarchaeota/Methanomicrobia/Methanosarcinales/Methanosarcinaceae/Methanosalsum	1.83304e-05	1.69115e-05	1.04875e-05	1.1086e-05	9.97994e-06	1.28407e-05	1.36892e-05	1.06859e-05	6.79992e-06	2.73528e-05	1.37054e-05	1.15645e-05	1.98608e-05	9.7332e-06	8.18968e-06	8.41021e-06	1.20491e-05	9.73781e-06	5.51537e-06	1.22358e-05	1.11496e-05	1.03018e-05	1.26896e-05	6.78083e-06	1.33482e-05	1.00385e-05	1.06961e-05	1.16475e-05	1.0708e-05	1.34171e-05	1.83594e-05	1.02271e-05	1.66868e-05	4.14724e-05	3.51182e-05	6.17295e-05	1.27169e-05	1.87409e-05	9.60148e-06	1.56506e-05	1.10042e-05	1.60317e-05	1.08698e-05	1.00704e-05	2.01895e-05	1.65227e-05	1.78389e-05	2.76562e-05	3.94781e-05
Archaea/Euryarchaeota/Methanomicrobia/Methanosarcinales/Methanosarcinaceae/Methanosarcina	0.00037527	0.000387811	0.000233418	0.000227485	0.00022125	0.000231888	0.000431098	0.000379159	0.000372933	0.000920794	0.000485171	0.000387206	0.000619036	0.000329198	0.00031984	0.000309075	0.000423195	0.000390281	0.000342277	0.000547498	0.000445072	0.000443161	0.000369848	0.000460451	0.000475985	0.000394478	0.000439225	0.000485999	0.000419243	0.000531196	0.000585497	0.00158137	0.000538462	0.000893223	0.000887227	0.00125405	0.000346308	0.000585511	0.000371598	0.000410652	0.000378543	0.000410381	0.000366251	0.000426083	0.00045859	0.000539521	0.000460903	0.000617958	0.000996352
Archaea/Euryarchaeota/Methanomicrobia/Methanosarcinales/Methanotrichaceae/Methanothrix	0.000148053	0.000158737	0.000126842	0.000115738	0.000114854	0.000119091	0.000134872	0.000135291	0.000143011	0.000124749	0.000172937	0.000138568	0.000132804	0.000125666	0.000139446	0.000120108	0.000156393	0.000140429	0.000143075	0.000141491	0.000167698	0.000164277	0.000144079	0.000129966	0.000188695	0.00015411	0.000152249	0.000150478	0.000141532	0.000172898	0.000155888	0.000145736	0.000157537	0.000170866	0.000223633	0.000287237	0.000165773	0.000194224	0.000164451	0.000179631	0.000176067	0.000171162	0.000154894	0.000155571	0.00020502	0.000226251	0.000178001	0.000147576	0.00020209
Archaea/Euryarchaeota/Methanopyri/Methanopyrales/Methanopyraceae/Methanopyrus	4.00852e-05	4.24709e-05	3.98242e-05	4.53787e-05	4.09346e-05	4.24247e-05	3.90479e-05	3.77823e-05	3.44246e-05	2.78641e-05	2.64141e-05	3.2835e-05	2.51252e-05	3.41743e-05	4.20551e-05	4.44164e-05	3.41802e-05	2.84446e-05	4.08786e-05	2.2247e-05	4.18677e-05	4.30468e-05	3.80687e-05	2.56703e-05	3.42806e-05	3.40195e-05	2.68541e-05	3.38152e-05	3.37536e-05	3.35428e-05	3.40483e-05	2.83802e-05	3.12204e-05	3.83389e-05	5.00083e-05	6.67346e-05	3.51985e-05	4.48646e-05	3.86102e-05	4.06447e-05	4.36499e-05	3.75646e-05	3.35151e-05	3.33366e-05	4.13404e-05	5.99223e-05	4.24644e-05	3.01498e-05	2.44388e-05
Archaea/Euryarchaeota/Thermococci/Thermococcales/Thermococcaceae/Palaeococcus	6.64729e-06	6.34181e-06	3.6848e-06	4.28659e-06	4.73624e-06	6.54624e-06	7.63006e-06	7.82361e-06	9.34989e-06	9.96973e-06	6.47892e-06	1.03255e-05	8.61434e-06	5.83992e-06	7.96834e-06	8.67303e-06	9.83603e-06	5.63768e-06	8.7597e-06	6.00669e-06	6.37118e-06	5.33486e-06	5.28732e-06	4.35911e-06	6.6741e-06	6.32057e-06	3.41366e-06	7.70235e-06	5.35402e-06	5.48882e-06	5.3409e-06	5.11355e-06	8.43309e-06	1.47457e-05	1.51711e-05	2.02984e-05	3.86048e-06	1.16421e-05	4.49431e-06	5.60617e-06	7.33611e-06	7.23e-06	4.83101e-06	3.47256e-06	6.48948e-06	7.49029e-06	6.78654e-06	1.20146e-05	1.40993e-05
Archaea/Euryarchaeota/Thermococci/Thermococcales/Thermococcaceae/Pyrococcus	4.23009e-05	4.66988e-05	3.14625e-05	3.45883e-05	3.09547e-05	3.4116e-05	4.98198e-05	4.08354e-05	4.2712e-05	6.64648e-05	5.0087e-05	5.05949e-05	6.26933e-05	3.91491e-05	3.89563e-05	3.57434e-05	4.74588e-05	3.74137e-05	3.86076e-05	3.80424e-05	5.18796e-05	5.37165e-05	4.73215e-05	4.18151e-05	5.39996e-05	3.6808e-05	3.84606e-05	5.12864e-05	3.21241e-05	5.94622e-05	5.74147e-05	5.21582e-05	5.93905e-05	9.01333e-05	9.15883e-05	0.000156826	4.54174e-05	5.99141e-05	4.33088e-05	4.76524e-05	4.95187e-05	5.72113e-05	5.13295e-05	5.17411e-05	6.97018e-05	7.38014e-05	5.64252e-05	6.71004e-05	0.000109035
Archaea/Euryarchaeota/Thermococci/Thermococcales/Thermococcaceae/Thermococcus	0.000403672	0.000429513	0.000360827	0.00037988	0.000386004	0.000375779	0.000510765	0.000452052	0.000430733	0.000465765	0.000687513	0.000563152	0.000551318	0.000445348	0.000429626	0.000454677	0.000483687	0.000530198	0.000438634	0.000458733	0.000550652	0.000477746	0.000483525	0.000439139	0.000540299	0.000441138	0.000488836	0.00055626	0.000553326	0.000633654	0.000737712	0.000522349	0.000600544	0.000791293	0.000716974	0.00104134	0.000453039	0.000598573	0.00046271	0.000501518	0.00053847	0.000528419	0.000479478	0.000535816	0.000589101	0.000614644	0.00053032	0.000662163	0.00314133
Archaea/Euryarchaeota/Thermoplasmata/Methanomassiliicoccales/Candidatus Methanomethylophilaceae/Aciduliprofundum	2.5582e-05	3.07482e-05	8.92855e-06	8.27754e-06	9.64163e-06	1.0197e-05	2.7154e-05	2.04177e-05	2.23122e-05	5.93071e-05	0.000102666	6.09204e-05	0.000101458	1.57894e-05	1.46086e-05	2.28653e-05	1.7213e-05	6.84209e-05	1.68705e-05	2.66964e-05	1.97962e-05	1.78442e-05	2.11493e-05	3.68102e-05	3.67076e-05	2.15643e-05	3.48194e-05	6.44367e-05	6.09893e-05	0.000106422	0.000156555	5.72717e-05	0.000100479	0.000138057	5.05702e-05	0.000141811	1.61232e-05	3.57781e-05	1.73644e-05	1.65849e-05	2.23751e-05	2.21615e-05	3.47229e-05	3.43783e-05	2.37948e-05	3.59093e-05	2.83096e-05	0.000114932	0.00136481
Archaea/Euryarchaeota/Thermoplasmata/Methanomassiliicoccales/Candidatus Methanomethylophilaceae/Candidatus Methanomethylophilus	2.35677e-05	2.63281e-05	1.98412e-05	1.72942e-05	1.69151e-05	1.77504e-05	2.67052e-05	2.55699e-05	2.84747e-05	1.73831e-05	2.766e-05	2.82918e-05	2.5843e-05	2.68204e-05	2.89959e-05	3.57434e-05	3.17212e-05	2.33195e-05	3.47144e-05	2.2247e-05	2.66224e-05	2.96177e-05	2.32642e-05	1.75979e-05	2.51796e-05	2.06348e-05	2.57163e-05	2.42342e-05	1.65276e-05	2.3175e-05	2.33665e-05	2.01985e-05	2.67347e-05	2.41462e-05	3.0904e-05	3.25331e-05	2.20274e-05	3.09509e-05	2.45144e-05	2.40598e-05	2.78772e-05	2.82913e-05	2.32492e-05	2.7086e-05	3.34088e-05	3.43672e-05	2.81157e-05	1.58683e-05	1.40993e-05
Archaea/Euryarchaeota/Thermoplasmata/Methanomassiliicoccales/Methanomassiliicoccaceae/Candidatus Methanoplasma	1.2086e-05	2.21002e-05	5.5272e-06	6.94723e-06	6.59691e-06	6.79802e-06	7.85447e-06	7.63279e-06	9.56239e-06	1.07366e-05	8.97081e-06	8.87992e-06	9.57149e-06	8.86802e-06	7.96834e-06	6.04484e-06	7.86882e-06	5.12516e-06	7.46197e-06	6.89657e-06	9.10168e-06	9.19804e-06	8.45971e-06	6.78083e-06	1.51684e-05	8.17956e-06	7.28248e-06	9.01738e-06	6.28515e-06	9.14803e-06	1.0348e-05	6.64761e-06	1.25599e-05	1.99068e-05	1.88234e-05	3.30893e-05	9.76474e-06	1.73211e-05	1.00101e-05	1.49498e-05	1.0454e-05	1.49315e-05	1.14737e-05	1.2154e-05	1.58632e-05	1.60821e-05	9.88896e-06	1.08811e-05	1.9739e-05
Archaea/Euryarchaeota/Thermoplasmata/Methanomassiliicoccales/Methanomassiliicoccaceae/Methanomassiliicoccus	1.89347e-05	3.11325e-05	5.81064e-06	7.98192e-06	5.582e-06	7.55335e-06	1.18939e-05	8.77771e-06	1.12624e-05	3.01648e-05	1.22103e-05	1.48687e-05	2.82359e-05	9.5169e-06	6.64028e-06	1.05128e-05	8.60652e-06	7.43148e-06	5.19093e-06	6.6741e-06	8.6466e-06	1.17735e-05	8.98844e-06	6.78083e-06	9.70779e-06	6.87826e-06	7.0549e-06	9.58097e-06	5.12123e-06	9.45297e-06	1.46875e-05	8.18168e-06	1.39953e-05	3.31779e-05	3.1185e-05	5.86709e-05	4.31465e-06	2.27162e-05	8.37576e-06	1.58841e-05	1.52224e-05	1.8075e-05	8.15233e-06	1.2154e-05	1.2979e-05	2.33521e-05	1.20219e-05	2.1989e-05	3.94781e-05
Archaea/Euryarchaeota/Thermoplasmata/Thermoplasmatales/Cuniculiplasmataceae/Cuniculiplasma	1.04745e-05	9.6088e-06	5.24375e-06	4.13877e-06	6.08945e-06	6.67213e-06	1.3016e-05	8.96853e-06	1.10499e-05	1.68718e-05	1.07151e-05	1.21841e-05	1.7468e-05	1.1031e-05	6.86163e-06	8.41021e-06	1.00819e-05	8.45652e-06	5.51537e-06	1.17909e-05	9.55676e-06	1.12216e-05	9.25281e-06	4.35911e-06	1.06179e-05	9.48085e-06	9.33068e-06	9.20525e-06	7.21629e-06	8.53816e-06	1.40199e-05	7.926e-06	1.43542e-05	2.70953e-05	2.30376e-05	4.33775e-05	7.0397e-06	1.33458e-05	8.78434e-06	8.17566e-06	1.11876e-05	1.28883e-05	8.15233e-06	9.02866e-06	7.45089e-06	1.6743e-05	1.10524e-05	1.94954e-05	2.81986e-05
Archaea/Euryarchaeota/Thermoplasmata/Thermoplasmatales/Ferroplasmaceae/Ferroplasma	1.18846e-05	9.99315e-06	5.66892e-06	4.4344e-06	6.42775e-06	5.91679e-06	1.27916e-05	9.35017e-06	1.27499e-05	1.89169e-05	1.39546e-05	1.40427e-05	2.46466e-05	1.2545e-05	9.07505e-06	9.72431e-06	1.42622e-05	1.15316e-05	1.13552e-05	8.45386e-06	1.72932e-05	1.65565e-05	1.00459e-05	5.65069e-06	1.36516e-05	7.25006e-06	1.09237e-05	1.18353e-05	9.31134e-06	2.16503e-05	1.53551e-05	9.71574e-06	1.81222e-05	3.29936e-05	3.68039e-05	6.14515e-05	7.0397e-06	1.76051e-05	6.33289e-06	1.26139e-05	9.35354e-06	1.65033e-05	8.15233e-06	1.3543e-05	1.87474e-05	1.6743e-05	1.62877e-05	2.13089e-05	3.19585e-05
Archaea/Euryarchaeota/Thermoplasmata/Thermoplasmatales/Picrophilaceae/Picrophilus	8.46019e-06	8.26357e-06	3.40135e-06	5.02565e-06	3.04473e-06	4.28023e-06	7.63006e-06	4.38886e-06	7.22492e-06	1.45711e-05	1.24595e-05	7.43435e-06	2.01001e-05	4.97474e-06	6.41894e-06	7.35894e-06	1.10655e-05	1.38379e-05	4.21763e-06	1.73527e-05	8.41905e-06	6.62259e-06	5.81605e-06	3.39042e-06	1.06179e-05	4.27568e-06	5.68944e-06	5.26014e-06	5.81958e-06	9.45297e-06	9.68039e-06	8.18168e-06	9.33023e-06	1.67733e-05	1.37663e-05	3.00306e-05	7.0397e-06	1.02223e-05	6.33289e-06	1.09787e-05	5.86889e-06	5.81544e-06	4.52907e-06	7.98689e-06	6.97018e-06	1.40994e-05	8.91945e-06	1.15612e-05	1.87991e-05
Archaea/Euryarchaeota/Thermoplasmata/Thermoplasmatales/Thermoplasmataceae/Thermoplasma	9.66879e-06	1.53741e-05	8.36166e-06	1.19729e-05	9.97994e-06	1.18336e-05	1.36892e-05	1.64105e-05	1.33873e-05	2.0962e-05	1.59481e-05	1.42492e-05	1.69894e-05	1.03821e-05	9.96042e-06	1.39294e-05	1.00819e-05	1.4863e-05	1.03819e-05	1.40156e-05	1.6383e-05	1.69244e-05	1.13677e-05	8.07242e-06	1.54718e-05	1.18975e-05	1.1834e-05	1.59683e-05	1.28031e-05	1.64665e-05	2.20312e-05	2.07099e-05	1.95576e-05	2.80169e-05	2.80946e-05	5.86709e-05	7.94804e-06	2.442e-05	1.16444e-05	1.4249e-05	1.35718e-05	2.169e-05	1.35872e-05	1.18067e-05	1.39404e-05	2.4013e-05	1.66755e-05	2.24424e-05	4.1358e-05
Archaea/Thaumarchaeota/Nitrosopumilales/Nitrosopumilaceae/Candidatus Nitrosomarinus	0.000302552	0.000590365	0.000499857	0.000616677	0.000485465	0.000492101	0.00111466	0.00117869	0.00131047	0.000210387	0.000284823	0.00111557	0.000274702	0.00111067	0.00109498	0.000944309	0.000685325	0.00026984	0.000664764	0.000407565	0.00098776	0.00124192	0.000498859	9.70304e-05	0.000499041	0.000231258	0.00033158	0.00061337	7.03006e-05	0.00027993	0.000817158	0.00027741	0.000761132	0.000557389	0.00100831	0.000403188	0.000281815	0.000495214	0.000418992	0.000743985	0.000618251	0.00108843	0.00046106	0.000790702	0.000705911	0.00073493	0.00087527	0.000615465	9.68153e-05
Archaea/Thaumarchaeota/Nitrosopumilales/Nitrosopumilaceae/Candidatus Nitrosopelagicus	8.66162e-05	0.000134523	0.000175028	0.000309817	0.000214653	0.000253163	0.000222394	0.000250546	0.000287084	4.72923e-05	6.15497e-05	0.000212498	5.21646e-05	0.000328117	0.000302354	0.000250992	0.000130327	5.74018e-05	0.000138857	7.20802e-05	0.000206608	0.000260488	8.27466e-05	1.74364e-05	8.73701e-05	5.76287e-05	6.28114e-05	0.000105203	2.09505e-05	7.37941e-05	0.000152883	6.92886e-05	0.000142107	0.000111515	0.000201719	7.09055e-05	6.99428e-05	0.000105063	8.58005e-05	0.000153702	0.000123247	0.000237961	9.2997e-05	0.000173281	0.000158872	0.00016721	0.000190217	0.000114252	3.10185e-05
Archaea/Thaumarchaeota/Nitrosopumilales/Nitrosopumilaceae/Candidatus Nitrosotalea	7.6746e-05	0.000123761	0.000157171	0.000294888	0.00018945	0.000225593	0.000187161	0.000196735	0.00022886	5.03599e-05	4.85919e-05	0.000155915	6.31719e-05	0.000261066	0.000229975	0.000217089	0.000106475	5.43267e-05	0.000120689	6.40713e-05	0.0001768	0.000205116	7.19075e-05	2.40558e-05	7.15949e-05	4.10837e-05	5.21152e-05	9.18646e-05	1.44326e-05	5.39734e-05	0.000136861	5.49707e-05	0.000123626	0.000109671	0.000150868	0.000103161	5.10946e-05	8.63217e-05	6.65975e-05	0.000129643	0.000110959	0.000183108	6.91438e-05	0.000147237	0.000141326	0.000134164	0.000160162	9.27164e-05	4.69977e-05
Archaea/Thaumarchaeota/Nitrosopumilales/Nitrosopumilaceae/Candidatus Nitrosotenuis	0.000139795	0.000226383	0.000249999	0.000425554	0.000321895	0.00035186	0.000289269	0.00032821	0.000348709	8.92163e-05	0.000106155	0.000287668	0.000111269	0.000317086	0.000308109	0.000258614	0.000179016	8.76403e-05	0.000189145	0.000117687	0.000265086	0.000309606	0.000143815	3.03523e-05	0.00014228	6.93403e-05	9.19413e-05	0.000163064	3.35208e-05	9.63593e-05	0.000238672	8.7186e-05	0.000236485	0.00015907	0.000272517	0.000103439	7.58471e-05	0.000148791	0.000133604	0.00020626	0.000158827	0.000299259	0.000151875	0.000241343	0.000203577	0.000209288	0.000238111	0.000153469	7.04966e-05
Archaea/Thaumarchaeota/Nitrosopumilales/Nitrosopumilaceae/Nitrosarchaeum	0.00380406	0.00601223	0.0083995	0.00553842	0.00536751	0.00544156	0.00134491	0.00152942	0.00178859	0.000291678	0.000293794	0.00125289	0.000282359	0.00210951	0.00183316	0.00156272	0.000649915	0.000297003	0.000775071	0.000428255	0.00124261	0.00151179	0.000518686	0.000117373	0.000483266	0.000270111	0.000294713	0.000566404	9.84674e-05	0.000323535	0.000873238	0.000323176	0.000825008	0.000549279	0.000939202	0.000234405	0.000343356	0.000596869	0.000435948	0.000900958	0.000789549	0.00139461	0.000683588	0.00106156	0.0011121	0.00104005	0.00115759	0.000562646	9.02357e-05
Archaea/Thaumarchaeota/Nitrosopumilales/Nitrosopumilaceae/Nitrosopumilus	0.00821364	0.016182	0.0115387	0.0122576	0.0137327	0.0133421	0.0334968	0.0350177	0.0391724	0.00736328	0.0108761	0.0349728	0.0100879	0.0231429	0.0244548	0.0208547	0.0242682	0.00922093	0.0219375	0.0144485	0.026852	0.0332255	0.017386	0.00328967	0.0180993	0.00693422	0.00873033	0.0191828	0.00205943	0.00924439	0.0279266	0.0091691	0.0275918	0.0160089	0.0293015	0.00515692	0.00719207	0.0178811	0.0130022	0.022915	0.016809	0.0296682	0.0156078	0.0237172	0.0170337	0.0224951	0.0237985	0.0209004	0.00175772
Archaea/Thaumarchaeota/Nitrososphaeria/Candidatus Nitrosocaldales/Candidatus Nitrosocaldaceae/Candidatus Nitrosocaldus	8.86306e-06	1.36445e-05	5.24375e-06	7.39067e-06	4.56709e-06	6.16857e-06	9.87419e-06	8.01443e-06	9.77489e-06	1.66162e-05	1.71941e-05	1.81729e-05	1.65108e-05	7.78656e-06	9.51774e-06	4.46793e-06	6.88522e-06	1.64005e-05	5.51537e-06	7.78645e-06	7.0538e-06	7.35843e-06	6.08042e-06	9.6869e-06	1.45617e-05	6.87826e-06	7.96521e-06	1.0896e-05	1.30359e-05	1.49418e-05	3.1044e-05	1.53406e-05	1.9737e-05	3.2625e-05	1.37663e-05	4.19872e-05	6.81261e-06	1.13581e-05	7.15004e-06	1.07452e-05	4.95187e-06	1.05307e-05	9.36008e-06	9.02866e-06	1.00947e-05	1.40994e-05	8.14385e-06	2.58427e-05	0.00020397
Archaea/Thaumarchaeota/Nitrososphaeria/Nitrososphaerales/Nitrososphaeraceae/Candidatus Nitrosocosmicus	3.26322e-05	3.80508e-05	3.17459e-05	5.12912e-05	3.6875e-05	4.10399e-05	5.52057e-05	5.4002e-05	5.80118e-05	6.33972e-05	5.532e-05	6.85612e-05	6.4129e-05	5.14778e-05	5.29009e-05	5.65061e-05	4.81965e-05	5.81706e-05	3.63365e-05	6.00669e-05	5.9616e-05	5.42684e-05	3.59538e-05	2.92221e-05	4.06514e-05	2.65836e-05	4.14191e-05	4.48991e-05	3.58486e-05	5.03142e-05	7.94459e-05	4.42322e-05	6.49528e-05	0.00010193	7.69791e-05	0.000121235	2.40712e-05	5.08276e-05	2.75787e-05	4.15791e-05	3.44797e-05	5.061e-05	3.26093e-05	5.5561e-05	5.02334e-05	3.98748e-05	4.82814e-05	7.57146e-05	0.00021713
Archaea/Thaumarchaeota/Nitrososphaeria/Nitrososphaerales/Nitrososphaeraceae/Nitrososphaera	6.52643e-05	7.6486e-05	7.17118e-05	9.03139e-05	7.96703e-05	7.74218e-05	8.4155e-05	7.23207e-05	7.79866e-05	7.69458e-05	8.99573e-05	8.69406e-05	6.48469e-05	6.42391e-05	8.18968e-05	7.4115e-05	8.99996e-05	7.944e-05	8.79214e-05	7.54173e-05	8.35079e-05	7.83673e-05	7.90454e-05	6.49022e-05	7.88758e-05	7.11993e-05	8.60243e-05	8.13443e-05	7.72841e-05	9.39198e-05	8.51206e-05	8.05384e-05	8.72018e-05	0.000102299	0.000109288	0.000140143	7.51658e-05	9.0581e-05	7.86504e-05	8.61948e-05	8.34483e-05	8.26735e-05	8.66563e-05	7.67436e-05	8.94106e-05	9.16459e-05	8.45409e-05	8.5689e-05	0.000182351
Bacteria/Acidobacteria/Acidobacteriia/Acidobacteriales/Acidobacteriaceae/Acidisarcina	0.000295099	0.000275196	0.000320719	0.00031839	0.000317159	0.000299113	0.000245508	0.000267911	0.000274972	0.000157215	0.000225516	0.000252355	0.00015769	0.000286589	0.000270038	0.000285159	0.000254261	0.000220126	0.00026636	0.000197331	0.000251889	0.000253866	0.000263309	0.000185343	0.000244515	0.00020579	0.000204137	0.000216793	0.000204849	0.000221382	0.000237336	0.000192014	0.000226796	0.000201648	0.000255661	0.000222727	0.000230947	0.000241928	0.00024208	0.000242934	0.000240441	0.000251478	0.000249099	0.000250024	0.000284816	0.000270311	0.000253623	0.000192007	0.000148513
Bacteria/Acidobacteria/Acidobacteriia/Acidobacteriales/Acidobacteriaceae/Acidobacterium	0.00040488	0.000369747	0.000460033	0.000433241	0.000431844	0.000440738	0.000326073	0.00031428	0.000315984	0.000187124	0.000274606	0.000328144	0.000204351	0.000359479	0.000338876	0.000337985	0.0003059	0.000263177	0.000331895	0.000251613	0.000321517	0.000321195	0.00029794	0.000238459	0.000280616	0.000263605	0.000259666	0.000265074	0.000239534	0.000260719	0.000270383	0.00025849	0.000268782	0.000235195	0.000275889	0.000252201	0.000292488	0.000291336	0.000298463	0.000312077	0.000316553	0.000313719	0.000301636	0.000347603	0.000353557	0.000345214	0.000327693	0.000252533	0.000172012
Bacteria/Acidobacteria/Acidobacteriia/Acidobacteriales/Acidobacteriaceae/Candidatus Koribacter	0.000536819	0.000494084	0.000598213	0.000590071	0.000585264	0.000579594	0.000412023	0.000411598	0.000422445	0.000242597	0.000340143	0.000391336	0.000244552	0.000484497	0.000468361	0.000427081	0.000383851	0.000340054	0.000424683	0.00031079	0.000407983	0.00042219	0.000407917	0.000298034	0.000349177	0.00033815	0.000328622	0.000337964	0.000319612	0.000359213	0.000329801	0.00031704	0.000336247	0.000289754	0.000376186	0.000340625	0.000381733	0.000382769	0.000381404	0.000398272	0.000408621	0.000424055	0.000379838	0.000381634	0.000467243	0.000442147	0.000421929	0.000299005	0.00021337
Bacteria/Acidobacteria/Acidobacteriia/Acidobacteriales/Acidobacteriaceae/Edaphobacter	0.000267906	0.00025079	0.000276502	0.000270794	0.00026709	0.000265248	0.000226209	0.000220015	0.000223335	0.000154914	0.000208322	0.00022427	0.00015769	0.000226459	0.00023241	0.000231544	0.000228442	0.000210388	0.000225157	0.000183315	0.000238919	0.000233998	0.000237929	0.000184858	0.000215695	0.000204303	0.000212785	0.000205146	0.00018483	0.000203391	0.00020963	0.000192525	0.000201856	0.000187455	0.000253132	0.00021939	0.00021051	0.000213533	0.000211845	0.00021537	0.00023879	0.000240005	0.000215584	0.000221897	0.000243476	0.000235504	0.000222792	0.000199488	0.000166372
Bacteria/Acidobacteria/Acidobacteriia/Acidobacteriales/Acidobacteriaceae/Granulicella	0.0011385	0.0010266	0.00119033	0.00115028	0.00114499	0.00109813	0.000863767	0.000840752	0.000870815	0.000517914	0.000795661	0.000857841	0.000549404	0.000949744	0.000918794	0.000910143	0.000884505	0.000819257	0.000863966	0.000731036	0.000930647	0.000901224	0.000901752	0.000673401	0.000823645	0.000772039	0.00076284	0.000760466	0.000715343	0.000773923	0.000776434	0.000716664	0.00075844	0.000645863	0.000761082	0.000734359	0.000834772	0.000807846	0.000818578	0.000839056	0.000884918	0.000931728	0.000885887	0.000850777	0.000974384	0.000904563	0.000914632	0.00066103	0.000578072
Bacteria/Acidobacteria/Acidobacteriia/Acidobacteriales/Acidobacteriaceae/Terriglobus	0.00102932	0.000930132	0.00108772	0.00106972	0.00106938	0.00103896	0.000812601	0.000824342	0.000817266	0.000518937	0.000704458	0.000772966	0.000521646	0.000918165	0.000897324	0.00087913	0.000777292	0.000765187	0.000829251	0.000654284	0.000852145	0.000839229	0.000784374	0.000591385	0.000780263	0.000695076	0.000673402	0.000694527	0.000664597	0.00071995	0.000709673	0.00067192	0.000714122	0.000663005	0.000744225	0.000732691	0.000727133	0.000722093	0.000729508	0.000766176	0.000798169	0.000837266	0.000793796	0.000782715	0.000880647	0.000840675	0.000821559	0.000641534	0.000463398
Bacteria/Acidobacteria/Acidobacteriia/Bryobacterales/Solibacteraceae/Candidatus Solibacter	0.00142635	0.00127163	0.00151941	0.00137437	0.0014136	0.0013523	0.00100874	0.000983676	0.000973664	0.0005445	0.000828305	0.000972248	0.000564957	0.0010899	0.0011149	0.00105601	0.000958767	0.000836939	0.00099893	0.000768856	0.00103441	0.000994308	0.000950396	0.000723611	0.000926487	0.000853648	0.000810631	0.000838429	0.000752123	0.000803197	0.000823834	0.000742487	0.000808321	0.000678673	0.000868684	0.000734359	0.000937642	0.000927391	0.000955858	0.00101939	0.00104998	0.00105872	0.000990659	0.001006	0.00109576	0.00112178	0.00106122	0.00069526	0.000469977
Bacteria/Acidobacteria/Blastocatellia/Chloracidobacterium	0.000325919	0.000297873	0.000342828	0.000383871	0.000364183	0.000350475	0.000250221	0.000285276	0.000283259	0.000183034	0.00024894	0.000251942	0.000189755	0.000322493	0.000314749	0.00028805	0.000265819	0.00024652	0.000271875	0.000224472	0.000293074	0.000314389	0.000268331	0.000231355	0.000284863	0.000253752	0.000256252	0.000264134	0.00024419	0.000282369	0.000247684	0.000248774	0.000269859	0.00025676	0.00030005	0.000316711	0.000289763	0.0002902	0.000272314	0.000283111	0.000291794	0.0002892	0.000281708	0.000285097	0.000324234	0.00031305	0.00029124	0.000253213	0.000186111
Bacteria/Acidobacteria/Vicinamibacteria/Vicinamibacteraceae/Luteitalea	0.00349486	0.00301985	0.00426487	0.00412695	0.00420409	0.00403122	0.00220688	0.0022261	0.0022903	0.00101001	0.0018597	0.00229701	0.00113015	0.00288016	0.00267072	0.00265106	0.00220597	0.00221689	0.00233495	0.00204405	0.00220693	0.00223126	0.00232113	0.00173831	0.00193367	0.00214007	0.00189754	0.00191281	0.00188624	0.00191987	0.00189869	0.00179204	0.0017365	0.00125468	0.00138534	0.00124377	0.00239599	0.00185989	0.00213929	0.00211329	0.0023448	0.00242567	0.00240282	0.00233252	0.00256022	0.00237839	0.00243889	0.00139573	0.00233673
Bacteria/Actinobacteria/Acidimicrobiia/Acidimicrobiales/Acidimicrobiaceae/Acidimicrobium	0.000235475	0.000225038	0.000223355	0.000224676	0.000238842	0.000215019	0.0002105	0.000202269	0.000217173	0.000179966	0.000220782	0.000234182	0.000166783	0.000253712	0.000217359	0.000233121	0.000231393	0.000292134	0.000236187	0.00024049	0.000215027	0.000208428	0.000207792	0.000287539	0.000224493	0.000288329	0.000211192	0.000202891	0.000226033	0.000204001	0.00019027	0.000200195	0.000190911	0.000157595	0.000189919	0.000144592	0.000294986	0.000243916	0.000242284	0.000226583	0.000228153	0.000226331	0.000224642	0.00024169	0.000234583	0.000219862	0.000219496	0.000167978	0.000126894
Bacteria/Actinobacteria/Acidimicrobiia/Acidimicrobiales/Ilumatobacteraceae/Ilumatobacter	0.00259466	0.00294394	0.0015051	0.00100838	0.000997317	0.00110279	0.00297258	0.00258943	0.00269128	0.00675615	0.005685	0.00355321	0.00546365	0.0021227	0.00179708	0.00241215	0.00479678	0.00839373	0.00375499	0.00901515	0.00284814	0.00281791	0.00327602	0.0100297	0.00441189	0.0087142	0.00505563	0.00498229	0.00760294	0.00454932	0.00466762	0.00548505	0.00475698	0.00308868	0.00310557	0.00159885	0.00604574	0.00588379	0.00503485	0.0036641	0.00363908	0.00301428	0.00486573	0.00349583	0.00262415	0.00268417	0.00302447	0.00395552	0.00165244
Bacteria/Actinobacteria/Actinobacteria/Acidothermales/Acidothermaceae/Acidothermus	0.000168398	0.000175072	0.000183531	0.000190975	0.000178962	0.00019047	0.000172349	0.000153801	0.000170848	0.000141621	0.000187889	0.000173055	0.000143572	0.000177793	0.000157817	0.000178717	0.000182704	0.000193475	0.00017195	0.000192659	0.000169974	0.000182305	0.000172102	0.000225866	0.000173223	0.000223451	0.000160897	0.000165694	0.000187158	0.000165579	0.000157223	0.000181531	0.000164176	0.000127182	0.00016042	0.000155714	0.00019098	0.000176335	0.000187944	0.000178229	0.000179184	0.000167862	0.000181465	0.000163558	0.000185311	0.000170514	0.000171796	0.000135788	9.86952e-05
Bacteria/Actinobacteria/Actinobacteria/Actinomycetales/Actinomycetaceae/Actinobaculum	5.84156e-05	5.4578e-05	5.79647e-05	5.63169e-05	5.73423e-05	5.40065e-05	4.95954e-05	5.47653e-05	5.71618e-05	5.08712e-05	5.70643e-05	6.05073e-05	4.95325e-05	6.03458e-05	6.06479e-05	5.07241e-05	5.63112e-05	5.89394e-05	6.26156e-05	5.9177e-05	5.73406e-05	5.22449e-05	5.57812e-05	6.15118e-05	5.64265e-05	5.93018e-05	4.57431e-05	5.09107e-05	6.02909e-05	5.21438e-05	4.94034e-05	5.59934e-05	5.56225e-05	5.91673e-05	8.00695e-05	7.09055e-05	6.85803e-05	6.58771e-05	6.10818e-05	5.88648e-05	5.68549e-05	5.784e-05	6.91438e-05	5.38247e-05	6.56159e-05	5.81599e-05	6.06911e-05	5.59926e-05	4.51178e-05
Bacteria/Actinobacteria/Actinobacteria/Actinomycetales/Actinomycetaceae/Actinomyces	0.00244278	0.00226326	0.00235671	0.00247306	0.00242682	0.00239038	0.00233727	0.00227972	0.00225651	0.00185744	0.00237901	0.00225364	0.00184586	0.00241016	0.00234845	0.0023454	0.00232007	0.00246572	0.00235701	0.0024396	0.00232548	0.00234881	0.00242529	0.00266406	0.00247094	0.00279443	0.00220454	0.0023	0.00248031	0.00230957	0.00221047	0.00225559	0.00221988	0.00190994	0.00217958	0.00231736	0.00272641	0.00252406	0.00268147	0.00256786	0.00272848	0.0023705	0.00261026	0.00231724	0.00261166	0.00251277	0.00245653	0.00190873	0.00233109
Bacteria/Actinobacteria/Actinobacteria/Actinomycetales/Actinomycetaceae/Actinotignum	5.66027e-05	5.68841e-05	5.51302e-05	6.07513e-05	5.59891e-05	5.62725e-05	5.63278e-05	6.50696e-05	6.96992e-05	4.1924e-05	6.87762e-05	6.4431e-05	5.14468e-05	6.6402e-05	6.13119e-05	5.30895e-05	6.98358e-05	7.17523e-05	6.586e-05	6.09568e-05	6.96279e-05	6.86174e-05	5.97467e-05	6.00588e-05	6.27972e-05	7.45455e-05	7.00939e-05	6.44367e-05	6.84383e-05	5.97671e-05	6.0419e-05	6.77545e-05	6.27996e-05	6.23008e-05	6.96745e-05	7.64668e-05	5.76801e-05	6.6445e-05	6.21032e-05	6.54053e-05	5.96059e-05	6.96281e-05	5.82741e-05	6.04225e-05	6.75387e-05	6.45487e-05	6.84471e-05	5.73527e-05	5.16975e-05
Bacteria/Actinobacteria/Actinobacteria/Actinomycetales/Actinomycetaceae/Arcanobacterium	4.6531e-05	5.30406e-05	4.4501e-05	4.22746e-05	4.70241e-05	4.73343e-05	6.03672e-05	5.03764e-05	5.12119e-05	5.11268e-05	6.08022e-05	5.90618e-05	4.95325e-05	5.73177e-05	5.11302e-05	4.73074e-05	5.4344e-05	5.33017e-05	4.83406e-05	4.93883e-05	6.37118e-05	6.03391e-05	5.26088e-05	5.03719e-05	5.82467e-05	4.92632e-05	6.34941e-05	5.67344e-05	5.72647e-05	6.25115e-05	6.64275e-05	5.95728e-05	6.51322e-05	8.20232e-05	6.7427e-05	0.000100102	4.81424e-05	5.65067e-05	5.02546e-05	5.76968e-05	5.4654e-05	5.87831e-05	4.86121e-05	6.28533e-05	6.34527e-05	5.61772e-05	5.60374e-05	6.84605e-05	7.33165e-05
Bacteria/Actinobacteria/Actinobacteria/Actinomycetales/Actinomycetaceae/Flaviflexus	0.000182901	0.000178531	0.000189625	0.000180923	0.000185559	0.00017272	0.000180877	0.000176699	0.000174461	0.000157215	0.000197607	0.000180696	0.000153383	0.000176928	0.000183936	0.00016873	0.000189098	0.000201163	0.00017487	0.000201335	0.000177483	0.000176418	0.000173688	0.00020843	0.000185661	0.00020895	0.000163173	0.00017133	0.000200659	0.000167714	0.000173913	0.000172327	0.00017566	0.000140453	0.000161263	0.000159329	0.000208012	0.000199335	0.000192438	0.000192946	0.000182486	0.000187351	0.000188409	0.000175364	0.000165602	0.000192545	0.000187309	0.000146442	0.000132534
Bacteria/Actinobacteria/Actinobacteria/Actinomycetales/Actinomycetaceae/Mobiluncus	3.56537e-05	3.74743e-05	3.38718e-05	3.11886e-05	2.58802e-05	3.10946e-05	3.68038e-05	3.89272e-05	3.76121e-05	3.63e-05	3.51357e-05	3.86173e-05	2.94323e-05	3.56884e-05	3.82923e-05	3.46921e-05	3.54097e-05	3.38261e-05	3.37411e-05	3.93772e-05	3.95923e-05	3.89997e-05	3.11952e-05	3.79404e-05	3.91345e-05	4.20132e-05	3.664e-05	3.43788e-05	3.3288e-05	3.87267e-05	3.50497e-05	4.01414e-05	4.27038e-05	4.16567e-05	3.73658e-05	5.4778e-05	3.63339e-05	3.80497e-05	3.51373e-05	3.13011e-05	3.15453e-05	4.58948e-05	3.32132e-05	3.50729e-05	3.53316e-05	3.50281e-05	3.3351e-05	4.28445e-05	5.45174e-05
Bacteria/Actinobacteria/Actinobacteria/Actinomycetales/Actinomycetaceae/Pauljensenia	0.000107162	9.99315e-05	0.000110544	0.000116625	0.000106565	0.000115189	0.000103679	9.75089e-05	9.64739e-05	8.74268e-05	9.12032e-05	9.66465e-05	7.84862e-05	0.000110526	0.000100711	9.85572e-05	9.36881e-05	0.000100966	9.11657e-05	0.000113905	9.12443e-05	9.21643e-05	9.09419e-05	0.000116243	0.000100415	0.00012102	9.99065e-05	9.86276e-05	0.000114064	9.39198e-05	9.61363e-05	9.61347e-05	9.7788e-05	7.79681e-05	9.43978e-05	8.28622e-05	0.000113089	0.000120964	0.000115218	0.000114459	0.000117561	0.000104835	0.000116246	0.00010626	0.000127146	0.000113236	0.000106258	7.50346e-05	6.67368e-05
Bacteria/Actinobacteria/Actinobacteria/Actinomycetales/Actinomycetaceae/Schaalia	0.000288855	0.000292684	0.000281745	0.000287497	0.000280453	0.000280607	0.000296675	0.000278215	0.000283047	0.000239529	0.000264639	0.000270115	0.000238809	0.000296538	0.000288852	0.000280428	0.000285245	0.000291622	0.000288746	0.000289878	0.000289661	0.000280172	0.000274941	0.000289154	0.000289413	0.000321233	0.00026581	0.000260753	0.000282832	0.00027688	0.00026838	0.000251075	0.00025999	0.000214182	0.000243861	0.000290296	0.000317922	0.000286793	0.000281303	0.000293389	0.000301331	0.000274111	0.000292276	0.00027086	0.000303323	0.00029124	0.000283096	0.000227144	0.000182351
Bacteria/Actinobacteria/Actinobacteria/Actinomycetales/Actinomycetaceae/Trueperella	0.000157924	0.000162197	0.000159722	0.000159195	0.000161201	0.000168566	0.000170105	0.000168876	0.000159161	0.000130118	0.000174931	0.000162317	0.000142855	0.000175198	0.000155383	0.000163736	0.000149753	0.000160418	0.000139831	0.000152392	0.000156321	0.000162437	0.000153068	0.000164032	0.000182021	0.000164707	0.000149291	0.00014935	0.000161319	0.000161615	0.000151214	0.000155963	0.000153411	0.00015354	0.000162387	0.00016628	0.000161459	0.000172927	0.000167311	0.000146695	0.000164512	0.000160003	0.00014644	0.000163558	0.000165121	0.000163024	0.000164816	0.000138281	0.000144753
Bacteria/Actinobacteria/Actinobacteria/Actinopolysporales/Actinopolysporaceae/Actinopolyspora	0.000240511	0.000216198	0.00024022	0.000267099	0.000239857	0.000247372	0.000243937	0.000251691	0.00025351	0.000179199	0.000259406	0.000233769	0.000171808	0.000272746	0.000249453	0.000259402	0.000254753	0.000261127	0.000239432	0.000253616	0.000258715	0.000249451	0.000251412	0.000262192	0.000262414	0.000291676	0.000220978	0.000220362	0.000245121	0.000211015	0.00020963	0.000221417	0.00023182	0.000172894	0.000199752	0.000202706	0.000278182	0.000251014	0.000261487	0.000256249	0.000268318	0.000259966	0.000248193	0.000239259	0.000268472	0.000246959	0.00025847	0.000188607	0.000131594
Bacteria/Actinobacteria/Actinobacteria/Bifidobacteriales/Bifidobacteriaceae/Bifidobacterium	0.00160139	0.00157085	0.00163648	0.00169542	0.00167984	0.00165897	0.00162139	0.0015922	0.00157461	0.00124238	0.00161425	0.00163246	0.00123448	0.00164859	0.00162576	0.00173671	0.00155065	0.00160776	0.00158064	0.00155751	0.00162693	0.00161646	0.00156214	0.00158994	0.00159602	0.00162531	0.00145126	0.00146608	0.00156011	0.00151247	0.0015058	0.00148676	0.0015359	0.00147273	0.00163089	0.00172008	0.00171791	0.00163358	0.00162612	0.00162322	0.00164072	0.00162439	0.00163469	0.00157967	0.00170721	0.0016331	0.00160298	0.00136196	0.00147479
Bacteria/Actinobacteria/Actinobacteria/Bifidobacteriales/Bifidobacteriaceae/Gardnerella	2.51791e-05	3.47839e-05	1.92743e-05	2.14329e-05	2.06365e-05	2.8451e-05	3.79259e-05	2.90046e-05	3.01747e-05	4.70367e-05	3.56341e-05	2.99439e-05	4.73789e-05	2.8767e-05	2.61184e-05	3.3378e-05	3.29507e-05	3.74137e-05	2.66035e-05	2.95885e-05	2.86703e-05	3.09054e-05	2.88159e-05	2.58317e-05	3.27638e-05	3.4949e-05	2.61714e-05	2.93065e-05	2.83996e-05	3.7202e-05	3.93892e-05	2.81245e-05	3.67826e-05	6.17478e-05	4.69179e-05	8.42525e-05	2.339e-05	3.74818e-05	6.37375e-05	2.91988e-05	2.14581e-05	2.93915e-05	2.74764e-05	2.88222e-05	2.76404e-05	3.21642e-05	2.40437e-05	5.3499e-05	8.08361e-05
Bacteria/Actinobacteria/Actinobacteria/Bifidobacteriales/Bifidobacteriaceae/Parascardovia	3.96823e-05	4.43927e-05	3.69897e-05	3.50318e-05	3.83974e-05	4.14175e-05	2.85005e-05	2.97679e-05	3.27246e-05	4.32021e-05	3.83751e-05	3.90303e-05	3.46967e-05	2.83344e-05	2.47904e-05	2.78588e-05	3.41802e-05	4.33076e-05	3.43899e-05	3.98221e-05	4.11851e-05	3.07214e-05	3.19883e-05	4.43983e-05	3.42806e-05	4.03401e-05	3.29987e-05	3.98268e-05	4.35305e-05	4.36056e-05	4.53977e-05	4.49992e-05	3.42707e-05	4.47902e-05	4.158e-05	5.97831e-05	4.67799e-05	4.51485e-05	4.59645e-05	4.48493e-05	4.45669e-05	3.72502e-05	4.10636e-05	3.40311e-05	4.18211e-05	5.41945e-05	3.68412e-05	4.4658e-05	3.94781e-05
Bacteria/Actinobacteria/Actinobacteria/Bifidobacteriales/Bifidobacteriaceae/Scardovia	1.36974e-05	1.38367e-05	1.00623e-05	1.31554e-05	9.64163e-06	1.10782e-05	1.27916e-05	1.3739e-05	1.40248e-05	2.5819e-05	1.79416e-05	1.42492e-05	1.5793e-05	1.16798e-05	9.51774e-06	1.13012e-05	1.08196e-05	1.51192e-05	6.48867e-06	1.31257e-05	1.38801e-05	1.56367e-05	1.50689e-05	1.77593e-05	1.57752e-05	1.58014e-05	1.38822e-05	1.95377e-05	1.51309e-05	1.73813e-05	1.93608e-05	1.5852e-05	1.38159e-05	3.05974e-05	2.47232e-05	3.22551e-05	1.27169e-05	2.24323e-05	1.22572e-05	1.21467e-05	1.5039e-05	1.58746e-05	1.14737e-05	1.28485e-05	1.44211e-05	1.76242e-05	2.05535e-05	1.92687e-05	3.28984e-05
Bacteria/Actinobacteria/Actinobacteria/Candidatus Nanopelagicales/Candidatus Nanopelagicaceae/Candidatus Nanopelagicus	3.08193e-05	4.59301e-05	3.11791e-05	2.98583e-05	1.96216e-05	2.75697e-05	5.00442e-05	4.04538e-05	4.12245e-05	6.64648e-05	4.56016e-05	4.39866e-05	6.31719e-05	4.19609e-05	3.9399e-05	4.3628e-05	4.52457e-05	3.8695e-05	4.89894e-05	4.13794e-05	3.98199e-05	4.13912e-05	3.67469e-05	3.19668e-05	4.9449e-05	3.1231e-05	3.57297e-05	4.84684e-05	3.88748e-05	4.14711e-05	4.57315e-05	3.91186e-05	5.14957e-05	7.9627e-05	7.16412e-05	0.000101492	2.884e-05	5.08276e-05	3.75888e-05	5.6996e-05	4.01652e-05	4.80952e-05	4.10636e-05	4.44488e-05	4.35036e-05	6.65314e-05	4.30461e-05	6.16598e-05	0.000123134
Bacteria/Actinobacteria/Actinobacteria/Candidatus Nanopelagicales/Candidatus Nanopelagicaceae/Candidatus Planktophila	0.000106155	0.000147207	0.00012911	0.000122537	9.99685e-05	9.2025e-05	0.000139136	0.000129376	0.000131961	0.000181244	0.000121604	0.000129275	0.000158648	0.000129992	0.000123067	0.000132461	0.000150737	0.000129667	0.000123285	0.000127253	0.000140166	0.000144961	0.000128217	0.000108978	0.000143493	0.000119905	0.000114927	0.000139582	0.000128729	0.000127463	0.000154552	0.000131163	0.000143721	0.000212523	0.000196943	0.000269719	0.00011695	0.000141125	0.000145861	0.000183135	0.000139203	0.000134698	0.000137684	0.000138208	0.000146134	0.000175141	0.000144262	0.00018906	0.000193631
Bacteria/Actinobacteria/Actinobacteria/Catenulisporales/Catenulisporaceae/Catenulispora	0.000675002	0.000624188	0.000662271	0.000700339	0.000687939	0.00068811	0.000629704	0.000642109	0.000640468	0.000510757	0.000680037	0.000663516	0.00048001	0.000702088	0.000695238	0.000669926	0.000671309	0.000711116	0.000675146	0.000658511	0.000655093	0.000619028	0.000647961	0.000706659	0.000665287	0.000778917	0.000603991	0.000617691	0.000646672	0.000628165	0.000624552	0.000614904	0.00059875	0.000513889	0.000504298	0.000556122	0.000737806	0.00066445	0.00072767	0.000683719	0.000694363	0.000627753	0.000746391	0.000652841	0.000701104	0.000633811	0.000649763	0.000501439	0.000751024
Bacteria/Actinobacteria/Actinobacteria/Corynebacteriales/Corynebacteriaceae/Corynebacterium	0.00554646	0.00542763	0.0054209	0.00572437	0.00561972	0.00559766	0.00566285	0.00550153	0.00553025	0.00483276	0.00601518	0.00573333	0.00483672	0.00585246	0.00569958	0.00578859	0.00580055	0.00632061	0.00570775	0.00584873	0.00572723	0.00560418	0.00562967	0.00629584	0.00590112	0.00643173	0.00547438	0.00567795	0.00605865	0.00596757	0.00608262	0.00561596	0.00588863	0.00557352	0.00569758	0.00642821	0.00620969	0.00598743	0.00599235	0.00590119	0.00605412	0.00566314	0.0060442	0.00572868	0.00609747	0.00580387	0.00577244	0.00544103	0.0105745
Bacteria/Actinobacteria/Actinobacteria/Corynebacteriales/Dietziaceae/Dietzia	0.0009558	0.000925712	0.000959039	0.00102523	0.00099275	0.000988104	0.000953533	0.00099627	0.000980464	0.000713986	0.000987537	0.0010024	0.000734373	0.00104924	0.00102216	0.00104234	0.00103229	0.00113445	0.00102229	0.0010069	0.000962503	0.000961563	0.000971016	0.00107073	0.00100385	0.00110201	0.000857057	0.000876565	0.000929039	0.000865404	0.000821831	0.000854474	0.000876503	0.000674802	0.000786367	0.00072268	0.00108797	0.000926539	0.00100223	0.000983182	0.000991659	0.000914438	0.0010281	0.000921617	0.00100467	0.000919764	0.000945074	0.000696167	0.000540474
Bacteria/Actinobacteria/Actinobacteria/Corynebacteriales/Gordoniaceae/Gordonia	0.00310167	0.00297142	0.00307851	0.00329712	0.00320796	0.00322843	0.00310768	0.00317085	0.00310608	0.0023843	0.00305307	0.00307927	0.00231343	0.00339299	0.00331726	0.00332256	0.00317556	0.00342796	0.00334912	0.00322114	0.0031171	0.00311041	0.00314966	0.00346339	0.00323391	0.00363117	0.00276211	0.0028803	0.00311767	0.00281515	0.00274389	0.00276285	0.00283765	0.00231213	0.00264173	0.00253341	0.00348351	0.00311269	0.00327125	0.00315627	0.00328236	0.00305546	0.00334246	0.00297494	0.00326445	0.00299876	0.00309292	0.00244758	0.0020021
Bacteria/Actinobacteria/Actinobacteria/Corynebacteriales/Mycobacteriaceae/Hoyosella	0.000124486	0.000120494	0.000123724	0.000126676	0.000131092	0.000130421	0.000122081	0.000125559	0.000134298	0.000113757	0.000122352	0.00011833	0.000109594	0.00013886	0.000143209	0.000140608	0.000134999	0.000144017	0.000131071	0.000135039	0.000142896	0.000139442	0.000136148	0.000146918	0.000133179	0.00014779	0.000119251	0.000116662	0.000129428	0.000122279	0.000119169	0.000136787	0.000131341	0.000127919	0.000132887	0.000129576	0.000144654	0.000124939	0.000141775	0.000144826	0.000132233	0.000134384	0.000126814	0.000129179	0.000125463	0.000130639	0.000131271	0.000113119	9.96352e-05
Bacteria/Actinobacteria/Actinobacteria/Corynebacteriales/Mycobacteriaceae/Mycobacterium	0.0118251	0.0116324	0.0121328	0.0122902	0.0120326	0.0119838	0.0117222	0.0115648	0.0117505	0.00966859	0.0115788	0.0118233	0.00877299	0.0126458	0.0119738	0.0124445	0.0122554	0.0150313	0.0125001	0.0117589	0.0118884	0.0122623	0.0118595	0.0149869	0.0124072	0.0163569	0.0109579	0.0112486	0.0129837	0.0110883	0.011267	0.0111023	0.0129401	0.0121188	0.013532	0.0183073	0.0144266	0.0121512	0.0123771	0.0117979	0.0122737	0.0112532	0.0129945	0.0112108	0.0118676	0.0110184	0.0113731	0.0101816	0.0138267
Bacteria/Actinobacteria/Actinobacteria/Corynebacteriales/Mycobacteriaceae/Mycobacteroides	0.000974735	0.000931669	0.000948977	0.00100158	0.000978372	0.000976145	0.0010222	0.00101421	0.00100575	0.000780451	0.000915023	0.000997235	0.000730544	0.00107498	0.00107506	0.00106862	0.00100868	0.00119365	0.00106803	0.000947277	0.00100505	0.00103846	0.000978154	0.00111642	0.00102174	0.00113919	0.000867298	0.000919022	0.00101703	0.000944992	0.000945674	0.000937058	0.00106472	0.00117173	0.00118447	0.00136222	0.00104392	0.000939601	0.000967503	0.000906798	0.000988541	0.000943358	0.00102568	0.000933771	0.000990968	0.000921967	0.000971833	0.000843742	0.000979433
Bacteria/Actinobacteria/Actinobacteria/Corynebacteriales/Mycobacteriaceae/Mycolicibacillus	0.000253604	0.000233494	0.000255385	0.000257491	0.000243578	0.000244854	0.00023541	0.000244059	0.000236085	0.000210387	0.000242212	0.000258344	0.000190473	0.000263878	0.000259414	0.000272281	0.000264097	0.000340823	0.00027739	0.000240935	0.000251206	0.000266743	0.000232906	0.000282696	0.00025756	0.00031733	0.000225757	0.00022844	0.000242328	0.000217113	0.000211633	0.000233434	0.000256043	0.000244042	0.000269146	0.000385671	0.000286811	0.00025499	0.000256993	0.000252278	0.000255297	0.000241734	0.000252722	0.000241343	0.000243235	0.000235944	0.000237335	0.000210596	0.000279167
Bacteria/Actinobacteria/Actinobacteria/Corynebacteriales/Mycobacteriaceae/Mycolicibacter	0.000891946	0.000894579	0.000929844	0.000898114	0.000889737	0.000896834	0.00086085	0.000854491	0.00088739	0.000742872	0.000887612	0.000889231	0.000704701	0.000930926	0.000878731	0.000924072	0.000913029	0.00114829	0.000944425	0.000906787	0.000920407	0.000947214	0.000884569	0.00114128	0.00097897	0.001205	0.000848636	0.000864166	0.000976061	0.000807771	0.000855546	0.000876462	0.00099349	0.000918844	0.00104343	0.00142312	0.00106844	0.000910353	0.000930731	0.000858444	0.000939939	0.000832708	0.000959862	0.000853208	0.000890261	0.0008301	0.000859758	0.000761907	0.000982253
Bacteria/Actinobacteria/Actinobacteria/Corynebacteriales/Mycobacteriaceae/Mycolicibacterium	0.0132908	0.013043	0.0135029	0.0135125	0.0133359	0.0133651	0.0131731	0.0131347	0.0132569	0.011264	0.0131477	0.0134056	0.0100056	0.0141865	0.0135291	0.0140406	0.0139094	0.0177876	0.014303	0.0133237	0.0135146	0.0139187	0.0129759	0.0168944	0.0140708	0.0178733	0.012278	0.0125977	0.01486	0.0123889	0.0127053	0.0125855	0.0148047	0.0147192	0.0161735	0.0228527	0.0158261	0.0132771	0.0139922	0.012875	0.0135966	0.0125021	0.0143641	0.0123956	0.0131083	0.0121131	0.0127511	0.011794	0.0173929
Bacteria/Actinobacteria/Actinobacteria/Corynebacteriales/Nocardiaceae/Nocardia	0.00586674	0.00547356	0.00584792	0.00627807	0.00619822	0.00608586	0.00564198	0.00573566	0.00565116	0.004061	0.00517317	0.00548985	0.00382238	0.00621973	0.00606678	0.00612999	0.00556301	0.00575094	0.00583558	0.00529367	0.00565283	0.00559277	0.00547026	0.00562938	0.00559533	0.00605529	0.00482828	0.00518312	0.0053056	0.00498781	0.00490195	0.00487679	0.00504873	0.00415461	0.0047418	0.00442784	0.00613771	0.00551607	0.00591574	0.00575123	0.0059859	0.0054541	0.00586817	0.00536858	0.00589437	0.00550977	0.00557563	0.00422188	0.00340546
Bacteria/Actinobacteria/Actinobacteria/Corynebacteriales/Nocardiaceae/Rhodococcus	0.00737527	0.00701538	0.00738703	0.00786515	0.00782681	0.00765721	0.00738702	0.00749731	0.00738663	0.00578985	0.00736479	0.00741143	0.00548973	0.00810148	0.00784085	0.00799049	0.00762587	0.00846036	0.00772962	0.00744451	0.00758602	0.00737867	0.00735889	0.00828924	0.00756661	0.00852273	0.00667007	0.00684589	0.00748794	0.00676985	0.00674156	0.00666602	0.00692644	0.00557113	0.00622323	0.00613931	0.00839109	0.00721411	0.00769937	0.00736604	0.00766458	0.00710474	0.00776011	0.00703645	0.00765374	0.00702325	0.00735467	0.00583751	0.00568015
Bacteria/Actinobacteria/Actinobacteria/Corynebacteriales/Segniliparaceae/Segniliparus	0.000128514	0.000126452	0.000136196	0.000145448	0.000138366	0.000138982	0.000119164	0.000133001	0.000129624	0.000102254	0.000118116	0.000129069	9.9065e-05	0.000141672	0.000127493	0.000146653	0.000133524	0.000174512	0.000122636	0.000126585	0.000139483	0.000118287	0.000121873	0.000143366	0.000131055	0.000154482	0.000123119	0.000133006	0.000140601	0.000120754	0.000122173	0.000110453	0.000114654	0.000111883	0.00011294	0.000122625	0.000137842	0.000114149	0.000141775	0.000122869	0.000138286	0.000118824	0.00013708	0.000127443	0.000125944	0.000128216	0.000134567	0.000108131	0.000101515
Bacteria/Actinobacteria/Actinobacteria/Corynebacteriales/Tsukamurellaceae/Lawsonella	4.3711e-05	4.57379e-05	4.50679e-05	4.92218e-05	4.78699e-05	4.58237e-05	4.53315e-05	4.67509e-05	4.4412e-05	3.37437e-05	4.70968e-05	3.65522e-05	3.56538e-05	5.62362e-05	4.98021e-05	5.17754e-05	4.89342e-05	4.38201e-05	5.45048e-05	4.47165e-05	4.23228e-05	4.93015e-05	4.73215e-05	4.84345e-05	5.36962e-05	5.3353e-05	3.8233e-05	3.85117e-05	4.35305e-05	3.87267e-05	4.10582e-05	4.06527e-05	4.28832e-05	4.95826e-05	5.95605e-05	6.22856e-05	4.11027e-05	5.39511e-05	3.86102e-05	3.64401e-05	4.56673e-05	4.18083e-05	5.46508e-05	4.4796e-05	5.55211e-05	4.62636e-05	3.70351e-05	4.51114e-05	4.98176e-05
Bacteria/Actinobacteria/Actinobacteria/Corynebacteriales/Tsukamurellaceae/Tomitella	0.000272136	0.000265011	0.000268848	0.00028188	0.000282483	0.000273431	0.000244611	0.000257607	0.00025521	0.000182523	0.000242461	0.000239758	0.000173244	0.000303243	0.000270702	0.000293043	0.000251802	0.000277784	0.000274471	0.000251836	0.000233231	0.000243196	0.000234493	0.000262031	0.000248155	0.000296323	0.00022075	0.000222992	0.000223938	0.000226871	0.00020429	0.000222184	0.000234512	0.000168654	0.000194414	0.000186023	0.000301117	0.00024278	0.000278239	0.000268395	0.000284824	0.000248492	0.00027265	0.000237523	0.000265588	0.000258415	0.000261767	0.000192234	0.000125014
Bacteria/Actinobacteria/Actinobacteria/Corynebacteriales/Tsukamurellaceae/Tsukamurella	0.000931628	0.000894003	0.000925876	0.000949848	0.000956213	0.000930699	0.000855688	0.000843233	0.000845315	0.000633205	0.0008298	0.000824387	0.000587929	0.000939794	0.000903521	0.000897265	0.000844177	0.000912791	0.000939883	0.000826921	0.000866707	0.000861488	0.000863948	0.000875373	0.000876128	0.000963329	0.000730296	0.00075314	0.000812181	0.000739161	0.000730702	0.000733794	0.000778895	0.000616925	0.000737483	0.000677078	0.000968072	0.000829995	0.000949321	0.00092128	0.000926917	0.000827521	0.00090974	0.000776812	0.000907566	0.000845301	0.00087876	0.000628386	0.000478437
Bacteria/Actinobacteria/Actinobacteria/Frankiales/Frankiaceae/Frankia	0.00311355	0.00303504	0.00318763	0.0033697	0.00326158	0.00329125	0.00313057	0.00314986	0.00308525	0.00241702	0.00332767	0.00322196	0.00239263	0.0034873	0.00329048	0.00331888	0.0033349	0.00371856	0.00340785	0.00338977	0.00321744	0.00312439	0.00318746	0.0036271	0.0032336	0.00380349	0.00285382	0.00288199	0.0032578	0.00294933	0.00290044	0.00292827	0.00287066	0.00253664	0.00260914	0.00367847	0.00378781	0.00319135	0.00350597	0.00328008	0.00341257	0.00315935	0.00345538	0.00314058	0.00350528	0.00305229	0.00317707	0.00245619	0.00482949
Bacteria/Actinobacteria/Actinobacteria/Frankiales/Frankiaceae/Jatrophihabitans	0.000238094	0.000241565	0.00024674	0.000256752	0.000253558	0.000253037	0.000255607	0.000261996	0.000271359	0.000249754	0.000294043	0.000273212	0.000226605	0.000287237	0.000266939	0.000277011	0.000271474	0.00032596	0.000272524	0.00031613	0.000275326	0.000267847	0.000244539	0.00033549	0.000272728	0.000359157	0.000238274	0.000263195	0.000284461	0.000239678	0.000236335	0.000239058	0.000251737	0.000187824	0.000227004	0.000187969	0.000315424	0.000264644	0.000291109	0.000274001	0.000274004	0.000249435	0.000302844	0.000261136	0.000263425	0.000245858	0.000254204	0.000182259	0.000171072
Bacteria/Actinobacteria/Actinobacteria/Geodermatophilales/Geodermatophilaceae/Blastococcus	0.000413744	0.000379932	0.00042035	0.000453491	0.000444192	0.000427268	0.000388011	0.000382403	0.00039907	0.000321076	0.000405182	0.00039051	0.000312031	0.000428477	0.000389785	0.000411312	0.000407211	0.000457164	0.000398404	0.000440268	0.000395923	0.000398827	0.000404216	0.00050388	0.000412581	0.00050453	0.000381647	0.000395826	0.00042064	0.000377814	0.000374865	0.000370477	0.000367109	0.00027593	0.00034163	0.000299472	0.000508675	0.00041088	0.000472311	0.000432609	0.00044842	0.000400479	0.000415467	0.000392399	0.000454264	0.000393681	0.000416306	0.000311926	0.000227469
Bacteria/Actinobacteria/Actinobacteria/Geodermatophilales/Geodermatophilaceae/Geodermatophilus	0.000468735	0.000431051	0.000459466	0.000456595	0.000463475	0.000467678	0.000426161	0.000423238	0.000429458	0.000365812	0.000464239	0.000443376	0.000343377	0.000440373	0.000429848	0.00044469	0.000449015	0.000495091	0.000444474	0.000478978	0.000454856	0.000423294	0.000439376	0.000538915	0.000449288	0.000542639	0.000411915	0.00042532	0.000480931	0.000414711	0.000400902	0.00041343	0.000396894	0.000310951	0.000360734	0.000325887	0.000550459	0.000448078	0.000534823	0.000504088	0.000485834	0.000437415	0.00047676	0.000440321	0.000476376	0.000440385	0.000457995	0.000307392	0.000371282
Bacteria/Actinobacteria/Actinobacteria/Geodermatophilales/Geodermatophilaceae/Modestobacter	0.000498547	0.000486205	0.000493196	0.000509956	0.00050035	0.000498647	0.000510092	0.000475523	0.000448582	0.000404924	0.000504359	0.000465886	0.00037927	0.000495095	0.000488503	0.000474651	0.000496719	0.000549161	0.000471077	0.000563294	0.000469192	0.000472043	0.0004941	0.000589448	0.000492367	0.000628525	0.000445142	0.000456317	0.000528651	0.000429043	0.000435617	0.000450248	0.000450004	0.000328093	0.000362139	0.00033701	0.000606549	0.000524745	0.000564853	0.000517403	0.00056323	0.000469164	0.00056704	0.000425041	0.000504016	0.000490173	0.000473507	0.000356584	0.000226529
Bacteria/Actinobacteria/Actinobacteria/Glycomycetales/Glycomycetaceae/Stackebrandtia	0.000419988	0.000405491	0.000424744	0.00042245	0.000425585	0.000419714	0.000381952	0.000388509	0.000400345	0.000305994	0.000370794	0.000378532	0.000288581	0.000424151	0.000400188	0.000405267	0.000399097	0.000418469	0.000404568	0.000414016	0.000388187	0.000381535	0.00038994	0.000433973	0.000409244	0.000462145	0.000368676	0.00039545	0.000386886	0.000359213	0.00035517	0.000339284	0.000355266	0.000294731	0.000336292	0.000345908	0.000455082	0.000402929	0.000431658	0.000403878	0.000414123	0.000392621	0.000423015	0.000380593	0.00042422	0.000389715	0.000398661	0.000298551	0.000247208
Bacteria/Actinobacteria/Actinobacteria/Jiangellales/Jiangellaceae/Jiangella	0.00132462	0.00126606	0.00134254	0.00136313	0.00134898	0.00134022	0.00122373	0.0012346	0.00123249	0.000980356	0.00132743	0.00123968	0.000984907	0.00132609	0.00127693	0.00131147	0.00127991	0.00139635	0.00126853	0.00134439	0.0012062	0.00119906	0.00122428	0.00144755	0.00126717	0.00153701	0.00116702	0.00119217	0.00129241	0.00113375	0.00114963	0.00108075	0.00113021	0.00086152	0.000991177	0.000925943	0.00152194	0.00136411	0.00147393	0.00135879	0.00141642	0.00125331	0.00140552	0.00122998	0.00137144	0.0012923	0.00127412	0.000924671	0.00105087
Bacteria/Actinobacteria/Actinobacteria/Kineosporiales/Kineosporiaceae/Kineococcus	0.000380709	0.00036033	0.000377125	0.000375889	0.000366889	0.000364827	0.000351656	0.000355879	0.000340634	0.000299347	0.000395962	0.000348795	0.000279248	0.00035883	0.000351271	0.000342979	0.000378687	0.0003808	0.00037764	0.000363738	0.000370211	0.000362403	0.000369848	0.000403136	0.000392559	0.000432029	0.000332491	0.000348484	0.000379204	0.000356468	0.000317116	0.000322154	0.000321893	0.000265608	0.000290217	0.000277227	0.000429649	0.00035125	0.000423895	0.000384256	0.000431547	0.000371874	0.00039886	0.000368439	0.00039682	0.000389715	0.000381985	0.000259787	0.000234049
Bacteria/Actinobacteria/Actinobacteria/Kineosporiales/Kineosporiaceae/Thermobispora	0.00037104	0.000372053	0.000418933	0.000415503	0.000392262	0.000378045	0.000343128	0.000324203	0.000353383	0.000300626	0.000393221	0.00037275	0.000292648	0.000380676	0.000357469	0.000366633	0.000391966	0.000438201	0.000357525	0.000417354	0.000364067	0.000344375	0.000381744	0.000429453	0.000397413	0.000465305	0.000342959	0.000329886	0.000389679	0.000346405	0.000298757	0.000329057	0.000327814	0.000244779	0.00028825	0.000261377	0.000451222	0.000382485	0.000427777	0.000390329	0.000389914	0.000371088	0.00041909	0.000379551	0.0003836	0.000368126	0.000377913	0.000260014	0.000166372
Bacteria/Actinobacteria/Actinobacteria/Micrococcales/Beutenbergiaceae/Beutenbergia	0.000421801	0.000382815	0.000403485	0.000415947	0.000415605	0.000425254	0.0003539	0.000389463	0.000376333	0.000303182	0.00038724	0.0004029	0.00028212	0.000425016	0.000422543	0.000439434	0.000404261	0.000448708	0.000405217	0.000434929	0.000406618	0.000386318	0.000383331	0.000451894	0.000375873	0.000459171	0.000352973	0.000368398	0.000386886	0.000347015	0.000341484	0.000338261	0.000336785	0.000252889	0.00029415	0.000264992	0.000455082	0.000369707	0.00044269	0.000418594	0.000454472	0.000369516	0.000438716	0.000406984	0.000434315	0.000376938	0.000405447	0.000272255	0.000181411
Bacteria/Actinobacteria/Actinobacteria/Micrococcales/Beutenbergiaceae/Miniimonas	0.00032894	0.000318243	0.000313633	0.000333615	0.000331706	0.000320514	0.000282985	0.000296534	0.000296222	0.000226236	0.000318962	0.000288907	0.000232348	0.000325738	0.000306781	0.000321165	0.000298032	0.000322885	0.000315349	0.00031613	0.000300583	0.000302615	0.000298205	0.000317246	0.000313986	0.000344285	0.00024988	0.000250045	0.000297963	0.000266513	0.000254694	0.000260024	0.000255864	0.000195565	0.000226161	0.000205209	0.00034926	0.000271175	0.000349739	0.000293857	0.00032664	0.000285742	0.000348437	0.000275027	0.000306688	0.000282208	0.000308109	0.000217396	0.000134414
Bacteria/Actinobacteria/Actinobacteria/Micrococcales/Bogoriellaceae/Georgenia	0.000930218	0.000890928	0.000903626	0.000912895	0.000895149	0.000892428	0.00086287	0.000874718	0.000865715	0.000729579	0.000982304	0.000880764	0.000717862	0.000918381	0.000873419	0.000907777	0.000912537	0.0010176	0.000938585	0.001002	0.000872396	0.000876021	0.000901224	0.00108558	0.00092679	0.0011377	0.000837258	0.000844816	0.000932763	0.000830031	0.000779438	0.000839389	0.000806706	0.000612317	0.000709669	0.000629252	0.00106027	0.000941872	0.00103492	0.000977576	0.00101055	0.000879231	0.00103021	0.000870223	0.000956117	0.000890463	0.00089563	0.000648788	0.000469977
Bacteria/Actinobacteria/Actinobacteria/Micrococcales/Brevibacteriaceae/Brevibacterium	0.00159132	0.00152223	0.00157879	0.00170296	0.00168627	0.00158104	0.00163306	0.00158342	0.00160372	0.00129121	0.00163817	0.00161346	0.00124621	0.00170071	0.00169881	0.00168283	0.00162663	0.00178996	0.00169484	0.0016158	0.00158324	0.00161757	0.0015706	0.00175704	0.00164031	0.00180787	0.00146492	0.00148524	0.00165556	0.00141368	0.00144505	0.00145634	0.00147382	0.00125357	0.00140164	0.00137974	0.00176242	0.001612	0.00167577	0.00161177	0.00168345	0.00154502	0.00167485	0.00158418	0.00165746	0.00160094	0.00158262	0.00130324	0.00105369
Bacteria/Actinobacteria/Actinobacteria/Micrococcales/Cellulomonadaceae/Cellulomonas	0.00309059	0.00291416	0.00303783	0.00313379	0.00308549	0.00305508	0.00285701	0.00284932	0.00281198	0.00229841	0.00300049	0.00284694	0.00230841	0.00310294	0.00288078	0.00296539	0.00291196	0.00313481	0.00293709	0.00311547	0.00281834	0.00279197	0.00285912	0.00335877	0.00293721	0.00350252	0.00263398	0.00270522	0.00296147	0.0027005	0.00254227	0.00256368	0.00257281	0.00192063	0.0021689	0.00197868	0.00350418	0.00292159	0.00329821	0.00311026	0.00321322	0.00289326	0.00325671	0.00278117	0.00309837	0.00281613	0.00293198	0.0020681	0.00245328
Bacteria/Actinobacteria/Actinobacteria/Micrococcales/Cellulomonadaceae/Oerskovia	0.000295502	0.000282114	0.000290957	0.000301835	0.000273687	0.000277712	0.00026952	0.000256653	0.000260735	0.000195049	0.000265386	0.000256485	0.000192148	0.000285723	0.000279335	0.000290678	0.000273196	0.000300847	0.000270577	0.000275418	0.000278511	0.000253866	0.000268331	0.000294643	0.000286986	0.000320862	0.000238501	0.000252487	0.000265839	0.000246387	0.000228991	0.000240848	0.00024761	0.000173078	0.0002079	0.000179071	0.000315878	0.000285089	0.000305817	0.000292455	0.000287576	0.000262323	0.000284426	0.000256622	0.000281692	0.000265024	0.00027437	0.000186566	0.000140053
Bacteria/Actinobacteria/Actinobacteria/Micrococcales/Cellulomonadaceae/Paraoerskovia	0.000199822	0.000194866	0.000208191	0.000198661	0.000201798	0.000206962	0.000203767	0.000197308	0.000193373	0.000172553	0.000217542	0.000195771	0.00016104	0.000206993	0.000193896	0.000199217	0.00021172	0.000246008	0.000208935	0.000251391	0.000200237	0.000197574	0.00019801	0.000260093	0.00022874	0.000260445	0.000201178	0.000184856	0.000229524	0.000182046	0.000181257	0.000206076	0.000183196	0.000132712	0.000162668	0.000145148	0.000242529	0.000200187	0.00022778	0.000206961	0.000234389	0.000204483	0.00021498	0.000211479	0.00022569	0.000198493	0.000207086	0.000148029	0.000108095
Bacteria/Actinobacteria/Actinobacteria/Micrococcales/Cellulomonadaceae/Pseudactinotalea	0.000267705	0.000258092	0.000268848	0.000307008	0.000283329	0.000271795	0.000267052	0.000276498	0.000263497	0.000211665	0.000278095	0.000255246	0.000210812	0.000286372	0.000273137	0.000284896	0.000263851	0.000297259	0.000276417	0.00029277	0.000265314	0.000259937	0.000265159	0.000309496	0.000285773	0.000319189	0.000257163	0.000254553	0.000271193	0.000222907	0.000246349	0.00024545	0.000242586	0.000203676	0.000200876	0.000231069	0.000310428	0.000272311	0.000314398	0.000291754	0.000294178	0.00026751	0.000287143	0.000248983	0.000286739	0.000246739	0.000259052	0.000194047	0.000219949
Bacteria/Actinobacteria/Actinobacteria/Micrococcales/Dermabacteraceae/Brachybacterium	0.0017283	0.00163984	0.00176998	0.00179859	0.00174903	0.00169976	0.00162273	0.00160193	0.00159373	0.00129274	0.00163593	0.00158042	0.00118639	0.00170785	0.00163329	0.00169256	0.00167114	0.00172923	0.00169776	0.0016594	0.00164035	0.00157562	0.00163643	0.00172766	0.00164183	0.00182776	0.00143579	0.00151267	0.00157431	0.00141032	0.00139598	0.00142591	0.0014295	0.00112916	0.0012828	0.00124043	0.00186052	0.00167674	0.00182183	0.00178463	0.00182064	0.00159705	0.00180801	0.00162307	0.00178677	0.0016276	0.00166619	0.00120554	0.000960634
Bacteria/Actinobacteria/Actinobacteria/Micrococcales/Dermabacteraceae/Dermabacter	0.000210699	0.000187372	0.00020238	0.000206052	0.000194862	0.000204318	0.000194566	0.000185859	0.000200173	0.000164884	0.000187141	0.000201553	0.00015458	0.000230785	0.000222228	0.000226024	0.000223278	0.000231401	0.000226454	0.000200445	0.00020092	0.000206588	0.000195102	0.000208107	0.000216302	0.000196495	0.000181152	0.000196128	0.000186692	0.000175032	0.000178586	0.000184855	0.000182478	0.000175106	0.000193291	0.000207155	0.000215506	0.000199903	0.000183858	0.000190843	0.000200643	0.000203226	0.000203506	0.00018474	0.000197328	0.000198933	0.000211352	0.000173192	0.000138173
Bacteria/Actinobacteria/Actinobacteria/Micrococcales/Dermabacteraceae/Devriesea	5.19697e-05	4.66988e-05	4.90361e-05	6.04556e-05	6.52925e-05	5.97974e-05	5.76742e-05	5.95358e-05	6.24743e-05	5.06155e-05	5.48216e-05	6.05073e-05	5.16861e-05	6.20762e-05	5.33436e-05	4.86215e-05	5.9508e-05	4.94578e-05	5.25582e-05	5.96219e-05	5.82508e-05	5.68439e-05	6.13329e-05	6.36106e-05	5.67299e-05	6.58082e-05	5.98529e-05	5.97402e-05	6.47138e-05	6.92201e-05	5.87499e-05	5.11355e-05	5.90317e-05	6.32224e-05	6.46175e-05	7.78571e-05	5.51821e-05	5.50869e-05	5.8426e-05	6.47045e-05	5.94225e-05	5.39107e-05	5.91799e-05	6.42424e-05	6.32124e-05	5.83802e-05	5.75887e-05	6.0073e-05	6.2037e-05
Bacteria/Actinobacteria/Actinobacteria/Micrococcales/Dermacoccaceae/Dermacoccus	0.000204656	0.000207934	0.000216553	0.00022172	0.000211778	0.000218669	0.00020085	0.000202651	0.00019996	0.000160794	0.000207076	0.000208575	0.000156972	0.000236625	0.000234845	0.000237063	0.00021713	0.000217563	0.000220939	0.000225584	0.000203878	0.000195366	0.000193252	0.000232808	0.000204774	0.000242412	0.000171138	0.00017753	0.000200892	0.000171678	0.000162898	0.000174628	0.000179428	0.000151144	0.000146092	0.000141533	0.000239123	0.000194508	0.000219813	0.00020883	0.000214948	0.000200554	0.00021498	0.000196894	0.000207183	0.000199594	0.000205535	0.000157323	9.49354e-05
Bacteria/Actinobacteria/Actinobacteria/Micrococcales/Dermacoccaceae/Kytococcus	0.000196599	0.000172574	0.000177012	0.000204869	0.000184375	0.000192107	0.000188058	0.000197308	0.00020166	0.00017741	0.000208073	0.000180283	0.000165587	0.000215428	0.000190133	0.000192121	0.000204343	0.000223457	0.000198553	0.000216686	0.000173842	0.00017697	0.000178711	0.00023523	0.000192032	0.00023981	0.000180924	0.00019425	0.000208807	0.00016375	0.000170575	0.000176929	0.00019109	0.000145246	0.000173063	0.000177403	0.000220501	0.000190249	0.000227984	0.000202756	0.000209263	0.000188923	0.000206526	0.000194463	0.000199011	0.000195849	0.000192156	0.000153469	0.000167312
Bacteria/Actinobacteria/Actinobacteria/Micrococcales/Dermacoccaceae/Luteipulveratus	0.000265489	0.000266548	0.000269415	0.000285723	0.000281806	0.000264115	0.000268398	0.000256462	0.000273272	0.000236717	0.000284076	0.000264539	0.000211291	0.000260633	0.000257643	0.000286998	0.000279097	0.00031161	0.000258249	0.00029722	0.000267134	0.000269135	0.000278377	0.000345338	0.000302762	0.000361016	0.000258756	0.000269958	0.000308671	0.000266818	0.000228324	0.000268461	0.00025084	0.000204413	0.000223914	0.000215775	0.000320874	0.000280546	0.000296625	0.000293389	0.000286475	0.000267825	0.000303146	0.000252108	0.000285537	0.000266126	0.000275921	0.000200621	0.000190811
Bacteria/Actinobacteria/Actinobacteria/Micrococcales/Dermatophilaceae/Austwickia	0.000133147	0.00014663	0.000148101	0.000139831	0.000136674	0.000129918	0.000132853	0.000126704	0.000130686	0.000157471	0.000167206	0.000141666	0.000132565	0.000142537	0.000125723	0.000137192	0.000149999	0.000182199	0.000138533	0.000183315	0.000132429	0.000136131	0.000146987	0.000227642	0.000160785	0.000199284	0.000148381	0.000151417	0.000198099	0.00013905	0.000158224	0.000137043	0.000146951	0.000134186	0.000140754	0.00014765	0.000178263	0.000181162	0.00016629	0.000163747	0.000152774	0.000139728	0.000176634	0.000151056	0.000147816	0.000149586	0.000139609	0.000127853	0.000108095
Bacteria/Actinobacteria/Actinobacteria/Micrococcales/Dermatophilaceae/Dermatophilus	4.61282e-05	4.38161e-05	3.62811e-05	4.06487e-05	4.95614e-05	4.40612e-05	4.30874e-05	3.94997e-05	4.37745e-05	4.93374e-05	5.70643e-05	4.74972e-05	4.25931e-05	4.30424e-05	3.89563e-05	4.49421e-05	4.59834e-05	5.27892e-05	4.54207e-05	6.74084e-05	5.21071e-05	4.34147e-05	5.49881e-05	6.53866e-05	5.58198e-05	6.618e-05	5.53013e-05	5.05349e-05	6.02909e-05	4.72648e-05	4.80681e-05	5.03685e-05	5.18546e-05	6.58029e-05	5.64701e-05	8.53647e-05	5.26842e-05	5.93462e-05	5.29103e-05	4.67181e-05	5.06192e-05	4.74666e-05	5.22353e-05	4.86158e-05	5.45597e-05	5.44148e-05	5.2935e-05	5.48591e-05	7.23765e-05
Bacteria/Actinobacteria/Actinobacteria/Micrococcales/Dermatophilaceae/Mobilicoccus	0.00017142	0.000167193	0.000155754	0.000163334	0.000156465	0.00015925	0.000197708	0.000181851	0.00018211	0.000188914	0.000212808	0.000202999	0.000160083	0.000195097	0.00019456	0.000189755	0.000202376	0.000239858	0.000203744	0.000226919	0.000196596	0.000206772	0.000186642	0.000237006	0.000195066	0.000224194	0.000182062	0.000188801	0.00021998	0.000192414	0.000194275	0.000188946	0.000186605	0.000158701	0.000194976	0.000181296	0.000226633	0.000202459	0.000200814	0.000192011	0.00018432	0.000177607	0.000198977	0.000191685	0.000203097	0.000169192	0.000193513	0.000153016	0.000161672
Bacteria/Actinobacteria/Actinobacteria/Micrococcales/Intrasporangiaceae/Arsenicicoccus	0.000312423	0.000305175	0.00032412	0.000327998	0.000317836	0.000301253	0.00030206	0.00028394	0.000285597	0.000253078	0.000322451	0.000285809	0.000253884	0.000301729	0.000310765	0.000302768	0.000299999	0.000337748	0.000307563	0.000347053	0.000284655	0.000282748	0.000282872	0.000379081	0.000302762	0.000388901	0.000295623	0.000281981	0.000352434	0.000275051	0.000277727	0.000267183	0.000273448	0.000213813	0.00025847	0.000218834	0.000364475	0.000314336	0.000366695	0.000343378	0.000317103	0.000300831	0.000346021	0.000297946	0.000301641	0.000299171	0.000295699	0.00021921	0.000187991
Bacteria/Actinobacteria/Actinobacteria/Micrococcales/Intrasporangiaceae/Intrasporangium	0.000373054	0.000361099	0.000376274	0.000365542	0.000364521	0.000352112	0.000419653	0.000383548	0.000397795	0.000418473	0.000480935	0.000400835	0.000419471	0.000405982	0.00036101	0.000379774	0.000417785	0.000531223	0.000411381	0.000601114	0.000401612	0.00039386	0.000413204	0.000699717	0.000486603	0.000685224	0.000449466	0.000440537	0.00060128	0.000442155	0.000416257	0.000472236	0.000430447	0.000292887	0.00033573	0.000323663	0.000558634	0.000477041	0.000535844	0.000460874	0.000484367	0.000394035	0.000485819	0.0004049	0.000404511	0.000390817	0.000403508	0.000320994	0.000234989
Bacteria/Actinobacteria/Actinobacteria/Micrococcales/Intrasporangiaceae/Janibacter	0.000875428	0.000790996	0.000831489	0.000829085	0.000805161	0.000840058	0.000833023	0.000813274	0.000848928	0.000699159	0.000905304	0.000829343	0.000686037	0.000855007	0.000829593	0.000848643	0.000887455	0.000989412	0.000848069	0.000985097	0.000797535	0.000811635	0.000850994	0.00106475	0.000891296	0.00111186	0.000766481	0.000779628	0.000936022	0.000774228	0.000745724	0.000779816	0.000765976	0.000572503	0.000654042	0.000601724	0.0010446	0.000872304	0.00100673	0.000916375	0.000917931	0.000808817	0.000929668	0.000791396	0.00088978	0.000863146	0.000865575	0.000612971	0.000525435
Bacteria/Actinobacteria/Actinobacteria/Micrococcales/Intrasporangiaceae/Ornithinimicrobium	0.00107203	0.00102161	0.00110643	0.00112057	0.00110202	0.00106477	0.00103567	0.00103997	0.00106164	0.000963484	0.00123747	0.00104907	0.000928435	0.00110158	0.00106754	0.00105995	0.0011159	0.00123081	0.00109464	0.00130634	0.00105284	0.00104177	0.00109289	0.00152262	0.00122197	0.00149333	0.0010901	0.00107194	0.00128869	0.00107093	0.00103013	0.0010764	0.00107011	0.000778207	0.000900431	0.000830012	0.00140658	0.00117982	0.00135177	0.00124083	0.00126896	0.00107711	0.00124217	0.00107615	0.00114648	0.00109094	0.00113995	0.000842382	0.000697446
Bacteria/Actinobacteria/Actinobacteria/Micrococcales/Intrasporangiaceae/Phycicoccus	0.000687491	0.000644943	0.00066794	0.000688367	0.000668825	0.000678165	0.000651248	0.00066329	0.000654918	0.000634995	0.0007376	0.000660831	0.000579075	0.000698843	0.000656503	0.000678073	0.000688276	0.000824638	0.000705967	0.000818467	0.000658962	0.000647726	0.000683386	0.00091848	0.000734455	0.000909976	0.000671354	0.000673486	0.000782152	0.000655304	0.000619211	0.000651977	0.000648451	0.000465044	0.000538011	0.000462137	0.00085907	0.000724932	0.000816535	0.000754263	0.000763139	0.000669247	0.000754242	0.000649716	0.000708796	0.000664873	0.000698626	0.000510507	0.000338384
Bacteria/Actinobacteria/Actinobacteria/Micrococcales/Intrasporangiaceae/Serinicoccus	0.00122471	0.00117631	0.00121003	0.00126602	0.00125003	0.00122717	0.00110815	0.00111553	0.00111986	0.000984446	0.00117817	0.00111412	0.00092006	0.00120821	0.00115452	0.00115693	0.00115352	0.00120416	0.00115693	0.00129989	0.00113088	0.00111057	0.00116136	0.00145126	0.00121742	0.00147938	0.00108099	0.0011283	0.00128659	0.00106727	0.00106451	0.00110069	0.00109558	0.000818757	0.000955216	0.000887571	0.0014059	0.00128233	0.00135524	0.0012719	0.00132527	0.00114926	0.00129169	0.00110323	0.0012479	0.00120528	0.00120645	0.000871172	0.000663608
Bacteria/Actinobacteria/Actinobacteria/Micrococcales/Intrasporangiaceae/Tetrasphaera	0.000266496	0.00024195	0.000254109	0.000253056	0.000254235	0.000245484	0.000249099	0.00022574	0.00022971	0.000237995	0.000287315	0.000233149	0.000239048	0.000248305	0.000237058	0.00024889	0.000270491	0.000304691	0.000259871	0.000325696	0.000248021	0.000236941	0.000242952	0.000378112	0.000276975	0.000347445	0.000242598	0.000239336	0.000292376	0.000251266	0.000227656	0.000248518	0.000229129	0.000167917	0.000189357	0.0001749	0.000295213	0.000282533	0.00031358	0.00026676	0.000287025	0.000248806	0.000287143	0.000243079	0.000248523	0.00023991	0.00025595	0.000183846	0.000155093
Bacteria/Actinobacteria/Actinobacteria/Micrococcales/Jonesiaceae/Jonesia	3.38408e-05	3.11325e-05	3.16042e-05	4.09443e-05	3.50143e-05	3.42419e-05	4.10677e-05	3.94997e-05	4.33495e-05	3.88564e-05	3.86243e-05	3.86173e-05	3.70895e-05	3.63373e-05	4.13911e-05	4.59933e-05	3.61474e-05	3.94637e-05	3.92564e-05	4.20468e-05	4.34605e-05	3.95516e-05	3.35745e-05	3.51957e-05	4.6112e-05	3.82952e-05	3.41366e-05	4.30204e-05	3.49175e-05	3.59823e-05	4.57315e-05	3.37494e-05	3.71415e-05	4.68177e-05	4.80417e-05	5.70025e-05	4.08757e-05	4.34448e-05	3.51373e-05	3.59729e-05	3.55801e-05	3.8822e-05	3.71384e-05	4.37543e-05	3.84562e-05	3.50281e-05	4.36278e-05	3.98975e-05	5.63973e-05
Bacteria/Actinobacteria/Actinobacteria/Micrococcales/Microbacteriaceae/Agrococcus	0.000999712	0.000938011	0.00100652	0.0010616	0.00102962	0.00100598	0.000803624	0.000867276	0.00084574	0.000622213	0.000806127	0.000835745	0.000583861	0.000959044	0.000893782	0.000911457	0.00078762	0.000852571	0.000892191	0.000808678	0.000820744	0.000835734	0.000857603	0.00083162	0.000811814	0.000944553	0.000690698	0.000745061	0.000757943	0.000729708	0.000694651	0.000691096	0.000703715	0.000538588	0.000619204	0.000579757	0.000993278	0.000813242	0.000926032	0.000928989	0.000948742	0.000859899	0.000943859	0.000835151	0.000911652	0.000812476	0.000876433	0.000600503	0.000481257
Bacteria/Actinobacteria/Actinobacteria/Micrococcales/Microbacteriaceae/Agromyces	0.00220005	0.00211105	0.00205045	0.00207826	0.00202914	0.00207591	0.00186218	0.00190133	0.00191312	0.00151668	0.0018916	0.00190133	0.00141515	0.0020762	0.00199142	0.00203632	0.00197729	0.00212105	0.00202446	0.00197842	0.00189292	0.00188302	0.00187118	0.00202327	0.00191122	0.00214081	0.00163014	0.00168212	0.00176473	0.00168141	0.00163031	0.00154557	0.00163997	0.00121136	0.0014036	0.00124933	0.00212849	0.00180679	0.00201611	0.00190072	0.00200936	0.00184397	0.00203597	0.0018349	0.00197208	0.00176859	0.00183741	0.00132251	0.000964394
Bacteria/Actinobacteria/Actinobacteria/Micrococcales/Microbacteriaceae/Aurantimicrobium	9.18535e-05	0.000100892	7.68139e-05	6.31163e-05	6.12328e-05	6.43294e-05	7.09146e-05	7.74729e-05	7.33117e-05	8.71712e-05	8.92097e-05	7.18654e-05	8.87756e-05	6.81324e-05	7.14937e-05	6.62304e-05	7.84423e-05	8.22588e-05	6.91043e-05	7.29701e-05	7.16757e-05	8.05748e-05	7.27006e-05	7.92711e-05	8.43364e-05	6.74813e-05	6.34941e-05	8.37865e-05	7.00678e-05	6.58658e-05	7.04332e-05	8.07941e-05	8.09218e-05	8.69999e-05	9.58025e-05	0.000118454	7.3122e-05	6.90006e-05	5.98561e-05	5.76968e-05	5.57544e-05	7.26144e-05	6.67283e-05	6.63259e-05	7.09036e-05	6.82938e-05	7.40703e-05	7.86616e-05	8.45959e-05
Bacteria/Actinobacteria/Actinobacteria/Micrococcales/Microbacteriaceae/Candidatus Aquiluna	5.64013e-05	5.93824e-05	5.1162e-05	4.70046e-05	4.6855e-05	5.1111e-05	6.05916e-05	5.59102e-05	4.58995e-05	5.57282e-05	6.20481e-05	5.90618e-05	6.00611e-05	4.93149e-05	3.85136e-05	5.07241e-05	5.63112e-05	6.3552e-05	4.54207e-05	6.38489e-05	5.98435e-05	4.63581e-05	4.8379e-05	5.92515e-05	6.64377e-05	5.42825e-05	5.82598e-05	5.76737e-05	5.61008e-05	5.5803e-05	6.10866e-05	5.6249e-05	5.86728e-05	7.28071e-05	7.92267e-05	8.73111e-05	5.58634e-05	6.30376e-05	5.43403e-05	5.67625e-05	5.02524e-05	5.20246e-05	4.71024e-05	4.86158e-05	5.07141e-05	5.57366e-05	5.13838e-05	5.78061e-05	5.35774e-05
Bacteria/Actinobacteria/Actinobacteria/Micrococcales/Microbacteriaceae/Chryseoglobus	0.000256223	0.000223693	0.000203939	0.00018861	0.000208395	0.000208221	0.000188732	0.000187576	0.000169573	0.000172297	0.000202342	0.0001935	0.000149076	0.000205262	0.000190576	0.000189755	0.000191065	0.000226532	0.000192389	0.000211124	0.000173159	0.000176418	0.000170516	0.000210529	0.000187482	0.000226611	0.000164994	0.000166634	0.000189486	0.000159481	0.000147876	0.000145225	0.00016597	0.000132896	0.000145811	0.000125405	0.000216641	0.000190249	0.000189374	0.000179865	0.000190189	0.000176664	0.000214678	0.000181615	0.000184109	0.000169192	0.000184788	0.000130347	0.000109035
Bacteria/Actinobacteria/Actinobacteria/Micrococcales/Microbacteriaceae/Clavibacter	0.00109479	0.00096799	0.00103146	0.00105007	0.00103165	0.00104022	0.000909547	0.00089609	0.000907577	0.000649822	0.000840266	0.000902654	0.000622386	0.00103691	0.000965054	0.000993194	0.000924341	0.000953024	0.000899329	0.000859179	0.000916539	0.000913917	0.000955154	0.000875857	0.000897364	0.000963329	0.000801073	0.000803111	0.000805431	0.000762641	0.000775766	0.000761919	0.000784098	0.000589461	0.00071304	0.000637316	0.00101326	0.000889909	0.00095116	0.000957253	0.00103806	0.000908466	0.00100817	0.000854597	0.00102606	0.000924831	0.000927235	0.000644935	0.000477497
Bacteria/Actinobacteria/Actinobacteria/Micrococcales/Microbacteriaceae/Cnuibacter	0.000125694	0.000119726	0.000115929	0.000105539	0.000108934	0.000104488	9.64978e-05	0.000113156	0.000109224	7.74571e-05	0.000112883	0.000109037	8.3272e-05	0.000117447	0.000111778	0.000131935	0.000116065	0.000128385	0.000107063	0.000117464	0.000118322	0.000108537	0.000108919	0.000119633	0.000111033	0.000124181	9.51274e-05	0.000108772	0.000105684	9.84938e-05	9.11292e-05	0.000104316	9.49172e-05	6.59872e-05	8.23171e-05	7.59106e-05	0.000126033	0.000111026	0.000125841	0.000116562	0.00013315	0.000111594	0.00012772	9.61899e-05	0.000127146	0.000107948	0.000111493	8.04751e-05	5.82772e-05
Bacteria/Actinobacteria/Actinobacteria/Micrococcales/Microbacteriaceae/Cryobacterium	0.000662715	0.000646096	0.00059963	0.00056982	0.000565304	0.000552402	0.000534777	0.000502429	0.000549519	0.000547824	0.000616245	0.000566456	0.000483121	0.000561497	0.000534321	0.000577676	0.000572949	0.000685234	0.000583007	0.000637599	0.000528353	0.000531279	0.00056495	0.000651444	0.000583984	0.000700653	0.000547324	0.000547618	0.000645508	0.000535465	0.000543771	0.000540758	0.000540795	0.000432235	0.000456256	0.00045463	0.000659915	0.000569326	0.000599582	0.000580939	0.000622469	0.000531877	0.000609613	0.000534427	0.000579487	0.000530268	0.000567549	0.000447034	0.000430499
Bacteria/Actinobacteria/Actinobacteria/Micrococcales/Microbacteriaceae/Curtobacterium	0.0015883	0.00153145	0.00153954	0.00159727	0.00154588	0.00154604	0.00146205	0.0014508	0.0014503	0.00111968	0.00143932	0.00147241	0.00105598	0.00158565	0.00154165	0.00158112	0.00150122	0.00155113	0.00153068	0.00140668	0.00144398	0.00144225	0.00142837	0.00146805	0.00141976	0.00156025	0.00124144	0.00128836	0.00132454	0.00128408	0.00119136	0.00122776	0.00127232	0.000964372	0.00110608	0.00104662	0.00160641	0.00138768	0.00155646	0.0014854	0.00154333	0.00141834	0.00150033	0.00139041	0.00152863	0.00140289	0.00147035	0.00102237	0.00103395
Bacteria/Actinobacteria/Actinobacteria/Micrococcales/Microbacteriaceae/Diaminobutyricimonas	0.000210095	0.000207934	0.000188917	0.000171463	0.000177271	0.000161768	0.000138014	0.000139108	0.000140036	0.000148268	0.000137552	0.000152817	0.000123472	0.000171953	0.000151177	0.000160057	0.000149753	0.000168362	0.000157675	0.000166185	0.000141531	0.000135395	0.000132183	0.000169359	0.00014683	0.000173258	0.00014087	0.000146533	0.000164112	0.000136916	0.000130518	0.000138321	0.000138518	0.000113542	0.000125864	0.000120678	0.000170088	0.000156458	0.000158527	0.000145527	0.000156993	0.000136741	0.000170897	0.000146542	0.000142288	0.000141214	0.000148916	0.000122186	7.89562e-05
Bacteria/Actinobacteria/Actinobacteria/Micrococcales/Microbacteriaceae/Frondihabitans	0.000569653	0.000537516	0.00051077	0.000496801	0.000511007	0.000489205	0.000468575	0.000458158	0.000445182	0.000386007	0.000462744	0.000458038	0.000369699	0.000508289	0.000482749	0.000484638	0.000467703	0.000527379	0.000465237	0.000485874	0.000457132	0.000470756	0.00045656	0.000518249	0.000452929	0.00053762	0.000409412	0.000427762	0.000467429	0.000402513	0.000410248	0.00040397	0.00042327	0.00034118	0.000398943	0.000392066	0.00052389	0.000460288	0.000526243	0.000471619	0.000494454	0.000443231	0.000498802	0.000408026	0.000461234	0.000449858	0.000462842	0.000349557	0.000339324
Bacteria/Actinobacteria/Actinobacteria/Micrococcales/Microbacteriaceae/Gryllotalpicola	0.000272136	0.000263665	0.000294217	0.000293114	0.00028113	0.000269277	0.000236981	0.000254172	0.000230135	0.000181244	0.000237726	0.000250083	0.000180183	0.000271881	0.000263398	0.000258877	0.000240245	0.000267277	0.000269604	0.000236041	0.000226632	0.000256073	0.00023978	0.000251859	0.000229953	0.000273086	0.000205958	0.000217732	0.000212066	0.000212539	0.00020429	0.000204031	0.000217466	0.000157779	0.000183177	0.000157939	0.000278636	0.000232841	0.000259036	0.000249241	0.000259515	0.000235761	0.000261478	0.000242732	0.000248283	0.000223167	0.000240631	0.000165937	0.000125954
Bacteria/Actinobacteria/Actinobacteria/Micrococcales/Microbacteriaceae/Herbiconiux	0.000306984	0.00030383	0.000300311	0.00029947	0.000285866	0.000281488	0.000249548	0.000276689	0.000269022	0.000207319	0.000246946	0.000264952	0.000190712	0.000276206	0.000258971	0.00027412	0.00025672	0.000250108	0.000262467	0.000265629	0.000250296	0.000280172	0.00026278	0.000284956	0.000273031	0.000292047	0.000226667	0.000245348	0.000267468	0.000257365	0.000233665	0.000242382	0.000253172	0.000181557	0.000218295	0.00019353	0.000298165	0.000266916	0.00027068	0.00028755	0.000283174	0.000256508	0.000292276	0.000225716	0.000292027	0.000258415	0.000282708	0.000207875	0.000150393
Bacteria/Actinobacteria/Actinobacteria/Micrococcales/Microbacteriaceae/Humibacter	0.000353112	0.000352066	0.000339427	0.000323416	0.000331199	0.000321143	0.000298694	0.000298251	0.000294734	0.000249243	0.000299027	0.00029407	0.000214162	0.000319898	0.000324267	0.000298037	0.000286966	0.000328523	0.000309509	0.000297887	0.000288068	0.00028146	0.000293182	0.000324188	0.00029002	0.000342612	0.000261714	0.000270897	0.000288651	0.000273221	0.000255362	0.000258746	0.000268244	0.000210127	0.00024049	0.000223005	0.000360387	0.000296163	0.000317258	0.000299696	0.000326824	0.00029313	0.000338171	0.000291695	0.000316302	0.00028375	0.000272625	0.000235078	0.000145693
Bacteria/Actinobacteria/Actinobacteria/Micrococcales/Microbacteriaceae/Leifsonia	0.00129018	0.00130007	0.00121938	0.00116388	0.00117746	0.0012001	0.00107314	0.00107832	0.00105718	0.000890884	0.00107176	0.00106889	0.000831284	0.00117166	0.00111158	0.00112881	0.00112106	0.00121671	0.00108815	0.00114327	0.00105306	0.00108095	0.00110399	0.00117211	0.00116402	0.00124422	0.000956508	0.000998488	0.00111084	0.000992866	0.000941334	0.000951887	0.000971779	0.000756272	0.000900431	0.000789415	0.00123717	0.00106085	0.00119181	0.00113688	0.00118478	0.00105448	0.00121802	0.00104212	0.00117195	0.00106076	0.00110834	0.000787523	0.000657968
Bacteria/Actinobacteria/Actinobacteria/Micrococcales/Microbacteriaceae/Leucobacter	0.000745504	0.000722197	0.00075099	0.000760204	0.000786047	0.000756846	0.00066	0.000688287	0.00068998	0.00052814	0.000651381	0.000687471	0.000496521	0.000744481	0.000757435	0.000744041	0.00068385	0.000713166	0.000726731	0.000658511	0.000685584	0.000696108	0.00067757	0.000721351	0.00069532	0.000739134	0.000571219	0.000617691	0.000640853	0.000591878	0.000624218	0.000581155	0.000614001	0.000501908	0.000584929	0.000546946	0.000752112	0.000662179	0.000689264	0.000715254	0.00072224	0.000672076	0.000718613	0.000649369	0.000763355	0.00064769	0.000682532	0.000516401	0.000486897
Bacteria/Actinobacteria/Actinobacteria/Micrococcales/Microbacteriaceae/Lysinimonas	0.000278179	0.000256363	0.000232001	0.000192749	0.000199091	0.000195506	0.000179531	0.000163914	0.00018551	0.000151591	0.000171691	0.000171197	0.000136633	0.000205911	0.000174861	0.000195012	0.000177294	0.000202444	0.000182007	0.000195106	0.000185674	0.000170532	0.000174482	0.000211013	0.000169886	0.000217316	0.000157028	0.000173209	0.000186925	0.000169239	0.000160895	0.000164401	0.000164714	0.000124786	0.000145249	0.000129854	0.000224362	0.000174347	0.000210824	0.000195982	0.00020266	0.000172891	0.000210451	0.000164252	0.000185311	0.000173819	0.000183818	0.000132614	7.42564e-05
Bacteria/Actinobacteria/Actinobacteria/Micrococcales/Microbacteriaceae/Marisediminicola	0.00025864	0.000270584	0.000223639	0.000209599	0.000206196	0.000201674	0.000180204	0.000185286	0.000176373	0.000171275	0.000212309	0.000197836	0.000163912	0.000203532	0.000182608	0.000206313	0.000198688	0.000236782	0.000208286	0.000208232	0.000194776	0.000181385	0.00015862	0.000205524	0.000195369	0.00021713	0.000171138	0.000164004	0.000192279	0.000158871	0.000160561	0.000182554	0.000168303	0.000128841	0.000166601	0.000165724	0.000200064	0.000178606	0.000198975	0.000182668	0.000188355	0.000173049	0.000203204	0.000172933	0.000186272	0.00016765	0.000174317	0.00012196	0.000116554
Bacteria/Actinobacteria/Actinobacteria/Micrococcales/Microbacteriaceae/Microbacterium	0.00836874	0.00791477	0.00816636	0.00818782	0.00806937	0.00801763	0.00737198	0.00740381	0.00741468	0.00591537	0.00732442	0.00735835	0.00549978	0.00806449	0.00784417	0.00793582	0.00756735	0.00801908	0.00778478	0.00769301	0.00738829	0.00729846	0.00731606	0.00792953	0.00734485	0.00835412	0.00640562	0.00673148	0.00716461	0.00652407	0.00631261	0.00647068	0.00656149	0.00513834	0.00597038	0.00545556	0.0084088	0.00737937	0.00801172	0.0077246	0.00804936	0.00728847	0.00792648	0.00704409	0.00774652	0.00728783	0.00746694	0.00550767	0.00430499
Bacteria/Actinobacteria/Actinobacteria/Micrococcales/Microbacteriaceae/Microcella	0.000204455	0.000187564	0.000181972	0.000179741	0.000178624	0.00016781	0.000154172	0.000154373	0.000151086	0.000156192	0.000149264	0.000149513	0.000119644	0.000173251	0.0001649	0.000171884	0.000137213	0.000160418	0.000163514	0.000166407	0.000144262	0.000161334	0.000148309	0.000185666	0.000165639	0.000180694	0.000140643	0.000143339	0.000182037	0.000139965	0.000151882	0.000124515	0.000151078	0.000122574	0.000126426	0.0001204	0.000189845	0.000161569	0.000187331	0.000170054	0.000160844	0.000144914	0.000179351	0.000157654	0.000148297	0.000157296	0.000150661	0.000126267	8.45959e-05
Bacteria/Actinobacteria/Actinobacteria/Micrococcales/Microbacteriaceae/Microterricola	0.000539236	0.000528484	0.000486535	0.00046103	0.000439455	0.00046365	0.000460272	0.000461212	0.000457295	0.00059895	0.000582854	0.00052598	0.000677183	0.000524511	0.000483855	0.000503561	0.000507293	0.000631164	0.000489894	0.000476975	0.000465323	0.000445369	0.000444399	0.000482569	0.000470221	0.000527024	0.00041146	0.000416115	0.000449272	0.00039306	0.000398231	0.000403459	0.000419502	0.000355925	0.000385739	0.000389285	0.000502998	0.00044893	0.000492536	0.000455735	0.000482349	0.000424213	0.00050001	0.000411151	0.000465079	0.00042915	0.000443064	0.000329835	0.000310185
Bacteria/Actinobacteria/Actinobacteria/Micrococcales/Microbacteriaceae/Mycetocola	0.000149463	0.000141442	0.000117488	0.000107017	0.000105889	0.000104992	0.000111533	0.000118308	0.000113474	0.000105066	0.000123847	0.000116884	0.000102654	0.000118312	0.000131256	0.000119057	0.000119754	0.000126079	0.000113227	0.000115239	0.000107627	0.000116263	0.000110505	0.00014046	0.000111943	0.000125482	0.000112423	0.000117038	0.000127565	0.000104592	0.000111158	0.000109941	0.000107477	9.12393e-05	0.000102264	0.000106775	0.000121264	0.000112445	0.000128905	0.000123336	0.000108391	0.000111751	0.000113529	0.000114942	0.000118012	0.000107508	0.000115759	9.20364e-05	9.21156e-05
Bacteria/Actinobacteria/Actinobacteria/Micrococcales/Microbacteriaceae/Plantibacter	0.00044557	0.000466219	0.000443168	0.000473446	0.000462122	0.000446781	0.00039968	0.000397669	0.000382708	0.000381662	0.000442062	0.000406205	0.000324713	0.000424151	0.000444456	0.000425504	0.000409179	0.000439226	0.000424683	0.000420691	0.000388642	0.000386502	0.000416905	0.00047934	0.000419558	0.000489472	0.00038324	0.000399207	0.000428787	0.000371105	0.000359843	0.000361528	0.000406403	0.000340811	0.000345563	0.000358977	0.000490735	0.000424794	0.00046414	0.000432142	0.00045007	0.00040488	0.000449284	0.000391357	0.00043119	0.000393461	0.000415142	0.000296738	0.000384441
Bacteria/Actinobacteria/Actinobacteria/Micrococcales/Microbacteriaceae/Pontimonas	3.50494e-05	3.61291e-05	3.57142e-05	3.05974e-05	2.68951e-05	3.05911e-05	3.02958e-05	3.47292e-05	3.48496e-05	4.55028e-05	4.61e-05	3.94433e-05	3.92431e-05	3.80676e-05	3.34228e-05	3.81088e-05	3.81146e-05	4.38201e-05	4.02297e-05	4.33816e-05	4.11851e-05	3.62403e-05	3.70112e-05	3.82633e-05	3.91345e-05	4.20132e-05	4.21018e-05	3.56938e-05	4.30649e-05	3.56773e-05	3.9723e-05	4.60219e-05	3.76798e-05	5.10571e-05	4.71989e-05	6.50663e-05	3.29276e-05	4.57164e-05	3.22773e-05	3.3637e-05	3.31959e-05	3.37924e-05	3.07977e-05	3.19476e-05	3.24474e-05	3.63499e-05	3.89741e-05	3.69506e-05	5.92171e-05
Bacteria/Actinobacteria/Actinobacteria/Micrococcales/Microbacteriaceae/Protaetiibacter	0.000332163	0.000314592	0.000284013	0.000264881	0.000256095	0.000255051	0.00024102	0.00023032	0.000249685	0.000168974	0.000235982	0.000239345	0.000170851	0.00026431	0.000251445	0.000233383	0.000233114	0.000246777	0.000238134	0.000222025	0.000223446	0.000220937	0.000218102	0.000237168	0.000234504	0.000272714	0.000195034	0.00019951	0.000227197	0.000183875	0.000211967	0.000195082	0.000204906	0.000142665	0.000177558	0.000153212	0.000276138	0.000223471	0.000263326	0.000245036	0.000270336	0.000241262	0.000264196	0.000215299	0.00026006	0.000233301	0.000237723	0.000161177	0.000118434
Bacteria/Actinobacteria/Actinobacteria/Micrococcales/Microbacteriaceae/Rathayibacter	0.00238356	0.00220138	0.0022113	0.00225652	0.00227458	0.00225933	0.00196429	0.00202212	0.00200406	0.00150134	0.00190206	0.00195482	0.00140797	0.00223431	0.00215455	0.00209204	0.00198393	0.00201034	0.00205788	0.00195217	0.00201511	0.00197997	0.0019838	0.00203538	0.00202711	0.00216758	0.00173164	0.00177905	0.0018639	0.00170733	0.00172645	0.0016458	0.00174332	0.0013837	0.00156262	0.00146705	0.00228972	0.00204219	0.00224327	0.00214039	0.00221844	0.00202566	0.00214527	0.00195679	0.00217638	0.00201951	0.00204605	0.0014889	0.00111291
Bacteria/Actinobacteria/Actinobacteria/Micrococcales/Microbacteriaceae/Rhodoluna	6.62715e-05	6.8799e-05	6.26416e-05	5.57256e-05	6.05562e-05	6.10562e-05	7.94423e-05	6.81227e-05	7.07617e-05	8.74268e-05	9.26984e-05	7.35174e-05	7.92041e-05	6.68346e-05	6.9723e-05	7.56919e-05	8.72947e-05	9.14841e-05	7.65663e-05	8.36487e-05	7.62266e-05	7.9471e-05	6.47697e-05	8.66978e-05	7.64488e-05	8.03084e-05	7.35075e-05	7.77749e-05	7.65857e-05	8.44668e-05	8.71235e-05	7.61919e-05	9.76086e-05	0.000103589	0.000104512	0.000122069	7.0397e-05	8.66057e-05	7.35433e-05	7.52161e-05	6.93262e-05	7.52864e-05	7.00497e-05	7.39655e-05	6.63369e-05	7.62247e-05	7.91117e-05	8.99961e-05	0.000134414
Bacteria/Actinobacteria/Actinobacteria/Micrococcales/Microbacteriaceae/Salinibacterium	0.000523726	0.00052637	0.000400651	0.000350465	0.00034693	0.000358784	0.000356144	0.000342712	0.000340209	0.000462953	0.000359331	0.000343219	0.000281402	0.000358398	0.000355698	0.000344293	0.000369343	0.000401556	0.00035201	0.000380424	0.000329026	0.0003372	0.000335745	0.000392319	0.000348267	0.000382766	0.000317926	0.000314481	0.000347546	0.000311643	0.000311441	0.000322665	0.000320816	0.000278879	0.000303983	0.000309482	0.000359706	0.000331941	0.000361996	0.000335669	0.000347365	0.000337138	0.000340586	0.000338575	0.000350672	0.000325607	0.000326336	0.000276336	0.000261307
Bacteria/Actinobacteria/Actinobacteria/Micrococcales/Micrococcaceae/Arthrobacter	0.00290446	0.00273101	0.00279733	0.00286211	0.00281197	0.00279663	0.00280382	0.00272109	0.00275333	0.00250112	0.00288287	0.00277983	0.00234908	0.00287778	0.00282677	0.002942	0.00281286	0.00307074	0.00291503	0.0029851	0.00288296	0.002794	0.00280175	0.00325254	0.00294965	0.00329841	0.00266744	0.00273039	0.00303247	0.00275691	0.00263907	0.00270737	0.00272335	0.00239213	0.00261701	0.00279924	0.00318785	0.00296163	0.00307758	0.00289185	0.00296599	0.00276642	0.00293605	0.00273916	0.00298684	0.00284102	0.00286256	0.00240655	0.00230853
Bacteria/Actinobacteria/Actinobacteria/Micrococcales/Micrococcaceae/Auritidibacter	4.79411e-05	5.36171e-05	4.83275e-05	4.64134e-05	5.51434e-05	4.79638e-05	4.95954e-05	5.47653e-05	5.56744e-05	5.18937e-05	5.90578e-05	6.17464e-05	4.30717e-05	5.90481e-05	5.51143e-05	5.38779e-05	5.28686e-05	6.17582e-05	5.71003e-05	5.18355e-05	6.02986e-05	5.83156e-05	6.39766e-05	6.03817e-05	6.76511e-05	6.52506e-05	6.05356e-05	6.23702e-05	6.19204e-05	5.54981e-05	5.40766e-05	5.49707e-05	6.56705e-05	5.30847e-05	6.63032e-05	6.06173e-05	5.76801e-05	4.96918e-05	5.1276e-05	5.83976e-05	5.59378e-05	5.84687e-05	6.09915e-05	5.20884e-05	5.02334e-05	5.17711e-05	5.8946e-05	5.0552e-05	4.32379e-05
Bacteria/Actinobacteria/Actinobacteria/Micrococcales/Micrococcaceae/Citricoccus	0.000250784	0.000228497	0.000265589	0.000263699	0.000258802	0.000257947	0.000226433	0.000245394	0.000253297	0.000174598	0.000270121	0.000243681	0.000190712	0.000254793	0.000247019	0.000234172	0.000259917	0.000274196	0.000253382	0.000258288	0.000239147	0.000230503	0.000226562	0.000259125	0.000242998	0.000274945	0.00021233	0.000225247	0.000230223	0.000225347	0.000209964	0.000204798	0.000220696	0.000153724	0.000196662	0.000186301	0.000267736	0.000248459	0.000269659	0.000257884	0.000272903	0.000248178	0.000268725	0.000229883	0.000258377	0.000249162	0.000233845	0.00015619	0.000113735
Bacteria/Actinobacteria/Actinobacteria/Micrococcales/Micrococcaceae/Glutamicibacter	0.000450001	0.000486205	0.000471654	0.000484828	0.000505086	0.000485932	0.000493485	0.000499566	0.000475145	0.000447359	0.000501119	0.000479515	0.000388842	0.000506126	0.000502448	0.000495677	0.000470162	0.000473821	0.000486974	0.000494551	0.000467826	0.000497798	0.000487226	0.000532941	0.000512086	0.00054803	0.000480188	0.000485624	0.000546575	0.000484846	0.000498373	0.0004886	0.000477457	0.000442372	0.000479855	0.000482992	0.000507539	0.000508844	0.000529512	0.00049124	0.00050124	0.000471365	0.000501519	0.000476782	0.000516515	0.000475854	0.000492315	0.000437286	0.000524495
Bacteria/Actinobacteria/Actinobacteria/Micrococcales/Micrococcaceae/Kocuria	0.00147207	0.00140019	0.00148285	0.00155248	0.00151407	0.00152376	0.00142435	0.00143897	0.00140503	0.00116467	0.00152504	0.00141335	0.0011024	0.0014855	0.00143386	0.00150884	0.00149483	0.00157547	0.00151381	0.00154461	0.00141417	0.00141907	0.00145428	0.00166114	0.00150986	0.00171938	0.001355	0.00137628	0.00150238	0.00132006	0.00126579	0.00135126	0.00130121	0.00106022	0.00120835	0.00117064	0.00168317	0.00152511	0.00161448	0.00156249	0.00163522	0.00142195	0.00159182	0.00142757	0.0015356	0.00149894	0.00149924	0.00111146	0.000868518
Bacteria/Actinobacteria/Actinobacteria/Micrococcales/Micrococcaceae/Micrococcus	0.000579322	0.000528484	0.000585599	0.000584897	0.000579344	0.000557563	0.000551608	0.000526663	0.000515944	0.000406714	0.000551456	0.00054312	0.000418992	0.000573826	0.000539855	0.000561119	0.000548113	0.000572737	0.000510982	0.000564184	0.000565442	0.000522633	0.000564157	0.000636429	0.000571546	0.000656223	0.000503857	0.000511737	0.000571483	0.000528146	0.000457649	0.00047556	0.000494323	0.000381177	0.00042479	0.000466864	0.000671496	0.000565918	0.000632676	0.000630227	0.000632373	0.000551681	0.000612633	0.000524009	0.000608329	0.000557145	0.000542536	0.000379707	0.000283866
Bacteria/Actinobacteria/Actinobacteria/Micrococcales/Micrococcaceae/Neomicrococcus	6.08328e-05	5.55389e-05	5.35713e-05	5.64647e-05	5.17603e-05	5.3377e-05	5.36348e-05	5.15214e-05	5.16369e-05	4.9593e-05	5.28281e-05	4.70842e-05	4.52253e-05	4.19609e-05	4.44899e-05	4.75703e-05	4.89342e-05	5.97081e-05	5.58025e-05	5.27254e-05	4.16402e-05	5.1509e-05	4.46779e-05	6.13504e-05	5.27861e-05	5.76287e-05	5.30256e-05	5.26014e-05	6.4481e-05	5.06191e-05	5.60795e-05	4.90901e-05	4.9522e-05	5.67711e-05	5.30987e-05	5.64464e-05	5.29113e-05	5.16795e-05	5.04589e-05	5.51273e-05	5.31868e-05	4.66807e-05	5.76702e-05	5.41719e-05	4.75895e-05	4.03154e-05	5.23533e-05	4.60182e-05	5.26375e-05
Bacteria/Actinobacteria/Actinobacteria/Micrococcales/Micrococcaceae/Nesterenkonia	0.000105954	0.000111846	0.00010941	0.000110121	0.000110118	0.000114307	0.000111758	0.000108958	0.000116024	0.000107622	0.000106155	9.97442e-05	9.04506e-05	0.000107281	0.000116869	0.000114852	0.000108934	0.000110447	0.000109983	0.000115239	0.000115136	0.000106145	0.000107597	0.000128997	0.000101628	0.000129572	0.000107417	0.000108396	0.000119651	0.000100323	0.000109822	0.000103549	0.000105862	9.30825e-05	0.000116873	0.000105663	0.000132846	0.0001221	0.000126045	0.000112123	0.000120312	0.000112537	0.000114133	0.000112511	0.000120897	0.00010905	0.000104513	8.68225e-05	8.08361e-05
Bacteria/Actinobacteria/Actinobacteria/Micrococcales/Micrococcaceae/Paenarthrobacter	2.15533e-05	2.01785e-05	2.04081e-05	2.9267e-05	2.36812e-05	2.44225e-05	2.0646e-05	2.74781e-05	2.03998e-05	2.01951e-05	2.19286e-05	2.31291e-05	1.72287e-05	2.68204e-05	2.72252e-05	2.15512e-05	1.96721e-05	2.05006e-05	2.20615e-05	2.24695e-05	2.25267e-05	2.26272e-05	1.66551e-05	2.08268e-05	2.36627e-05	2.67695e-05	1.88889e-05	1.84105e-05	2.56062e-05	2.65293e-05	2.0696e-05	2.35223e-05	2.45816e-05	2.13813e-05	1.91043e-05	2.02984e-05	2.47525e-05	2.4136e-05	2.67616e-05	2.12567e-05	2.38424e-05	2.75055e-05	2.86841e-05	2.36134e-05	2.47562e-05	2.57754e-05	2.88913e-05	1.81352e-05	1.69192e-05
Bacteria/Actinobacteria/Actinobacteria/Micrococcales/Micrococcaceae/Pseudarthrobacter	0.000836149	0.000797722	0.000821568	0.000858352	0.000841021	0.000815258	0.000806317	0.000807168	0.000777104	0.000711685	0.000847243	0.000820256	0.000669287	0.000863875	0.000824944	0.000834976	0.000799423	0.000875634	0.000831522	0.00083493	0.000845774	0.000818441	0.000852845	0.000875211	0.000853072	0.000915553	0.00078719	0.000782258	0.000861066	0.000786426	0.000762748	0.000761407	0.000802759	0.000748715	0.000805752	0.000986282	0.000952403	0.00089218	0.000893347	0.000861481	0.000884551	0.000818248	0.000874413	0.000770908	0.000914055	0.000817543	0.000836296	0.000684832	0.000873218
Bacteria/Actinobacteria/Actinobacteria/Micrococcales/Micrococcaceae/Psychromicrobium	6.62715e-05	7.22582e-05	6.67515e-05	6.37075e-05	6.52925e-05	6.30705e-05	6.68752e-05	6.50696e-05	6.35368e-05	5.70064e-05	7.60027e-05	6.50505e-05	5.40789e-05	6.8565e-05	6.264e-05	6.12369e-05	6.4426e-05	7.99525e-05	7.13753e-05	7.78645e-05	7.28134e-05	7.37683e-05	6.66202e-05	8.50833e-05	7.88758e-05	8.06802e-05	6.3039e-05	6.16188e-05	7.68185e-05	7.80632e-05	6.54261e-05	7.74703e-05	7.33859e-05	5.99046e-05	6.85508e-05	7.45203e-05	7.53929e-05	7.09883e-05	7.02747e-05	6.77412e-05	6.5108e-05	6.7742e-05	7.06535e-05	6.38951e-05	5.93667e-05	6.52096e-05	6.61203e-05	6.84605e-05	7.04966e-05
Bacteria/Actinobacteria/Actinobacteria/Micrococcales/Micrococcaceae/Renibacterium	3.88766e-05	3.76665e-05	4.09579e-05	4.84828e-05	4.83773e-05	4.15434e-05	4.60047e-05	4.50335e-05	4.71745e-05	4.21796e-05	4.53524e-05	4.19215e-05	4.64217e-05	4.93149e-05	3.98417e-05	4.75703e-05	4.84424e-05	4.71515e-05	4.6394e-05	3.693e-05	4.073e-05	4.52543e-05	3.93905e-05	4.2138e-05	3.91345e-05	4.72183e-05	4.27846e-05	3.94511e-05	4.32977e-05	5.33635e-05	4.27272e-05	4.32095e-05	5.18546e-05	5.3269e-05	4.77608e-05	5.33877e-05	4.81424e-05	4.17411e-05	4.02445e-05	3.78416e-05	4.0532e-05	3.85076e-05	4.13655e-05	3.75036e-05	3.70141e-05	4.82463e-05	3.9168e-05	4.71516e-05	5.26375e-05
Bacteria/Actinobacteria/Actinobacteria/Micrococcales/Micrococcaceae/Rothia	0.000153089	0.000155855	0.000136479	0.000147074	0.000150376	0.000146535	0.000143625	0.000148649	0.000151511	0.000156192	0.000156491	0.000147035	0.000136154	0.000170872	0.000153612	0.000151647	0.000159835	0.000173743	0.000162541	0.000155951	0.000148812	0.000149008	0.000138528	0.000174687	0.000167156	0.000176232	0.000152932	0.000155362	0.000171561	0.000156126	0.000154552	0.000160054	0.00016597	0.000164968	0.000166882	0.000194365	0.000148969	0.000158446	0.000166085	0.000154637	0.000152224	0.000150887	0.000170293	0.000167725	0.000148297	0.000151789	0.000158999	0.00015687	0.000158852
Bacteria/Actinobacteria/Actinobacteria/Micrococcales/Micrococcaceae/Sinomonas	0.000304768	0.000282691	0.000293508	0.000302722	0.000285866	0.00029307	0.000282312	0.00027459	0.000255422	0.000208853	0.000270121	0.000263506	0.000197412	0.000299134	0.000289738	0.000280691	0.000277376	0.000285471	0.000283879	0.000269856	0.000269865	0.000255705	0.000261194	0.000278014	0.000290627	0.000312496	0.00024237	0.000255117	0.000277012	0.000230835	0.000240007	0.000231899	0.000241151	0.000180451	0.00021099	0.000216053	0.000301799	0.000286509	0.000311537	0.00027914	0.000309951	0.000260595	0.000285935	0.000260095	0.000286739	0.000264143	0.000273982	0.000197674	0.000162612
Bacteria/Actinobacteria/Actinobacteria/Micrococcales/Micrococcaceae/Zhihengliuella	0.000127709	0.000117035	0.000123157	0.000133032	0.000120267	0.000120098	0.000105923	0.000109721	0.000115174	8.61487e-05	9.39443e-05	0.000111309	7.94434e-05	0.000113121	0.000115762	0.000107493	0.000110163	0.000105578	0.000124582	0.000117464	0.000111496	0.000102466	0.000106804	0.000118987	9.40442e-05	0.000130687	9.39895e-05	0.000104639	0.000116392	9.69691e-05	8.87925e-05	9.71574e-05	9.54554e-05	7.94427e-05	9.18693e-05	9.03698e-05	0.000124898	0.000119544	0.000129314	0.000119131	0.000116828	0.000116466	0.000120473	0.000114594	0.000112484	0.000117421	0.000114014	7.84349e-05	6.10971e-05
Bacteria/Actinobacteria/Actinobacteria/Micrococcales/Promicromonosporaceae/Cellulosimicrobium	0.00113729	0.00109463	0.00114059	0.00115841	0.00111386	0.00114307	0.0010994	0.00107527	0.001095	0.000786841	0.00123473	0.00113477	0.00086622	0.00120216	0.00112287	0.00118584	0.00111049	0.00121774	0.00114882	0.00113927	0.00107354	0.00104784	0.00105958	0.00113434	0.00112337	0.00119384	0.000971301	0.00103662	0.00109781	0.00111088	0.00118167	0.000988705	0.00104534	0.00087774	0.000827104	0.0009379	0.00120356	0.00101229	0.00118772	0.00114202	0.00120881	0.00105542	0.00122828	0.00105149	0.00116883	0.00103807	0.00107964	0.000883413	0.00310937
Bacteria/Actinobacteria/Actinobacteria/Micrococcales/Promicromonosporaceae/Isoptericola	0.000621421	0.000580179	0.00060785	0.000641214	0.000613174	0.000613458	0.000573601	0.00057494	0.000586281	0.000454517	0.000602041	0.000588966	0.000441964	0.000646717	0.000583459	0.000610266	0.00059385	0.000674471	0.000588198	0.000640936	0.000574088	0.00056991	0.000596938	0.000651605	0.00060886	0.000702884	0.000530938	0.000554193	0.000601978	0.000539734	0.000508721	0.000513145	0.000505986	0.00037786	0.000438556	0.000386227	0.000692161	0.000627536	0.00069764	0.00062135	0.000695096	0.000590031	0.000647356	0.000571236	0.000650631	0.000598342	0.000616218	0.000422324	0.000261307
Bacteria/Actinobacteria/Actinobacteria/Micrococcales/Promicromonosporaceae/Xylanimicrobium	0.000300941	0.000273659	0.00029691	0.000321346	0.000303119	0.000307421	0.000271091	0.000259897	0.000253722	0.000209109	0.000241963	0.00025855	0.000180423	0.000283344	0.000300362	0.000287787	0.000243688	0.000247289	0.000274146	0.000288543	0.000258715	0.000268399	0.000273619	0.000268489	0.000246942	0.000302272	0.000211192	0.000230131	0.000249544	0.000230225	0.000215973	0.000221161	0.000249943	0.000176396	0.000210709	0.000184076	0.000296576	0.000275151	0.000304183	0.000306003	0.000301331	0.000272697	0.000288653	0.000255928	0.000308611	0.000265024	0.000285423	0.000201075	0.000169192
Bacteria/Actinobacteria/Actinobacteria/Micrococcales/Promicromonosporaceae/Xylanimonas	0.000563811	0.000532327	0.000562073	0.000581793	0.000587294	0.000569774	0.000546222	0.000532197	0.000545906	0.000414383	0.000562669	0.000519372	0.000384535	0.000597835	0.000569515	0.00056401	0.000569998	0.000564793	0.000567758	0.000559067	0.000531993	0.000541764	0.000513927	0.000598328	0.000540602	0.00064098	0.000473361	0.000502343	0.000529349	0.000485151	0.000481683	0.000460731	0.000478354	0.000353161	0.00040709	0.000378719	0.000616995	0.000536387	0.000608162	0.000567858	0.000596242	0.000543193	0.00058576	0.000505257	0.000591985	0.000514407	0.00054525	0.000367692	0.000347783
Bacteria/Actinobacteria/Actinobacteria/Micrococcales/Ruaniaceae/Haloactinobacterium	0.00038232	0.000376281	0.00036522	0.000387419	0.000376362	0.000370366	0.000380605	0.000402439	0.000393758	0.000291678	0.000401942	0.000396705	0.000291931	0.000425233	0.000378053	0.000394492	0.000410162	0.000442814	0.000394186	0.000406675	0.000397288	0.000364978	0.000390733	0.000432036	0.00040712	0.000446158	0.000341366	0.000352429	0.000389679	0.000351284	0.000359843	0.000345165	0.000334453	0.000286805	0.000294431	0.000302808	0.000441684	0.000379077	0.000432884	0.000398272	0.000412106	0.000365272	0.000415467	0.000368786	0.000411722	0.000373633	0.000375393	0.000268402	0.000224649
Bacteria/Actinobacteria/Actinobacteria/Micrococcales/Ruaniaceae/Ruania	0.000268913	0.000262897	0.00026318	0.000272716	0.000265906	0.000267892	0.000236307	0.000226312	0.00023311	0.000211409	0.000265386	0.00024492	0.000202198	0.000264743	0.000242813	0.000258351	0.000239507	0.000292903	0.000241703	0.000270301	0.000252799	0.000253498	0.000251148	0.000284311	0.000268784	0.000304874	0.000237363	0.000232386	0.000262114	0.000233275	0.000243679	0.000221161	0.000226976	0.000201832	0.000198067	0.000233571	0.000302934	0.000253854	0.000290496	0.000252745	0.000268318	0.000250535	0.000276273	0.000235092	0.00025982	0.000265244	0.000249357	0.000195407	0.000271647
Bacteria/Actinobacteria/Actinobacteria/Micrococcales/Sanguibacteraceae/Luteimicrobium	0.000322494	0.000328044	0.000335883	0.000328589	0.000307517	0.000335621	0.000313057	0.000328783	0.000318959	0.000239785	0.000337651	0.000314927	0.00025508	0.000340446	0.000327366	0.000349549	0.00035631	0.000360811	0.000333517	0.000327253	0.000328571	0.000303903	0.000315124	0.000344692	0.000287897	0.000361388	0.000287658	0.000306403	0.000298428	0.000289993	0.000246349	0.000262325	0.000281881	0.000188008	0.000233185	0.000206599	0.000376056	0.00032399	0.000340138	0.000328194	0.000343697	0.000333366	0.000353872	0.00031253	0.000359085	0.000300493	0.000326336	0.000228504	0.000151333
Bacteria/Actinobacteria/Actinobacteria/Micrococcales/Sanguibacteraceae/Sanguibacter	0.000554747	0.000501771	0.000535288	0.000578246	0.000534688	0.000553157	0.000514356	0.000514832	0.000508719	0.000433811	0.00049489	0.000495004	0.000386688	0.000537489	0.000521705	0.000544561	0.000498932	0.00056018	0.00051812	0.000540157	0.000514245	0.000489336	0.000480882	0.000581698	0.000527254	0.000614024	0.000471085	0.000494265	0.000520736	0.000449473	0.00046299	0.000444112	0.000459514	0.000360533	0.000399786	0.000363704	0.000590426	0.000550585	0.000571799	0.000544032	0.000576435	0.000505786	0.000573079	0.000517759	0.000536704	0.000530489	0.000520043	0.000389001	0.000433319
Bacteria/Actinobacteria/Actinobacteria/Micrococcales/Sanguibacteraceae/Tropheryma	7.45302e-06	1.01853e-05	9.49544e-06	1.03469e-05	9.64163e-06	9.06402e-06	8.52771e-06	1.20217e-05	9.77489e-06	1.12479e-05	1.56989e-05	1.03255e-05	1.53144e-05	1.12472e-05	1.08458e-05	8.93585e-06	8.11472e-06	1.23004e-05	1.13552e-05	9.12127e-06	1.41076e-05	1.50848e-05	1.11034e-05	1.5499e-05	1.7292e-05	1.17116e-05	1.00134e-05	1.40897e-05	1.37342e-05	1.49418e-05	1.53551e-05	1.38066e-05	1.65073e-05	2.28559e-05	2.24757e-05	2.44694e-05	1.58961e-05	1.33458e-05	1.16444e-05	1.30811e-05	1.1371e-05	1.11594e-05	7.54846e-06	1.70155e-05	1.37e-05	1.47603e-05	1.20219e-05	1.56416e-05	1.40993e-05
Bacteria/Actinobacteria/Actinobacteria/Micromonosporales/Micromonosporaceae/Actinoplanes	0.00389128	0.00366595	0.00388576	0.00399643	0.00390943	0.00388632	0.00350489	0.00348246	0.0035298	0.00305457	0.00351357	0.00348526	0.00270921	0.0038206	0.0037356	0.0037294	0.00356212	0.00382542	0.00368167	0.00377242	0.00344203	0.00345147	0.00362472	0.00403007	0.00371414	0.004216	0.00328963	0.00344539	0.00366052	0.00331891	0.00320821	0.003265	0.00334058	0.00257	0.00300696	0.0027364	0.004222	0.00371524	0.00412659	0.00390913	0.00403339	0.00358074	0.00396294	0.0034743	0.00393767	0.00366716	0.00376265	0.00261578	0.00237245
Bacteria/Actinobacteria/Actinobacteria/Micromonosporales/Micromonosporaceae/Micromonospora	0.00843118	0.00798683	0.00842316	0.00880125	0.00862351	0.00856789	0.00779679	0.00769825	0.00771515	0.00613394	0.00795387	0.00778149	0.00578453	0.00840559	0.00813058	0.00812926	0.00791013	0.00814183	0.00800377	0.00810725	0.00769706	0.00761138	0.00787758	0.00855482	0.00798678	0.00919326	0.00713933	0.00739952	0.00790556	0.00725927	0.00693216	0.00703752	0.00715665	0.00547436	0.00643675	0.00597609	0.00933237	0.00821277	0.00898944	0.00864167	0.00901259	0.00783182	0.0086771	0.00774172	0.00861779	0.00806109	0.00807734	0.00578809	0.00447512
Bacteria/Actinobacteria/Actinobacteria/Micromonosporales/Micromonosporaceae/Phytohabitans	0.00127427	0.00122185	0.00131972	0.00138338	0.00137097	0.0013693	0.00118199	0.00118633	0.00114472	0.00091338	0.00115375	0.00119755	0.000833199	0.00129798	0.00126829	0.00126521	0.00116114	0.00125105	0.00123998	0.00121513	0.0011748	0.00113301	0.00120472	0.00127254	0.00116463	0.0013513	0.00103252	0.00108979	0.0011574	0.00103556	0.00101844	0.000992796	0.00104068	0.000813965	0.000951563	0.000818889	0.00139636	0.00118664	0.00132235	0.00124107	0.00130198	0.00118729	0.0012769	0.00109837	0.0012729	0.00117113	0.0012113	0.000839435	0.000635409
Bacteria/Actinobacteria/Actinobacteria/Micromonosporales/Micromonosporaceae/Plantactinospora	0.000994274	0.000937434	0.000997021	0.00105199	0.00102861	0.00103078	0.000927276	0.000941505	0.000937752	0.000724722	0.000943181	0.000942923	0.000689626	0.00102372	0.000989181	0.00101369	0.000949668	0.00103041	0.000988873	0.000949502	0.000967281	0.000907294	0.000944051	0.00101664	0.000968048	0.00108416	0.000886642	0.00089197	0.000977923	0.000905655	0.000850539	0.000835554	0.000853178	0.000694893	0.000778782	0.000712392	0.00109411	0.000970552	0.00108272	0.00103714	0.00103109	0.000935343	0.00102115	0.000916756	0.00102269	0.000927034	0.000945074	0.000687099	0.000639169
Bacteria/Actinobacteria/Actinobacteria/Micromonosporales/Micromonosporaceae/Salinispora	0.0004357	0.000410872	0.000435798	0.000459995	0.000444023	0.000431926	0.00045511	0.00043068	0.00044837	0.000357376	0.000489906	0.000437181	0.000348642	0.000463949	0.000442686	0.000445478	0.000471146	0.000524304	0.000463291	0.000449389	0.000461455	0.000450704	0.000444135	0.000493225	0.000469311	0.000517543	0.000398033	0.000408976	0.000453462	0.000449168	0.000369524	0.000392721	0.000400482	0.000315559	0.000371691	0.000350357	0.000513217	0.000446374	0.000458624	0.000428872	0.000489869	0.000438515	0.00047978	0.000452475	0.000468204	0.000421659	0.000452178	0.000346383	0.000262247
Bacteria/Actinobacteria/Actinobacteria/Micromonosporales/Micromonosporaceae/Verrucosispora	0.000687894	0.000649555	0.000662697	0.000707582	0.000701302	0.000694279	0.000655063	0.000633904	0.000640893	0.000483148	0.000643407	0.000637289	0.00046326	0.000711388	0.000683064	0.000685958	0.000617457	0.000664733	0.000687474	0.000654284	0.000669656	0.000636872	0.000637386	0.000695035	0.000678938	0.000740622	0.00058624	0.000584251	0.00065063	0.000591268	0.000544105	0.000571695	0.000593726	0.000440345	0.00052284	0.000511632	0.000739168	0.000660191	0.000700091	0.000662929	0.00070445	0.000653372	0.000674832	0.000620199	0.000676108	0.000657163	0.00066004	0.000461542	0.000365642
Bacteria/Actinobacteria/Actinobacteria/Nakamurellales/Nakamurellaceae/Nakamurella	0.000794653	0.00079484	0.00080116	0.000816225	0.000786893	0.000784038	0.000766147	0.000732367	0.000763716	0.000759233	0.000850483	0.00076264	0.000632676	0.000797257	0.000718479	0.00081106	0.000781472	0.000903822	0.000757227	0.000937266	0.000738374	0.000735843	0.000802615	0.00104732	0.000866723	0.00102821	0.000757605	0.000767981	0.000916701	0.000760201	0.000719019	0.000746834	0.00075521	0.000586881	0.000657413	0.000648438	0.000961486	0.000831131	0.000910915	0.000837655	0.000868962	0.000764337	0.000870488	0.000740697	0.000815752	0.000770619	0.000789953	0.000626346	0.000440839
Bacteria/Actinobacteria/Actinobacteria/Propionibacteriales/Nocardioidaceae/Actinopolymorpha	0.000413542	0.000412986	0.000403769	0.000422007	0.000428122	0.000414553	0.000418531	0.000424574	0.000405445	0.000361722	0.000423372	0.00042954	0.000333806	0.000437778	0.000422986	0.000433126	0.000414343	0.000457421	0.00043247	0.000485429	0.000439839	0.000415751	0.000422986	0.000551508	0.000473558	0.00053446	0.000419198	0.000393947	0.000469524	0.000411661	0.000379204	0.000398857	0.000422372	0.000323116	0.000384615	0.000376773	0.000522527	0.000462843	0.000491106	0.000451063	0.000493537	0.000417297	0.000458644	0.000414276	0.000465801	0.000449417	0.000446942	0.00034457	0.000301725
Bacteria/Actinobacteria/Actinobacteria/Propionibacteriales/Nocardioidaceae/Aeromicrobium	0.00168056	0.00160006	0.00168891	0.00172202	0.00168458	0.00169485	0.00157763	0.00156129	0.00162667	0.00146402	0.00174831	0.00161614	0.00135891	0.00172018	0.00159477	0.00169702	0.00168196	0.00193424	0.00166142	0.00196864	0.00159348	0.00158317	0.00167211	0.00217019	0.0017022	0.00217929	0.00155822	0.00162369	0.00182828	0.0015509	0.0015058	0.00154531	0.00151006	0.00115643	0.00132129	0.00114589	0.00208965	0.00178578	0.00191907	0.0017552	0.00181899	0.00155618	0.0019155	0.00158036	0.0017101	0.00156393	0.0016311	0.00122277	0.000861939
Bacteria/Actinobacteria/Actinobacteria/Propionibacteriales/Nocardioidaceae/Friedmanniella	0.000819631	0.000803103	0.000815049	0.000832928	0.000813111	0.000804306	0.000744604	0.000739236	0.000732692	0.000670784	0.000806625	0.000777302	0.000593911	0.000761352	0.000747917	0.000773477	0.000804587	0.000835401	0.000793239	0.000864741	0.000721308	0.000724805	0.000763489	0.000950769	0.000790274	0.000954777	0.000705718	0.000742056	0.00081288	0.000736112	0.000673955	0.000673966	0.000716275	0.000544855	0.000629318	0.000559181	0.000936507	0.000822328	0.000912345	0.000831114	0.000870796	0.000765437	0.000850258	0.00073271	0.000829933	0.000759604	0.000783749	0.000570127	0.00042486
Bacteria/Actinobacteria/Actinobacteria/Propionibacteriales/Nocardioidaceae/Kribbella	0.000474979	0.000483899	0.000509069	0.000544988	0.00050238	0.000517656	0.000524005	0.000504146	0.000506594	0.000437645	0.000580362	0.000562326	0.000408703	0.000531	0.000499128	0.000534048	0.000513932	0.000574531	0.000510009	0.000555952	0.000505826	0.000485472	0.000497272	0.000624805	0.000519063	0.000623319	0.00049885	0.000487502	0.000562172	0.000490639	0.000560795	0.000507008	0.000490196	0.00042136	0.000424509	0.000386505	0.00060178	0.00050714	0.000589776	0.000539126	0.000563963	0.000501228	0.000601461	0.000499701	0.000524927	0.000505815	0.000515583	0.000452701	0.00104241
Bacteria/Actinobacteria/Actinobacteria/Propionibacteriales/Nocardioidaceae/Marmoricola	0.000379701	0.000379163	0.000381802	0.000405748	0.000388541	0.000385095	0.000354573	0.000334889	0.000363158	0.000303438	0.000346373	0.00032897	0.000280445	0.000390626	0.000380488	0.000372152	0.000347704	0.000375674	0.000371152	0.000397109	0.000343133	0.000337752	0.00037725	0.000453831	0.000356761	0.000463632	0.000329305	0.000338716	0.000386886	0.00032384	0.000302762	0.000325222	0.000320816	0.000242936	0.000272798	0.000258597	0.000452584	0.000357781	0.000395908	0.000412754	0.000417975	0.000358828	0.00041124	0.000348992	0.000389129	0.000353806	0.000366473	0.000255254	0.000180471
Bacteria/Actinobacteria/Actinobacteria/Propionibacteriales/Nocardioidaceae/Micropruina	0.000255014	0.000250597	0.000262046	0.000259265	0.000254742	0.000241204	0.000234063	0.000228221	0.000236935	0.000234161	0.000269124	0.000223856	0.00021153	0.000261066	0.000252552	0.000267287	0.000248851	0.000283421	0.000259871	0.000293215	0.000255985	0.000241357	0.000242952	0.000325641	0.000274852	0.0003309	0.000236681	0.000249105	0.000289815	0.000263768	0.000233331	0.00023599	0.000251378	0.000193722	0.000211552	0.000221615	0.000307022	0.000295311	0.000302753	0.00028498	0.000272903	0.000237647	0.000264498	0.000243774	0.000257416	0.000251806	0.000246448	0.00019314	0.000180471
Bacteria/Actinobacteria/Actinobacteria/Propionibacteriales/Nocardioidaceae/Nocardioides	0.00868297	0.00782425	0.00830723	0.00840097	0.0081964	0.00820483	0.00787018	0.0077511	0.00780695	0.00725847	0.00868001	0.00795042	0.00669143	0.00842527	0.00807082	0.00822309	0.00833529	0.00949539	0.00819973	0.00947611	0.00777579	0.00779055	0.00809251	0.0105691	0.00851009	0.0105561	0.00759016	0.0076676	0.00895145	0.0075148	0.00727398	0.00759848	0.00749523	0.00561407	0.0063682	0.00569914	0.0100234	0.00867391	0.00952222	0.00877786	0.00897977	0.00791685	0.00911672	0.00784312	0.00850579	0.00778373	0.00812155	0.00599823	0.00481163
Bacteria/Actinobacteria/Actinobacteria/Propionibacteriales/Nocardioidaceae/Pimelobacter	0.000539035	0.000521758	0.00055031	0.000556813	0.000544499	0.000561592	0.000482489	0.000503383	0.000491294	0.000369391	0.000513579	0.000492939	0.000364195	0.000527972	0.000511966	0.000535363	0.000505326	0.000528148	0.000510982	0.000494551	0.000492628	0.000486208	0.000484583	0.000526322	0.000491153	0.000571639	0.000441728	0.000426071	0.000485353	0.00044307	0.000423934	0.000444367	0.000438521	0.000315006	0.000367758	0.000337288	0.000586339	0.000467671	0.000551166	0.000528849	0.000557178	0.000490697	0.000572777	0.000477824	0.000573478	0.000495681	0.000522564	0.000357944	0.000243448
Bacteria/Actinobacteria/Actinobacteria/Propionibacteriales/Propionibacteriaceae/Acidipropionibacterium	0.000689304	0.00066858	0.000638604	0.000651118	0.00064988	0.000633474	0.000665161	0.000627606	0.000629205	0.000590003	0.000707947	0.000627583	0.000545814	0.00065818	0.00065274	0.00064417	0.00067721	0.000732642	0.000659573	0.000712794	0.000663968	0.000687461	0.000676777	0.000799169	0.000701388	0.000791744	0.000631983	0.000634786	0.000720465	0.000640362	0.000622215	0.000622575	0.000638044	0.000547067	0.000606843	0.000638706	0.000746208	0.000705339	0.000742174	0.000678113	0.000723891	0.000641741	0.000706837	0.000602142	0.000708796	0.000679634	0.000668571	0.000545417	0.000544234
Bacteria/Actinobacteria/Actinobacteria/Propionibacteriales/Propionibacteriaceae/Auraticoccus	0.00033035	0.000313823	0.000331773	0.000332876	0.000335766	0.000321899	0.000291289	0.000317906	0.000298984	0.000254867	0.000335907	0.000305428	0.000256995	0.000325305	0.000317627	0.000326159	0.000312048	0.000359786	0.000314051	0.000369745	0.000302403	0.000310894	0.000322791	0.000394095	0.000345233	0.000403959	0.000312691	0.000304712	0.000328457	0.000309203	0.000285405	0.000289427	0.000294441	0.000243489	0.000275046	0.000271666	0.000390363	0.000340744	0.000375888	0.000361831	0.000376893	0.00031922	0.000379536	0.000350034	0.000356441	0.000324506	0.000346114	0.000254573	0.000175772
Bacteria/Actinobacteria/Actinobacteria/Propionibacteriales/Propionibacteriaceae/Cutibacterium	0.000284625	0.000268085	0.00026729	0.000295922	0.00027301	0.00027255	0.000273111	0.000261805	0.000274122	0.000280175	0.000320707	0.000290353	0.000276377	0.000290266	0.000274908	0.000281742	0.000301228	0.000345436	0.000300425	0.00033593	0.000293529	0.000297832	0.000282078	0.000374883	0.0003152	0.000365292	0.000290389	0.000287429	0.000337769	0.000306154	0.000297088	0.000295052	0.000304668	0.000276851	0.000329549	0.000322551	0.00034222	0.000323139	0.00033503	0.000300397	0.000296746	0.000293444	0.000310996	0.000283708	0.00032159	0.000301815	0.000299383	0.00025004	0.000248148
Bacteria/Actinobacteria/Actinobacteria/Propionibacteriales/Propionibacteriaceae/Microlunatus	0.0011105	0.00106254	0.00110586	0.00116876	0.00115294	0.00115428	0.00110636	0.00111248	0.00112007	0.000964507	0.00118365	0.00112383	0.00092676	0.00114614	0.00113637	0.00115351	0.00112155	0.0012777	0.00111248	0.00126585	0.00110995	0.00106568	0.00114365	0.00139847	0.00123592	0.00140056	0.00110876	0.00107758	0.00127379	0.00114594	0.00111091	0.00110427	0.00109792	0.000915526	0.000988648	0.0010291	0.00136729	0.001221	0.00127352	0.00121701	0.00122165	0.00111468	0.00122436	0.00111052	0.00119238	0.00111782	0.00114615	0.000957087	0.00138173
Bacteria/Actinobacteria/Actinobacteria/Propionibacteriales/Propionibacteriaceae/Propionibacterium	0.000645593	0.000591518	0.000606433	0.00062732	0.00062789	0.00062441	0.000570683	0.000575703	0.000578206	0.000521238	0.000609018	0.000568934	0.000485993	0.000618166	0.000590542	0.00062367	0.000598522	0.000654483	0.000569705	0.000672304	0.000590244	0.000584259	0.000593766	0.000714409	0.000604006	0.000732628	0.000588288	0.000564902	0.000637361	0.000549797	0.000533423	0.000556354	0.000574347	0.000459146	0.000539978	0.000534711	0.000718503	0.000672401	0.000669448	0.00063046	0.000662451	0.000598361	0.000649771	0.000583737	0.000650631	0.000605612	0.000619514	0.000482851	0.000404181
Bacteria/Actinobacteria/Actinobacteria/Propionibacteriales/Propionibacteriaceae/Propioniciclava	0.000342235	0.000317283	0.000333191	0.000308486	0.000321557	0.000306918	0.000293308	0.000296916	0.000298134	0.000262792	0.000355344	0.000301504	0.000266805	0.000303027	0.000313864	0.000316697	0.000303687	0.00036363	0.000318269	0.000371747	0.00031014	0.000309054	0.000300055	0.000385862	0.000340986	0.000389087	0.000316333	0.000292689	0.000341028	0.000299446	0.000281065	0.000303745	0.00029157	0.000224873	0.000268303	0.00024803	0.000388092	0.000335916	0.000372619	0.000337304	0.000362954	0.000325507	0.000382556	0.000318781	0.00034202	0.000318558	0.000339521	0.000228277	0.00020491
Bacteria/Actinobacteria/Actinobacteria/Propionibacteriales/Propionibacteriaceae/Propionimicrobium	1.97404e-05	2.34455e-05	1.4314e-05	1.87723e-05	1.62385e-05	1.80022e-05	1.86263e-05	2.04177e-05	2.03998e-05	2.63303e-05	2.16795e-05	1.96184e-05	2.29716e-05	1.79523e-05	1.92568e-05	2.07627e-05	1.9918e-05	2.51133e-05	1.58972e-05	2.46942e-05	2.07063e-05	2.11555e-05	2.19424e-05	2.68004e-05	1.97189e-05	1.97053e-05	1.63856e-05	2.3107e-05	1.74588e-05	2.10405e-05	2.43679e-05	2.3011e-05	2.44021e-05	2.85699e-05	2.75327e-05	4.36556e-05	2.24816e-05	2.12965e-05	1.75687e-05	2.12567e-05	1.77901e-05	2.20044e-05	2.05318e-05	1.90991e-05	2.1872e-05	2.13694e-05	2.22986e-05	2.28957e-05	2.91386e-05
Bacteria/Actinobacteria/Actinobacteria/Propionibacteriales/Propionibacteriaceae/Pseudopropionibacterium	0.000208886	0.000194674	0.000219245	0.00022172	0.000219728	0.000212753	0.000232941	0.000227076	0.000217598	0.000190703	0.000253924	0.000214151	0.000184251	0.000232083	0.000227098	0.000217614	0.000262376	0.000255746	0.000238458	0.000273193	0.000236189	0.00023363	0.000245332	0.000272363	0.000239358	0.000261932	0.000222571	0.000214726	0.000240931	0.000211015	0.000207628	0.000216559	0.000212622	0.000177318	0.000210147	0.000179349	0.000258198	0.000256978	0.00024923	0.000237094	0.000262449	0.000229003	0.000233096	0.000224327	0.000234583	0.000221184	0.000221241	0.000176139	0.000125014
Bacteria/Actinobacteria/Actinobacteria/Propionibacteriales/Propionibacteriaceae/Raineyella	0.00025723	0.000239451	0.00024433	0.000253352	0.000252036	0.000237553	0.000240347	0.00024196	0.000253935	0.000218823	0.000287315	0.000262474	0.000220862	0.000261066	0.000256758	0.000258877	0.000275163	0.000295466	0.000257924	0.000270523	0.000263949	0.000256441	0.000269389	0.000322735	0.000271818	0.000320304	0.000244646	0.000243845	0.00028516	0.000261024	0.000219645	0.000267183	0.000231282	0.000174921	0.000222509	0.000193252	0.000299301	0.000264076	0.000293969	0.000265359	0.000267585	0.000258708	0.000284728	0.000247246	0.000266549	0.000253348	0.000238111	0.000177499	0.000126894
Bacteria/Actinobacteria/Actinobacteria/Propionibacteriales/Propionibacteriaceae/Tessaracoccus	0.00111211	0.00103737	0.00105102	0.00103395	0.00101795	0.0010411	0.00105721	0.00103272	0.00102764	0.000924372	0.00117418	0.00106249	0.000905703	0.00107108	0.00105403	0.00104865	0.00109819	0.00121518	0.00106511	0.00122047	0.00103873	0.00104361	0.00108681	0.00136198	0.00113945	0.00134888	0.00105095	0.00102479	0.00115647	0.00102305	0.00100075	0.00104802	0.00102471	0.000799035	0.000913355	0.000842525	0.00129758	0.00112644	0.00119794	0.00112427	0.00115324	0.00104238	0.00116125	0.00105045	0.00114744	0.00103807	0.00107538	0.000838982	0.000812121
Bacteria/Actinobacteria/Actinobacteria/Pseudonocardiales/Pseudonocardiaceae/Actinoalloteichus	0.000916923	0.000878821	0.000935372	0.00101415	0.000998839	0.000966577	0.000891594	0.000908112	0.000897377	0.00070785	0.000884622	0.000903273	0.000665697	0.000991488	0.00095111	0.000963495	0.000890898	0.000940211	0.000916524	0.000934151	0.000895833	0.000924035	0.000913649	0.00100663	0.000934678	0.00102319	0.000819506	0.000844441	0.000959533	0.000867538	0.000796128	0.00080973	0.000835235	0.00068752	0.000779344	0.00074131	0.00102076	0.00092086	0.000988544	0.000968232	0.000990191	0.000901707	0.00098613	0.000915367	0.00101116	0.000914256	0.000951861	0.00069458	0.000595931
Bacteria/Actinobacteria/Actinobacteria/Pseudonocardiales/Pseudonocardiaceae/Actinosynnema	0.000841789	0.000784847	0.000822418	0.000871803	0.000879757	0.000852396	0.000766372	0.000757173	0.000729717	0.000515869	0.000668575	0.000713284	0.000500589	0.000803962	0.000799269	0.000806329	0.000736472	0.000731617	0.000772476	0.000669189	0.000726997	0.000726277	0.000760317	0.000709888	0.000717163	0.000814424	0.000652237	0.000697157	0.000677167	0.000681833	0.000670951	0.000625131	0.000659934	0.000540616	0.000647861	0.00063815	0.000844991	0.000737142	0.000819803	0.000821304	0.000842369	0.00073416	0.000809798	0.000713958	0.000824164	0.000768195	0.000784718	0.000582141	0.000530134
Bacteria/Actinobacteria/Actinobacteria/Pseudonocardiales/Pseudonocardiaceae/Alloactinosynnema	0.00043993	0.000423748	0.000443168	0.000466499	0.000427784	0.000441242	0.000401924	0.000391181	0.000412458	0.000299092	0.000409667	0.000412193	0.000310595	0.000451837	0.000433168	0.000420511	0.00040008	0.000431539	0.000425008	0.000412904	0.000385229	0.000403978	0.000401836	0.0004682	0.000428053	0.000487055	0.000363669	0.000382487	0.000410863	0.000374154	0.000364517	0.000400391	0.000373389	0.000301366	0.000348654	0.000320604	0.000472341	0.00040009	0.00044555	0.000447793	0.000462358	0.000402365	0.000444453	0.000379204	0.00041749	0.000411085	0.000392844	0.000323714	0.000309245
Bacteria/Actinobacteria/Actinobacteria/Pseudonocardiales/Pseudonocardiaceae/Allokutzneria	0.000506403	0.000465642	0.00051573	0.000556813	0.000541454	0.000543589	0.000493261	0.000474569	0.000484069	0.000337181	0.000463492	0.000492526	0.000318252	0.000541382	0.000525689	0.000519856	0.000470162	0.000484072	0.000503196	0.000506564	0.000505598	0.00047793	0.000483525	0.000471268	0.000474771	0.000521633	0.000413963	0.00042269	0.000457652	0.000421419	0.000394559	0.000409595	0.00041376	0.000328646	0.000381805	0.000352303	0.000537969	0.000472214	0.000515007	0.000491007	0.000522698	0.00046665	0.00051722	0.000453516	0.000503536	0.000459772	0.000481263	0.000348877	0.000321465
Bacteria/Actinobacteria/Actinobacteria/Pseudonocardiales/Pseudonocardiaceae/Amycolatopsis	0.00513413	0.00482515	0.00520322	0.0055699	0.00544532	0.00544282	0.00483207	0.00493327	0.00489531	0.0034687	0.00454845	0.00485504	0.00332873	0.0053074	0.00526884	0.00524955	0.00490326	0.00492451	0.00504072	0.00461047	0.00480591	0.00477121	0.00478264	0.00479711	0.00475044	0.00521224	0.00409025	0.00433924	0.00445803	0.00417028	0.00414487	0.004132	0.00420381	0.00325475	0.0037613	0.00343294	0.00544736	0.00475934	0.00513209	0.00501589	0.00523065	0.00481864	0.00517431	0.00457058	0.00521442	0.00471888	0.00486711	0.00349829	0.00263281
Bacteria/Actinobacteria/Actinobacteria/Pseudonocardiales/Pseudonocardiaceae/Kibdelosporangium	0.000572271	0.000527523	0.000564483	0.000607069	0.000586448	0.000601121	0.000550037	0.000554332	0.000537619	0.000412082	0.000514825	0.000525361	0.000371853	0.0005987	0.000593863	0.000607901	0.000544916	0.000545317	0.000588198	0.000521692	0.000544736	0.000557953	0.00051895	0.000536008	0.000533018	0.000601755	0.000496346	0.00050704	0.000522832	0.000476917	0.000458984	0.000476327	0.000475304	0.00037915	0.000450637	0.000405969	0.000610637	0.000527869	0.000561585	0.000554543	0.000587989	0.00053172	0.00056704	0.000479213	0.000579246	0.000539741	0.000561344	0.000390134	0.000321465
Bacteria/Actinobacteria/Actinobacteria/Pseudonocardiales/Pseudonocardiaceae/Kutzneria	0.000532992	0.000510804	0.000550452	0.000576472	0.000547036	0.000583748	0.000525801	0.000490598	0.000507232	0.000397766	0.000541488	0.000524535	0.00040296	0.000553927	0.00055712	0.000547452	0.000541227	0.000548136	0.000551212	0.000553505	0.000516293	0.000509939	0.000546973	0.000561679	0.000529378	0.000608633	0.000504539	0.000479236	0.000525625	0.000497348	0.000477677	0.000479907	0.000475662	0.000360533	0.000430409	0.000395125	0.000614952	0.000516511	0.000564853	0.000555478	0.000580103	0.000539421	0.000574588	0.000509772	0.000562181	0.000529387	0.000549904	0.000392855	0.000251908
Bacteria/Actinobacteria/Actinobacteria/Pseudonocardiales/Pseudonocardiaceae/Lentzea	0.000599868	0.000550008	0.000597788	0.000621851	0.000626706	0.000604646	0.000549588	0.000575894	0.000569069	0.000410804	0.000526288	0.000525361	0.000392671	0.000597618	0.000582131	0.000580042	0.000577621	0.000548392	0.000586575	0.00055306	0.000565214	0.000560161	0.000558605	0.000579277	0.00057549	0.000630384	0.000504084	0.000519815	0.000543782	0.000484541	0.000494367	0.000493457	0.000504371	0.000398872	0.000469179	0.000445454	0.000626533	0.000557116	0.000626344	0.000588414	0.000612565	0.000555767	0.000575796	0.000526787	0.000606166	0.000526083	0.000563477	0.000434566	0.000394781
Bacteria/Actinobacteria/Actinobacteria/Pseudonocardiales/Pseudonocardiaceae/Prauserella	0.000330753	0.000337077	0.000374999	0.000372785	0.000387695	0.000345188	0.000344699	0.000337942	0.000336171	0.000261258	0.000372039	0.000354371	0.000274941	0.000378729	0.000353927	0.000358222	0.000354589	0.000386437	0.000344224	0.000347498	0.000339038	0.000343455	0.000367733	0.000367779	0.000357671	0.000377561	0.000313147	0.000313918	0.000353132	0.000363177	0.000377535	0.00030937	0.000341809	0.000295468	0.000299488	0.000306701	0.000370606	0.000326262	0.000345858	0.000342911	0.000344797	0.000331794	0.000363836	0.000353854	0.000352114	0.000320981	0.000328663	0.000310793	0.000810241
Bacteria/Actinobacteria/Actinobacteria/Pseudonocardiales/Pseudonocardiaceae/Pseudonocardia	0.00388766	0.00364212	0.00393579	0.00411527	0.00404103	0.00404192	0.00361934	0.00363035	0.00360608	0.00268339	0.00355169	0.00356973	0.00259052	0.00403798	0.00384207	0.00389445	0.00368482	0.00390896	0.00382734	0.00370657	0.00348822	0.00357601	0.00358057	0.00401377	0.00365225	0.00420336	0.00312714	0.00327444	0.00361326	0.00319724	0.0031508	0.00315583	0.00318035	0.00242733	0.00270495	0.00241079	0.00433577	0.00364198	0.00409227	0.00390703	0.00401138	0.00352557	0.00398649	0.0035302	0.00389802	0.00356934	0.00365135	0.00258269	0.00201338
Bacteria/Actinobacteria/Actinobacteria/Pseudonocardiales/Pseudonocardiaceae/Saccharomonospora	0.00151236	0.00146649	0.00153373	0.00162343	0.00160677	0.00157097	0.00147552	0.0014903	0.00147367	0.00110153	0.00144156	0.0014687	0.00106961	0.00161982	0.00153811	0.00157665	0.00149704	0.00162263	0.0015576	0.00151168	0.00147584	0.00145016	0.00145296	0.00159866	0.00147225	0.00168555	0.001289	0.00134866	0.00141649	0.00133561	0.0012915	0.00128018	0.00132077	0.00103073	0.00121959	0.00116702	0.00170247	0.00146747	0.0015728	0.00154754	0.00160477	0.00145795	0.00158276	0.00143069	0.00159112	0.00147515	0.00146298	0.00112507	0.000886377
Bacteria/Actinobacteria/Actinobacteria/Pseudonocardiales/Pseudonocardiaceae/Saccharopolyspora	0.001181	0.00112923	0.00119076	0.00123882	0.00120876	0.0011928	0.00107561	0.00109874	0.00111306	0.000849216	0.001077	0.00108872	0.000814295	0.00118767	0.00114257	0.00117874	0.00111786	0.00118237	0.00116699	0.00113638	0.00106239	0.00109218	0.00106513	0.00122039	0.00114461	0.00127675	0.00100089	0.00103042	0.00113831	0.00100232	0.00101978	0.00101939	0.00098111	0.000786501	0.000892846	0.000797479	0.00125125	0.00112076	0.00122756	0.00117659	0.0012299	0.0010812	0.00121923	0.0010949	0.00117988	0.00109314	0.00109826	0.000808152	0.000559273
Bacteria/Actinobacteria/Actinobacteria/Pseudonocardiales/Pseudonocardiaceae/Saccharothrix	0.0013347	0.00129488	0.00137996	0.0014397	0.00138298	0.00138516	0.00120286	0.00121323	0.00117617	0.000902644	0.00112658	0.00117442	0.000820277	0.00132198	0.0013015	0.00127862	0.00113286	0.00117725	0.00122279	0.00116196	0.0011591	0.00114957	0.00121185	0.00119326	0.00121802	0.0013658	0.00107576	0.00111553	0.00113831	0.0010752	0.0010121	0.00103345	0.00108231	0.000855069	0.000973196	0.00092928	0.00137524	0.00121674	0.00137097	0.00136861	0.00138616	0.00119468	0.00136235	0.00116678	0.0013527	0.00125661	0.0012621	0.000912883	0.000737864
Bacteria/Actinobacteria/Actinobacteria/Sporichthyales/Sporichthyaceae/Epidermidibacterium	0.000269115	0.000254249	0.000285997	0.000296809	0.000273349	0.000297602	0.000291737	0.000312563	0.000283259	0.000227259	0.000271367	0.000279408	0.000212248	0.000300431	0.000290844	0.000305396	0.00029754	0.000318529	0.000303345	0.000320357	0.000271685	0.000282748	0.000275205	0.000343401	0.000286986	0.000336291	0.000259893	0.000255493	0.000283996	0.000264073	0.000257031	0.000250308	0.000262144	0.000196303	0.000194695	0.000176847	0.00032587	0.000279694	0.000300915	0.00028171	0.000296195	0.000274111	0.000291068	0.000265998	0.000296593	0.000252907	0.000283677	0.000203115	0.000128774
Bacteria/Actinobacteria/Actinobacteria/Streptomycetales/Streptomycetaceae/Kitasatospora	0.00175287	0.0016064	0.0017089	0.00173666	0.00169371	0.00169321	0.00156977	0.00156453	0.0015251	0.00119713	0.00159556	0.00153044	0.00113135	0.00168601	0.00164856	0.00162449	0.00162221	0.00171155	0.00159686	0.00177398	0.00154888	0.00152559	0.00160576	0.00163031	0.00160573	0.00177924	0.00141371	0.00147528	0.00155243	0.00147405	0.00143336	0.00141569	0.0014557	0.0012062	0.00132382	0.00134915	0.00179989	0.00160064	0.00179098	0.00171712	0.00180285	0.00157928	0.00171169	0.00158939	0.00175745	0.00159763	0.00161752	0.00120531	0.0012821
Bacteria/Actinobacteria/Actinobacteria/Streptomycetales/Streptomycetaceae/Streptacidiphilus	0.000363385	0.000343995	0.000358417	0.000375002	0.000361307	0.000363568	0.000365121	0.000342331	0.000356146	0.000301137	0.000363318	0.000369859	0.000279966	0.000378513	0.000359682	0.000367947	0.000350408	0.000360555	0.000362716	0.000351058	0.000365432	0.000353573	0.000382538	0.000388929	0.000386491	0.000419202	0.000329077	0.000346042	0.000361745	0.000344271	0.000318451	0.000335449	0.00032297	0.000277957	0.000311569	0.000347576	0.000411255	0.000359485	0.000420218	0.000372577	0.000396517	0.000339653	0.0003895	0.00034795	0.000387446	0.00036394	0.000352125	0.000277016	0.000401361
Bacteria/Actinobacteria/Actinobacteria/Streptomycetales/Streptomycetaceae/Streptomyces	0.0643037	0.0609423	0.0641977	0.0668966	0.0653933	0.0650132	0.0604128	0.0604168	0.0597003	0.0454942	0.061173	0.0607696	0.0447171	0.0645785	0.0630293	0.0639597	0.0609209	0.0639774	0.062284	0.0606985	0.0598825	0.0593305	0.0610849	0.0636985	0.0619669	0.0682688	0.0544586	0.0575499	0.060245	0.0576213	0.0569087	0.0546756	0.0567703	0.0472701	0.0507352	0.0543173	0.0692061	0.0615213	0.067193	0.0652011	0.0681807	0.060605	0.0664412	0.0594655	0.066216	0.0617947	0.0625073	0.0479135	0.0717796
Bacteria/Actinobacteria/Actinobacteria/Streptosporangiales/Nocardiopsaceae/Nocardiopsis	0.00111614	0.00107196	0.00112103	0.00117571	0.00116681	0.00113804	0.00104509	0.00101192	0.00102445	0.00085075	0.00104859	0.00102511	0.000813338	0.00108644	0.00105758	0.00109464	0.00105196	0.00114496	0.00106511	0.00112236	0.00103668	0.00103386	0.00103499	0.00120602	0.00111397	0.00127471	0.000985638	0.00100206	0.00104985	0.000982194	0.000959694	0.00101555	0.000970523	0.000757378	0.000919255	0.000871443	0.00125647	0.00111991	0.00120836	0.00120089	0.00123503	0.00108576	0.00115854	0.00107024	0.00115897	0.00110548	0.00111551	0.000833768	0.000702146
Bacteria/Actinobacteria/Actinobacteria/Streptosporangiales/Nocardiopsaceae/Streptomonospora	0.000395615	0.000378202	0.000402777	0.000415208	0.000390063	0.000403978	0.000365569	0.000378777	0.000367833	0.000302159	0.000382007	0.000363457	0.000286188	0.000396466	0.000401958	0.000382665	0.00036172	0.000394381	0.000373423	0.000400891	0.000373624	0.000379143	0.000367469	0.000426224	0.000381637	0.00044244	0.000331353	0.000347169	0.000379903	0.00034854	0.000336143	0.000321131	0.000335709	0.000270031	0.000339944	0.000304755	0.00046462	0.000386744	0.000417767	0.000389395	0.000418158	0.000391049	0.000402182	0.000368091	0.000394176	0.000383547	0.000393426	0.000269535	0.000247208
Bacteria/Actinobacteria/Actinobacteria/Streptosporangiales/Nocardiopsaceae/Thermobifida	0.000193174	0.000157008	0.000174461	0.000188905	0.00018928	0.000168691	0.00016831	0.000163342	0.000169573	0.000144178	0.000205332	0.000173262	0.000148837	0.000168709	0.000172647	0.000186864	0.000210983	0.000228582	0.000192713	0.000198666	0.00018977	0.00017881	0.000186907	0.00021182	0.000207807	0.00020988	0.000162263	0.000177905	0.000175751	0.000162225	0.0001649	0.000163378	0.000160946	0.000139532	0.000158734	0.000152099	0.000205514	0.000176903	0.000198363	0.000178229	0.00019349	0.000168019	0.000187202	0.00016321	0.00018507	0.000170514	0.00017296	0.000143268	0.000110915
Bacteria/Actinobacteria/Actinobacteria/Streptosporangiales/Streptosporangiaceae/Nonomuraea	0.00176737	0.00164022	0.00175198	0.00184441	0.00177795	0.00177529	0.00157336	0.00156453	0.00153806	0.00122065	0.00153999	0.00159302	0.00112298	0.0017284	0.00165764	0.00166075	0.00160081	0.00167644	0.00169614	0.00164828	0.00157573	0.00153644	0.00156584	0.00171571	0.00163303	0.00183464	0.00137161	0.00145856	0.00158851	0.00144783	0.00138897	0.00136481	0.00141891	0.00113376	0.00130471	0.00126323	0.00188255	0.00164664	0.00178812	0.0017288	0.001799	0.0015785	0.00176906	0.00158314	0.00178533	0.00166505	0.00166445	0.00113527	0.000940895
Bacteria/Actinobacteria/Actinobacteria/Streptosporangiales/Streptosporangiaceae/Streptosporangium	0.00121021	0.00112846	0.00123299	0.00124873	0.00122398	0.00120149	0.00111242	0.00109721	0.00106716	0.000910057	0.00119162	0.00113291	0.00089996	0.00125775	0.00115054	0.00117717	0.00117368	0.00129231	0.00117996	0.00120556	0.00109675	0.00109769	0.00116189	0.00129691	0.00118132	0.00136543	0.0010505	0.00107777	0.00123119	0.00108374	0.0010555	0.00106055	0.00105647	0.00085212	0.000982467	0.000938456	0.00136298	0.001221	0.00122838	0.00125391	0.00128345	0.00111719	0.00127841	0.00107858	0.00129934	0.00117487	0.00118105	0.000895428	0.000857239
Bacteria/Actinobacteria/Actinobacteria/Streptosporangiales/Thermomonosporaceae/Actinomadura	0.00336172	0.00309211	0.00341722	0.00361256	0.00349298	0.00341928	0.00316019	0.00311933	0.00312796	0.00233726	0.00305182	0.00310178	0.00226198	0.00344339	0.00334493	0.00346107	0.00330761	0.00351176	0.00332609	0.00321669	0.00302108	0.00303241	0.00310709	0.00332325	0.00318597	0.0035687	0.00270476	0.00284386	0.00306273	0.00275935	0.00262038	0.0027066	0.00274093	0.00201279	0.00243243	0.002128	0.00368744	0.00323082	0.00352415	0.00337211	0.0035261	0.00308957	0.00352301	0.00297946	0.00343678	0.00311177	0.00318541	0.00223925	0.00159416
Bacteria/Actinobacteria/Actinobacteria/Streptosporangiales/Thermomonosporaceae/Thermomonospora	0.000375673	0.000357255	0.00037755	0.000386384	0.000378392	0.000386857	0.000330337	0.000334126	0.000349134	0.000307272	0.000364564	0.000351892	0.00026848	0.000348448	0.000344409	0.00035612	0.000364917	0.000390281	0.000332544	0.00038465	0.000334487	0.000331129	0.000353986	0.000436233	0.000368593	0.000464748	0.000341594	0.000344351	0.000388283	0.000356163	0.000331136	0.000326756	0.000333735	0.000271137	0.000306231	0.000300584	0.000438959	0.000393843	0.000412455	0.000399206	0.000409905	0.000359928	0.000414259	0.000346909	0.000410279	0.000372532	0.00036434	0.00028631	0.000266947
Bacteria/Actinobacteria/Coriobacteriia/Coriobacteriales/Atopobiaceae/Atopobium	1.4906e-05	1.21071e-05	1.00623e-05	1.31554e-05	1.31938e-05	1.18336e-05	1.59334e-05	1.67921e-05	1.16874e-05	2.73528e-05	2.01843e-05	1.65208e-05	2.34502e-05	1.51405e-05	1.6158e-05	1.26153e-05	1.54917e-05	1.66568e-05	1.42751e-05	1.71302e-05	1.79758e-05	1.61885e-05	1.21608e-05	1.77593e-05	1.78987e-05	1.4686e-05	1.54753e-05	1.74712e-05	1.69932e-05	1.8601e-05	2.77059e-05	2.4545e-05	2.29667e-05	3.18877e-05	3.20278e-05	4.75484e-05	1.5669e-05	2.01607e-05	1.49129e-05	2.12567e-05	1.81569e-05	1.91752e-05	1.75124e-05	2.56969e-05	1.97088e-05	2.13694e-05	1.82267e-05	2.62961e-05	3.66582e-05
Bacteria/Actinobacteria/Coriobacteriia/Coriobacteriales/Atopobiaceae/Libanicoccus	0.000105752	9.7241e-05	9.7222e-05	0.000104947	9.74312e-05	0.000100963	9.31316e-05	8.8922e-05	8.4574e-05	6.7743e-05	9.6187e-05	0.000100777	7.58541e-05	9.7332e-05	9.22999e-05	0.00010066	9.86062e-05	8.6359e-05	8.69481e-05	8.80981e-05	9.94359e-05	9.41879e-05	9.70223e-05	8.68592e-05	0.000101932	9.5738e-05	8.55691e-05	8.84831e-05	8.65954e-05	8.3857e-05	8.87925e-05	8.87201e-05	8.61252e-05	7.26228e-05	8.93407e-05	8.45305e-05	0.000104687	9.76798e-05	0.000103982	9.99767e-05	0.000108941	9.85481e-05	0.000100847	0.000102788	0.000109119	0.000107067	9.85018e-05	7.39011e-05	5.92171e-05
Bacteria/Actinobacteria/Coriobacteriia/Coriobacteriales/Atopobiaceae/Olsenella	0.000455037	0.000439699	0.000425878	0.000452161	0.000420172	0.000437843	0.000413818	0.000391753	0.000408208	0.000307528	0.000458508	0.000434496	0.000327824	0.000401657	0.000425199	0.000417094	0.000438441	0.000422826	0.000423061	0.000416464	0.000438701	0.000440034	0.000445721	0.000414599	0.00046203	0.000406747	0.000386654	0.000408412	0.000394801	0.000412881	0.00036218	0.000379937	0.000374286	0.000346894	0.000388267	0.000407637	0.00043419	0.000461424	0.000462914	0.000461575	0.000467127	0.00045549	0.000449586	0.000441015	0.00049248	0.000481582	0.000446167	0.000338449	0.000297026
Bacteria/Actinobacteria/Coriobacteriia/Coriobacteriales/Atopobiaceae/Parolsenella	9.66879e-05	9.95472e-05	9.9773e-05	0.000106573	0.000105043	9.3158e-05	8.034e-05	8.66322e-05	9.15865e-05	6.56979e-05	9.3446e-05	9.66465e-05	6.50862e-05	9.34387e-05	9.11932e-05	9.90828e-05	8.77865e-05	8.0465e-05	9.66811e-05	8.32037e-05	0.000105352	9.60275e-05	9.41143e-05	8.21772e-05	0.000111943	9.40649e-05	7.85142e-05	8.84831e-05	8.28709e-05	9.3005e-05	9.98081e-05	7.72146e-05	8.75606e-05	7.79681e-05	9.24312e-05	9.06479e-05	9.6512e-05	9.71119e-05	9.56063e-05	9.11002e-05	9.59196e-05	9.65048e-05	9.14873e-05	9.68844e-05	0.000100707	9.29677e-05	0.00010684	6.73271e-05	0.000121254
Bacteria/Actinobacteria/Coriobacteriia/Coriobacteriales/Coriobacteriaceae/Collinsella	0.000171822	0.00016777	0.000159155	0.000167177	0.000158157	0.000166048	0.000161129	0.000156091	0.000150236	0.00012705	0.000203837	0.000184413	0.000152905	0.000180821	0.000155383	0.000155589	0.000150245	0.000179893	0.000155079	0.000162626	0.000175662	0.0001709	0.000185056	0.000165323	0.000181111	0.000174001	0.000158849	0.000183166	0.000171794	0.000193023	0.000200284	0.000173605	0.000172968	0.000181004	0.000192448	0.000213551	0.000178263	0.00017889	0.000184062	0.000184536	0.000180468	0.000162518	0.000180257	0.000180573	0.000186753	0.000165007	0.000175674	0.000165937	0.000507576
Bacteria/Actinobacteria/Coriobacteriia/Coriobacteriales/Coriobacteriaceae/Coriobacterium	8.56091e-05	7.91765e-05	8.46086e-05	0.000100365	8.91428e-05	8.95072e-05	9.29071e-05	8.77771e-05	8.22366e-05	5.90514e-05	8.42259e-05	8.42559e-05	6.96326e-05	8.75988e-05	9.76122e-05	9.09354e-05	9.04914e-05	9.40467e-05	9.05169e-05	7.74195e-05	8.46456e-05	8.18625e-05	8.69764e-05	7.86253e-05	7.31118e-05	8.8302e-05	7.21421e-05	7.81507e-05	7.05334e-05	6.83053e-05	8.21164e-05	7.00556e-05	7.73333e-05	7.92584e-05	7.7822e-05	8.73111e-05	8.74285e-05	9.00131e-05	8.53919e-05	8.52605e-05	8.47321e-05	8.37737e-05	9.39028e-05	8.64667e-05	9.10931e-05	9.38489e-05	8.91945e-05	7.00474e-05	7.89562e-05
Bacteria/Actinobacteria/Coriobacteriia/Eggerthellales/Eggerthellaceae/Adlercreutzia	0.000232454	0.000229266	0.000234268	0.00021832	0.0002133	0.000220054	0.000229799	0.000217344	0.000221635	0.000172809	0.000242959	0.00021064	0.000178748	0.000220835	0.00020762	0.00021814	0.000254261	0.000224226	0.000227752	0.000225807	0.000235734	0.000229583	0.000217309	0.000215856	0.000232077	0.000219175	0.000214833	0.000219799	0.000200194	0.000205831	0.000207961	0.000182042	0.000218722	0.000184506	0.00021689	0.000237742	0.00022686	0.000236533	0.000235338	0.000225415	0.000256947	0.000225388	0.000208035	0.000219813	0.000243956	0.000228894	0.00023113	0.000183846	0.000139113
Bacteria/Actinobacteria/Coriobacteriia/Eggerthellales/Eggerthellaceae/Arabia	0.000224195	0.000211009	0.000214002	0.000214625	0.000214822	0.000208472	0.000196586	0.000196163	0.00018976	0.000145456	0.000202342	0.000200108	0.000154819	0.000209804	0.000208062	0.000195537	0.000195737	0.000211669	0.000179736	0.00018554	0.000195914	0.000192423	0.000206205	0.000202618	0.000208414	0.000213412	0.000188434	0.00019425	0.000199263	0.000199732	0.000181591	0.00016977	0.000172968	0.00014414	0.000177277	0.000180183	0.000212099	0.000206434	0.000216748	0.000222144	0.00021183	0.000208256	0.000219207	0.000192033	0.000222325	0.000215236	0.000213291	0.000147122	0.000131594
Bacteria/Actinobacteria/Coriobacteriia/Eggerthellales/Eggerthellaceae/Cryptobacterium	1.71218e-05	1.53741e-05	1.45975e-05	1.7442e-05	1.4547e-05	1.54844e-05	1.99728e-05	1.54564e-05	1.74248e-05	2.63303e-05	2.09319e-05	1.69338e-05	2.60823e-05	1.40591e-05	1.92568e-05	2.12883e-05	1.64753e-05	1.97319e-05	1.45995e-05	1.95774e-05	2.1844e-05	2.3363e-05	2.08849e-05	1.34002e-05	3.03368e-05	1.8404e-05	1.68407e-05	2.08527e-05	1.83899e-05	2.74441e-05	2.60369e-05	1.94315e-05	2.69141e-05	3.18877e-05	3.93324e-05	4.33775e-05	1.54419e-05	2.52718e-05	1.73644e-05	1.98552e-05	1.98075e-05	2.15328e-05	1.99279e-05	2.25716e-05	2.2593e-05	2.75378e-05	2.21047e-05	2.58427e-05	2.81986e-05
Bacteria/Actinobacteria/Coriobacteriia/Eggerthellales/Eggerthellaceae/Denitrobacterium	6.70772e-05	5.91902e-05	6.20747e-05	7.58282e-05	6.2586e-05	6.9239e-05	6.01428e-05	6.25889e-05	6.28993e-05	5.90514e-05	5.68151e-05	6.25724e-05	5.52754e-05	6.35902e-05	6.30827e-05	6.41279e-05	6.39342e-05	5.40705e-05	6.52111e-05	5.11681e-05	6.30291e-05	6.29146e-05	6.34478e-05	5.3278e-05	6.06737e-05	5.80005e-05	4.71085e-05	5.65465e-05	5.33074e-05	7.37941e-05	6.0419e-05	5.44593e-05	6.26202e-05	6.02732e-05	7.64172e-05	8.2306e-05	6.15406e-05	6.92845e-05	6.23075e-05	5.83976e-05	6.47412e-05	6.75848e-05	6.21993e-05	6.11171e-05	7.57106e-05	7.55638e-05	5.79765e-05	6.02997e-05	6.2037e-05
Bacteria/Actinobacteria/Coriobacteriia/Eggerthellales/Eggerthellaceae/Eggerthella	0.000269115	0.000275773	0.000281745	0.00028321	0.000286543	0.000289167	0.000285678	0.000284894	0.000276672	0.000203996	0.000298279	0.000285809	0.000228759	0.00026669	0.000278006	0.000266499	0.000274917	0.000258564	0.000275119	0.000250946	0.000300128	0.000269503	0.00027309	0.000260255	0.000286683	0.000254868	0.000253066	0.000250608	0.000244423	0.000244252	0.000222315	0.000240081	0.000234512	0.000220817	0.000266337	0.000282232	0.000276138	0.000288212	0.000294786	0.000267695	0.000293078	0.000281499	0.000265706	0.000301765	0.000312697	0.000297188	0.000285423	0.000200621	0.000168252
Bacteria/Actinobacteria/Coriobacteriia/Eggerthellales/Eggerthellaceae/Gordonibacter	0.000303963	0.000292876	0.000307681	0.000298139	0.000295508	0.000301127	0.000267052	0.000259133	0.00025181	0.000186357	0.000287564	0.000258963	0.000208898	0.000266906	0.000289074	0.000284633	0.00027836	0.000258564	0.000269604	0.000245384	0.000258715	0.00028146	0.000272297	0.000235392	0.000256953	0.000257284	0.000227577	0.000239524	0.000228361	0.000236019	0.000236335	0.000226019	0.000234512	0.000200542	0.000251446	0.000242191	0.000278636	0.000292472	0.000280282	0.000291754	0.000300414	0.00027144	0.000294994	0.000256622	0.00030789	0.000300493	0.000287168	0.000198808	0.000187051
Bacteria/Actinobacteria/Coriobacteriia/Eggerthellales/Eggerthellaceae/Phoenicibacter	1.43017e-05	2.21002e-05	1.65816e-05	2.43892e-05	2.21588e-05	2.31636e-05	1.57089e-05	1.50748e-05	1.80623e-05	1.89169e-05	2.26762e-05	1.85859e-05	2.46466e-05	1.79523e-05	1.43873e-05	2.04999e-05	2.2377e-05	2.17819e-05	1.91416e-05	1.66852e-05	1.68381e-05	2.13394e-05	1.77125e-05	1.16243e-05	1.60785e-05	1.45001e-05	1.47925e-05	1.95377e-05	1.86227e-05	1.73813e-05	2.37003e-05	1.12498e-05	1.9737e-05	3.17033e-05	2.50042e-05	3.89285e-05	1.45336e-05	2.10125e-05	1.24615e-05	1.75193e-05	1.26548e-05	2.01183e-05	1.99279e-05	1.87518e-05	1.94684e-05	2.13694e-05	1.45426e-05	2.67495e-05	3.57183e-05
Bacteria/Actinobacteria/Coriobacteriia/Eggerthellales/Eggerthellaceae/Slackia	0.000123277	0.00011742	0.000106009	0.000114999	9.84461e-05	0.000102851	0.00012051	0.000104951	0.000108161	8.74268e-05	0.000124595	0.000116471	0.000103372	0.000109012	0.000109565	0.000112487	0.000114098	0.000109166	9.76544e-05	0.000111012	0.00010922	0.000112952	0.000108919	0.000107686	0.000113156	0.000121206	0.000105824	0.000102009	0.000101726	0.000106117	0.000103814	0.000104316	0.00011268	0.000108934	0.000125864	0.000136806	0.000118766	0.000121248	0.000113584	0.000112123	0.000119212	0.000114266	0.000108094	0.000114594	0.000131232	0.000132182	0.000116729	9.13563e-05	0.000107155
Bacteria/Actinobacteria/Nitriliruptoria/Egibacterales/Egibacteraceae/Egibacter	0.00053138	0.000506576	0.000543082	0.000581202	0.000530966	0.000557311	0.000501115	0.000511397	0.000490232	0.000326956	0.000518314	0.000529078	0.000364913	0.000602809	0.000538306	0.000563747	0.000555244	0.000604	0.00056646	0.000528588	0.000521299	0.000520977	0.000496215	0.000552638	0.00049358	0.000589858	0.000433535	0.000442791	0.000518874	0.000458011	0.000438955	0.000417777	0.000434573	0.000315559	0.000395572	0.000339234	0.000615179	0.000541782	0.000543607	0.000508293	0.000541222	0.000498084	0.000536242	0.000497271	0.000543194	0.000520575	0.000515002	0.000341623	0.000313945
Bacteria/Actinobacteria/Nitriliruptoria/Egicoccales/Egicoccaceae/Egicoccus	0.000594832	0.000588827	0.000593252	0.000603522	0.000602856	0.000597722	0.000518171	0.0005051	0.000525082	0.000428443	0.000585844	0.000551174	0.000402481	0.00059632	0.000556456	0.000554023	0.000561145	0.000665246	0.000551861	0.000565296	0.000526077	0.000516194	0.000527146	0.000618831	0.000583074	0.000659384	0.000474499	0.000508167	0.000570087	0.00051229	0.00046299	0.000482719	0.000489658	0.000345788	0.000428161	0.000349523	0.000658098	0.00058182	0.000602442	0.000550105	0.000572217	0.000545865	0.000592705	0.000554568	0.000565066	0.000515729	0.000534004	0.000383334	0.000250968
Bacteria/Actinobacteria/Nitriliruptoria/Euzebyales/Euzebyaceae/Euzebya	0.000587379	0.000573261	0.000593819	0.000616973	0.000577652	0.000602254	0.000561258	0.000542119	0.000555256	0.000494907	0.000642659	0.000628202	0.000481925	0.00062725	0.000589436	0.000607112	0.000657538	0.000740586	0.000665413	0.000679201	0.000596615	0.000576533	0.000615708	0.000738303	0.000637984	0.000763859	0.000578957	0.000558139	0.000650397	0.00053638	0.000573813	0.000587547	0.000543665	0.000417857	0.000496993	0.00044879	0.000706241	0.00065508	0.000666997	0.000617379	0.000642093	0.000581701	0.000682984	0.000607351	0.000628038	0.000563534	0.000588878	0.000474463	0.000351543
Bacteria/Actinobacteria/Rubrobacteria/Rubrobacterales/Baekduiaceae/Baekduia	0.00137539	0.0013633	0.00128925	0.00111096	0.00103622	0.001097	0.00113508	0.00108386	0.00112624	0.000919515	0.0015223	0.00130845	0.00100046	0.001362	0.00114921	0.00127678	0.00154819	0.00203546	0.00128962	0.00155862	0.00112246	0.00110873	0.00112329	0.00184487	0.00130054	0.00177571	0.000986776	0.000999051	0.00132081	0.001038	0.00095936	0.00100481	0.000960834	0.000704109	0.000854075	0.000701826	0.00176923	0.00130704	0.00133685	0.00115347	0.00121504	0.00106187	0.00138258	0.00112893	0.00118349	0.00103983	0.00113723	0.000752159	0.000507576
Bacteria/Actinobacteria/Rubrobacteria/Rubrobacterales/Rubrobacteraceae/Rubrobacter	0.00191905	0.00188736	0.00197916	0.00205712	0.00197992	0.00197155	0.00179374	0.00178035	0.00177223	0.00117566	0.00196361	0.00189782	0.00130148	0.00208182	0.00192856	0.00199743	0.00195737	0.00207979	0.00193135	0.00179222	0.00190976	0.00185598	0.00187039	0.00172798	0.00200011	0.00191866	0.00159077	0.00157635	0.00166929	0.00173782	0.00154252	0.00152997	0.00151796	0.00122316	0.00159999	0.00148401	0.00204174	0.00188062	0.00186698	0.0018491	0.00199689	0.00188404	0.00189919	0.00187484	0.00213816	0.00194087	0.00194405	0.00126652	0.000983193
Bacteria/Actinobacteria/Thermoleophilia/Solirubrobacterales/Conexibacteraceae/Conexibacter	0.00154157	0.00150186	0.00151559	0.00136121	0.00130264	0.00134777	0.00137229	0.00133574	0.0014299	0.0010435	0.00186418	0.00159302	0.00113303	0.00171477	0.00142279	0.00162317	0.0018595	0.00255207	0.00156734	0.00179889	0.00138391	0.00133739	0.00133584	0.00218859	0.00156811	0.00212799	0.00118454	0.00118053	0.00150751	0.00121272	0.00115063	0.00121575	0.00116753	0.000842535	0.0010749	0.000889795	0.00210714	0.00153704	0.00154053	0.00134244	0.00149968	0.0013146	0.00164858	0.00136645	0.00143249	0.00116915	0.00135808	0.000926031	0.000672068
Bacteria/Aquificae/Aquificae/Aquificales/Aquificaceae/Aquifex	1.28917e-05	1.32601e-05	1.03458e-05	1.1086e-05	1.30247e-05	1.46031e-05	1.23427e-05	1.29757e-05	1.40248e-05	2.27514e-05	1.52005e-05	1.03255e-05	2.15359e-05	9.7332e-06	1.26165e-05	1.23525e-05	1.2295e-05	9.48155e-06	1.00574e-05	1.17909e-05	1.70657e-05	1.67404e-05	1.13677e-05	1.37231e-05	1.18314e-05	8.73725e-06	1.31995e-05	1.91619e-05	1.02425e-05	1.76862e-05	2.16974e-05	1.25282e-05	1.83016e-05	3.18877e-05	2.72517e-05	5.08852e-05	1.13543e-05	2.442e-05	1.10315e-05	1.9388e-05	1.63228e-05	1.74463e-05	1.57008e-05	2.18771e-05	1.82667e-05	2.13694e-05	1.78389e-05	2.40292e-05	3.10185e-05
Bacteria/Aquificae/Aquificae/Aquificales/Aquificaceae/Hydrogenobacter	3.14236e-05	3.53604e-05	2.32426e-05	2.52761e-05	2.21588e-05	2.35413e-05	2.42366e-05	2.40433e-05	3.03872e-05	4.3969e-05	3.26438e-05	2.76723e-05	3.8286e-05	2.01153e-05	2.4569e-05	2.28653e-05	2.85245e-05	2.69071e-05	2.33592e-05	2.24695e-05	2.70775e-05	2.40989e-05	2.6701e-05	2.82535e-05	2.57863e-05	2.10066e-05	2.95851e-05	3.56938e-05	2.56062e-05	2.95786e-05	4.27272e-05	2.48007e-05	3.91152e-05	5.65868e-05	7.61363e-05	9.06479e-05	2.20274e-05	4.11732e-05	2.65573e-05	2.91988e-05	3.50299e-05	3.48926e-05	2.71744e-05	3.40311e-05	3.84562e-05	4.25184e-05	3.50961e-05	4.66983e-05	5.92171e-05
Bacteria/Aquificae/Aquificae/Aquificales/Aquificaceae/Hydrogenobaculum	1.91361e-05	2.01785e-05	1.27551e-05	1.83288e-05	1.13331e-05	1.33443e-05	1.59334e-05	1.64105e-05	2.12498e-05	3.88564e-05	2.06827e-05	1.98249e-05	4.04396e-05	1.44916e-05	1.57153e-05	1.57691e-05	1.30327e-05	1.30692e-05	1.55728e-05	1.66852e-05	2.04788e-05	1.98678e-05	1.77125e-05	1.14628e-05	1.97189e-05	1.48719e-05	1.86614e-05	2.06648e-05	1.79243e-05	1.61615e-05	2.63707e-05	2.17326e-05	2.65553e-05	5.23474e-05	5.59082e-05	7.98035e-05	1.45336e-05	2.55558e-05	1.71601e-05	1.72857e-05	1.52224e-05	2.12185e-05	1.72105e-05	2.11826e-05	2.35544e-05	2.93003e-05	1.91962e-05	4.26178e-05	5.54573e-05
Bacteria/Aquificae/Aquificae/Aquificales/Aquificaceae/Thermocrinis	2.92078e-05	4.11257e-05	2.48015e-05	2.97105e-05	2.5711e-05	3.0717e-05	3.72526e-05	4.10263e-05	4.4412e-05	6.0074e-05	4.48541e-05	4.50191e-05	5.14468e-05	3.46069e-05	3.9399e-05	3.67947e-05	3.88523e-05	3.972e-05	3.27678e-05	3.71525e-05	5.57478e-05	4.54383e-05	4.15055e-05	3.4227e-05	5.03591e-05	3.8667e-05	4.09639e-05	4.6402e-05	4.05043e-05	6.12918e-05	4.70667e-05	3.63062e-05	5.2034e-05	7.79681e-05	8.51266e-05	0.000115951	3.4063e-05	5.99141e-05	3.71802e-05	4.53165e-05	4.47503e-05	4.76237e-05	4.77062e-05	3.92399e-05	5.8886e-05	5.37538e-05	5.56496e-05	5.37257e-05	9.11756e-05
Bacteria/Aquificae/Aquificae/Aquificales/Aquificaceae/Thermosulfidibacter	2.63877e-05	3.47839e-05	1.91326e-05	2.54239e-05	2.04673e-05	2.1527e-05	2.78273e-05	2.82413e-05	2.65622e-05	4.06458e-05	3.41389e-05	2.47812e-05	4.06788e-05	1.90338e-05	2.34623e-05	2.12883e-05	2.95081e-05	2.51133e-05	2.6928e-05	2.91436e-05	3.84546e-05	3.42167e-05	2.80228e-05	2.76077e-05	3.2157e-05	3.60644e-05	3.36815e-05	3.49424e-05	3.1193e-05	3.90316e-05	4.1392e-05	3.19597e-05	4.53952e-05	6.8752e-05	9.66453e-05	9.95458e-05	2.95213e-05	6.38894e-05	3.86102e-05	3.69073e-05	4.1449e-05	3.92935e-05	2.98919e-05	3.50729e-05	6.10492e-05	5.41945e-05	4.26583e-05	4.87385e-05	4.60578e-05
Bacteria/Aquificae/Aquificae/Aquificales/Hydrogenothermaceae/Persephonella	2.75963e-05	2.99795e-05	2.12584e-05	1.93635e-05	1.97907e-05	1.95128e-05	2.17681e-05	1.83187e-05	1.97623e-05	3.27211e-05	2.64141e-05	2.41616e-05	3.90038e-05	1.83849e-05	2.12489e-05	1.70832e-05	2.28688e-05	2.2807e-05	2.04393e-05	2.42492e-05	2.38919e-05	2.3547e-05	1.61263e-05	1.46918e-05	2.48762e-05	1.72886e-05	2.45784e-05	2.57371e-05	1.74588e-05	2.46997e-05	3.37145e-05	2.73575e-05	2.76318e-05	5.3822e-05	5.81558e-05	7.7579e-05	1.65773e-05	3.40744e-05	2.00201e-05	2.35926e-05	1.98075e-05	2.87628e-05	1.84182e-05	2.56969e-05	3.07649e-05	3.81124e-05	2.61767e-05	3.8084e-05	6.10971e-05
Bacteria/Aquificae/Aquificae/Aquificales/Hydrogenothermaceae/Sulfurihydrogenibium	4.45167e-05	4.30474e-05	2.63605e-05	3.20755e-05	2.53727e-05	2.32895e-05	4.12921e-05	3.35843e-05	3.59121e-05	7.97578e-05	5.48216e-05	4.13019e-05	7.44184e-05	3.00648e-05	3.25374e-05	2.91729e-05	3.14753e-05	2.89572e-05	3.30922e-05	4.09345e-05	3.73169e-05	4.28629e-05	3.56894e-05	2.85764e-05	3.51907e-05	2.69554e-05	3.64124e-05	3.8136e-05	3.56159e-05	4.51303e-05	5.70809e-05	3.78403e-05	5.02397e-05	0.000118519	0.000106478	0.000152655	3.04297e-05	5.50869e-05	2.90087e-05	4.53165e-05	3.7781e-05	5.17102e-05	3.23074e-05	4.72268e-05	5.84053e-05	5.68381e-05	5.35167e-05	8.61424e-05	0.000102455
Bacteria/Aquificae/Aquificae/Desulfurobacteriales/Desulfurobacteriaceae/Desulfurobacterium	1.55103e-05	2.17159e-05	6.94443e-06	1.21207e-05	8.79588e-06	1.25889e-05	2.46855e-05	1.79371e-05	2.03998e-05	4.60141e-05	2.41714e-05	2.189e-05	3.92431e-05	1.38428e-05	1.32806e-05	1.73461e-05	1.89344e-05	1.38379e-05	1.68705e-05	1.44605e-05	2.04788e-05	2.40989e-05	1.85056e-05	1.66292e-05	2.73031e-05	1.30129e-05	2.25302e-05	2.02891e-05	2.00194e-05	2.83589e-05	2.57031e-05	1.89201e-05	3.05027e-05	6.21164e-05	6.46175e-05	7.95254e-05	1.43065e-05	3.6062e-05	1.69558e-05	1.89208e-05	2.03577e-05	2.62481e-05	2.11357e-05	2.63915e-05	2.35544e-05	2.48942e-05	1.93901e-05	4.62449e-05	5.35774e-05
Bacteria/Aquificae/Aquificae/Desulfurobacteriales/Desulfurobacteriaceae/Thermovibrio	3.44451e-05	3.63213e-05	3.16042e-05	3.03017e-05	3.14622e-05	3.02134e-05	4.08432e-05	3.2821e-05	3.52746e-05	3.50219e-05	4.38573e-05	3.69652e-05	3.56538e-05	3.13625e-05	3.45295e-05	3.36408e-05	3.61474e-05	3.48511e-05	4.54207e-05	3.95996e-05	5.09694e-05	4.45185e-05	3.46319e-05	3.79404e-05	4.67187e-05	3.71798e-05	4.27846e-05	4.28326e-05	4.44616e-05	3.62872e-05	4.37286e-05	3.32381e-05	4.48569e-05	5.03198e-05	7.16412e-05	8.14719e-05	3.27005e-05	5.22474e-05	3.32988e-05	3.59729e-05	4.36499e-05	3.8822e-05	3.26093e-05	3.47256e-05	4.59071e-05	6.16847e-05	4.07192e-05	4.87385e-05	4.32379e-05
Bacteria/Armatimonadetes/Chthonomonadetes/Chthonomonadales/Chthonomonadaceae/Chthonomonas	9.4875e-05	9.74332e-05	0.000100198	9.7409e-05	9.32024e-05	9.45428e-05	8.16865e-05	8.6823e-05	9.26489e-05	6.0074e-05	8.22324e-05	8.94187e-05	6.81969e-05	9.45201e-05	8.14541e-05	9.85572e-05	8.11472e-05	8.45652e-05	7.7864e-05	7.98667e-05	9.16994e-05	9.16125e-05	7.85167e-05	6.32877e-05	8.16061e-05	7.41737e-05	7.57833e-05	7.42056e-05	6.86711e-05	9.08704e-05	8.54545e-05	7.46578e-05	7.98452e-05	9.14236e-05	0.000105074	0.000122347	7.8345e-05	9.14329e-05	9.00905e-05	8.08223e-05	8.95005e-05	9.74479e-05	8.39388e-05	9.23701e-05	0.00010239	0.000112575	9.30726e-05	6.73271e-05	9.11756e-05
Bacteria/Armatimonadetes/Chthonomonadetes/Chthonomonadales/Chthonomonadaceae/Thermobaculum	6.82858e-05	8.14826e-05	7.4688e-05	7.78976e-05	8.08544e-05	8.00655e-05	6.14893e-05	6.65961e-05	7.20367e-05	6.69761e-05	5.9307e-05	7.06263e-05	5.24039e-05	7.61352e-05	7.9462e-05	7.04355e-05	6.71309e-05	6.2527e-05	6.22912e-05	5.9177e-05	7.48613e-05	7.11928e-05	7.13788e-05	7.65265e-05	7.4932e-05	8.79302e-05	7.37351e-05	6.51882e-05	7.12317e-05	8.01977e-05	7.81107e-05	7.33794e-05	8.19984e-05	8.4788e-05	0.000100579	0.000108444	8.42493e-05	0.000102223	8.21233e-05	8.64284e-05	8.58325e-05	8.8489e-05	7.72962e-05	7.50073e-05	9.22948e-05	0.000110372	9.26848e-05	7.11808e-05	9.68153e-05
Bacteria/Armatimonadetes/Fimbriimonadia/Fimbriimonadales/Fimbriimonadaceae/Fimbriimonas	0.000305373	0.000291147	0.000292658	0.000316173	0.000296692	0.000292818	0.000257851	0.000258561	0.000266897	0.000179966	0.000243707	0.000267843	0.00016798	0.000290049	0.000280663	0.000263608	0.00026336	0.000243189	0.000262791	0.000235151	0.000286475	0.000275389	0.000265952	0.000196483	0.000282436	0.000242598	0.000227122	0.000245348	0.000228128	0.000274441	0.000262706	0.000259513	0.000242945	0.000219343	0.000271955	0.000289461	0.000251839	0.000259817	0.000258014	0.000258117	0.000278039	0.000281656	0.000254836	0.000288222	0.000297555	0.000291901	0.000284259	0.00022125	0.000250028
Bacteria/Bacteroidetes/Bacteroidia/Bacteroidales/Bacteroidaceae/Bacteroides	0.000859515	0.000953001	0.000546767	0.00052725	0.000506101	0.000526217	0.00099101	0.00081461	0.000854028	0.00225546	0.001382	0.000996409	0.00227179	0.000681973	0.000667791	0.000695682	0.000953111	0.000851289	0.000791942	0.00102959	0.000996862	0.000938936	0.000904396	0.000823548	0.00113429	0.00080327	0.00115154	0.00121716	0.000923219	0.00119717	0.00131687	0.00106234	0.00129224	0.00213869	0.00173315	0.00268384	0.000709647	0.00125195	0.000809793	0.000923149	0.000903075	0.0010221	0.000859316	0.0010567	0.000992891	0.00120197	0.00104707	0.00185229	0.00235365
Bacteria/Bacteroidetes/Bacteroidia/Bacteroidales/Barnesiellaceae/Barnesiella	7.05016e-05	7.61017e-05	5.96654e-05	7.37588e-05	6.08945e-05	6.584e-05	8.10132e-05	6.81227e-05	7.79866e-05	9.61184e-05	9.89281e-05	7.59956e-05	0.000106483	6.31576e-05	6.17546e-05	6.0974e-05	6.31965e-05	6.12457e-05	5.93713e-05	7.27477e-05	6.71249e-05	7.57918e-05	7.27006e-05	7.10373e-05	9.04038e-05	6.06031e-05	7.62385e-05	8.39744e-05	7.35596e-05	9.11754e-05	8.47868e-05	8.10498e-05	8.28955e-05	0.000107091	0.00010114	0.000125127	6.99428e-05	8.4902e-05	7.15004e-05	8.75964e-05	8.21644e-05	7.52864e-05	7.36729e-05	7.1882e-05	8.02773e-05	8.90023e-05	7.77544e-05	9.04495e-05	0.000100575
Bacteria/Bacteroidetes/Bacteroidia/Bacteroidales/Dysgonamonadaceae/Dysgonomonas	5.43869e-05	5.8998e-05	2.91949e-05	2.64586e-05	2.08056e-05	2.22824e-05	5.65522e-05	4.67509e-05	5.03619e-05	0.000225469	0.000102666	6.17464e-05	0.000228998	3.3958e-05	3.54148e-05	4.31023e-05	5.72949e-05	5.20204e-05	4.89894e-05	7.11904e-05	5.55202e-05	4.87496e-05	5.28732e-05	4.26224e-05	7.12916e-05	5.11222e-05	6.87284e-05	8.28472e-05	5.77303e-05	7.95879e-05	7.77769e-05	6.85216e-05	8.11012e-05	0.000166258	0.000126987	0.000197979	3.33818e-05	7.8655e-05	4.43303e-05	5.02219e-05	4.93353e-05	6.01976e-05	4.46869e-05	6.35478e-05	5.28773e-05	7.15984e-05	5.93338e-05	0.000146215	0.000164492
Bacteria/Bacteroidetes/Bacteroidia/Bacteroidales/Dysgonamonadaceae/Proteiniphilum	6.08328e-05	7.05286e-05	3.98242e-05	3.48839e-05	3.39994e-05	3.78926e-05	5.94695e-05	5.11397e-05	7.11867e-05	0.000174342	9.71838e-05	7.06263e-05	0.000177073	4.71519e-05	3.8735e-05	4.96728e-05	6.71309e-05	5.35579e-05	4.60695e-05	8.45386e-05	7.03105e-05	6.45702e-05	6.66202e-05	7.65265e-05	9.31341e-05	6.48788e-05	9.23965e-05	9.01738e-05	7.09989e-05	0.000100628	9.88067e-05	8.18168e-05	0.000100479	0.000154093	0.00012165	0.00021077	5.29113e-05	8.91613e-05	7.00704e-05	6.61061e-05	6.43744e-05	9.08466e-05	6.61245e-05	8.16052e-05	7.40282e-05	0.000101119	8.18263e-05	0.000137148	0.000172952
Bacteria/Bacteroidetes/Bacteroidia/Bacteroidales/Muribaculaceae/Duncaniella	9.46735e-05	9.57036e-05	7.90814e-05	7.49413e-05	7.22277e-05	7.47782e-05	0.000104801	8.43424e-05	8.56365e-05	0.000151335	0.000112135	8.52885e-05	0.000144051	7.8947e-05	8.94225e-05	7.38522e-05	9.46718e-05	8.17463e-05	8.85703e-05	0.000103893	0.000104214	9.52917e-05	0.000104689	8.4276e-05	0.000108606	8.97892e-05	0.000111968	0.000121923	0.00010289	0.000104897	0.000117166	9.84358e-05	0.000123626	0.00015096	0.000152273	0.000214385	7.74367e-05	0.000141693	9.74448e-05	9.50713e-05	9.50026e-05	0.000112065	9.48086e-05	8.85503e-05	0.000115849	0.000123149	0.000109166	0.000141455	0.000151333
Bacteria/Bacteroidetes/Bacteroidia/Bacteroidales/Muribaculaceae/Muribaculum	8.84291e-05	9.80097e-05	6.42005e-05	7.90801e-05	7.34117e-05	7.8429e-05	8.97654e-05	8.45332e-05	9.22239e-05	0.000137531	0.000117617	0.000102842	0.00014453	8.80313e-05	8.41102e-05	8.04227e-05	9.17209e-05	8.17463e-05	8.82458e-05	9.9889e-05	0.000111723	9.3636e-05	0.000101517	8.10471e-05	0.000104965	8.73725e-05	9.12586e-05	0.000101258	9.70707e-05	0.000102458	0.000129851	9.76688e-05	0.000113936	0.000152618	0.000136259	0.000199648	8.31138e-05	0.000122952	9.3972e-05	8.85307e-05	9.83039e-05	0.000109865	8.99776e-05	9.79262e-05	0.000110321	0.000121387	0.000104319	0.000133974	0.000138173
Bacteria/Bacteroidetes/Bacteroidia/Bacteroidales/Odoribacteraceae/Butyricimonas	3.84737e-05	5.11188e-05	2.77777e-05	2.86758e-05	2.58802e-05	2.93322e-05	5.29616e-05	4.59876e-05	4.0162e-05	0.000128073	7.35108e-05	5.47251e-05	0.000132804	2.94159e-05	3.45295e-05	3.44293e-05	4.03277e-05	4.68952e-05	3.24433e-05	5.60624e-05	5.43825e-05	4.93015e-05	4.70571e-05	4.16537e-05	6.0977e-05	4.55453e-05	5.89426e-05	6.89454e-05	5.33074e-05	8.3552e-05	8.01135e-05	6.05956e-05	6.53116e-05	0.00012239	0.000103388	0.000137918	4.4509e-05	7.07043e-05	4.61688e-05	5.32586e-05	4.82349e-05	5.6897e-05	4.49888e-05	6.04225e-05	5.98474e-05	6.89547e-05	5.8946e-05	0.000104958	0.000116554
Bacteria/Bacteroidetes/Bacteroidia/Bacteroidales/Odoribacteraceae/Odoribacter	5.8617e-05	6.20728e-05	3.21711e-05	2.46848e-05	2.5711e-05	2.85768e-05	6.97926e-05	5.01856e-05	5.92868e-05	0.000194793	0.000114876	6.67026e-05	0.000196216	3.65536e-05	3.34228e-05	4.20511e-05	5.90162e-05	5.17641e-05	5.06116e-05	6.87432e-05	6.64423e-05	6.16269e-05	6.05398e-05	5.39237e-05	8.4033e-05	5.35389e-05	7.23696e-05	9.09253e-05	6.75072e-05	9.05655e-05	8.64559e-05	8.36065e-05	9.49172e-05	0.000161466	0.00012474	0.000213273	4.81424e-05	9.82478e-05	5.82218e-05	7.03107e-05	6.25403e-05	8.34594e-05	6.46148e-05	8.71613e-05	9.08527e-05	8.85617e-05	8.29897e-05	0.000144402	0.000131594
Bacteria/Bacteroidetes/Bacteroidia/Bacteroidales/Paludibacteraceae/Candidatus Azobacteroides	3.6258e-05	4.49692e-05	1.87074e-05	1.78854e-05	1.82684e-05	1.49808e-05	4.26385e-05	3.22486e-05	3.71871e-05	0.000158237	7.15173e-05	4.97688e-05	0.000158169	2.66041e-05	2.98813e-05	3.02242e-05	4.03277e-05	3.35698e-05	3.30922e-05	4.20468e-05	3.57241e-05	4.2311e-05	4.09767e-05	2.87378e-05	5.55164e-05	2.67695e-05	4.89292e-05	5.56072e-05	3.51503e-05	5.61079e-05	5.70809e-05	5.21582e-05	6.42351e-05	0.000123496	8.65313e-05	0.000150153	2.38441e-05	4.60004e-05	2.83959e-05	4.13455e-05	3.26457e-05	4.47946e-05	3.17035e-05	5.17411e-05	4.18211e-05	5.55163e-05	4.30461e-05	0.000105864	0.000130654
Bacteria/Bacteroidetes/Bacteroidia/Bacteroidales/Paludibacteraceae/Paludibacter	7.79546e-05	7.66782e-05	3.50056e-05	3.00061e-05	3.36611e-05	3.26053e-05	7.74226e-05	5.09489e-05	6.77867e-05	0.000391631	0.000121355	7.00068e-05	0.000262977	4.47727e-05	4.24978e-05	4.54677e-05	7.27866e-05	7.1496e-05	4.8665e-05	8.96554e-05	6.78075e-05	7.06409e-05	6.60915e-05	5.53768e-05	8.34263e-05	5.81864e-05	8.12452e-05	9.84398e-05	7.00678e-05	9.54445e-05	0.000107819	8.10498e-05	0.000101377	0.000172894	0.000124178	0.000221058	4.20111e-05	8.23464e-05	5.33189e-05	6.51717e-05	5.61212e-05	7.37146e-05	5.13295e-05	8.47305e-05	7.09036e-05	8.21729e-05	6.6702e-05	0.000156416	0.00020209
Bacteria/Bacteroidetes/Bacteroidia/Bacteroidales/Porphyromonadaceae/Fermentimonas	4.73368e-05	5.66919e-05	2.06916e-05	1.65551e-05	1.28555e-05	1.59879e-05	4.71268e-05	3.6065e-05	3.78246e-05	0.000174598	8.04881e-05	5.03884e-05	0.000170373	2.81181e-05	2.08062e-05	3.07498e-05	4.4508e-05	4.27951e-05	3.24433e-05	5.47276e-05	4.71012e-05	4.37827e-05	4.65284e-05	4.27838e-05	6.37073e-05	3.64362e-05	6.14459e-05	8.09686e-05	4.21338e-05	6.9525e-05	7.37712e-05	5.75274e-05	8.1819e-05	0.000141928	8.90598e-05	0.000176291	3.42901e-05	7.72352e-05	3.90188e-05	4.11119e-05	4.40167e-05	5.64255e-05	4.80082e-05	5.5561e-05	5.11948e-05	6.27863e-05	5.66191e-05	0.000120826	0.000142873
Bacteria/Bacteroidetes/Bacteroidia/Bacteroidales/Porphyromonadaceae/Petrimonas	6.64729e-05	8.99384e-05	5.04534e-05	4.81871e-05	4.63475e-05	4.50683e-05	8.70724e-05	6.7741e-05	6.35368e-05	0.000143922	0.000113879	7.64086e-05	0.000146444	5.60199e-05	5.35649e-05	5.62433e-05	6.56555e-05	6.79084e-05	6.16423e-05	8.69857e-05	8.71486e-05	7.85512e-05	8.98844e-05	7.91097e-05	0.000106179	7.02698e-05	9.71756e-05	0.000102761	8.19398e-05	0.000114045	0.000107486	0.000109941	0.000102812	0.00016589	0.00012193	0.000183242	7.53929e-05	0.000106482	7.70162e-05	8.68956e-05	8.67495e-05	9.47759e-05	7.00497e-05	9.75789e-05	9.3737e-05	0.000111033	9.24909e-05	0.000137374	0.000142873
Bacteria/Bacteroidetes/Bacteroidia/Bacteroidales/Porphyromonadaceae/Porphyromonas	0.000134154	0.000132601	9.89226e-05	0.000110712	0.000114008	0.000104614	0.000134872	0.000115064	0.000115599	0.000239018	0.000184898	0.000139807	0.000235698	0.000104686	0.000102039	9.85572e-05	0.000114836	0.000123516	0.000111281	0.000143938	0.000144034	0.000135027	0.000150424	0.000136262	0.000164729	0.000120463	0.000159532	0.000177905	0.000135946	0.000148198	0.000195611	0.000161332	0.000170456	0.000265608	0.000243299	0.000337844	0.00010446	0.000180594	0.000128088	0.000149498	0.000142687	0.000145543	0.000130739	0.00014932	0.000159112	0.000177564	0.000152212	0.000229638	0.000297026
Bacteria/Bacteroidetes/Bacteroidia/Bacteroidales/Prevotellaceae/Alloprevotella	2.92078e-05	3.1709e-05	2.65022e-05	2.89714e-05	2.35121e-05	2.78215e-05	4.19653e-05	3.45384e-05	3.33621e-05	6.18634e-05	5.03362e-05	3.79978e-05	5.71897e-05	2.96322e-05	2.63398e-05	3.18011e-05	3.36884e-05	2.71634e-05	3.01723e-05	3.53727e-05	4.36881e-05	4.15751e-05	3.70112e-05	3.11595e-05	4.6112e-05	3.29041e-05	3.41366e-05	3.70089e-05	2.53734e-05	3.96415e-05	5.174e-05	4.29538e-05	4.77277e-05	6.76461e-05	5.59082e-05	8.78673e-05	2.77046e-05	4.48646e-05	3.24816e-05	3.29362e-05	3.92482e-05	3.86648e-05	3.65345e-05	3.16003e-05	4.73492e-05	3.74515e-05	3.83924e-05	5.91662e-05	6.57968e-05
Bacteria/Bacteroidetes/Bacteroidia/Bacteroidales/Prevotellaceae/Paraprevotella	3.88766e-05	4.61222e-05	2.87698e-05	3.66577e-05	3.53527e-05	3.78926e-05	4.42094e-05	4.75141e-05	4.6112e-05	8.07803e-05	5.48216e-05	4.06824e-05	6.5804e-05	3.9798e-05	3.85136e-05	2.96986e-05	3.81146e-05	3.40823e-05	3.73098e-05	3.71525e-05	4.23228e-05	4.35987e-05	4.15055e-05	4.34296e-05	5.12692e-05	3.94106e-05	4.30121e-05	5.27893e-05	3.77109e-05	4.78747e-05	4.90695e-05	4.49992e-05	5.09574e-05	6.67245e-05	5.7032e-05	9.87116e-05	3.56527e-05	4.99757e-05	4.53517e-05	5.16235e-05	4.19992e-05	4.80952e-05	4.64985e-05	4.13235e-05	5.31176e-05	5.41945e-05	5.21594e-05	6.75538e-05	6.01571e-05
Bacteria/Bacteroidetes/Bacteroidia/Bacteroidales/Prevotellaceae/Prevotella	0.000389169	0.000437777	0.000312924	0.000313216	0.000316482	0.000307799	0.000445461	0.000394615	0.000399283	0.000798345	0.000583103	0.000443376	0.000771223	0.000356451	0.000343967	0.00037662	0.000455162	0.000421545	0.000362716	0.000461625	0.000456677	0.000424765	0.0004251	0.000379081	0.000509659	0.000366407	0.000470403	0.000506852	0.000416682	0.000502227	0.000531086	0.000481441	0.000534694	0.000806776	0.000705455	0.00100881	0.000363112	0.000533548	0.000370576	0.000418594	0.00042146	0.000454547	0.000404899	0.000492062	0.000473972	0.000518372	0.000476803	0.000708635	0.000806481
Bacteria/Bacteroidetes/Bacteroidia/Bacteroidales/Rikenellaceae/Alistipes	0.0010676	0.00109098	0.000967259	0.00101651	0.000994949	0.000986468	0.00105609	0.00101535	0.00100341	0.00105398	0.00113655	0.00106414	0.00097031	0.000974185	0.000997149	0.000983469	0.000986062	0.000948155	0.000965189	0.000973751	0.0011252	0.00106679	0.0010194	0.00091073	0.0011437	0.000999765	0.00103343	0.00107175	0.00103938	0.001131	0.00112059	0.000988193	0.00112196	0.0012215	0.00123897	0.00151321	0.00101599	0.00117784	0.00106985	0.00112684	0.00111637	0.00112081	0.00104018	0.00108517	0.00126761	0.00123259	0.00112618	0.00113504	0.0016139
Bacteria/Bacteroidetes/Bacteroidia/Bacteroidales/Rikenellaceae/Mucinivorans	3.48479e-05	3.97804e-05	2.23922e-05	2.77889e-05	2.40195e-05	2.34154e-05	3.81503e-05	3.0722e-05	2.95372e-05	7.72015e-05	4.88411e-05	3.18025e-05	8.01613e-05	2.509e-05	2.72252e-05	2.36537e-05	3.19671e-05	3.38261e-05	2.53058e-05	3.22581e-05	3.66343e-05	4.02874e-05	3.85974e-05	2.84149e-05	4.67187e-05	3.01156e-05	4.39225e-05	4.03904e-05	3.74781e-05	3.87267e-05	4.43963e-05	3.98857e-05	3.83975e-05	6.81991e-05	6.65841e-05	8.53647e-05	2.04378e-05	4.2593e-05	3.26859e-05	2.82644e-05	3.63137e-05	3.67787e-05	2.83822e-05	4.44488e-05	3.86965e-05	4.67042e-05	3.3351e-05	6.9594e-05	5.54573e-05
Bacteria/Bacteroidetes/Bacteroidia/Bacteroidales/Tannerellaceae/Parabacteroides	6.68758e-05	8.5134e-05	5.55554e-05	5.52822e-05	5.61583e-05	5.47618e-05	8.88677e-05	6.92676e-05	8.07491e-05	0.000167185	0.000108896	8.77666e-05	0.000168458	6.33739e-05	6.61815e-05	6.01856e-05	8.55734e-05	6.84209e-05	6.45622e-05	8.94329e-05	9.05617e-05	9.19804e-05	8.40684e-05	8.37917e-05	0.000108909	7.25006e-05	0.000105141	0.000106706	8.49659e-05	0.000104288	0.00012017	0.00010764	0.000112322	0.000179345	0.00016042	0.000233015	6.83532e-05	0.000120112	7.70162e-05	7.98879e-05	7.7396e-05	9.46188e-05	7.88059e-05	0.000102788	9.46984e-05	0.000112795	9.83079e-05	0.000161177	0.000181411
Bacteria/Bacteroidetes/Bacteroidia/Bacteroidales/Tannerellaceae/Tannerella	0.00017283	0.000186603	0.000149376	0.000142196	0.000144286	0.000146157	0.000188732	0.000161624	0.000178073	0.000232116	0.000214801	0.000183794	0.000218709	0.00015054	0.000142545	0.000152698	0.000168934	0.00016503	0.000139506	0.000175306	0.000197962	0.0001858	0.000195366	0.00015499	0.000208111	0.000160431	0.000196172	0.00020477	0.000184132	0.000204611	0.00021664	0.000186389	0.000224643	0.000246807	0.000243299	0.000322273	0.000149423	0.00020757	0.000160365	0.000198785	0.000182669	0.000196625	0.000162745	0.000207659	0.000211749	0.000199815	0.000204178	0.000239839	0.000377862
Bacteria/Bacteroidetes/Bacteroidia/Marinilabiliales/Marinifilaceae/Labilibaculum	0.000176657	0.000244448	8.81517e-05	5.40997e-05	8.64364e-05	7.44005e-05	0.000199055	0.0001559	0.00018296	0.0518901	0.00894514	0.000375228	0.0707044	0.000158327	0.000137233	0.000116166	0.000229671	0.000233195	0.00012004	0.000372415	0.000211159	0.000171084	0.00017316	0.000239589	0.000235717	0.000207835	0.0013022	0.000434337	0.00110968	0.000458316	0.00048235	0.000597007	0.000632482	0.00133099	0.000661908	0.00141728	0.0011184	0.00336768	0.000830222	0.000748891	0.000349015	0.000659816	0.000151875	0.00367293	0.000290585	0.000297409	0.00157312	0.00153129	0.00507482
Bacteria/Bacteroidetes/Bacteroidia/Marinilabiliales/Marinilabiliaceae/Alkalitalea	8.21847e-05	0.000110117	3.74149e-05	3.75446e-05	3.77208e-05	3.81444e-05	0.000102557	7.55647e-05	8.22366e-05	0.000458352	0.000204086	0.000113787	0.000434785	5.62362e-05	5.71064e-05	5.83458e-05	9.76226e-05	8.66152e-05	7.46197e-05	0.000132147	0.000102394	8.94049e-05	9.35856e-05	8.57291e-05	0.000149257	7.82635e-05	0.000136546	0.000173397	0.000106382	0.000143624	0.000159893	0.000134998	0.000152513	0.000284408	0.000196943	0.000363704	6.92615e-05	0.000147088	8.15105e-05	9.78744e-05	9.6103e-05	0.000112694	8.42408e-05	0.000123276	0.000105755	0.000129097	0.000114983	0.000258201	0.000286686
Bacteria/Bacteroidetes/Bacteroidia/Marinilabiliales/Prolixibacteraceae/Draconibacterium	0.000338408	0.00040895	0.000145266	9.5783e-05	9.72621e-05	0.000102474	0.000488324	0.000329355	0.000370171	0.00168718	0.000993767	0.000455354	0.00200977	0.000162653	0.000183493	0.000192909	0.000395654	0.000365937	0.000304643	0.000550168	0.000526077	0.000418327	0.000395756	0.000356962	0.00057822	0.000339266	0.000700483	0.000883892	0.000384325	0.000750748	0.000808479	0.000549707	0.000792173	0.00120104	0.000691688	0.00104384	0.000229585	0.000564783	0.000353825	0.000416492	0.000401102	0.000457534	0.000336963	0.000563249	0.000425181	0.000537759	0.000481844	0.0010319	0.000845959
Bacteria/Bacteroidetes/Bacteroidia/Marinilabiliales/Salinivirgaceae/Salinivirga	7.61417e-05	8.80166e-05	3.37301e-05	2.95627e-05	3.23079e-05	3.0717e-05	0.000101659	7.23207e-05	7.07617e-05	0.000361211	0.000184898	0.000101809	0.000377835	5.99132e-05	5.06875e-05	4.67818e-05	9.19668e-05	8.14901e-05	7.94861e-05	0.000113237	9.87532e-05	8.35182e-05	9.27925e-05	8.05627e-05	0.000156538	7.3616e-05	0.000117202	0.000153296	9.14839e-05	0.000130207	0.000134858	0.00011889	0.000157358	0.000290491	0.000205933	0.000365372	5.65447e-05	0.000144248	6.74147e-05	9.32025e-05	8.21644e-05	0.000104835	7.24652e-05	0.000118762	0.000106235	0.000131741	9.92774e-05	0.000252307	0.000274467
Bacteria/Bacteroidetes/Chitinophagia/Bacteroidetes Order II. Incertae sedis/Rhodothermaceae/Rhodothermus	0.000820034	0.000810983	0.000918648	0.00100439	0.000979049	0.000958268	0.000806542	0.00082625	0.000834478	0.00053632	0.000718911	0.000799812	0.000495325	0.000876853	0.000889577	0.000844175	0.000752702	0.000689847	0.000790319	0.000665852	0.000889689	0.000865167	0.000828259	0.000629971	0.000840937	0.000725378	0.000683415	0.000743559	0.000643181	0.000760201	0.000741718	0.000655813	0.00075539	0.000660609	0.000760239	0.00071128	0.000815015	0.000835958	0.000844318	0.000901192	0.000923433	0.000903751	0.000804363	0.000874391	0.000950348	0.000939371	0.000899895	0.000651055	0.000501936
Bacteria/Bacteroidetes/Chitinophagia/Bacteroidetes Order II. Incertae sedis/Rhodothermaceae/Salinibacter	0.000526546	0.000508498	0.00052976	0.000599531	0.000604886	0.00058186	0.000512336	0.00053296	0.000517432	0.000314685	0.000463243	0.000505536	0.000319209	0.000542247	0.000546274	0.00053142	0.000519588	0.000456396	0.000504494	0.000442493	0.000549286	0.000552802	0.000528203	0.000415891	0.00051876	0.000453965	0.000462893	0.000470595	0.000431115	0.000468379	0.00045598	0.000429282	0.000453772	0.000406061	0.000481822	0.000460191	0.000502998	0.000479029	0.000521544	0.0005153	0.000557728	0.00056284	0.000517824	0.000549012	0.000579967	0.000574109	0.000551067	0.000384921	0.000379742
Bacteria/Bacteroidetes/Chitinophagia/Chitinophagales/Chitinophagaceae/Arachidicoccus	0.000298725	0.000288456	0.000167233	0.000162447	0.000138704	0.000146913	0.00022935	0.000184523	0.000197835	0.000465765	0.000244953	0.000231497	0.000449142	0.00018731	0.000174418	0.000173461	0.000215163	0.000179381	0.000161243	0.000246497	0.000207063	0.000213762	0.000184263	0.000150793	0.000226009	0.000168982	0.000244873	0.000256808	0.000195305	0.000244252	0.000294417	0.000232411	0.000269321	0.000423387	0.000342754	0.000482436	0.000137161	0.000243348	0.000174461	0.000196216	0.00017625	0.000237333	0.000209545	0.000239954	0.000194444	0.000237486	0.000202239	0.000405776	0.000356243
Bacteria/Bacteroidetes/Chitinophagia/Chitinophagales/Chitinophagaceae/Chitinophaga	0.000800294	0.00079926	0.000582623	0.000553561	0.000534349	0.000559326	0.000798014	0.000705461	0.000704429	0.00109105	0.000882628	0.000760575	0.00101673	0.000631144	0.000636803	0.000653368	0.000796964	0.000709579	0.000744574	0.000826476	0.000764086	0.000725909	0.00074419	0.00065322	0.000848521	0.000673326	0.000827244	0.000847258	0.000746071	0.000824238	0.000914296	0.000839389	0.000867353	0.00109948	0.000976006	0.00120539	0.000640385	0.000852427	0.000709488	0.000731138	0.000707935	0.000803002	0.000731294	0.000829942	0.000767441	0.000870636	0.000806823	0.00100719	0.000992592
Bacteria/Bacteroidetes/Chitinophagia/Chitinophagales/Chitinophagaceae/Filimonas	0.000102328	0.000100124	5.69726e-05	5.27693e-05	5.68349e-05	5.89161e-05	9.15607e-05	7.15574e-05	8.22366e-05	0.000170508	9.19508e-05	7.76476e-05	0.000143812	6.89975e-05	5.99839e-05	5.96599e-05	6.83604e-05	7.17523e-05	7.16998e-05	7.78645e-05	8.60109e-05	7.57918e-05	7.40225e-05	5.55382e-05	8.19094e-05	6.22762e-05	9.42171e-05	8.39744e-05	7.14645e-05	8.05027e-05	0.000104148	7.41465e-05	0.000104247	0.000129763	0.000108726	0.000153212	5.58634e-05	9.22847e-05	6.51675e-05	7.33474e-05	7.11603e-05	7.93729e-05	6.79361e-05	8.9592e-05	7.97966e-05	9.07647e-05	8.20202e-05	0.000137828	0.000117494
Bacteria/Bacteroidetes/Chitinophagia/Chitinophagales/Chitinophagaceae/Flavihumibacter	0.000163161	0.000173919	8.44669e-05	7.78976e-05	7.45958e-05	7.42746e-05	9.47025e-05	7.67096e-05	8.11741e-05	0.000155681	9.59378e-05	9.87116e-05	0.000129694	7.7433e-05	6.64028e-05	7.43778e-05	8.87701e-05	7.96963e-05	6.39134e-05	8.45386e-05	8.55558e-05	7.65277e-05	8.61833e-05	6.8777e-05	9.04038e-05	7.26865e-05	9.96789e-05	9.37432e-05	7.35596e-05	8.41619e-05	9.71377e-05	9.10212e-05	0.000107836	0.0001305	0.00011575	0.00013903	6.13135e-05	8.71736e-05	7.43604e-05	8.22238e-05	7.31777e-05	8.72316e-05	7.91078e-05	8.40359e-05	8.05176e-05	8.50368e-05	8.31836e-05	0.000133974	0.000135353
Bacteria/Bacteroidetes/Chitinophagia/Chitinophagales/Chitinophagaceae/Flavisolibacter	0.000391586	0.000391847	0.000279478	0.000276854	0.000266921	0.000263234	0.000337518	0.000300732	0.000318321	0.00042154	0.000332169	0.000338676	0.000390996	0.000311462	0.000319398	0.000296197	0.000315982	0.000246777	0.000299776	0.000300779	0.000333577	0.000310894	0.000313274	0.000213273	0.00032157	0.000233489	0.000318381	0.000320869	0.000275616	0.000348845	0.000374197	0.000288404	0.000348269	0.000441266	0.0003922	0.000460747	0.00023617	0.000313768	0.000255154	0.000283812	0.000263733	0.0003582	0.000285935	0.000331282	0.00030789	0.000332657	0.000306558	0.000423685	0.00041828
Bacteria/Bacteroidetes/Chitinophagia/Chitinophagales/Chitinophagaceae/Niabella	0.000240511	0.000252519	0.000155754	0.000141162	0.000138704	0.000140996	0.000173247	0.000149603	0.000166173	0.000283498	0.000189633	0.000177185	0.000256037	0.000147512	0.000142102	0.000146127	0.000159835	0.000150167	0.00015735	0.000178198	0.000159962	0.00016722	0.000164436	0.000133518	0.000183234	0.000160059	0.000206868	0.00020383	0.000168302	0.000171983	0.00022799	0.000180508	0.000198985	0.000274455	0.000221666	0.000294188	0.000124671	0.000203878	0.000162612	0.000166784	0.000148556	0.00018578	0.000152781	0.000175712	0.000175456	0.000204441	0.000168694	0.000277696	0.000241568
Bacteria/Bacteroidetes/Chitinophagia/Chitinophagales/Chitinophagaceae/Niastella	0.000178268	0.00016604	0.000112953	0.000113964	0.000117222	0.000113552	0.000162026	0.000126323	0.000138548	0.000235183	0.000169449	0.000148274	0.000220384	0.000135183	0.000131035	0.000140871	0.000138442	0.000121979	0.000110632	0.000143716	0.000145172	0.000130244	0.000128746	9.46087e-05	0.000141976	0.000125854	0.000155663	0.000157429	0.000131988	0.000146978	0.000157223	0.000145736	0.00017225	0.000228743	0.000196943	0.000230791	0.000109002	0.00015589	0.000112153	0.000137351	0.000129116	0.000144757	0.000125002	0.000155571	0.000150219	0.000162804	0.00014465	0.000216943	0.000181411
Bacteria/Bacteroidetes/Chitinophagia/Chitinophagales/Chitinophagaceae/Panacibacter	0.000190354	0.000183912	0.000100056	9.16442e-05	9.10035e-05	9.18991e-05	0.000104577	8.91129e-05	9.96614e-05	0.000215755	0.00011687	0.000115439	0.000202437	9.10595e-05	8.16755e-05	8.75188e-05	0.000111885	9.60968e-05	9.11657e-05	0.000118576	8.21427e-05	8.09427e-05	9.25281e-05	7.32975e-05	9.43476e-05	8.90456e-05	0.000124257	0.000119105	8.65954e-05	0.000113131	0.000141868	0.00012068	0.000132059	0.000185981	0.000158734	0.000174622	8.0843e-05	0.00011926	8.66176e-05	9.32025e-05	8.85835e-05	0.000105778	0.000103867	0.00010383	8.98913e-05	0.000114778	0.000108391	0.000184073	0.000108095
Bacteria/Bacteroidetes/Chitinophagia/Chitinophagales/Chitinophagaceae/Paraflavitalea	0.000153895	0.000163926	0.0001053	8.88358e-05	9.87844e-05	9.07661e-05	0.000120734	0.000120789	0.000109011	0.000205274	0.000139795	0.000117711	0.000154819	9.53853e-05	8.89798e-05	8.67303e-05	0.000123442	0.000102503	0.000102845	0.000143716	0.000104214	0.000107985	0.000121608	0.000104296	0.00011983	0.000104661	0.000136319	0.000139582	0.000119185	0.000133256	0.000139865	0.000133208	0.00014408	0.000192985	0.000182334	0.000203263	9.60578e-05	0.000132038	0.000111336	0.000112357	0.000114994	0.000136741	0.000123191	0.000126748	0.000122339	0.000149586	0.000133598	0.000185206	0.000156032
Bacteria/Bacteroidetes/Chitinophagia/Chitinophagales/Chitinophagaceae/Pseudobacter	0.000129521	0.000127028	9.22617e-05	8.61752e-05	8.18693e-05	9.26544e-05	0.000105923	9.97988e-05	0.000116661	0.000154147	0.00010142	0.000108211	0.000138308	9.3655e-05	8.30035e-05	8.46278e-05	9.17209e-05	8.91778e-05	8.0135e-05	0.000100556	9.92083e-05	9.89709e-05	9.80798e-05	8.66978e-05	0.000116797	9.3879e-05	0.000106051	0.000117602	9.73035e-05	0.000118619	0.000118167	9.74131e-05	0.000121652	0.000134186	0.000137663	0.000147372	7.01699e-05	0.000124371	8.64133e-05	9.48377e-05	8.50989e-05	0.000112694	9.93377e-05	0.000105913	0.00010239	0.000114117	9.69506e-05	0.000131027	0.000123134
Bacteria/Bacteroidetes/Cytophagia/Cytophagales/Amoebophilaceae/Candidatus Amoebophilus	2.35677e-05	1.86411e-05	1.5873e-05	1.9807e-05	1.43779e-05	1.61138e-05	2.51343e-05	2.25167e-05	2.29497e-05	5.49613e-05	2.59157e-05	2.82918e-05	4.95325e-05	1.96827e-05	1.94782e-05	1.6032e-05	2.04098e-05	2.10132e-05	1.84927e-05	2.62514e-05	1.79758e-05	2.24432e-05	1.877e-05	1.74364e-05	2.36627e-05	1.78463e-05	2.36681e-05	2.5925e-05	1.69932e-05	2.7749e-05	2.53693e-05	2.76132e-05	2.63758e-05	6.00889e-05	4.32656e-05	6.25637e-05	1.24898e-05	2.24323e-05	1.75687e-05	2.68629e-05	1.94407e-05	2.78198e-05	1.99279e-05	2.32662e-05	2.2593e-05	2.59957e-05	2.67584e-05	4.71516e-05	5.92171e-05
Bacteria/Bacteroidetes/Cytophagia/Cytophagales/Amoebophilaceae/Candidatus Cardinium	3.00135e-05	2.80577e-05	2.14002e-05	2.02504e-05	2.0129e-05	2.16529e-05	3.85991e-05	2.84322e-05	3.67621e-05	6.62092e-05	3.91227e-05	3.63457e-05	6.53254e-05	2.509e-05	2.05849e-05	2.68076e-05	3.27048e-05	3.25448e-05	2.62791e-05	3.91547e-05	2.9808e-05	3.14573e-05	3.38388e-05	2.9545e-05	4.39884e-05	2.67695e-05	3.57297e-05	3.71967e-05	2.83996e-05	3.93365e-05	5.0071e-05	3.60505e-05	3.64238e-05	7.68622e-05	6.37747e-05	8.98137e-05	2.339e-05	4.2309e-05	2.94173e-05	3.85424e-05	2.98946e-05	3.33209e-05	3.26093e-05	3.05585e-05	3.38895e-05	4.67042e-05	3.35449e-05	5.93929e-05	6.10971e-05
Bacteria/Bacteroidetes/Cytophagia/Cytophagales/Bernardetiaceae/Bernardetia	7.85589e-05	8.14826e-05	5.34296e-05	3.99096e-05	4.04272e-05	4.51942e-05	9.40292e-05	6.54512e-05	8.09616e-05	0.000226747	0.000119611	0.00010945	0.000246466	7.05116e-05	6.92803e-05	7.01727e-05	9.12291e-05	7.66212e-05	6.97532e-05	0.000114572	8.16876e-05	7.91031e-05	7.7988e-05	5.65069e-05	9.5561e-05	5.39107e-05	9.46722e-05	9.31796e-05	6.72744e-05	9.36149e-05	0.000114496	9.46007e-05	0.000108015	0.000193354	0.000150587	0.000214941	4.29194e-05	7.2408e-05	5.06631e-05	8.33918e-05	6.52914e-05	7.93729e-05	6.76342e-05	9.27173e-05	6.46545e-05	9.05444e-05	7.15495e-05	0.000172965	0.000165432
Bacteria/Bacteroidetes/Cytophagia/Cytophagales/Cyclobacteriaceae/Algoriphagus	0.000144428	0.000136061	9.35372e-05	0.000100217	9.0496e-05	8.77448e-05	0.000164046	0.000127849	0.000138761	0.000394443	0.000222028	0.000194119	0.000445553	0.000116798	0.000110229	0.000130095	0.000154426	0.000133254	0.000132369	0.00018554	0.000141986	0.000138522	0.000148309	0.000120602	0.000155021	0.000128642	0.000187751	0.000201013	0.000132687	0.000183875	0.000187265	0.000185366	0.000191808	0.000277589	0.000199471	0.000296135	0.000111273	0.000150779	0.000148925	0.000177061	0.000141037	0.000175563	0.000162443	0.000203839	0.000130511	0.000175141	0.000160744	0.00028087	0.000371282
Bacteria/Bacteroidetes/Cytophagia/Cytophagales/Cyclobacteriaceae/Aquiflexum	0.000138787	0.000138367	7.63887e-05	8.35145e-05	7.23968e-05	7.47782e-05	0.000146991	0.000121361	0.000117086	0.000407992	0.000210066	0.000177392	0.000370417	0.000103388	0.00010381	0.000104865	0.00014336	0.000147348	0.000117769	0.000203337	0.000124465	0.000126749	0.000153332	0.000148371	0.000146224	0.000121392	0.000194124	0.000190304	0.000150611	0.000173813	0.00020696	0.000170537	0.000187502	0.00024736	0.000189638	0.000248308	0.000113089	0.000176619	0.000119916	0.000143658	0.000126364	0.000149158	0.000147044	0.000151404	0.000118733	0.000172056	0.000142517	0.000258201	0.000239688
Bacteria/Bacteroidetes/Cytophagia/Cytophagales/Cyclobacteriaceae/Belliella	6.06314e-05	6.51477e-05	4.09579e-05	4.12399e-05	3.61984e-05	3.87739e-05	7.20367e-05	5.43837e-05	5.94993e-05	0.000179966	0.000102168	8.61145e-05	0.000197412	6.20762e-05	5.53357e-05	5.44036e-05	6.88522e-05	5.48392e-05	5.12605e-05	7.94218e-05	6.2119e-05	6.93532e-05	7.98385e-05	5.40852e-05	8.58532e-05	4.81478e-05	7.69212e-05	8.41623e-05	5.88942e-05	8.47718e-05	9.81391e-05	7.79816e-05	8.46898e-05	0.000136398	9.8612e-05	0.000176013	5.17758e-05	6.47413e-05	5.78132e-05	7.14786e-05	5.77719e-05	6.80563e-05	7.03516e-05	8.57722e-05	5.21562e-05	7.46826e-05	8.10507e-05	0.000140095	0.000122194
Bacteria/Bacteroidetes/Cytophagia/Cytophagales/Cyclobacteriaceae/Cyclobacterium	0.000158931	0.000161236	8.95689e-05	9.56352e-05	7.98395e-05	8.04432e-05	0.000176613	0.000139871	0.000163836	0.000359166	0.000233241	0.000194532	0.000384295	0.000135832	0.000124616	0.000136666	0.000180737	0.000153499	0.0001434	0.000207342	0.000175662	0.000172371	0.000167872	0.00012932	0.000179594	0.000120277	0.000192758	0.000211533	0.00014968	0.000197597	0.000248686	0.00018869	0.000209751	0.000302841	0.00022588	0.000338956	0.000114225	0.000149927	0.000125432	0.000160243	0.000145989	0.00018688	0.000157612	0.00019238	0.000153104	0.000183953	0.000177226	0.000302178	0.000267887
Bacteria/Bacteroidetes/Cytophagia/Cytophagales/Cyclobacteriaceae/Echinicola	0.000264482	0.000280769	0.00019657	0.000189644	0.000175579	0.000194499	0.000324053	0.000295198	0.000280284	0.000539643	0.000404683	0.000340534	0.000556104	0.000236625	0.000242149	0.000239165	0.000303441	0.000261896	0.000248191	0.000337264	0.000319924	0.000300592	0.000333365	0.000260255	0.000357975	0.000259143	0.000337042	0.000370652	0.000304015	0.000331769	0.000398231	0.000345932	0.000365314	0.000492508	0.000443613	0.00058226	0.000228222	0.000322003	0.00025352	0.000310442	0.000268135	0.000317177	0.000278991	0.000309752	0.000264627	0.000374074	0.000315283	0.000486251	0.000514155
Bacteria/Bacteroidetes/Cytophagia/Cytophagales/Cytophagaceae/Allopseudarcicella	5.76099e-05	4.65066e-05	3.76983e-05	3.71011e-05	2.65568e-05	3.05911e-05	5.94695e-05	4.9804e-05	5.43994e-05	0.000136253	6.454e-05	5.4312e-05	0.000111986	5.36407e-05	4.69247e-05	4.57305e-05	6.46719e-05	5.5608e-05	5.38559e-05	7.43049e-05	4.80114e-05	5.73958e-05	5.15514e-05	3.69717e-05	5.64265e-05	3.42054e-05	4.89292e-05	6.04916e-05	4.63239e-05	5.1229e-05	6.74289e-05	5.06241e-05	6.33379e-05	9.47414e-05	6.15271e-05	0.000100936	2.97484e-05	4.57164e-05	3.45245e-05	4.97547e-05	4.1449e-05	5.53253e-05	4.83101e-05	5.5561e-05	4.13404e-05	4.5823e-05	4.61485e-05	9.88371e-05	0.000107155
Bacteria/Bacteroidetes/Cytophagia/Cytophagales/Cytophagaceae/Arcticibacterium	6.54657e-05	9.97393e-05	5.00282e-05	3.25189e-05	3.16313e-05	4.11658e-05	0.000249772	0.000164487	0.000252447	0.000599717	0.00116446	0.00133467	0.0011871	0.000279667	0.000158039	0.000295672	0.00031131	0.000899978	0.000141777	0.000460513	0.000154729	0.000125829	0.000151482	0.000502266	0.000372536	0.000125668	0.000406681	0.000369337	0.000626886	0.000912364	0.00164333	0.000664761	0.000736909	0.00136343	0.000216609	0.00101854	8.44764e-05	0.000103643	0.000102143	0.000104415	9.75703e-05	0.000142242	0.000248193	0.000319128	9.25352e-05	0.000107287	0.000153182	0.00170562	0.0135034
Bacteria/Bacteroidetes/Cytophagia/Cytophagales/Cytophagaceae/Cytophaga	7.5336e-05	6.36102e-05	4.606e-05	4.65612e-05	4.61783e-05	4.75861e-05	7.09146e-05	6.33522e-05	5.82243e-05	0.000140343	8.19832e-05	6.89742e-05	0.000135676	5.64525e-05	5.90985e-05	6.04484e-05	7.72128e-05	5.71456e-05	6.13179e-05	7.40825e-05	7.25859e-05	6.69617e-05	6.5034e-05	5.26322e-05	6.6741e-05	5.42825e-05	7.35075e-05	7.75871e-05	5.93598e-05	7.95879e-05	9.27982e-05	7.69589e-05	9.2764e-05	0.000120731	9.97357e-05	0.00012624	4.9505e-05	8.17785e-05	6.16946e-05	7.26466e-05	6.4191e-05	7.43433e-05	6.52187e-05	5.41719e-05	6.17702e-05	7.99699e-05	6.70898e-05	0.00012944	0.000112795
Bacteria/Bacteroidetes/Cytophagia/Cytophagales/Cytophagaceae/Dyadobacter	0.000177664	0.000170268	0.000154478	0.000173681	0.000157649	0.000162145	0.000169881	0.000166013	0.000164473	0.000164373	0.00014752	0.000161078	0.000153622	0.000151838	0.000154719	0.000150595	0.000150737	0.000121723	0.000139506	0.000154172	0.000162465	0.000158942	0.000176596	0.000130935	0.00017019	0.000145559	0.000154753	0.000165131	0.000148283	0.000162225	0.000169907	0.000156986	0.000174404	0.00018469	0.000192167	0.000211604	0.000143746	0.000161569	0.000154849	0.000156973	0.000163228	0.000167705	0.000155498	0.000148626	0.000171611	0.000187037	0.000172184	0.000188153	0.000132534
Bacteria/Bacteroidetes/Cytophagia/Cytophagales/Cytophagaceae/Fibrella	0.000318264	0.000307674	0.000272392	0.00029134	0.000277239	0.000279222	0.000305875	0.000275353	0.000304722	0.000274551	0.000288063	0.000269908	0.000264891	0.000267122	0.000283097	0.000278325	0.00028131	0.000262665	0.000281608	0.000265852	0.000307182	0.000290106	0.00030455	0.000276884	0.000313076	0.000280707	0.00029494	0.000296634	0.000290979	0.000296701	0.000305767	0.000292495	0.000317946	0.000321826	0.000325335	0.000356196	0.000268871	0.00031178	0.000280486	0.000323055	0.000304999	0.000310733	0.000280199	0.000288917	0.000302842	0.000337504	0.000292597	0.000336635	0.000320525
Bacteria/Bacteroidetes/Cytophagia/Cytophagales/Cytophagaceae/Leadbetterella	4.5121e-05	4.28552e-05	2.6077e-05	2.71976e-05	2.55419e-05	2.97098e-05	4.80245e-05	3.91181e-05	4.41995e-05	9.81634e-05	5.98054e-05	5.01819e-05	9.49971e-05	3.85002e-05	3.27587e-05	3.91601e-05	5.40981e-05	3.48511e-05	4.02297e-05	5.13905e-05	4.41431e-05	4.96694e-05	4.78502e-05	3.77789e-05	5.1876e-05	3.25323e-05	5.30256e-05	5.24136e-05	4.02715e-05	5.06191e-05	6.10866e-05	5.57377e-05	6.15436e-05	9.19766e-05	8.68122e-05	0.000113449	2.8613e-05	5.70746e-05	3.90188e-05	4.32142e-05	4.36499e-05	4.74666e-05	3.895e-05	4.68796e-05	4.25422e-05	5.46351e-05	4.36278e-05	9.22631e-05	8.17761e-05
Bacteria/Bacteroidetes/Cytophagia/Cytophagales/Cytophagaceae/Rhodocytophaga	0.000127709	0.000125491	8.68762e-05	8.91314e-05	8.03469e-05	9.26544e-05	0.000149684	0.000120026	0.000131536	0.000219845	0.000178669	0.000154676	0.000231152	0.000103388	0.00011045	0.000106967	0.000130819	0.000120441	0.000106414	0.000153059	0.000134705	0.000132636	0.000143286	0.000102358	0.000153504	0.000103918	0.000146105	0.000154611	0.000116857	0.000145454	0.00017191	0.000129884	0.000165073	0.000232245	0.00021099	0.000261933	8.96994e-05	0.000145384	0.000103369	0.00013665	0.000110042	0.000135327	0.000130437	0.000147237	0.000130511	0.000156855	0.000143487	0.000214676	0.00019739
Bacteria/Bacteroidetes/Cytophagia/Cytophagales/Cytophagaceae/Runella	0.00033599	0.000322856	0.000242346	0.000245814	0.000243071	0.000251401	0.000344475	0.000318669	0.000314071	0.000477269	0.000362321	0.000343013	0.000426889	0.000284642	0.00027203	0.000278588	0.000318933	0.000291109	0.00029199	0.000300557	0.000321517	0.000325611	0.000346319	0.000255896	0.000329458	0.000255983	0.000327029	0.000341158	0.000276779	0.000340612	0.000385213	0.000314483	0.000375542	0.000467809	0.000451199	0.000501066	0.000241621	0.000328534	0.000275379	0.000310208	0.000284091	0.00032425	0.000312808	0.000350034	0.000311255	0.000357111	0.000326142	0.000452248	0.000392901
Bacteria/Bacteroidetes/Cytophagia/Cytophagales/Cytophagaceae/Spirosoma	0.00125251	0.00125722	0.00105513	0.00110683	0.00107445	0.00109423	0.001366	0.0012783	0.0012905	0.00153917	0.00136132	0.00137122	0.001491	0.00120497	0.00121606	0.00123236	0.00138614	0.00135151	0.001288	0.00141001	0.00138619	0.00133298	0.0013094	0.00103198	0.00137881	0.00106204	0.00131153	0.00136144	0.00118324	0.00133073	0.00144104	0.00132236	0.00143919	0.0016635	0.00163229	0.00194281	0.00107117	0.00132095	0.00112909	0.0012705	0.00121284	0.00134085	0.00124761	0.00132548	0.00130799	0.00144497	0.00130941	0.00162333	0.00147479
Bacteria/Bacteroidetes/Cytophagia/Cytophagales/Flammeovirgaceae/Chryseolinea	0.000469943	0.000407029	0.000342403	0.000372933	0.000373656	0.000388116	0.000462067	0.000426292	0.000424995	0.000314174	0.000460502	0.000535067	0.000334284	0.000409659	0.000443571	0.000440485	0.000584752	0.000682928	0.000523635	0.000449612	0.000416174	0.000392572	0.000552789	0.000391997	0.000401356	0.000356368	0.000411232	0.000380609	0.000362677	0.000437886	0.000377201	0.000393488	0.000357778	0.000323116	0.000312974	0.000312262	0.000382187	0.000357497	0.000350965	0.00036043	0.000359653	0.000419026	0.000405805	0.000404553	0.00039706	0.000449417	0.000425225	0.000374266	0.000232169
Bacteria/Bacteroidetes/Cytophagia/Cytophagales/Flammeovirgaceae/Fabibacter	7.29188e-05	7.82156e-05	5.07368e-05	5.07e-05	4.65166e-05	4.78379e-05	9.0663e-05	8.20525e-05	8.90365e-05	0.000180478	0.000107899	0.000109244	0.00018138	6.8565e-05	6.68455e-05	6.88586e-05	8.55734e-05	7.32898e-05	7.42952e-05	8.0979e-05	9.85257e-05	9.30841e-05	8.51258e-05	6.34492e-05	0.000103752	6.09749e-05	0.000102182	0.000121923	7.47235e-05	0.000108557	0.000122841	9.4345e-05	0.00011591	0.000178423	0.000134011	0.000184076	5.88155e-05	8.94452e-05	7.25218e-05	9.81079e-05	8.1064e-05	0.00010012	8.33349e-05	0.000109038	7.33071e-05	0.000103322	9.46238e-05	0.000162991	0.000139113
Bacteria/Bacteroidetes/Cytophagia/Cytophagales/Flammeovirgaceae/Flammeovirga	0.000121263	0.000128374	7.34125e-05	7.5237e-05	7.83171e-05	7.16309e-05	0.000168534	0.000137581	0.000154061	0.000397	0.000238723	0.000208575	0.000466371	0.000123287	0.000120853	0.000118269	0.000184671	0.00016503	0.000142426	0.000190657	0.000159734	0.000172371	0.000153068	0.00011592	0.000186572	9.66675e-05	0.00018229	0.000197067	0.000135713	0.000197293	0.000247017	0.000187412	0.000221952	0.000361455	0.000248075	0.000404301	9.24244e-05	0.000161853	0.000119916	0.000157907	0.00011536	0.000152773	0.000132249	0.00019238	0.000120897	0.000159059	0.000151825	0.000353864	0.000441779
Bacteria/Bacteroidetes/Cytophagia/Cytophagales/Flammeovirgaceae/Marivirga	9.56807e-05	8.28278e-05	5.69726e-05	6.56291e-05	5.68349e-05	5.96715e-05	0.000112431	9.23568e-05	0.000101786	0.000209109	0.000109394	0.000122254	0.000218948	8.39218e-05	0.00010226	8.30508e-05	9.24586e-05	8.86653e-05	8.92191e-05	0.000106563	8.62384e-05	9.12445e-05	9.70223e-05	6.16733e-05	0.000108909	6.59941e-05	0.000105368	0.000112905	8.07758e-05	9.7579e-05	0.0001175	0.000100993	0.000119678	0.000171788	0.000146373	0.000191584	5.65447e-05	8.37661e-05	6.86404e-05	0.000100677	8.14308e-05	0.000107507	8.66563e-05	9.06338e-05	8.60457e-05	0.000102881	0.00010587	0.000177272	0.000135353
Bacteria/Bacteroidetes/Cytophagia/Cytophagales/Hymenobacteraceae/Hymenobacter	0.0031492	0.00296047	0.00287287	0.00310216	0.00306638	0.00300006	0.00296091	0.00292298	0.00294097	0.00263993	0.00276251	0.0027823	0.00242877	0.00290179	0.00295271	0.00281716	0.00279171	0.00256258	0.00289589	0.00264428	0.00296351	0.00296526	0.00297306	0.00249857	0.00297149	0.00270669	0.00275483	0.00291731	0.00267515	0.00286699	0.00290044	0.00274265	0.00292539	0.0029368	0.0031081	0.00325164	0.00281474	0.00294062	0.00288576	0.00306868	0.00308263	0.00299935	0.00285875	0.00292112	0.00320749	0.00323713	0.00301962	0.00289869	0.002583
Bacteria/Bacteroidetes/Cytophagia/Cytophagales/Hymenobacteraceae/Nibribacter	7.23145e-05	7.45643e-05	5.85316e-05	6.26728e-05	5.83572e-05	5.7909e-05	8.12376e-05	8.01443e-05	7.52241e-05	7.49008e-05	7.7747e-05	7.28979e-05	8.18363e-05	6.55369e-05	7.01657e-05	6.70189e-05	6.98358e-05	6.61146e-05	7.0402e-05	6.82983e-05	8.21427e-05	7.70796e-05	6.97926e-05	5.56997e-05	7.64488e-05	6.02313e-05	7.87418e-05	6.80061e-05	6.82055e-05	7.71484e-05	8.01135e-05	7.18454e-05	7.50007e-05	0.000102114	8.31599e-05	0.000106497	7.01699e-05	8.12106e-05	6.57804e-05	7.7552e-05	6.21735e-05	7.1357e-05	7.60884e-05	7.39655e-05	8.02773e-05	9.0985e-05	7.69788e-05	9.90638e-05	8.83557e-05
Bacteria/Bacteroidetes/Cytophagia/Cytophagales/Hymenobacteraceae/Pontibacter	0.000711864	0.000666658	0.000582056	0.000612095	0.00059609	0.000619626	0.000710717	0.000661382	0.000662355	0.000821352	0.000699723	0.000679004	0.000778162	0.000623573	0.000633926	0.000604747	0.000649424	0.000586318	0.000600202	0.000647165	0.000687177	0.00070365	0.000714317	0.000593484	0.000748106	0.000593576	0.000702304	0.000716694	0.000626187	0.000681223	0.000764751	0.000670131	0.000741574	0.000849355	0.000777096	0.000933729	0.000598828	0.00073771	0.000651879	0.000728101	0.000689961	0.000735889	0.000680871	0.000698679	0.000722015	0.000780532	0.000697656	0.000824474	0.000706846
Bacteria/Bacteroidetes/Cytophagia/Cytophagales/Hymenobacteraceae/Rufibacter	0.000255417	0.000224846	0.000207341	0.000201765	0.000200952	0.000194876	0.000251792	0.000247684	0.000244797	0.000302159	0.000272613	0.00025855	0.000290973	0.000225161	0.000223999	0.000233383	0.000224015	0.000208594	0.000224508	0.000240712	0.000274643	0.000264168	0.000263309	0.000230387	0.000286076	0.000214342	0.000287886	0.000302458	0.00025839	0.000273221	0.00030076	0.000286103	0.000292826	0.000343207	0.000336011	0.000402076	0.000226406	0.000282817	0.000241876	0.000269797	0.000270336	0.000286214	0.000259667	0.000269471	0.000281692	0.000315473	0.00027534	0.000325754	0.000329924
Bacteria/Bacteroidetes/Flavobacteriia/Flavobacteriales/Blattabacteriaceae/Blattabacterium	9.40692e-05	0.00010685	5.1162e-05	6.00122e-05	4.77007e-05	5.47618e-05	0.000112656	0.000103234	0.000108586	0.000302415	0.000170944	0.000139807	0.000318731	9.53853e-05	8.5881e-05	9.38264e-05	0.000125409	0.000128642	9.92766e-05	0.000143271	0.000112178	0.000119942	0.000100988	8.00784e-05	0.000136212	7.88212e-05	0.000141326	0.000138642	9.84674e-05	0.000136611	0.000178586	0.000137043	0.000158435	0.000351502	0.000232342	0.000486607	6.56281e-05	0.000126359	7.17047e-05	9.90423e-05	8.61993e-05	0.000113165	9.54125e-05	0.000142028	9.99861e-05	0.000121166	0.00011285	0.000270669	0.000325224
Bacteria/Bacteroidetes/Flavobacteriia/Flavobacteriales/Blattabacteriaceae/Candidatus Sulcia	2.73949e-05	3.13247e-05	1.78571e-05	1.77376e-05	1.87758e-05	1.74986e-05	3.20911e-05	2.76689e-05	3.35746e-05	8.94719e-05	3.96211e-05	3.88238e-05	6.96326e-05	3.28766e-05	2.3905e-05	2.7596e-05	2.92622e-05	3.58761e-05	2.6928e-05	3.80424e-05	3.29936e-05	3.03535e-05	2.90803e-05	2.37329e-05	3.12469e-05	2.06348e-05	3.64124e-05	3.17487e-05	2.53734e-05	3.62872e-05	4.50639e-05	4.01414e-05	4.27038e-05	7.9627e-05	6.2089e-05	9.67652e-05	1.72586e-05	3.6346e-05	1.83858e-05	3.43378e-05	2.27419e-05	3.8822e-05	2.89861e-05	3.40311e-05	2.83614e-05	3.70108e-05	3.00547e-05	7.16342e-05	9.96352e-05
Bacteria/Bacteroidetes/Flavobacteriia/Flavobacteriales/Blattabacteriaceae/Candidatus Walczuchella	7.45302e-06	9.80097e-06	6.23581e-06	6.94723e-06	6.08945e-06	5.7909e-06	6.7324e-06	9.73181e-06	9.1374e-06	1.48268e-05	6.47892e-06	8.26039e-06	1.65108e-05	7.57026e-06	7.747e-06	6.30766e-06	9.09832e-06	3.84387e-06	7.7864e-06	7.34151e-06	1.13771e-05	8.83012e-06	8.19535e-06	5.48924e-06	1.03145e-05	6.69236e-06	1.11513e-05	9.76883e-06	7.21629e-06	1.15875e-05	1.13494e-05	7.67032e-06	1.14834e-05	1.6036e-05	1.5452e-05	2.11326e-05	6.81261e-06	8.80254e-06	7.55861e-06	6.77412e-06	9.72035e-06	8.95892e-06	6.94458e-06	1.25012e-05	8.89299e-06	1.1676e-05	9.50116e-06	1.49616e-05	1.87991e-05
Bacteria/Bacteroidetes/Flavobacteriia/Flavobacteriales/Crocinitomicaceae/Fluviicola	6.86887e-05	5.88058e-05	3.85486e-05	4.21268e-05	3.38303e-05	4.07881e-05	8.55015e-05	7.36565e-05	6.71492e-05	0.000182778	8.89605e-05	9.06577e-05	0.000167501	5.86155e-05	5.35649e-05	6.07112e-05	7.4262e-05	6.22707e-05	6.48867e-05	8.36487e-05	7.14482e-05	6.47542e-05	6.84708e-05	4.81116e-05	6.97747e-05	3.90388e-05	6.78181e-05	7.66478e-05	3.81765e-05	7.28793e-05	9.37996e-05	7.08227e-05	8.32544e-05	0.000132527	0.000112097	0.000143758	4.20111e-05	5.84943e-05	5.5566e-05	7.6384e-05	5.39204e-05	6.27124e-05	6.3709e-05	8.26469e-05	4.37439e-05	7.51232e-05	6.06911e-05	0.000135108	9.86952e-05
Bacteria/Bacteroidetes/Flavobacteriia/Flavobacteriales/Cryomorphaceae/Owenweeksia	6.50629e-05	6.38024e-05	3.81235e-05	4.40484e-05	3.6875e-05	4.05363e-05	7.22611e-05	6.64053e-05	6.39618e-05	0.000175109	9.84297e-05	8.23974e-05	0.000180423	4.82334e-05	6.06479e-05	5.75574e-05	7.30325e-05	6.27832e-05	5.45048e-05	8.05341e-05	7.66817e-05	7.26645e-05	7.93098e-05	4.90803e-05	9.28307e-05	5.68851e-05	8.60243e-05	8.96103e-05	6.75072e-05	8.3857e-05	9.64701e-05	9.22996e-05	8.30749e-05	0.000139347	0.000101983	0.000159885	4.63257e-05	7.72352e-05	6.16946e-05	7.54497e-05	6.32739e-05	7.1357e-05	6.46148e-05	8.19524e-05	6.56159e-05	8.5918e-05	6.59264e-05	0.000149842	0.000150393
Bacteria/Bacteroidetes/Flavobacteriia/Flavobacteriales/Flavobacteriaceae/Aequorivita	0.000112601	0.000137021	8.77265e-05	7.56804e-05	7.18894e-05	7.61629e-05	0.000205338	0.000172501	0.00019231	0.000497208	0.000303762	0.000274658	0.000519254	0.000168492	0.000148742	0.000178454	0.000284261	0.000295722	0.00023197	0.000436931	0.000268272	0.000276861	0.00025009	0.000159995	0.00026211	0.000170469	0.000317471	0.000290999	0.000249544	0.000338782	0.000389886	0.000454083	0.000325123	0.000419148	0.000286565	0.000410974	0.000134208	0.000189397	0.000138507	0.000167251	0.000133334	0.000193953	0.000193542	0.00024169	0.000137721	0.000170514	0.000197779	0.000471063	0.00040512
Bacteria/Bacteroidetes/Flavobacteriia/Flavobacteriales/Flavobacteriaceae/Algibacter	0.000183908	0.000227729	0.000110402	0.000110564	9.23567e-05	9.37874e-05	0.00053747	0.000428009	0.000496819	0.00162225	0.000885369	0.000806833	0.00180853	0.000482118	0.000433168	0.00053326	0.000921144	0.000935598	0.000749441	0.00295062	0.00115136	0.00136517	0.000710087	0.000299164	0.000902824	0.000356554	0.000964928	0.000786391	0.000783549	0.00106117	0.00105449	0.00155887	0.000859817	0.00117726	0.000725121	0.000960701	0.00030248	0.000440127	0.000411638	0.000361131	0.000252362	0.000448575	0.000835161	0.000734794	0.00026006	0.000378039	0.000403314	0.00130211	0.000558333
Bacteria/Bacteroidetes/Flavobacteriia/Flavobacteriales/Flavobacteriaceae/Antarcticibacterium	0.000122471	0.000140673	7.65304e-05	7.40545e-05	6.95212e-05	7.23863e-05	0.000157763	0.000133765	0.000154061	0.000358399	0.00026439	0.000205684	0.000418992	0.000136265	0.000124173	0.000140083	0.000173606	0.000217563	0.000161243	0.000258955	0.000186357	0.000176786	0.000168137	0.000135294	0.000202043	0.000132174	0.000258528	0.000244409	0.000197633	0.000242118	0.000247017	0.000268717	0.000250481	0.00033565	0.000262965	0.000376216	0.000119675	0.000193088	0.000134421	0.000143892	0.000138102	0.000173834	0.000153687	0.000203839	0.000145412	0.000180868	0.000175674	0.000353411	0.000331804
Bacteria/Bacteroidetes/Flavobacteriia/Flavobacteriales/Flavobacteriaceae/Apibacter	8.50048e-05	9.7241e-05	4.79024e-05	4.6709e-05	4.33028e-05	4.41871e-05	0.000104352	7.36565e-05	8.47865e-05	0.000279152	0.00016297	0.000124938	0.000311791	7.59189e-05	7.37071e-05	7.96342e-05	0.000111639	9.76343e-05	8.59748e-05	0.000142603	0.000111268	0.000109641	9.01488e-05	7.52349e-05	0.000124078	7.28724e-05	0.000134953	0.000141272	9.07855e-05	0.000134781	0.000144538	0.000140367	0.0001317	0.000219896	0.000149463	0.000249143	5.97239e-05	0.000108186	7.84462e-05	0.000109087	8.03304e-05	0.000101692	8.7864e-05	0.000123276	8.79685e-05	0.000113456	9.63689e-05	0.000236892	0.000187991
Bacteria/Bacteroidetes/Flavobacteriia/Flavobacteriales/Flavobacteriaceae/Aquimarina	0.000235274	0.000256939	0.000145549	0.000140275	0.000126694	0.000123875	0.00040731	0.000330691	0.000375058	0.00111073	0.000650882	0.000531349	0.00124166	0.00036705	0.000320283	0.000389235	0.000524506	0.000562486	0.000419492	0.000862293	0.000520844	0.000550043	0.000401572	0.000286409	0.000467794	0.000305804	0.000678181	0.000605104	0.000517477	0.000690676	0.000744055	0.000774703	0.000605388	0.000876266	0.000612743	0.000853647	0.000250931	0.000369707	0.000271497	0.000318617	0.000246126	0.000375174	0.000361722	0.000484769	0.000258377	0.000359754	0.000353482	0.000997212	0.000656088
Bacteria/Bacteroidetes/Flavobacteriia/Flavobacteriales/Flavobacteriaceae/Arenibacter	0.000109982	0.000116843	6.57595e-05	5.49865e-05	5.41285e-05	6.20634e-05	0.000128364	0.000106096	0.000109861	0.000308039	0.000175678	0.000139807	0.000288102	0.000124585	9.89402e-05	0.00011932	0.000150737	0.000171693	0.000135289	0.000246942	0.000138346	0.000143305	0.000128746	0.000133679	0.00014774	0.00012195	0.000205958	0.000201013	0.000265606	0.000217418	0.000214971	0.000268717	0.000215672	0.000308923	0.000229533	0.000223005	0.000116269	0.000151063	0.000110111	0.000107685	9.68367e-05	0.000134384	0.000108094	0.000175712	0.000114648	0.000128216	0.000129332	0.000340263	0.000159792
Bacteria/Bacteroidetes/Flavobacteriia/Flavobacteriales/Flavobacteriaceae/Aureitalea	5.37826e-05	6.72616e-05	3.13208e-05	3.35536e-05	3.18005e-05	3.33606e-05	8.77456e-05	8.0526e-05	7.98991e-05	0.000165651	0.000129828	0.000119156	0.000185926	7.22419e-05	7.23791e-05	7.30637e-05	0.000126393	0.000130948	9.50589e-05	0.000180868	0.000104442	0.00011332	0.000125574	8.91195e-05	0.000120437	8.21674e-05	0.000142463	0.000135636	0.0001129	0.00014149	0.00017892	0.000199173	0.000144798	0.000192248	0.000129797	0.000161553	6.97157e-05	9.34206e-05	6.08775e-05	6.98435e-05	6.91428e-05	9.19468e-05	8.33349e-05	0.000105219	6.63369e-05	9.62723e-05	8.90006e-05	0.000218983	0.00020115
Bacteria/Bacteroidetes/Flavobacteriia/Flavobacteriales/Flavobacteriaceae/Bergeyella	2.6992e-05	2.28689e-05	1.37471e-05	1.55204e-05	1.47162e-05	1.39737e-05	2.67052e-05	1.92728e-05	2.52872e-05	5.06155e-05	3.48865e-05	2.47812e-05	5.31218e-05	2.1413e-05	1.85928e-05	1.62948e-05	2.80327e-05	2.3832e-05	2.72524e-05	3.18132e-05	2.32093e-05	2.46507e-05	2.72297e-05	2.29257e-05	2.54829e-05	1.97053e-05	2.89023e-05	3.06215e-05	2.42095e-05	3.17132e-05	3.03764e-05	3.01699e-05	3.01438e-05	4.62648e-05	2.94993e-05	5.53341e-05	1.63503e-05	2.15804e-05	2.57401e-05	2.17239e-05	1.85237e-05	3.04918e-05	2.20415e-05	3.1253e-05	2.28334e-05	2.95206e-05	2.07474e-05	4.87385e-05	5.16975e-05
Bacteria/Bacteroidetes/Flavobacteriia/Flavobacteriales/Flavobacteriaceae/Capnocytophaga	0.000378694	0.000407221	0.000250991	0.000245518	0.000220573	0.000233902	0.000516375	0.00041904	0.000471745	0.00125414	0.000734111	0.000606932	0.00138954	0.000415499	0.000386464	0.000429184	0.000584752	0.000595288	0.00047497	0.000766186	0.000544736	0.000550043	0.000488548	0.000382633	0.000593995	0.00037942	0.000696615	0.000686261	0.000522832	0.000690981	0.000793458	0.000746067	0.000690437	0.001098	0.00078412	0.00126073	0.000359479	0.000541215	0.000398359	0.000459706	0.000395783	0.000504057	0.00044717	0.000569847	0.00044465	0.000572126	0.000511899	0.00106069	0.00102549
Bacteria/Bacteroidetes/Flavobacteriia/Flavobacteriales/Flavobacteriaceae/Cellulophaga	0.000218353	0.000253672	0.000134637	0.000127119	0.000119252	0.000116825	0.000431098	0.000336034	0.000384408	0.00132367	0.000705205	0.00060115	0.00151349	0.000380244	0.00033799	0.000391338	0.000550817	0.000616044	0.000441878	0.00113348	0.000548604	0.000604495	0.000455238	0.00031434	0.000501771	0.000317887	0.000746682	0.000695466	0.000568923	0.000800453	0.000769424	0.000951631	0.000686849	0.0009323	0.000627914	0.000848364	0.000272504	0.000368855	0.000296216	0.000331698	0.000252546	0.000409281	0.000435395	0.000577139	0.000258618	0.000358653	0.000385282	0.0010829	0.000768883
Bacteria/Bacteroidetes/Flavobacteriia/Flavobacteriales/Flavobacteriaceae/Changchengzhania	8.68177e-05	0.000113192	5.39965e-05	5.51344e-05	5.05763e-05	4.92227e-05	0.000248426	0.000199788	0.000222485	0.000646243	0.000356091	0.00034198	0.000745141	0.00023922	0.000191019	0.000268076	0.00039172	0.00043487	0.000321513	0.00123649	0.000509694	0.000589042	0.000308779	0.000140944	0.000386188	0.000175675	0.000440818	0.000346981	0.000428321	0.000473563	0.000469999	0.000687005	0.0004073	0.000552412	0.000352587	0.00039151	0.000123535	0.000226311	0.000174052	0.000157206	0.000116094	0.000209199	0.000333642	0.000320865	0.00012354	0.000171395	0.000190993	0.000621132	0.000231229
Bacteria/Bacteroidetes/Flavobacteriia/Flavobacteriales/Flavobacteriaceae/Chryseobacterium	0.0016592	0.00179992	0.00103018	0.000964334	0.000909358	0.000963178	0.00197663	0.00161281	0.00171549	0.00446695	0.00270644	0.00214481	0.0047757	0.00151189	0.00140066	0.00154301	0.00209729	0.00195217	0.00165039	0.00244183	0.00188701	0.00192772	0.00179425	0.0013891	0.00208384	0.00132881	0.00224915	0.00231822	0.0017475	0.00237422	0.00276692	0.00239544	0.00249853	0.00423018	0.00318621	0.00491945	0.0011804	0.00198796	0.00138221	0.00165966	0.00140743	0.00188782	0.00159514	0.00206513	0.00159737	0.00199859	0.00179591	0.00377281	0.00435669
Bacteria/Bacteroidetes/Flavobacteriia/Flavobacteriales/Flavobacteriaceae/Cloacibacterium	3.58551e-05	3.67056e-05	2.05498e-05	1.87723e-05	1.97907e-05	2.05199e-05	4.98198e-05	4.06446e-05	3.73996e-05	0.000128584	7.30124e-05	6.25724e-05	0.000148119	3.93654e-05	3.74069e-05	5.57177e-05	6.07375e-05	6.22707e-05	4.6394e-05	6.6296e-05	4.73287e-05	5.42684e-05	4.52066e-05	2.9545e-05	4.97524e-05	3.43913e-05	6.55423e-05	5.80494e-05	4.67895e-05	6.92201e-05	7.54403e-05	6.72432e-05	5.75962e-05	8.90274e-05	7.44506e-05	0.000105941	3.04297e-05	4.31609e-05	3.28902e-05	3.94768e-05	2.87942e-05	4.71522e-05	3.83462e-05	5.90335e-05	3.96579e-05	3.87733e-05	3.89741e-05	9.49833e-05	9.58754e-05
Bacteria/Bacteroidetes/Flavobacteriia/Flavobacteriales/Flavobacteriaceae/Costertonia	5.94228e-05	7.84078e-05	3.75566e-05	3.5623e-05	2.791e-05	3.34865e-05	7.15879e-05	5.76276e-05	6.09868e-05	0.000164373	9.41935e-05	7.35174e-05	0.00015458	5.66688e-05	5.4893e-05	6.57048e-05	8.58193e-05	9.71218e-05	7.13753e-05	0.000141936	9.03342e-05	9.43719e-05	7.56087e-05	6.45793e-05	8.00892e-05	6.09749e-05	0.000116747	0.000106518	0.00010033	0.000119839	0.00010348	0.000127583	0.000107657	0.000148932	0.000122492	0.000135138	5.88155e-05	8.29143e-05	7.08875e-05	6.93763e-05	6.03395e-05	7.68581e-05	6.97477e-05	9.8968e-05	5.14351e-05	7.55638e-05	7.17434e-05	0.000174778	0.000103395
Bacteria/Bacteroidetes/Flavobacteriia/Flavobacteriales/Flavobacteriaceae/Croceibacter	4.08909e-05	4.18944e-05	2.96201e-05	2.43892e-05	2.13131e-05	2.12753e-05	7.15879e-05	6.04899e-05	6.39618e-05	0.000213966	0.000110142	9.97442e-05	0.000237612	7.13768e-05	5.90985e-05	7.75316e-05	9.98357e-05	0.000104297	8.17572e-05	0.000152837	8.82863e-05	9.69473e-05	8.53902e-05	5.05333e-05	7.64488e-05	5.1494e-05	0.000119251	0.0001037	9.19494e-05	0.000118924	0.000144538	0.00015673	0.000118243	0.000165152	9.72072e-05	0.000133469	4.47361e-05	6.19018e-05	4.6986e-05	6.54053e-05	3.99818e-05	6.56987e-05	7.24652e-05	8.71613e-05	4.11e-05	6.14644e-05	6.32118e-05	0.000176819	9.21156e-05
Bacteria/Bacteroidetes/Flavobacteriia/Flavobacteriales/Flavobacteriaceae/Dokdonia	0.000111392	0.000113576	6.46257e-05	6.8881e-05	6.07254e-05	6.54624e-05	0.000178633	0.000143878	0.000170211	0.000454006	0.000251681	0.000225096	0.0005372	0.000166546	0.000137454	0.000176089	0.000237048	0.000253695	0.0001859	0.000367965	0.000237099	0.000240989	0.000201711	0.000133679	0.000211448	0.000145373	0.000280375	0.000255868	0.000215092	0.000271697	0.000314112	0.000331358	0.000278292	0.000380624	0.000282912	0.000364538	0.000119675	0.000164409	0.000146269	0.000163046	0.000122696	0.00018185	0.000184182	0.000234051	0.00012354	0.000163024	0.000166949	0.000428899	0.000266947
Bacteria/Bacteroidetes/Flavobacteriia/Flavobacteriales/Flavobacteriaceae/Elizabethkingia	0.000228224	0.00024291	0.00013081	0.000131554	0.000107242	0.000129414	0.000274906	0.000227266	0.000252022	0.000705039	0.000377272	0.000312449	0.000715708	0.00021067	0.000191904	0.000204999	0.000297048	0.00028009	0.000241703	0.000354172	0.000250751	0.000267295	0.000247447	0.00019842	0.000282739	0.000186643	0.000320429	0.000337964	0.000237672	0.000329024	0.000371193	0.000321898	0.000350422	0.000594991	0.00044867	0.000702382	0.000159415	0.000286793	0.000194685	0.000229619	0.000190005	0.000255093	0.000228265	0.000306627	0.000215114	0.000303577	0.000249357	0.000527962	0.000570553
Bacteria/Bacteroidetes/Flavobacteriia/Flavobacteriales/Flavobacteriaceae/Empedobacter	9.26592e-05	9.32053e-05	5.66892e-05	5.17347e-05	4.97305e-05	5.27476e-05	0.000120061	9.9608e-05	0.000102211	0.000334881	0.000186144	0.000153437	0.000403917	9.56016e-05	9.2964e-05	0.000108544	0.000149753	0.000136586	0.000110307	0.000165963	0.000112633	0.000122334	0.000108919	7.47506e-05	0.000122864	7.84494e-05	0.000159304	0.000157429	0.000109175	0.00016314	0.000169907	0.000140111	0.000157537	0.000249203	0.00016941	0.00027528	7.01699e-05	0.000110742	7.7629e-05	0.000105349	7.18939e-05	0.000115837	0.000104169	0.000143417	8.17194e-05	0.000102441	0.00010587	0.000243692	0.000181411
Bacteria/Bacteroidetes/Flavobacteriia/Flavobacteriales/Flavobacteriaceae/Euzebyella	6.466e-05	7.34112e-05	3.9399e-05	3.42927e-05	3.21388e-05	3.5249e-05	7.47297e-05	6.7741e-05	7.11867e-05	0.000154914	9.22e-05	7.82672e-05	0.000156733	6.14273e-05	5.29009e-05	5.99228e-05	8.1639e-05	9.32779e-05	7.29975e-05	0.000145718	8.78312e-05	9.51077e-05	8.14247e-05	6.15118e-05	9.04038e-05	6.06031e-05	0.000103775	0.000106518	0.00010033	0.000106422	0.00011316	0.000116589	0.000111604	0.000155568	0.000121088	0.000134581	6.35844e-05	8.37661e-05	5.98561e-05	6.91427e-05	6.16233e-05	7.57579e-05	6.94458e-05	8.19524e-05	6.20106e-05	7.95293e-05	7.58154e-05	0.000163897	8.92957e-05
Bacteria/Bacteroidetes/Flavobacteriia/Flavobacteriales/Flavobacteriaceae/Flagellimonas	5.01568e-05	6.05354e-05	3.37301e-05	3.44405e-05	3.19696e-05	3.05911e-05	8.72968e-05	7.00309e-05	8.5424e-05	0.000184823	0.000135808	0.000105526	0.000197412	7.7433e-05	6.37467e-05	8.67303e-05	9.41799e-05	0.000114547	8.33793e-05	0.000157286	0.000103987	0.00011332	9.01488e-05	7.29746e-05	9.2224e-05	7.78917e-05	0.000145877	0.000116662	0.000129893	0.000144844	0.000147209	0.000156475	0.000129906	0.000159807	0.000123054	0.000148485	6.38114e-05	9.0865e-05	6.55761e-05	6.56389e-05	5.94225e-05	8.09446e-05	7.03516e-05	9.93152e-05	5.45597e-05	8.10714e-05	7.63971e-05	0.00019178	0.000139113
Bacteria/Bacteroidetes/Flavobacteriia/Flavobacteriales/Flavobacteriaceae/Flavivirga	8.58105e-05	9.70489e-05	4.90361e-05	5.09956e-05	4.34719e-05	4.38094e-05	0.000234961	0.000207421	0.00022801	0.000531719	0.000312982	0.000323394	0.00059774	0.000217375	0.00016977	0.000227601	0.000356064	0.000350561	0.000302696	0.00131302	0.000504688	0.000618292	0.000288688	0.000123992	0.000367682	0.000153553	0.000391433	0.0003049	0.000335674	0.000398244	0.000430944	0.000642006	0.000361546	0.000495273	0.000321402	0.000395959	0.000125579	0.000169804	0.000165472	0.000153469	0.000105273	0.00018688	0.00034421	0.000276763	0.000121137	0.00015994	0.000155703	0.000531589	0.000194571
Bacteria/Bacteroidetes/Flavobacteriia/Flavobacteriales/Flavobacteriaceae/Flavobacterium	0.00240511	0.00265606	0.00199319	0.00111407	0.000981078	0.00105961	0.00374142	0.00310464	0.00329966	0.00925165	0.00526612	0.00473506	0.0109357	0.00409508	0.00318778	0.00401456	0.00488654	0.00504188	0.00431302	0.00825341	0.00431078	0.0048126	0.00335057	0.00202489	0.00349632	0.00209378	0.00479073	0.00427537	0.00322196	0.00479204	0.00465794	0.00533803	0.00402958	0.00559951	0.00381777	0.00548225	0.00183282	0.00249652	0.00213337	0.00231418	0.00181019	0.00254229	0.00281044	0.00375662	0.00186464	0.00256873	0.00253041	0.00603065	0.0046603
Bacteria/Bacteroidetes/Flavobacteriia/Flavobacteriales/Flavobacteriaceae/Formosa	0.000302552	0.000352259	0.000191184	0.000198957	0.000182853	0.000178763	0.000724406	0.000624172	0.000703154	0.00190141	0.00110615	0.000963161	0.00219187	0.000716147	0.000654732	0.00077374	0.00106795	0.00113907	0.000857802	0.00224517	0.00118868	0.00128681	0.000805259	0.00048822	0.000913442	0.000560114	0.00144011	0.0011298	0.00102052	0.00137525	0.00136627	0.00177619	0.0011923	0.00158332	0.000994267	0.00120122	0.00043419	0.000608227	0.000540952	0.000512497	0.00037946	0.00063294	0.000740051	0.000940022	0.000419653	0.000558688	0.000587908	0.00184957	0.000788622
Bacteria/Bacteroidetes/Flavobacteriia/Flavobacteriales/Flavobacteriaceae/Galbibacter	5.76099e-05	5.2464e-05	3.45804e-05	3.28146e-05	3.0109e-05	3.05911e-05	9.4478e-05	7.67096e-05	8.6274e-05	0.000205018	0.000146274	0.000125558	0.000248859	7.57026e-05	7.52565e-05	9.40893e-05	0.000116065	0.000108397	9.24635e-05	0.000172859	0.000112861	0.000116447	9.35856e-05	6.10275e-05	0.000101628	6.54364e-05	0.000161808	0.000137327	0.000110805	0.000158871	0.000146875	0.000164912	0.000125958	0.000165337	0.00011884	0.000142645	5.69988e-05	6.6445e-05	5.96518e-05	6.7274e-05	5.35536e-05	7.92157e-05	7.60884e-05	0.00011008	7.11439e-05	7.9309e-05	8.58982e-05	0.000179312	9.39955e-05
Bacteria/Bacteroidetes/Flavobacteriia/Flavobacteriales/Flavobacteriaceae/Gillisia	4.45167e-05	4.88127e-05	3.10373e-05	2.39458e-05	2.14822e-05	2.99616e-05	7.89935e-05	6.86951e-05	7.26742e-05	0.00022368	0.000124844	0.000102842	0.000266088	7.35397e-05	6.88376e-05	7.14868e-05	0.00010377	0.000102247	7.39708e-05	0.000166852	9.46575e-05	0.000117551	8.90913e-05	5.44081e-05	8.70667e-05	6.15326e-05	0.000146105	0.000114032	8.51987e-05	0.000129597	0.0001412	0.000155196	0.000120755	0.000167733	0.000118278	0.000152934	4.79154e-05	7.80871e-05	6.33289e-05	6.26022e-05	4.98855e-05	7.90585e-05	7.24652e-05	0.000102788	5.09544e-05	6.67517e-05	7.56215e-05	0.000196541	0.000128774
Bacteria/Bacteroidetes/Flavobacteriia/Flavobacteriales/Flavobacteriaceae/Gilvibacter	3.80709e-05	4.151e-05	2.99035e-05	2.6902e-05	2.67259e-05	2.76956e-05	6.19381e-05	5.78184e-05	5.90743e-05	0.000117336	7.45076e-05	6.56701e-05	0.000115097	5.58037e-05	5.11302e-05	5.38779e-05	7.27866e-05	6.61146e-05	6.61844e-05	9.34374e-05	6.89452e-05	7.13768e-05	5.94823e-05	5.02104e-05	7.15949e-05	5.22376e-05	9.14861e-05	9.1301e-05	7.35596e-05	8.90408e-05	0.000100142	9.86915e-05	8.68429e-05	0.000104695	9.55216e-05	9.28724e-05	4.38278e-05	6.36055e-05	5.25017e-05	5.97991e-05	4.73179e-05	6.06692e-05	5.40469e-05	7.25765e-05	5.09544e-05	6.71923e-05	5.93338e-05	0.00012196	0.000107155
Bacteria/Bacteroidetes/Flavobacteriia/Flavobacteriales/Flavobacteriaceae/Gramella	0.000325314	0.00035591	0.000211876	0.000211964	0.000187927	0.000193995	0.000484509	0.000382403	0.000422445	0.00105117	0.000704956	0.000556957	0.00123233	0.000382839	0.000331571	0.000382927	0.000528686	0.000550186	0.00046102	0.000783761	0.000560663	0.000552066	0.000494629	0.000405074	0.000556378	0.000390202	0.000738944	0.000694527	0.000587545	0.000750444	0.000765418	0.00080206	0.000696538	0.000983725	0.000726807	0.00097655	0.000318376	0.000475053	0.000365878	0.000401775	0.000349566	0.000471365	0.000400672	0.000566375	0.000379995	0.000482022	0.000471955	0.000993358	0.000683347
Bacteria/Bacteroidetes/Flavobacteriia/Flavobacteriales/Flavobacteriaceae/Kordia	0.000136169	0.000144901	9.67968e-05	9.28268e-05	8.00086e-05	8.27092e-05	0.000272887	0.00023032	0.000239485	0.000682031	0.000470469	0.000379565	0.000850667	0.000255442	0.000225327	0.000299351	0.000353605	0.000407194	0.000281284	0.000588655	0.000347912	0.000379695	0.000295032	0.000179853	0.000317323	0.000197982	0.000471313	0.000397141	0.000316585	0.000491554	0.000505049	0.000556354	0.000416092	0.000604022	0.000394448	0.000509686	0.000171224	0.000231706	0.000195707	0.000227984	0.000166897	0.000250378	0.000249099	0.000366008	0.000186032	0.000241011	0.00023462	0.000641534	0.00042016
Bacteria/Bacteroidetes/Flavobacteriia/Flavobacteriales/Flavobacteriaceae/Lacinutrix	0.000144226	0.000173151	9.42458e-05	8.69142e-05	8.74513e-05	8.56046e-05	0.000380605	0.000315044	0.000371871	0.00112044	0.000567653	0.000539197	0.0012352	0.000391923	0.000331571	0.000396068	0.000579834	0.00061015	0.000443176	0.00135707	0.000628926	0.000743753	0.000425365	0.000245563	0.000479625	0.000295208	0.000700028	0.000586318	0.000544946	0.000720255	0.000728032	0.000959557	0.00063625	0.000896172	0.000556834	0.000684864	0.000218004	0.000308941	0.000269046	0.000263723	0.000187254	0.000333523	0.000389802	0.000515675	0.000196848	0.000304899	0.000306558	0.00106295	0.000461518
Bacteria/Bacteroidetes/Flavobacteriia/Flavobacteriales/Flavobacteriaceae/Leeuwenhoekiella	5.23726e-05	5.70763e-05	3.08956e-05	3.13364e-05	2.75717e-05	2.80733e-05	8.034e-05	7.11758e-05	7.18242e-05	0.000180222	0.000120358	9.6027e-05	0.000196933	6.83487e-05	6.24187e-05	7.22753e-05	0.000101065	0.000116597	8.9868e-05	0.000161291	7.94122e-05	9.52917e-05	7.87811e-05	6.60324e-05	8.09993e-05	6.11608e-05	0.000121754	0.000115911	9.7769e-05	0.000118619	0.000136193	0.000150338	0.000113936	0.000149669	0.000110412	0.000135694	5.29113e-05	5.76425e-05	6.61889e-05	6.23686e-05	5.5571e-05	7.68581e-05	6.88419e-05	9.37591e-05	5.72036e-05	7.62247e-05	6.80593e-05	0.000147122	0.000123134
Bacteria/Bacteroidetes/Flavobacteriia/Flavobacteriales/Flavobacteriaceae/Lutibacter	7.95661e-05	9.47428e-05	7.55383e-05	4.92218e-05	4.26262e-05	4.46907e-05	0.000299592	0.00020246	0.000231197	0.00352749	0.00182232	0.00094313	0.00484102	0.000281398	0.000275793	0.000295409	0.000570981	0.000965837	0.000456802	0.00050167	0.000279194	0.000314021	0.000271768	0.000223929	0.00032157	0.000184412	0.00160283	0.00108321	0.00067577	0.00153748	0.00111491	0.00117688	0.000895702	0.00102335	0.000506264	0.000913708	0.000332228	0.000332793	0.000249843	0.000208596	0.000138652	0.000442445	0.000171501	0.00137374	0.000215595	0.000183512	0.000598185	0.00139233	0.000809301
Bacteria/Bacteroidetes/Flavobacteriia/Flavobacteriales/Flavobacteriaceae/Maribacter	0.000348882	0.000397228	0.000212018	0.000200287	0.000179131	0.000187701	0.000519293	0.000412743	0.000464307	0.00125951	0.000797904	0.000638528	0.00142448	0.000437778	0.000407271	0.000462824	0.000617211	0.000754424	0.000531422	0.00105495	0.000621645	0.000638344	0.000547238	0.000450764	0.00060431	0.00043742	0.000877994	0.000787706	0.000719533	0.000871807	0.000863557	0.000987426	0.000769026	0.00107533	0.000763892	0.000944295	0.000403534	0.000484992	0.00041838	0.000421864	0.000337094	0.000481581	0.00047978	0.000672635	0.00034923	0.000476735	0.000484753	0.00125292	0.000691807
Bacteria/Bacteroidetes/Flavobacteriia/Flavobacteriales/Flavobacteriaceae/Mariniflexile	0.000126701	0.000173727	8.30497e-05	6.34119e-05	5.48051e-05	6.09304e-05	0.000454213	0.000386983	0.000430095	0.000956838	0.000513828	0.000686232	0.00105885	0.000354937	0.000291951	0.000405267	0.000884751	0.000674215	0.000696558	0.00444717	0.00136707	0.00173457	0.000788604	0.000168875	0.00113702	0.000221592	0.000596253	0.000475103	0.000566362	0.000722999	0.000771093	0.00153892	0.000657961	0.000773783	0.000495869	0.000798869	0.000172132	0.000288496	0.000326859	0.000232422	0.000169097	0.000330223	0.00111083	0.000519495	0.000171851	0.000270752	0.000240244	0.000796817	0.000326164
Bacteria/Bacteroidetes/Flavobacteriia/Flavobacteriales/Flavobacteriaceae/Mesoflavibacter	4.3711e-05	5.43858e-05	2.90532e-05	2.71976e-05	2.33429e-05	2.74438e-05	0.000103455	9.75089e-05	0.000110286	0.000314174	0.000151009	0.000154882	0.00035271	0.000115501	9.34066e-05	0.000118006	0.00016254	0.000166824	0.000126205	0.000386208	0.000192273	0.000220201	0.000122401	6.95842e-05	0.000143797	8.75584e-05	0.000208461	0.000169452	0.000149447	0.000194853	0.000205625	0.000275365	0.000188937	0.00026229	0.000165196	0.000184354	6.06322e-05	8.68896e-05	7.94676e-05	8.05887e-05	5.31868e-05	9.9334e-05	0.000118058	0.00014932	6.32124e-05	8.74602e-05	8.70616e-05	0.000302859	0.000124074
Bacteria/Bacteroidetes/Flavobacteriia/Flavobacteriales/Flavobacteriaceae/Muricauda	0.000215332	0.000242334	0.000143424	0.000132884	0.000129908	0.000125134	0.000245733	0.00020017	0.00022036	0.000428954	0.000315224	0.000263506	0.000447946	0.000194015	0.000195667	0.000214986	0.000259425	0.000271121	0.000212504	0.000357509	0.000264404	0.000256073	0.00023978	0.000204878	0.000251796	0.000214527	0.000347283	0.000325753	0.0002961	0.000338172	0.000336477	0.000337494	0.000309871	0.000433525	0.000368882	0.000412642	0.000196657	0.000264928	0.000230231	0.000223079	0.000191656	0.000248964	0.00021498	0.000281972	0.000209827	0.000266346	0.00023908	0.000475143	0.000307365
Bacteria/Bacteroidetes/Flavobacteriia/Flavobacteriales/Flavobacteriaceae/Muriicola	5.53941e-05	6.51477e-05	3.88321e-05	3.97618e-05	3.24771e-05	3.0717e-05	8.70724e-05	6.5642e-05	7.58616e-05	0.000144689	0.000109643	9.10708e-05	0.00016128	6.4888e-05	5.88772e-05	6.88586e-05	8.33603e-05	9.4303e-05	7.59174e-05	0.000133259	9.53401e-05	8.25984e-05	8.80339e-05	8.44375e-05	9.82913e-05	8.08661e-05	0.000129492	0.00011948	0.000116159	0.000132037	0.000118501	0.000149316	0.00011609	0.00016294	0.000132045	0.000146816	6.69907e-05	9.20008e-05	8.27362e-05	6.89091e-05	5.96059e-05	8.50311e-05	6.3709e-05	0.000109733	7.21053e-05	8.96632e-05	8.14385e-05	0.00019178	0.000110915
Bacteria/Bacteroidetes/Flavobacteriia/Flavobacteriales/Flavobacteriaceae/Myroides	0.000143823	0.000158161	9.0561e-05	9.00183e-05	7.375e-05	7.89325e-05	0.000213866	0.000192156	0.000207823	0.000641641	0.000355842	0.000270115	0.000724084	0.00019315	0.000174639	0.000196852	0.000267294	0.000294184	0.000213802	0.000419801	0.000233231	0.000248531	0.000208056	0.000159511	0.00023147	0.000159687	0.000312236	0.000288368	0.000236741	0.000344881	0.000363515	0.000330847	0.000287443	0.000478131	0.000362139	0.000542775	0.00012944	0.000209273	0.000161182	0.00019715	0.000134434	0.000199454	0.000178445	0.000264956	0.0001644	0.00019673	0.000226089	0.000496679	0.00041452
Bacteria/Bacteroidetes/Flavobacteriia/Flavobacteriales/Flavobacteriaceae/Nonlabens	0.000314236	0.000325738	0.000187925	0.000192749	0.000177609	0.000182791	0.000454886	0.000415606	0.000441357	0.00109258	0.00060229	0.000547251	0.00120864	0.000393221	0.000370085	0.000398959	0.000545408	0.000565305	0.00046102	0.00081157	0.000523574	0.000549123	0.000463962	0.000352119	0.000563052	0.000345214	0.000657016	0.00062389	0.000521668	0.000686407	0.000749062	0.000786208	0.000647195	0.000919397	0.000648142	0.000868662	0.000284086	0.000391287	0.000346062	0.000397571	0.000311968	0.000426413	0.000413353	0.000542761	0.000317264	0.000419897	0.000428328	0.000988371	0.000937135
Bacteria/Bacteroidetes/Flavobacteriia/Flavobacteriales/Flavobacteriaceae/Oceanihabitans	5.84156e-05	8.5134e-05	3.58559e-05	3.73968e-05	2.96015e-05	3.17241e-05	0.000121183	0.00012098	0.000136423	0.000335136	0.000186394	0.000181935	0.000381663	0.000128478	0.000114877	0.000143236	0.000204098	0.000191937	0.000151186	0.000604451	0.000253254	0.000292682	0.000155712	8.16929e-05	0.000188392	0.000106334	0.000230536	0.000177342	0.000175984	0.000229311	0.000251356	0.000360761	0.000204189	0.000268004	0.000177277	0.000214663	7.19866e-05	0.000106198	9.31548e-05	8.1523e-05	6.73088e-05	0.000117566	0.000169689	0.00014932	6.75387e-05	9.36286e-05	0.000100441	0.000326888	0.000139113
Bacteria/Bacteroidetes/Flavobacteriia/Flavobacteriales/Flavobacteriaceae/Olleya	8.90334e-05	9.47428e-05	4.63434e-05	5.36562e-05	4.21187e-05	4.59495e-05	0.000204889	0.000159907	0.000193373	0.000519448	0.000315723	0.000287461	0.000597501	0.000196394	0.000154276	0.000211569	0.000309589	0.000355942	0.000230348	0.000777087	0.000322882	0.000371601	0.000222332	0.000123024	0.000252706	0.000143142	0.000355021	0.000291938	0.000267235	0.000383912	0.000373529	0.000473259	0.000307359	0.000455275	0.000257346	0.00034702	0.000114906	0.000174347	0.000149129	0.000145293	0.000102339	0.000163932	0.00022283	0.000263567	0.000118733	0.000146942	0.000159387	0.000529549	0.000266007
Bacteria/Bacteroidetes/Flavobacteriia/Flavobacteriales/Flavobacteriaceae/Ornithobacterium	5.07611e-05	5.16953e-05	3.03287e-05	3.35536e-05	3.02781e-05	3.31089e-05	5.81231e-05	5.22846e-05	5.75868e-05	0.000155681	7.20157e-05	6.73222e-05	0.000163194	4.62868e-05	4.36045e-05	4.73074e-05	4.89342e-05	5.20204e-05	4.93139e-05	7.49724e-05	6.14363e-05	6.25467e-05	5.18157e-05	4.26224e-05	6.15838e-05	3.8667e-05	6.44044e-05	7.11998e-05	5.5868e-05	6.34264e-05	7.67755e-05	6.23853e-05	7.50007e-05	0.000125523	9.15883e-05	0.000133469	3.72423e-05	5.96301e-05	4.2696e-05	4.7886e-05	4.16324e-05	6.22409e-05	5.10276e-05	5.9728e-05	4.54264e-05	5.61772e-05	5.2935e-05	0.000114705	0.000105275
Bacteria/Bacteroidetes/Flavobacteriia/Flavobacteriales/Flavobacteriaceae/Polaribacter	0.000547898	0.000634565	0.000377833	0.000322676	0.0003109	0.00029307	0.00141807	0.00121819	0.00130346	0.00644479	0.00496136	0.00357695	0.00902712	0.00139423	0.00124572	0.00192936	0.00256892	0.00231042	0.00163385	0.00362181	0.00178962	0.0020668	0.00135065	0.000869238	0.00163334	0.000856623	0.00303748	0.0026017	0.00184434	0.00312771	0.00304465	0.00328367	0.00242981	0.0031119	0.00196943	0.00277227	0.00086997	0.0010671	0.000907647	0.000998832	0.000649979	0.00125503	0.00127539	0.00238565	0.00075975	0.000990921	0.00135343	0.00347267	0.00193349
Bacteria/Bacteroidetes/Flavobacteriia/Flavobacteriales/Flavobacteriaceae/Psychroflexus	4.61282e-05	5.99589e-05	3.2738e-05	2.63108e-05	2.80791e-05	3.0717e-05	8.43794e-05	7.36565e-05	7.43742e-05	0.000272761	0.000161475	0.000118537	0.000325192	7.80819e-05	7.01657e-05	7.9897e-05	0.000102786	0.000122491	8.30549e-05	0.000169745	0.000102394	0.000106513	9.49074e-05	6.03817e-05	9.67745e-05	6.74813e-05	0.000144057	0.000125304	9.61395e-05	0.000144844	0.000131854	0.000144458	0.000125958	0.000204966	0.000144687	0.00020799	6.10864e-05	7.89389e-05	6.37375e-05	7.17122e-05	5.4654e-05	9.36757e-05	9.11853e-05	0.000114942	4.9993e-05	6.96156e-05	7.36825e-05	0.000204248	0.000161672
Bacteria/Bacteroidetes/Flavobacteriia/Flavobacteriales/Flavobacteriaceae/Psychroserpens	3.1625e-05	3.78587e-05	2.15419e-05	1.95114e-05	1.38704e-05	1.87575e-05	7.74226e-05	7.11758e-05	7.98991e-05	0.000205274	0.000120109	0.000103874	0.000247423	8.24077e-05	5.66637e-05	7.28009e-05	0.000116065	0.00011096	0.000102845	0.000264739	0.00013425	0.000146249	8.77695e-05	5.0049e-05	0.000109819	5.63274e-05	0.000143829	0.000112154	0.000116159	0.000136611	0.000163899	0.000191758	0.000128291	0.00018211	0.000112097	0.000157104	4.36007e-05	6.44573e-05	4.71903e-05	5.13899e-05	3.72308e-05	6.85279e-05	8.33349e-05	0.000105913	4.08597e-05	5.77193e-05	6.82532e-05	0.000188833	0.000107155
Bacteria/Bacteroidetes/Flavobacteriia/Flavobacteriales/Flavobacteriaceae/Riemerella	4.6531e-05	4.40083e-05	2.5085e-05	2.66064e-05	2.06365e-05	2.66885e-05	4.95954e-05	4.2362e-05	4.80245e-05	0.000157982	9.86789e-05	6.4018e-05	0.000168698	4.58542e-05	4.49326e-05	4.91472e-05	6.22129e-05	6.40645e-05	4.8665e-05	7.47499e-05	5.46101e-05	5.57401e-05	5.86892e-05	3.43885e-05	6.27972e-05	3.75516e-05	7.66936e-05	6.89454e-05	5.54024e-05	7.92829e-05	8.21164e-05	8.61633e-05	6.87207e-05	0.000119072	7.97886e-05	0.000137084	3.76964e-05	4.77041e-05	3.39116e-05	5.02219e-05	3.55801e-05	4.88811e-05	4.4083e-05	6.80622e-05	4.30229e-05	5.68381e-05	4.59546e-05	0.000127627	0.000107155
Bacteria/Bacteroidetes/Flavobacteriia/Flavobacteriales/Flavobacteriaceae/Robiginitalea	0.000131536	0.00013779	0.000104875	0.000125198	0.000113501	0.000120602	0.000138463	0.000129376	0.000132173	0.000170252	0.000154746	0.000139188	0.000146205	0.000122855	0.000129928	0.00013141	0.000129344	0.000128385	0.000132693	0.000143716	0.000144034	0.000142018	0.000155183	0.000131419	0.000160482	0.00014054	0.000172959	0.000165131	0.000162948	0.000160091	0.000153217	0.000165679	0.0001631	0.000199436	0.000194134	0.000212995	0.000140567	0.000183718	0.000148312	0.000157206	0.000140303	0.00015073	0.000130437	0.00016078	0.000162237	0.000176903	0.000156478	0.00019042	0.000133474
Bacteria/Bacteroidetes/Flavobacteriia/Flavobacteriales/Flavobacteriaceae/Salegentibacter	0.000107162	0.000118573	7.27039e-05	6.74029e-05	6.54616e-05	6.43294e-05	0.00017796	0.000147313	0.000162561	0.000428443	0.000294791	0.000214357	0.000529064	0.000155947	0.000131478	0.000156115	0.000219589	0.000233451	0.000182656	0.000328588	0.000217075	0.000216338	0.000185849	0.000134164	0.000232077	0.000138495	0.000300175	0.000260565	0.000197168	0.000280235	0.000309772	0.000312949	0.00027273	0.000355004	0.000249761	0.000351469	0.000115814	0.00016668	0.000130335	0.00014833	0.000114443	0.000162989	0.000150063	0.000224675	0.000142048	0.000180648	0.000191187	0.000381747	0.000257548
Bacteria/Bacteroidetes/Flavobacteriia/Flavobacteriales/Flavobacteriaceae/Sediminicola	6.62715e-05	8.07139e-05	4.7052e-05	3.39971e-05	3.36611e-05	4.02845e-05	9.42536e-05	7.19391e-05	7.45866e-05	0.000217289	0.000119112	0.000108211	0.000229477	7.7433e-05	7.52565e-05	8.04227e-05	0.000108196	0.000111985	8.50015e-05	0.000177086	0.000116729	0.000105042	9.9666e-05	8.81508e-05	0.000129538	7.99366e-05	0.000162263	0.000133006	0.00013129	0.000150943	0.000143871	0.000191502	0.000133494	0.00016847	0.000146935	0.000150709	6.58552e-05	9.14329e-05	7.7629e-05	7.47489e-05	5.72217e-05	9.14753e-05	8.3033e-05	0.000119109	6.92211e-05	9.89159e-05	8.20202e-05	0.000206515	0.000111855
Bacteria/Bacteroidetes/Flavobacteriia/Flavobacteriales/Flavobacteriaceae/Seonamhaeicola	7.15087e-05	7.59095e-05	3.85486e-05	3.69533e-05	3.97506e-05	3.96551e-05	0.000191649	0.000156663	0.000168723	0.000542455	0.000296286	0.00027156	0.000602047	0.000177793	0.000159145	0.000186602	0.000304917	0.000336211	0.000242027	0.00105117	0.000422773	0.000489704	0.000235286	0.000105749	0.000310649	0.000131988	0.000349104	0.000284048	0.000271658	0.000382388	0.000363515	0.000563257	0.000306642	0.000411775	0.000263246	0.000320326	0.000101508	0.000164409	0.000144227	0.000125204	9.07844e-05	0.000159532	0.000302542	0.000256622	9.42177e-05	0.000125352	0.000142905	0.000470383	0.00020491
Bacteria/Bacteroidetes/Flavobacteriia/Flavobacteriales/Flavobacteriaceae/Siansivirga	6.50629e-05	8.64792e-05	3.67063e-05	3.84315e-05	3.18005e-05	3.38642e-05	0.000210724	0.000169257	0.000189973	0.000530696	0.000308496	0.000305841	0.000617122	0.000184931	0.000152948	0.000208153	0.000365654	0.00034108	0.000299452	0.00148009	0.000487167	0.000623627	0.000301113	0.000101228	0.000426839	0.000124366	0.000321339	0.00025399	0.000292609	0.000360432	0.000368189	0.000617205	0.000318663	0.000411038	0.00025257	0.000353137	0.00010287	0.0001451	0.000141571	0.00012754	8.63827e-05	0.000161889	0.000390104	0.000258706	8.38826e-05	0.000141214	0.000131271	0.000444313	0.000150393
Bacteria/Bacteroidetes/Flavobacteriia/Flavobacteriales/Flavobacteriaceae/Tamlana	5.98256e-05	6.80303e-05	3.64228e-05	3.65099e-05	3.18005e-05	3.5249e-05	0.000145869	0.000124415	0.000147473	0.000399045	0.00023972	0.000214151	0.000457039	0.00013713	0.000106909	0.000153224	0.000243688	0.000253439	0.000188171	0.000761959	0.000293302	0.00033904	0.000192194	8.78279e-05	0.000241178	0.000109309	0.000290616	0.000214351	0.000223006	0.000294262	0.000292081	0.000420589	0.000232897	0.000313347	0.000218295	0.00025665	8.85639e-05	0.000123804	0.000114809	0.000115627	7.44615e-05	0.000130612	0.000221019	0.000220855	8.41229e-05	0.000118963	0.0001208	0.000349784	0.000138173
Bacteria/Bacteroidetes/Flavobacteriia/Flavobacteriales/Flavobacteriaceae/Tenacibaculum	0.000321689	0.00036302	0.00019657	0.000177967	0.000156973	0.000167181	0.000638007	0.000523419	0.000576506	0.00247172	0.00160503	0.00114035	0.00310619	0.000577936	0.000516614	0.000652317	0.000919177	0.00111575	0.000689421	0.00138665	0.000749068	0.000818441	0.000620203	0.000458029	0.000702904	0.000453594	0.00144876	0.00118823	0.000892026	0.00150729	0.00136994	0.00144509	0.00114726	0.00152747	0.000933583	0.00140004	0.00043419	0.000547745	0.000430637	0.000492876	0.000352133	0.000629325	0.000557076	0.00114247	0.000427104	0.000534234	0.000667214	0.00171786	0.00173516
Bacteria/Bacteroidetes/Flavobacteriia/Flavobacteriales/Flavobacteriaceae/Urechidicola	5.84156e-05	5.51545e-05	4.62017e-05	3.88749e-05	2.97707e-05	3.55007e-05	0.000129487	9.61732e-05	0.000120699	0.000690979	0.000452777	0.000271973	0.000910967	0.000126964	0.000109343	0.000137717	0.000215409	0.000308535	0.000173896	0.000292325	0.000159507	0.000166852	0.000146459	0.000105587	0.000158358	9.48085e-05	0.000423977	0.000316172	0.000255596	0.00043941	0.000362514	0.0003738	0.000303053	0.000360349	0.000195538	0.000276115	0.00010832	0.000115285	0.000105003	0.000101145	7.97802e-05	0.000149315	0.000106886	0.000328504	8.84492e-05	0.000108169	0.000182655	0.000434339	0.000234989
Bacteria/Bacteroidetes/Flavobacteriia/Flavobacteriales/Flavobacteriaceae/Weeksella	2.4172e-05	2.99795e-05	1.81405e-05	1.61116e-05	1.47162e-05	1.42255e-05	4.46583e-05	4.14079e-05	4.58995e-05	9.30508e-05	5.63168e-05	5.88553e-05	0.000100261	3.00648e-05	3.40868e-05	3.52178e-05	4.13113e-05	4.8689e-05	4.8665e-05	5.87321e-05	4.02749e-05	4.93015e-05	3.80687e-05	2.55088e-05	4.58086e-05	2.95579e-05	5.57565e-05	5.52315e-05	3.35208e-05	5.79375e-05	5.40766e-05	4.85787e-05	5.29311e-05	7.57562e-05	5.7032e-05	7.56326e-05	2.52067e-05	3.46423e-05	2.73744e-05	3.8776e-05	2.69602e-05	4.21226e-05	3.20054e-05	4.79213e-05	1.80263e-05	3.19439e-05	3.76168e-05	8.93161e-05	6.01571e-05
Bacteria/Bacteroidetes/Flavobacteriia/Flavobacteriales/Flavobacteriaceae/Wenyingzhuangia	4.47181e-05	4.8044e-05	2.73525e-05	2.42414e-05	2.21588e-05	2.61849e-05	8.14621e-05	7.02217e-05	7.20367e-05	0.000355843	0.000228506	0.000146828	0.000413249	6.33739e-05	6.48534e-05	7.64804e-05	0.000116803	0.000156574	9.57078e-05	0.000169077	8.51007e-05	8.9037e-05	8.27466e-05	6.90999e-05	0.000101325	6.00454e-05	0.000196399	0.000173585	0.000121513	0.000202171	0.000189268	0.000184599	0.000154487	0.000198515	0.000110412	0.000188525	6.72177e-05	7.29759e-05	6.9049e-05	7.59169e-05	5.50208e-05	8.91177e-05	7.21632e-05	0.000169114	6.48948e-05	7.99699e-05	9.01641e-05	0.000229411	0.000127834
Bacteria/Bacteroidetes/Flavobacteriia/Flavobacteriales/Flavobacteriaceae/Winogradskyella	0.000419384	0.000464682	0.000259353	0.000284393	0.000245777	0.00026613	0.00101996	0.000882542	0.000971964	0.0024523	0.00145028	0.00138547	0.00288413	0.0010155	0.000915252	0.00108334	0.00137409	0.00146426	0.00112254	0.00287676	0.00162988	0.0017434	0.00106698	0.000698264	0.00117131	0.000867033	0.00195079	0.00155888	0.0013839	0.0019467	0.00198148	0.00243482	0.00163315	0.00224098	0.00134152	0.00161275	0.00067195	0.000853563	0.000771183	0.000726466	0.000563597	0.000906737	0.000999415	0.00134562	0.000611213	0.000856757	0.00087527	0.00256319	0.00119562
Bacteria/Bacteroidetes/Flavobacteriia/Flavobacteriales/Flavobacteriaceae/Zobellia	7.59403e-05	9.47428e-05	5.01699e-05	4.13877e-05	4.43177e-05	4.41871e-05	8.95409e-05	7.40381e-05	8.30866e-05	0.00016923	0.00012285	8.98317e-05	0.000190712	7.54863e-05	6.88376e-05	7.75316e-05	9.95898e-05	0.000104041	8.56504e-05	0.00014505	0.00010831	0.000106329	0.000111562	8.49218e-05	0.000105876	8.56994e-05	0.000142919	0.000129625	0.000115228	0.000138745	0.000148878	0.000150594	0.000132059	0.000171051	0.000151992	0.000164612	7.67554e-05	9.0581e-05	8.51876e-05	8.6662e-05	7.72126e-05	9.69764e-05	9.23931e-05	0.000115289	8.46036e-05	0.000103763	9.05519e-05	0.000206968	0.000122194
Bacteria/Bacteroidetes/Flavobacteriia/Flavobacteriales/Flavobacteriaceae/Zunongwangia	5.5797e-05	6.49555e-05	3.81235e-05	2.9267e-05	2.75717e-05	3.2983e-05	8.84189e-05	7.67096e-05	7.96866e-05	0.000221123	0.000128831	0.00011007	0.000264652	7.26745e-05	6.10906e-05	7.7006e-05	0.000103524	0.000110447	8.53259e-05	0.000161958	0.000100346	0.000112584	9.62292e-05	7.52349e-05	0.000102842	6.58082e-05	0.000142236	0.000132631	0.000102192	0.000144539	0.000151548	0.000149316	0.000138339	0.000200173	0.000155363	0.000192696	4.63257e-05	7.43957e-05	5.98561e-05	6.86756e-05	5.72217e-05	8.69172e-05	7.85039e-05	0.000107302	6.48948e-05	8.21729e-05	8.20202e-05	0.000194954	0.000140993
Bacteria/Bacteroidetes/Flavobacteriia/Flavobacteriales/Ichthyobacteriaceae/Ichthyobacterium	2.13519e-05	2.49829e-05	1.45975e-05	1.78854e-05	1.28555e-05	1.6995e-05	2.80517e-05	2.34708e-05	2.88997e-05	6.23747e-05	3.76276e-05	2.89114e-05	6.72397e-05	2.42248e-05	2.08062e-05	2.26024e-05	2.77868e-05	2.35757e-05	2.30348e-05	3.24806e-05	2.48021e-05	2.92498e-05	2.61722e-05	1.79208e-05	3.18537e-05	1.74745e-05	3.41366e-05	2.89308e-05	2.65373e-05	3.2323e-05	4.1392e-05	2.99143e-05	3.71415e-05	6.89363e-05	4.46704e-05	8.34183e-05	1.72586e-05	2.24323e-05	2.3493e-05	2.3359e-05	1.92573e-05	2.93915e-05	2.77783e-05	3.33366e-05	2.2593e-05	2.70972e-05	2.40437e-05	5.96196e-05	9.86952e-05
Bacteria/Bacteroidetes/Saprospiria/Saprospirales/Haliscomenobacteraceae/Haliscomenobacter	0.000270323	0.000258477	0.000175453	0.000159047	0.00015545	0.000167307	0.000231819	0.000189293	0.000201873	0.00028631	0.000244953	0.000254626	0.000291452	0.000184931	0.000181501	0.000184236	0.000196721	0.000202188	0.000181683	0.000215573	0.000207063	0.00020438	0.00020647	0.000181468	0.000228133	0.000170098	0.000231674	0.000218108	0.000213462	0.000267427	0.000284069	0.000231132	0.000266988	0.000324406	0.000284879	0.000331727	0.000156009	0.000185421	0.000161182	0.000181266	0.00017625	0.000209984	0.000189919	0.000219119	0.000170409	0.000212592	0.000197004	0.000340263	0.000478437
Bacteria/Bacteroidetes/Saprospiria/Saprospirales/Saprospiraceae/Saprospira	4.35095e-05	4.4777e-05	2.99035e-05	3.73968e-05	3.73825e-05	3.96551e-05	4.6678e-05	4.35069e-05	4.84494e-05	8.25698e-05	5.10838e-05	5.22469e-05	7.53755e-05	3.91491e-05	4.33832e-05	3.41665e-05	4.84424e-05	3.84387e-05	4.47718e-05	5.22804e-05	5.7113e-05	4.91175e-05	4.59997e-05	3.56801e-05	5.91568e-05	3.82952e-05	4.52879e-05	4.84684e-05	3.79437e-05	5.61079e-05	5.20738e-05	5.4715e-05	5.16751e-05	9.1055e-05	7.92267e-05	9.28724e-05	3.36089e-05	4.8272e-05	3.73845e-05	5.20906e-05	4.10822e-05	4.6995e-05	5.19334e-05	4.75741e-05	4.18211e-05	4.84666e-05	4.86692e-05	7.88883e-05	7.04966e-05
Bacteria/Bacteroidetes/Sphingobacteriia/Sphingobacteriales/Sphingobacteriaceae/Anseongella	0.000104745	0.000118188	9.35372e-05	9.82958e-05	0.000100307	9.9956e-05	0.000123652	0.000116782	0.000111136	0.000165651	0.000118614	0.000112341	0.000156733	9.79808e-05	0.000104474	9.25123e-05	0.000106967	8.09776e-05	9.83033e-05	0.000111902	0.000127424	0.000117919	0.000113413	0.000101228	0.000124988	0.000101501	0.000107644	0.000126431	0.00010708	0.000131122	0.000126179	0.000109686	0.000142465	0.000179898	0.000175872	0.000195199	0.000101735	0.000158162	0.000100713	0.000113058	0.000110592	0.000135641	0.000112925	0.000133694	0.000134356	0.000140773	0.000133016	0.000166391	0.000169192
Bacteria/Bacteroidetes/Sphingobacteriia/Sphingobacteriales/Sphingobacteriaceae/Mucilaginibacter	0.00109439	0.00110078	0.000760769	0.000714234	0.000697411	0.00071354	0.00109155	0.000945131	0.0010032	0.00197401	0.00132793	0.00112796	0.0018808	0.000839001	0.000813877	0.000828669	0.00107704	0.000932011	0.000918146	0.00114461	0.00109357	0.00107157	0.00105535	0.0008673	0.0012071	0.000887854	0.0011677	0.00126675	0.000963025	0.00120388	0.00132922	0.00118174	0.00132328	0.00188064	0.00151683	0.00219223	0.000793896	0.00121702	0.000930118	0.00103761	0.000945991	0.00113008	0.000981299	0.0011258	0.00104288	0.00129582	0.00114266	0.00169882	0.00182069
Bacteria/Bacteroidetes/Sphingobacteriia/Sphingobacteriales/Sphingobacteriaceae/Olivibacter	1.38989e-05	1.61428e-05	6.51926e-06	1.22685e-05	9.30333e-06	6.54624e-06	2.10949e-05	1.45023e-05	1.67873e-05	2.88866e-05	3.08995e-05	2.08575e-05	3.56538e-05	1.49242e-05	1.19525e-05	1.10384e-05	1.89344e-05	2.43445e-05	1.49239e-05	2.02448e-05	1.86584e-05	1.72923e-05	1.95631e-05	1.56605e-05	2.18425e-05	1.26411e-05	2.02544e-05	2.10406e-05	2.16489e-05	3.29329e-05	3.1044e-05	3.06813e-05	2.78113e-05	3.7786e-05	2.52851e-05	4.53239e-05	7.49387e-06	1.56174e-05	1.22572e-05	1.35482e-05	1.28382e-05	1.63461e-05	1.41911e-05	1.52793e-05	1.51421e-05	1.96069e-05	1.74511e-05	3.69506e-05	0.000116554
Bacteria/Bacteroidetes/Sphingobacteriia/Sphingobacteriales/Sphingobacteriaceae/Pedobacter	0.00070562	0.000759864	0.000444585	0.00040087	0.000378899	0.0004177	0.000748194	0.000628179	0.000658105	0.00170252	0.00100672	0.000809105	0.00178341	0.000561065	0.000551586	0.000551395	0.000773358	0.000681903	0.000637511	0.000887655	0.000711296	0.00070457	0.00071934	0.000548117	0.000824252	0.000536505	0.000824741	0.000916016	0.000673675	0.000830946	0.00101043	0.000831719	0.00094038	0.00145909	0.00119121	0.00169812	0.000473249	0.000772352	0.000594883	0.000720159	0.000570383	0.000746419	0.000634976	0.00078966	0.000641738	0.000817763	0.000736825	0.00140004	0.00149829
Bacteria/Bacteroidetes/Sphingobacteriia/Sphingobacteriales/Sphingobacteriaceae/Pseudopedobacter	5.61998e-05	5.91902e-05	3.61394e-05	6.19338e-05	4.70241e-05	4.60754e-05	7.80959e-05	7.74729e-05	7.01242e-05	0.000149546	9.17016e-05	8.01258e-05	0.00015099	7.59189e-05	7.30431e-05	7.01727e-05	7.918e-05	5.63768e-05	6.16423e-05	7.58622e-05	6.62147e-05	6.95372e-05	6.60915e-05	4.66586e-05	7.2505e-05	4.48017e-05	7.07766e-05	7.57085e-05	5.19107e-05	6.67806e-05	8.81249e-05	7.36351e-05	8.84578e-05	0.000108934	8.7936e-05	0.000135416	4.9505e-05	7.12722e-05	5.1276e-05	6.00327e-05	4.67677e-05	7.10427e-05	6.28031e-05	7.36183e-05	5.93667e-05	7.82074e-05	6.41813e-05	0.000131481	0.000125014
Bacteria/Bacteroidetes/Sphingobacteriia/Sphingobacteriales/Sphingobacteriaceae/Solitalea	7.11059e-05	7.95609e-05	4.49262e-05	5.08478e-05	4.19496e-05	4.26764e-05	7.94423e-05	6.48787e-05	7.69241e-05	0.000202462	9.91773e-05	9.21033e-05	0.000206505	5.99132e-05	5.31223e-05	5.30895e-05	8.11472e-05	7.27773e-05	5.77491e-05	9.12127e-05	8.00948e-05	8.14946e-05	6.74133e-05	6.53866e-05	0.000107392	6.65518e-05	9.60377e-05	0.000100318	7.44907e-05	0.000108252	0.000125845	9.56234e-05	0.000104068	0.000168286	0.000175872	0.000189638	5.51821e-05	9.39885e-05	6.14904e-05	8.45597e-05	6.98764e-05	9.10038e-05	7.69942e-05	8.33414e-05	7.69124e-05	9.01038e-05	7.56215e-05	0.000148029	0.000124074
Bacteria/Bacteroidetes/Sphingobacteriia/Sphingobacteriales/Sphingobacteriaceae/Sphingobacterium	0.000508216	0.000543858	0.000337017	0.00033391	0.000336442	0.000349846	0.00058527	0.000502238	0.000539319	0.00115291	0.00072539	0.000605073	0.00121295	0.000443185	0.000436931	0.00044653	0.000602211	0.000529429	0.000475944	0.000674529	0.000578867	0.000567887	0.000577375	0.000449795	0.000638894	0.000437978	0.000664526	0.000668414	0.000530281	0.00062786	0.000746725	0.000669875	0.000697973	0.00107976	0.000919816	0.00122347	0.000379917	0.000613906	0.000450248	0.000526279	0.000460524	0.000564726	0.000508766	0.00060492	0.000504978	0.000636454	0.000553976	0.00103122	0.00105933
Bacteria/Balneolaeota/Candidatus Cyclonatronum	0.00010958	0.000104928	9.11279e-05	0.000110564	0.000111978	0.000104362	0.000127467	0.000119453	0.000123886	0.00014699	0.000125841	0.000119363	0.000129694	0.000125017	0.000122624	0.000120897	0.00012959	0.000111985	0.000112578	0.000121024	0.000140848	0.000135947	0.000125309	0.000105749	0.000143797	0.000108007	0.000128354	0.000134509	0.000105218	0.000125633	0.000137528	0.000125026	0.00014408	0.000183584	0.000195538	0.000201316	0.000113316	0.000143964	0.000120734	0.000126139	0.000123613	0.000129983	0.000125908	0.000139944	0.000139644	0.000152449	0.000132628	0.000151656	0.000140993
Bacteria/Caldiserica/Caldisericia/Caldisericales/Caldisericaceae/Caldisericum	2.71935e-05	2.78655e-05	2.82029e-05	2.8528e-05	2.52036e-05	2.61849e-05	1.90751e-05	1.98453e-05	2.23122e-05	3.29768e-05	2.06827e-05	2.27161e-05	2.89538e-05	2.03316e-05	1.59367e-05	2.12883e-05	2.09016e-05	2.07569e-05	1.88171e-05	2.31369e-05	2.22991e-05	2.44668e-05	2.14136e-05	1.43689e-05	2.27526e-05	1.43142e-05	2.0482e-05	1.84105e-05	1.62948e-05	2.68342e-05	2.73721e-05	1.45736e-05	2.54787e-05	4.42372e-05	5.1975e-05	6.64566e-05	1.90753e-05	3.0383e-05	1.73644e-05	1.9388e-05	2.23751e-05	2.37333e-05	1.53988e-05	3.33366e-05	2.71597e-05	3.50281e-05	2.44315e-05	2.83363e-05	4.41779e-05
Bacteria/Calditrichaeota/Calditrichae/Calditrichales/Calditrichaceae/Caldithrix	0.000177261	0.000175457	0.000138322	0.000145448	0.000139381	0.000145276	0.000219252	0.000208757	0.000184023	0.000257679	0.000254422	0.000210846	0.000244791	0.000180172	0.000168663	0.000153224	0.000207786	0.000143505	0.000180385	0.0002	0.000239829	0.000224248	0.000226562	0.000192124	0.000289717	0.000195566	0.000245329	0.000244221	0.000201125	0.000267123	0.000300092	0.000206587	0.000294082	0.000513889	0.000535202	0.000659561	0.000186665	0.000365448	0.000207351	0.00025181	0.000226869	0.000259651	0.000234304	0.000264956	0.000284816	0.000326709	0.000267778	0.000325074	0.000370342
Bacteria/Candidatus Bipolaricaulota/Candidatus Babeliae/Candidatus Babeliales/Candidatus Babeliaceae/Candidatus Babela	2.57834e-05	2.55594e-05	2.32426e-05	2.2172e-05	2.04673e-05	1.96387e-05	1.79531e-05	1.81279e-05	2.35872e-05	3.37437e-05	2.66632e-05	2.00314e-05	3.39788e-05	2.22782e-05	1.85928e-05	2.54935e-05	2.11475e-05	2.71634e-05	1.81683e-05	2.5584e-05	2.50296e-05	2.29951e-05	1.74482e-05	1.77593e-05	1.36516e-05	1.61732e-05	2.07096e-05	1.82226e-05	1.74588e-05	1.52467e-05	1.36861e-05	1.89201e-05	2.36844e-05	6.39597e-05	4.77608e-05	7.42423e-05	1.63503e-05	3.09509e-05	1.57301e-05	1.75193e-05	1.96241e-05	2.64052e-05	1.35872e-05	2.39607e-05	2.47562e-05	2.04881e-05	2.01657e-05	4.08043e-05	3.28984e-05
Bacteria/Candidatus Bipolaricaulota/Candidatus Babeliae/Candidatus Babeliales/Candidatus Chazhemtobacteraceae/Candidatus Chazhemtobacterium	1.41003e-05	1.86411e-05	1.79988e-05	1.83288e-05	1.38704e-05	1.72468e-05	1.61578e-05	1.60289e-05	1.86998e-05	2.68416e-05	1.61973e-05	1.59012e-05	2.17751e-05	1.31939e-05	1.30592e-05	1.62948e-05	1.52458e-05	1.92194e-05	1.39506e-05	1.86875e-05	1.84309e-05	1.43489e-05	1.3747e-05	1.42075e-05	2.15392e-05	1.67309e-05	1.75235e-05	1.52168e-05	2.00194e-05	1.98207e-05	2.10298e-05	2.07099e-05	1.83016e-05	3.81546e-05	3.14659e-05	5.06071e-05	1.38523e-05	2.07286e-05	1.30744e-05	1.63513e-05	1.5039e-05	1.7132e-05	1.35872e-05	2.15299e-05	1.8507e-05	2.37927e-05	1.39609e-05	2.38025e-05	3.75982e-05
Bacteria/Candidatus Bipolaricaulota/Candidatus Bipolaricaulis	0.000138385	0.000147783	0.000122732	0.000121207	0.00012754	0.000123749	0.000142727	0.00012575	0.000133236	8.92163e-05	0.000161724	0.000145383	0.000116533	0.000143835	0.000132584	0.000161108	0.000142868	0.000149142	0.000145671	0.000147942	0.000171112	0.000158942	0.000150424	0.00013045	0.000159268	0.000136822	0.000147925	0.000134509	0.000121513	0.00013905	0.0001175	0.000129884	0.000123446	0.000114832	0.000143563	0.000171564	0.000162821	0.000172927	0.000160161	0.000152534	0.00015901	0.000160317	0.000136778	0.000148973	0.000180504	0.000165888	0.000149692	9.56634e-05	9.30555e-05
Bacteria/Candidatus Cloacimonetes/Candidatus Cloacimonas	4.02866e-05	4.34318e-05	2.0975e-05	2.54239e-05	2.55419e-05	2.48002e-05	4.10677e-05	3.2821e-05	3.25121e-05	0.000107111	4.93395e-05	3.69652e-05	9.23649e-05	2.72529e-05	2.47904e-05	2.41794e-05	3.59015e-05	2.53695e-05	1.91416e-05	3.51502e-05	4.27779e-05	3.64242e-05	3.80687e-05	2.90607e-05	4.39884e-05	3.309e-05	4.39225e-05	5.185e-05	3.63142e-05	4.57402e-05	6.47585e-05	3.98857e-05	6.17231e-05	0.000155383	0.000122492	0.000217166	2.79317e-05	9.31366e-05	3.77931e-05	3.85424e-05	4.0532e-05	5.29676e-05	3.32132e-05	4.23652e-05	4.9272e-05	5.86005e-05	4.98326e-05	0.000106545	0.000176711
Bacteria/Candidatus Saccharibacteria/Candidatus Saccharimonas	1.12803e-05	1.55663e-05	1.00623e-05	1.31554e-05	1.1164e-05	9.06402e-06	1.52601e-05	1.77462e-05	1.25374e-05	2.45409e-05	1.37054e-05	1.23906e-05	2.32109e-05	1.31939e-05	1.21739e-05	1.36666e-05	1.64753e-05	1.74255e-05	1.16796e-05	1.29033e-05	2.38919e-05	3.20092e-05	1.13677e-05	9.364e-06	1.36516e-05	1.11539e-05	1.1834e-05	1.59683e-05	1.16392e-05	1.15875e-05	1.43537e-05	1.61077e-05	1.7225e-05	1.51144e-05	2.16328e-05	2.55816e-05	8.62931e-06	1.27779e-05	1.08272e-05	8.87643e-06	1.4122e-05	1.27311e-05	1.02659e-05	1.07649e-05	1.34597e-05	1.32182e-05	1.3767e-05	1.58683e-05	1.69192e-05
Bacteria/Candidatus Saccharibacteria/Vampirococcus	0.000119248	0.000123569	0.000108702	0.000119433	0.000114346	0.000110531	0.000114451	0.00010018	0.000104761	9.94416e-05	0.000102915	9.80921e-05	8.97328e-05	9.17083e-05	9.16359e-05	8.96213e-05	8.36062e-05	7.99525e-05	8.11083e-05	9.25475e-05	0.0001231	0.000116447	0.000100195	7.89482e-05	0.000119224	9.44367e-05	9.44447e-05	0.000113844	8.58971e-05	0.000100628	0.000123508	7.926e-05	0.000130982	0.000189851	0.000262122	0.000289461	9.85557e-05	0.000178323	0.000119099	0.000144359	0.000148373	0.000155288	0.000116548	0.000120151	0.000197569	0.000209728	0.000151631	0.000119693	0.000140993
Bacteria/Chlamydiae/Chlamydiia/Chlamydiales/Chlamydiaceae/Chlamydia	0.000100918	0.000120302	8.1349e-05	7.96714e-05	6.76606e-05	7.80513e-05	0.000123876	0.000122697	0.000121549	0.000213454	0.00014453	0.000137329	0.000179944	0.000110958	0.000107573	0.000125365	0.000123688	0.000133254	0.000108036	0.000138821	0.00012401	0.000120862	0.000115528	8.99267e-05	0.000118314	8.99751e-05	0.000113789	0.000117226	0.000110572	0.000127463	0.000179254	0.000127839	0.000151437	0.000293993	0.000278979	0.000369821	8.44764e-05	0.000146804	9.76491e-05	0.000106284	0.000106924	0.000139571	0.000102961	0.000120498	0.000120897	0.000139011	0.000117116	0.000230544	0.000463398
Bacteria/Chlamydiae/Chlamydiia/Parachlamydiales/Parachlamydiaceae/Candidatus Protochlamydia	6.26457e-05	6.32259e-05	4.90361e-05	5.92731e-05	4.04272e-05	4.79638e-05	5.7001e-05	5.34296e-05	6.24743e-05	7.38782e-05	5.85595e-05	5.266e-05	6.4129e-05	5.49385e-05	4.89167e-05	5.83458e-05	6.12293e-05	6.30395e-05	5.51537e-05	4.71636e-05	5.93885e-05	5.99712e-05	5.20801e-05	4.85959e-05	5.55164e-05	4.72183e-05	5.37083e-05	4.92199e-05	4.81862e-05	5.54981e-05	6.54261e-05	5.21582e-05	6.56705e-05	0.000108197	0.000113221	0.00014765	4.36007e-05	7.2692e-05	4.39217e-05	4.74188e-05	4.82349e-05	5.43822e-05	3.71384e-05	4.82686e-05	5.67229e-05	5.48554e-05	5.42923e-05	7.45812e-05	9.21156e-05
Bacteria/Chlamydiae/Chlamydiia/Parachlamydiales/Parachlamydiaceae/Neochlamydia	2.4172e-05	2.32533e-05	2.38095e-05	2.57195e-05	2.11439e-05	2.39189e-05	2.44611e-05	2.8623e-05	2.69872e-05	3.01648e-05	2.49189e-05	2.39551e-05	3.44574e-05	2.8767e-05	2.87746e-05	2.62819e-05	2.77868e-05	2.74196e-05	1.84927e-05	2.18021e-05	2.54847e-05	2.63064e-05	2.11493e-05	1.79208e-05	1.97189e-05	2.00771e-05	2.2075e-05	2.55493e-05	2.02522e-05	2.65293e-05	3.2713e-05	1.78974e-05	2.99644e-05	5.67711e-05	6.32128e-05	8.59208e-05	1.72586e-05	3.26546e-05	1.7773e-05	2.21911e-05	2.07245e-05	2.27902e-05	1.99279e-05	2.53497e-05	3.36492e-05	2.95206e-05	3.27693e-05	4.01242e-05	5.45174e-05
Bacteria/Chlamydiae/Chlamydiia/Parachlamydiales/Parachlamydiaceae/Parachlamydia	3.60565e-05	3.95883e-05	2.7636e-05	2.57195e-05	2.4527e-05	2.79474e-05	2.55831e-05	3.11036e-05	3.10246e-05	5.03599e-05	3.23946e-05	2.51942e-05	3.94824e-05	2.70367e-05	2.83319e-05	2.86473e-05	3.27048e-05	3.63886e-05	2.85501e-05	2.26919e-05	2.91254e-05	2.86979e-05	2.64366e-05	2.45401e-05	2.79099e-05	2.30515e-05	2.66266e-05	2.87429e-05	2.32783e-05	2.89688e-05	3.73863e-05	2.3011e-05	3.39118e-05	5.52965e-05	6.12462e-05	7.86912e-05	2.79317e-05	3.49262e-05	2.28801e-05	2.91988e-05	2.38424e-05	3.17492e-05	2.4457e-05	3.09058e-05	2.98035e-05	3.19439e-05	2.63706e-05	4.7605e-05	5.16975e-05
Bacteria/Chlamydiae/Chlamydiia/Parachlamydiales/Simkaniaceae/Simkania	3.60565e-05	3.72821e-05	3.04704e-05	2.60151e-05	2.21588e-05	2.14012e-05	2.80517e-05	2.328e-05	2.37997e-05	3.22099e-05	2.94043e-05	2.04445e-05	3.39788e-05	2.42248e-05	2.4569e-05	2.28653e-05	2.13934e-05	2.76759e-05	2.46569e-05	1.91324e-05	2.93529e-05	3.18252e-05	2.1678e-05	1.7275e-05	2.27526e-05	1.85899e-05	2.52611e-05	2.49857e-05	2.53734e-05	3.78119e-05	3.40483e-05	2.55677e-05	2.8529e-05	5.86143e-05	7.64172e-05	8.53647e-05	1.65773e-05	4.11732e-05	2.16544e-05	2.56949e-05	2.21917e-05	2.82913e-05	2.08337e-05	2.7086e-05	3.24474e-05	3.17236e-05	2.65645e-05	4.42047e-05	4.04181e-05
Bacteria/Chlamydiae/Chlamydiia/Parachlamydiales/Waddliaceae/Waddlia	3.64594e-05	3.26699e-05	3.51473e-05	4.00574e-05	4.0258e-05	3.5249e-05	3.20911e-05	3.79731e-05	4.1437e-05	3.11873e-05	3.71292e-05	3.42806e-05	3.51752e-05	3.74187e-05	3.25374e-05	3.94229e-05	3.34425e-05	3.8695e-05	3.147e-05	2.84761e-05	3.73169e-05	3.58723e-05	2.74941e-05	3.24511e-05	2.69998e-05	2.75131e-05	2.59438e-05	2.5925e-05	2.4675e-05	3.56773e-05	3.37145e-05	2.58234e-05	3.31941e-05	6.63558e-05	5.61892e-05	8.36963e-05	2.54337e-05	3.74818e-05	2.36973e-05	2.89652e-05	2.97112e-05	3.64644e-05	2.71744e-05	3.33366e-05	3.84562e-05	3.70108e-05	3.43205e-05	4.82851e-05	4.60578e-05
Bacteria/Chlorobi/Chlorobia/Chlorobiales/Chlorobiaceae/Chlorobaculum	0.000555552	0.000525986	0.000519982	0.000546318	0.000534688	0.000519922	0.000521088	0.000502619	0.000527631	0.000472156	0.000534012	0.000511937	0.000455125	0.000539868	0.000523033	0.00050619	0.000494998	0.000465108	0.000487623	0.000499	0.000577502	0.000558321	0.000557283	0.000455607	0.000575186	0.000494677	0.000522063	0.000505161	0.00047674	0.000540954	0.00053843	0.000523627	0.000531823	0.000523658	0.000618081	0.000706831	0.000507766	0.000583807	0.000561993	0.000561084	0.000572583	0.000564412	0.000523259	0.000569847	0.000638613	0.000623236	0.000580928	0.0005028	0.000513215
Bacteria/Chlorobi/Chlorobia/Chlorobiales/Chlorobiaceae/Chlorobium	0.000376277	0.000425285	0.000291524	0.000301391	0.000301259	0.000312331	0.000412921	0.000357787	0.000389508	0.000594605	0.000502615	0.000397738	0.000581468	0.000346502	0.000345073	0.000355331	0.000403031	0.000364655	0.000361419	0.000360624	0.000439384	0.000418879	0.000386503	0.000332099	0.00046112	0.000345586	0.000411688	0.000435652	0.000386188	0.000454962	0.000492698	0.000397323	0.000495938	0.000829448	0.000711917	0.00102076	0.000308157	0.000515659	0.000351169	0.000427003	0.000385329	0.000447789	0.000371082	0.000410457	0.000460994	0.000509119	0.000437635	0.000586222	0.00082152
Bacteria/Chlorobi/Chlorobia/Chlorobiales/Chlorobiaceae/Chloroherpeton	8.86306e-05	8.64792e-05	6.76019e-05	7.21329e-05	6.85063e-05	7.20086e-05	8.99898e-05	9.35017e-05	9.68989e-05	0.000125516	9.94265e-05	8.11583e-05	0.000109594	7.95959e-05	8.03474e-05	8.14739e-05	8.6557e-05	7.17523e-05	8.40282e-05	7.89768e-05	0.000106717	9.89709e-05	8.93557e-05	6.02202e-05	9.7988e-05	7.00839e-05	0.00010241	9.76883e-05	6.58777e-05	0.000102153	0.000106484	9.02541e-05	0.000120755	0.000149669	0.00018121	0.000181852	7.63012e-05	0.000100235	7.74247e-05	8.80636e-05	0.000101055	0.000101692	8.06175e-05	9.51481e-05	0.000106235	0.000104203	0.000100829	0.000129894	0.000115614
Bacteria/Chlorobi/Chlorobia/Chlorobiales/Chlorobiaceae/Pelodictyon	0.000190757	0.00021197	0.000179138	0.000186097	0.000186067	0.000182036	0.000216783	0.000217153	0.00021611	0.000268671	0.000240468	0.000209607	0.000256755	0.000213481	0.000194118	0.000189493	0.000193278	0.000206031	0.000196607	0.000179311	0.0002305	0.000227743	0.000215458	0.000186473	0.000215392	0.000193707	0.00020482	0.000242154	0.000220446	0.000225956	0.000238338	0.000208633	0.000258017	0.000308739	0.000316907	0.000370377	0.000194386	0.000248175	0.000208373	0.000222378	0.000224485	0.000236075	0.000213772	0.000233703	0.000270395	0.00026921	0.000242376	0.000277923	0.000324284
Bacteria/Chlorobi/Chlorobia/Chlorobiales/Chlorobiaceae/Prosthecochloris	0.000417168	0.000435086	0.000360118	0.000338049	0.000325955	0.000337761	0.000474634	0.000438313	0.000448582	0.000473945	0.000604284	0.00050822	0.000489821	0.000463733	0.000433389	0.00049226	0.000655571	0.00118647	0.000589171	0.0014396	0.000481934	0.000474251	0.000445985	0.00037117	0.0004954	0.00034317	0.000453334	0.000461953	0.000422269	0.000479967	0.00053142	0.000542548	0.000485531	0.000620427	0.000639433	0.0007313	0.000356981	0.000463127	0.000392639	0.000409017	0.000402019	0.00045329	0.000407315	0.000523315	0.000466041	0.000486649	0.000439768	0.000526602	0.000574312
Bacteria/Chloroflexi/Anaerolineae/Anaerolineales/Anaerolineaceae/Anaerolinea	0.000234468	0.000259053	0.0001678	0.000164221	0.000149361	0.000151193	0.000204216	0.000165822	0.000178285	0.000314685	0.000210814	0.000194119	0.000218709	0.000147079	0.000140331	0.000140083	0.000166229	0.000129667	0.000143724	0.000272971	0.000200692	0.000197574	0.000201976	0.000235876	0.00025665	0.000382394	0.000243508	0.000267891	0.00032031	0.000288163	0.000274723	0.000280734	0.00030718	0.000367353	0.000457661	0.000566688	0.00033291	0.000497486	0.000359749	0.000370708	0.000366072	0.000284956	0.000326395	0.00025315	0.000349951	0.000398527	0.000298026	0.000282456	0.000370342
Bacteria/Chloroflexi/Anaerolineae/Anaerolineales/Anaerolineaceae/Brevefilum	0.000124486	0.000144324	8.6451e-05	8.52883e-05	7.74714e-05	8.77448e-05	0.000148786	0.000132811	0.000129624	0.000219845	0.000161225	0.00014497	0.000176115	0.000121124	0.00010049	0.000118794	0.000141147	0.000145298	0.000110307	0.000256063	0.000153136	0.000140546	0.000130861	0.00016048	0.000190212	0.000199098	0.00015316	0.000166446	0.000196236	0.000195158	0.000192606	0.000199684	0.000192526	0.000264133	0.000326178	0.000434331	0.000185984	0.000306669	0.000200814	0.000205092	0.000197158	0.000171791	0.000181163	0.000178837	0.000220883	0.000226912	0.000177032	0.000230091	0.000266007
Bacteria/Chloroflexi/Anaerolineae/Anaerolineales/Anaerolineaceae/Pelolinea	0.00024172	0.00030383	0.000163832	0.000163186	0.000152744	0.000147542	0.000217232	0.000171929	0.000186785	0.000351241	0.000216047	0.000211053	0.000239048	0.000162436	0.00013524	0.000144288	0.000183688	0.000143248	0.000125556	0.000294995	0.000207973	0.000204196	0.000212022	0.000266228	0.00028729	0.000379234	0.000261942	0.000269019	0.000334044	0.000359213	0.000298423	0.000278944	0.000320996	0.00043076	0.000538011	0.000681527	0.000352439	0.000548881	0.000359341	0.000369073	0.000366439	0.000293915	0.000310996	0.000253497	0.000384322	0.000420778	0.000323427	0.000335502	0.000431439
Bacteria/Chloroflexi/Ardenticatenia/Ardenticatenales/Ardenticatenaceae/Candidatus Promineofilum	0.000737849	0.000747949	0.00071315	0.000726207	0.00069369	0.000711274	0.00081866	0.000712521	0.000740129	0.000796811	0.000884372	0.000790106	0.000747294	0.000744049	0.000688819	0.000713291	0.000806308	0.000791581	0.000731597	0.00110568	0.00085442	0.000763253	0.00087373	0.00119536	0.00100294	0.00126077	0.000893242	0.00085947	0.00103752	0.000978534	0.000840191	0.000929899	0.000870941	0.000773414	0.000886665	0.000981277	0.00118698	0.00111764	0.00110805	0.00105186	0.00108721	0.000907051	0.00102689	0.000930993	0.00106884	0.00104401	0.000959617	0.000742638	0.000946534
Bacteria/Chloroflexi/Caldilineae/Caldilineales/Caldilineaceae/Caldilinea	0.000407298	0.000406644	0.000390305	0.000413434	0.000393785	0.000384591	0.000389582	0.000361985	0.000365283	0.000398022	0.000386991	0.000383488	0.00033572	0.000358182	0.000347065	0.000363742	0.000350654	0.000346461	0.000342602	0.000554173	0.000401839	0.000391468	0.000434353	0.000626258	0.000541512	0.000805686	0.000488609	0.000461577	0.000555188	0.000503752	0.000439289	0.000454083	0.000479251	0.00038468	0.000468618	0.000507461	0.000687392	0.000585795	0.000673534	0.000624621	0.000602478	0.000472465	0.000573079	0.000450738	0.000584774	0.000603629	0.000513644	0.000407363	0.000336504
Bacteria/Chloroflexi/Chloroflexia/Chloroflexales/Chloroflexaceae/Chloroflexus	0.000290064	0.000297488	0.000280753	0.000306713	0.000311408	0.000296469	0.000297123	0.000284512	0.000291972	0.000251033	0.000281335	0.000293244	0.000235937	0.000290482	0.000295493	0.00027596	0.00026631	0.000244214	0.000268306	0.000273638	0.000320152	0.000290106	0.000293182	0.000273493	0.000333705	0.000300413	0.000268086	0.000270334	0.000272589	0.000306154	0.00030076	0.000267183	0.00031346	0.000367169	0.000412428	0.000512466	0.000301799	0.000354941	0.000299076	0.000308573	0.000306099	0.00031702	0.000282312	0.000278152	0.000360286	0.000344113	0.00032207	0.000304899	0.000333684
Bacteria/Chloroflexi/Chloroflexia/Chloroflexales/Roseiflexaceae/Roseiflexus	0.000578919	0.000584023	0.00060048	0.000657917	0.000612836	0.000628187	0.000561482	0.000547462	0.000564394	0.000408759	0.000484922	0.000557163	0.000385492	0.000596537	0.000569072	0.000557439	0.0005309	0.000478434	0.00052396	0.000492771	0.000592064	0.00057966	0.000513663	0.000505818	0.00057367	0.000583723	0.000511367	0.000541982	0.0005219	0.000502532	0.000540433	0.00051519	0.000570221	0.000573241	0.000647861	0.000689591	0.000587928	0.000602264	0.000586916	0.000624153	0.000634023	0.000602291	0.000598743	0.0005695	0.000670339	0.000658705	0.00062824	0.000503706	0.000466218
Bacteria/Chloroflexi/Dehalococcoidia/Dehalococcoidales/Dehalococcoidaceae/Dehalococcoides	0.00012791	0.00016604	9.87809e-05	0.000101991	9.74312e-05	9.73123e-05	0.000113778	9.88447e-05	0.000116449	0.000161305	0.000138051	0.000108211	0.000141897	0.000104253	9.62841e-05	9.80315e-05	0.000103524	8.68715e-05	9.24635e-05	0.000106341	0.000125376	0.000119758	0.000109712	0.000103811	0.0001441	0.000123995	0.000125623	0.000145593	0.000120116	0.000147588	0.000154219	0.000113265	0.000164714	0.000258235	0.000348654	0.000456854	0.000122627	0.000220632	0.000149947	0.00019061	0.000168731	0.000149158	0.00014644	0.000125707	0.000275923	0.000367905	0.000178583	0.000183619	0.000277287
Bacteria/Chloroflexi/Dehalococcoidia/Dehalococcoidales/Dehalococcoidaceae/Dehalogenimonas	0.00027697	0.000327468	0.000218112	0.000188758	0.000183868	0.000185561	0.000209602	0.00016067	0.000173611	0.000263047	0.000291801	0.000197423	0.00024503	0.000179091	0.000158039	0.000163211	0.000211229	0.000158367	0.000162217	0.000237598	0.000246656	0.000203829	0.000236079	0.000230064	0.000276065	0.000275874	0.000267631	0.000271273	0.000237206	0.00028115	0.000273387	0.000228064	0.000289058	0.000346709	0.000484631	0.000509408	0.000258425	0.000438991	0.00029928	0.000317916	0.000306283	0.000283699	0.000279897	0.000259053	0.000450899	0.000482903	0.000317028	0.000272482	0.000329924
Bacteria/Chloroflexi/Ktedonobacteria/Ktedonobacterales/Ktedonosporobacteraceae/Ktedonosporobacter	0.000130126	0.000145093	0.000126984	0.000147222	0.000145132	0.000137345	0.000124101	0.000123651	0.000127924	0.000117847	0.000123598	0.000123699	0.000111269	0.000130857	0.000119968	0.000113012	0.000107704	0.000116854	0.000118418	0.000113682	0.000128334	0.000127853	0.000117378	0.000113337	0.000139549	0.00012604	0.000119933	0.000130752	0.000119185	0.000133866	0.000133856	0.000111731	0.000143721	0.000156674	0.000174186	0.000184911	0.000130802	0.000153335	0.000132582	0.000137818	0.00014067	0.000127625	0.000131041	0.000130916	0.000156228	0.000162143	0.00014116	0.000132387	0.000145693
Bacteria/Chloroflexi/Tepidiformia/Tepidiformales/Tepidiformaceae/Tepidiforma	0.000775316	0.000601126	0.00069756	0.000727833	0.000701133	0.000710644	0.000484733	0.000498803	0.000498094	0.000290145	0.000373285	0.000498101	0.000273984	0.000617301	0.000571286	0.000581882	0.000451474	0.000485353	0.000529151	0.000429144	0.000474198	0.000497246	0.000531111	0.000410725	0.000534838	0.000485382	0.000386199	0.000395638	0.000392706	0.000418065	0.000405909	0.00040576	0.000391511	0.000319245	0.000382648	0.000312262	0.000575211	0.000452053	0.000486816	0.000502219	0.000546907	0.000533763	0.000527486	0.000503521	0.000578045	0.000519033	0.000540209	0.000340943	0.00020585
Bacteria/Chloroflexi/Thermomicrobia/Sphaerobacterales/Sphaerobacteraceae/Sphaerobacter	0.000561394	0.000574991	0.000621172	0.000648605	0.000595075	0.00061522	0.000493485	0.000511588	0.000479607	0.00032261	0.000545724	0.000506362	0.000349838	0.000600646	0.000548045	0.000559542	0.0005159	0.000525073	0.000492165	0.000472081	0.000525622	0.000494487	0.000499123	0.0004548	0.000499041	0.000510107	0.000434445	0.000428702	0.000432512	0.00046289	0.000451306	0.000410362	0.000415375	0.000350764	0.000455694	0.000417926	0.000532973	0.000539511	0.000545855	0.000503154	0.000553509	0.000520717	0.000534129	0.000524704	0.000581169	0.000571685	0.000540015	0.000367465	0.000295146
Bacteria/Chloroflexi/Thermomicrobia/Thermomicrobiales/Thermomicrobiaceae/Thermomicrobium	0.000187333	0.000197749	0.000208616	0.000214625	0.000221927	0.000208347	0.000194342	0.000195209	0.00019146	0.00011478	0.000177423	0.000184	0.000130651	0.000207425	0.000211161	0.000196063	0.000178524	0.000173743	0.00020342	0.000157731	0.000199327	0.000190583	0.000182677	0.000156282	0.00020174	0.000182925	0.000159987	0.000161186	0.000160155	0.000173203	0.000162564	0.000149316	0.000160946	0.000141928	0.000179243	0.000179349	0.000189845	0.00018173	0.000173235	0.000177061	0.00020211	0.000186566	0.000206828	0.000173281	0.000211028	0.000212812	0.000196228	0.000145309	8.45959e-05
Bacteria/Chrysiogenetes/Chrysiogenetes/Chrysiogenales/Chrysiogenaceae/Desulfurispirillum	0.000131939	0.000124914	9.96313e-05	0.0001014	0.00011164	0.000108391	0.000132404	0.00010476	0.000121761	0.000140854	0.000137303	0.000124732	0.000132326	0.00011204	9.58414e-05	9.48777e-05	0.000111885	0.000103785	9.31123e-05	0.000115239	0.000136298	0.000128589	0.00013747	0.000117373	0.000145617	0.000114142	0.000145877	0.00015292	0.000136644	0.000156126	0.000153217	0.000144458	0.000160767	0.000196118	0.000209866	0.000237186	0.000126033	0.000164125	0.000147495	0.000135482	0.000160661	0.000145543	0.00012772	0.000140986	0.000162477	0.000191443	0.000147171	0.000161404	0.000148513
Bacteria/Coprothermobacterota/Coprothermobacteria/Coprothermobacterales/Coprothermobacteraceae/Coprothermobacter	1.53089e-05	2.26768e-05	1.31802e-05	1.83288e-05	1.53928e-05	1.91352e-05	2.26658e-05	2.15626e-05	2.25247e-05	2.07064e-05	2.3673e-05	2.0651e-05	3.35002e-05	2.22782e-05	1.37233e-05	1.8923e-05	2.06557e-05	1.89631e-05	1.78438e-05	1.33482e-05	1.86584e-05	1.69244e-05	1.877e-05	1.5499e-05	2.33594e-05	1.35706e-05	1.54753e-05	1.87862e-05	1.0708e-05	1.89059e-05	2.53693e-05	2.76132e-05	1.77633e-05	3.00444e-05	3.82086e-05	4.42117e-05	1.49877e-05	2.15804e-05	1.51172e-05	1.44826e-05	1.87071e-05	1.63461e-05	1.57008e-05	2.01408e-05	2.11509e-05	2.07084e-05	1.58999e-05	2.10822e-05	4.41779e-05
Bacteria/Cyanobacteria/Chroococcales/Aphanothecaceae/Candidatus Atelocyanobacterium	1.8129e-05	2.15237e-05	7.93649e-06	8.8688e-06	6.42775e-06	7.17568e-06	3.07446e-05	3.32027e-05	2.80497e-05	4.6781e-05	3.76276e-05	3.73783e-05	5.50361e-05	2.16293e-05	1.83714e-05	2.96986e-05	3.49179e-05	2.92134e-05	2.14126e-05	3.64851e-05	1.6383e-05	2.50187e-05	2.43217e-05	1.21086e-05	2.73031e-05	9.85265e-06	1.4565e-05	1.74712e-05	1.32687e-05	2.13454e-05	2.00284e-05	3.47721e-05	2.33256e-05	3.98135e-05	4.6356e-05	5.4778e-05	7.94804e-06	2.61237e-05	1.6343e-05	1.98552e-05	1.65062e-05	2.82913e-05	2.35512e-05	3.1253e-05	1.44211e-05	1.96069e-05	1.82267e-05	5.39523e-05	2.91386e-05
Bacteria/Cyanobacteria/Chroococcales/Aphanothecaceae/Crocosphaera	5.39841e-05	5.82293e-05	3.98242e-05	3.3258e-05	3.92431e-05	3.95292e-05	5.47569e-05	4.17895e-05	4.4837e-05	0.000125005	5.95562e-05	6.38115e-05	0.00011749	4.15283e-05	3.76283e-05	3.91601e-05	4.18031e-05	4.61265e-05	4.41229e-05	7.71971e-05	4.89215e-05	4.47025e-05	6.92639e-05	6.13504e-05	7.40219e-05	4.75901e-05	5.64392e-05	6.34974e-05	5.51697e-05	6.22066e-05	8.64559e-05	5.31809e-05	6.62088e-05	0.000186902	8.40028e-05	0.000213273	5.35925e-05	6.95685e-05	4.92331e-05	7.7552e-05	5.85055e-05	6.53844e-05	0.000130135	6.84094e-05	4.68685e-05	8.30541e-05	5.37106e-05	0.000122186	0.000313945
Bacteria/Cyanobacteria/Chroococcales/Aphanothecaceae/Euhalothece	1.69204e-05	1.82567e-05	1.6865e-05	1.53726e-05	1.4547e-05	1.64915e-05	3.11935e-05	2.6524e-05	2.54997e-05	4.85705e-05	4.2113e-05	2.89114e-05	5.14468e-05	2.29271e-05	2.78892e-05	2.54935e-05	3.59015e-05	3.51074e-05	2.75768e-05	3.27031e-05	3.34487e-05	3.2929e-05	3.04021e-05	2.16341e-05	2.73031e-05	1.87758e-05	3.11781e-05	2.91186e-05	2.23472e-05	3.32378e-05	5.07386e-05	2.68461e-05	3.55266e-05	7.28071e-05	4.86036e-05	7.64668e-05	2.13462e-05	2.61237e-05	2.12458e-05	2.42934e-05	2.07245e-05	2.57765e-05	3.01938e-05	3.78509e-05	3.05246e-05	3.59093e-05	2.50133e-05	5.16854e-05	6.86167e-05
Bacteria/Cyanobacteria/Chroococcales/Aphanothecaceae/Gloeothece	9.18535e-05	9.12836e-05	6.59012e-05	7.25763e-05	6.34318e-05	7.57853e-05	0.000101659	8.45332e-05	8.69115e-05	0.000161561	0.000121106	0.00010945	0.00015458	8.4787e-05	8.12328e-05	8.67303e-05	0.000114836	0.000116597	8.9868e-05	0.000117019	0.000100801	9.3636e-05	9.70223e-05	8.29844e-05	0.00011346	7.51032e-05	0.000103093	0.0001037	9.52084e-05	0.000108252	0.000156555	0.000118123	0.000119858	0.000224135	0.000196662	0.000273056	6.42656e-05	0.000101371	7.06833e-05	0.000101612	7.97802e-05	0.000101534	0.00011534	9.65372e-05	8.38826e-05	0.000108609	8.49287e-05	0.000183393	0.000311125
Bacteria/Cyanobacteria/Chroococcales/Aphanothecaceae/Halothece	2.53806e-05	2.82499e-05	1.87074e-05	2.12851e-05	2.21588e-05	2.36672e-05	3.6355e-05	3.56833e-05	4.1012e-05	5.52169e-05	4.36081e-05	3.59327e-05	5.71897e-05	3.17951e-05	2.98813e-05	4.20511e-05	4.84424e-05	4.04888e-05	3.47144e-05	4.18243e-05	3.75444e-05	3.89997e-05	3.59538e-05	2.72848e-05	3.57975e-05	2.73272e-05	3.61848e-05	3.86996e-05	2.97963e-05	4.1776e-05	4.74005e-05	3.83516e-05	4.68306e-05	7.85211e-05	6.43366e-05	7.73009e-05	2.42983e-05	3.46423e-05	2.65573e-05	2.70965e-05	3.37461e-05	3.2535e-05	3.59306e-05	3.85454e-05	3.53316e-05	3.52484e-05	3.93619e-05	5.55392e-05	5.92171e-05
Bacteria/Cyanobacteria/Chroococcales/Aphanothecaceae/Rippkaea	4.00852e-05	4.93892e-05	3.20294e-05	3.31102e-05	3.36611e-05	4.01586e-05	6.01428e-05	5.6101e-05	5.58869e-05	0.000144944	8.19832e-05	7.66151e-05	0.000122754	5.71014e-05	4.6482e-05	6.36022e-05	7.918e-05	0.000103272	6.35889e-05	0.000155729	5.00592e-05	5.88674e-05	6.5034e-05	7.11987e-05	6.94713e-05	5.78146e-05	5.62116e-05	6.04916e-05	4.63239e-05	6.31214e-05	7.94459e-05	6.57091e-05	6.89002e-05	0.000116676	9.3274e-05	0.000144036	7.94804e-05	6.27536e-05	5.00503e-05	7.28802e-05	5.02524e-05	6.25553e-05	0.00011534	6.56314e-05	4.85509e-05	7.13781e-05	5.33228e-05	9.8157e-05	0.000118434
Bacteria/Cyanobacteria/Chroococcales/Chroococcaceae/Chondrocystis	3.40422e-05	4.11257e-05	2.06916e-05	2.17286e-05	1.75918e-05	2.32895e-05	5.47569e-05	4.69417e-05	4.6962e-05	0.000106088	0.000137303	9.95377e-05	0.00017133	3.65536e-05	3.56362e-05	4.04741e-05	6.59014e-05	0.000100709	4.57451e-05	8.40936e-05	3.75444e-05	3.97355e-05	4.8379e-05	6.44179e-05	6.9168e-05	4.16414e-05	6.57699e-05	7.77749e-05	7.19301e-05	0.00011801	0.000181925	9.89472e-05	0.000103889	0.000191326	7.83839e-05	0.000184632	3.70152e-05	4.88399e-05	4.35131e-05	4.46158e-05	3.09951e-05	4.65235e-05	5.40469e-05	7.36183e-05	3.26878e-05	4.40605e-05	4.03314e-05	0.000178179	0.00125296
Bacteria/Cyanobacteria/Chroococcales/Chroococcaceae/Geminocystis	0.000117033	0.000118765	7.11449e-05	6.14903e-05	5.61583e-05	6.97426e-05	0.000171676	0.000161624	0.000156823	0.000289633	0.00022751	0.000212085	0.000308681	0.000141672	0.000128821	0.000163474	0.000194262	0.000276502	0.000173896	0.000269856	0.000151315	0.000155631	0.000155712	9.84835e-05	0.000150774	8.55135e-05	0.000129719	0.000139018	9.93985e-05	0.000164055	0.000202621	0.000184088	0.000168482	0.000321641	0.000271113	0.00036565	7.85721e-05	0.000148223	0.000106842	0.000122168	0.000107107	0.000149944	0.00013859	0.000165641	0.000104072	0.000150246	0.000127393	0.000260921	0.000341204
Bacteria/Cyanobacteria/Chroococcales/Chroococcaceae/Gloeocapsa	4.77396e-05	4.63144e-05	3.89738e-05	4.2718e-05	3.48452e-05	3.9781e-05	5.0493e-05	4.67509e-05	5.37619e-05	7.87353e-05	6.30449e-05	5.92683e-05	7.17862e-05	4.30424e-05	5.22369e-05	5.07241e-05	5.68031e-05	4.94578e-05	4.37985e-05	5.96219e-05	5.43825e-05	5.48203e-05	4.94364e-05	4.29453e-05	5.79434e-05	4.20132e-05	5.0067e-05	4.88442e-05	4.28321e-05	4.72648e-05	6.77627e-05	4.80674e-05	5.63402e-05	0.000107828	8.37218e-05	0.000157939	4.13298e-05	5.22474e-05	4.49431e-05	4.69517e-05	4.80515e-05	5.15531e-05	4.92159e-05	5.48664e-05	5.8165e-05	5.88208e-05	5.39045e-05	8.00218e-05	0.000149453
Bacteria/Cyanobacteria/Chroococcales/Cyanobacteriaceae/Cyanobacterium	4.89482e-05	6.26494e-05	3.61394e-05	3.39971e-05	3.28154e-05	3.44936e-05	9.17851e-05	8.39607e-05	8.94615e-05	0.000137787	0.000123598	0.000111928	0.00014118	9.86297e-05	6.9723e-05	0.000111961	0.000116065	0.00015478	8.72725e-05	0.000136374	7.48613e-05	7.9839e-05	7.13788e-05	5.4731e-05	9.85947e-05	5.80005e-05	6.41768e-05	8.24715e-05	7.07662e-05	8.11125e-05	0.000104481	9.74131e-05	8.43309e-05	0.000221002	0.000126987	0.000223005	7.58471e-05	8.43341e-05	8.64133e-05	0.000102546	7.75794e-05	7.90585e-05	7.72962e-05	9.02866e-05	7.73931e-05	0.000134385	6.0885e-05	0.000136921	0.000192691
Bacteria/Cyanobacteria/Chroococcales/Microcystaceae/Microcystis	0.000179074	0.000220426	0.000140589	0.000136875	0.000152913	0.00016567	0.000172798	0.000157617	0.000162773	0.000276852	0.000237726	0.00020114	0.00025197	0.000158759	0.000152948	0.000169256	0.000235327	0.000258564	0.000170652	0.000213571	0.000185447	0.000194814	0.000213343	0.00018728	0.000309436	0.000157085	0.000200951	0.000201388	0.000195305	0.000228701	0.000283068	0.000226019	0.000248507	0.00047426	0.000337416	0.000618408	0.000128304	0.000210409	0.000152807	0.000164915	0.000154425	0.000187509	0.000171803	0.000197936	0.000182907	0.000213253	0.000182073	0.000332555	0.000740684
Bacteria/Cyanobacteria/Gloeobacteria/Chroococcidiopsidales/Chroococcidiopsidaceae/Chroococcidiopsis	0.000150672	0.0002014	7.99318e-05	7.71585e-05	7.22277e-05	8.45975e-05	0.000127467	9.65548e-05	0.000105186	0.000153125	0.000182157	0.000124319	0.000174919	8.2624e-05	8.36676e-05	7.93714e-05	0.000124918	0.000129154	8.82458e-05	0.000150167	0.000110813	9.74992e-05	0.000137735	0.000173234	0.000138639	0.000118232	0.000233039	0.000160622	0.000220446	0.000210405	0.000199616	0.000195593	0.00017243	0.000263764	0.000211271	0.000310594	0.000100372	0.000127495	9.5402e-05	8.19902e-05	8.96839e-05	9.68192e-05	0.000109302	9.75789e-05	0.000104312	0.000127115	9.88896e-05	0.000194274	0.000565853
Bacteria/Cyanobacteria/Gloeobacteria/Gloeobacterales/Gloeobacteraceae/Gloeobacter	0.000569653	0.000518491	0.000583757	0.000593914	0.000595413	0.00058186	0.000548242	0.00050968	0.000515094	0.000379616	0.000504608	0.000521643	0.000367306	0.000541815	0.000571064	0.000517228	0.000542457	0.00051636	0.000547319	0.000455841	0.000524484	0.000534038	0.000531376	0.00043365	0.000525131	0.000496722	0.000452424	0.000469655	0.000453462	0.000481186	0.00045164	0.000448458	0.000486607	0.000450482	0.000522559	0.000492446	0.000510492	0.000528153	0.000527264	0.000534688	0.000535719	0.000535806	0.000510879	0.000509425	0.000589581	0.0005675	0.000533422	0.000429125	0.000387261
Bacteria/Cyanobacteria/Gloeobacteria/Gloeoemargaritales/Gloeomargaritaceae/Gloeomargarita	5.09626e-05	4.90049e-05	3.79818e-05	4.36049e-05	4.29645e-05	4.19211e-05	4.80245e-05	4.88499e-05	4.6112e-05	6.54423e-05	6.67827e-05	4.81168e-05	5.88647e-05	4.75845e-05	4.5818e-05	4.67818e-05	4.54916e-05	5.74018e-05	4.60695e-05	5.62849e-05	4.96042e-05	4.74619e-05	4.65284e-05	4.71429e-05	6.15838e-05	3.99683e-05	5.2798e-05	4.79049e-05	5.19107e-05	5.64129e-05	6.3757e-05	5.88058e-05	6.19025e-05	7.48346e-05	7.72601e-05	9.62091e-05	4.51903e-05	6.0198e-05	4.29002e-05	4.95212e-05	4.43835e-05	5.20246e-05	5.07256e-05	5.31302e-05	5.4079e-05	6.16847e-05	5.06082e-05	7.11808e-05	8.2716e-05
Bacteria/Cyanobacteria/Gloeobacteria/Pleurocapsales/Dermocarpellaceae/Stanieria	6.9293e-05	6.24572e-05	4.05328e-05	4.28659e-05	4.09346e-05	4.68308e-05	0.000111309	9.65548e-05	8.69115e-05	0.000153892	0.000120358	0.000110689	0.000189516	8.54358e-05	8.43316e-05	9.82944e-05	0.000109918	0.000126079	9.47345e-05	0.0001297	7.8502e-05	9.25323e-05	8.8827e-05	5.796e-05	9.92014e-05	5.22376e-05	7.32799e-05	8.49137e-05	6.30843e-05	8.90408e-05	0.000114829	9.97142e-05	9.5276e-05	0.000165337	0.000152554	0.000206877	4.99591e-05	8.85934e-05	6.84361e-05	7.31138e-05	5.15362e-05	8.80174e-05	7.57865e-05	9.09811e-05	5.91264e-05	9.0985e-05	7.42642e-05	0.000144855	0.000224649
Bacteria/Cyanobacteria/Gloeobacteria/Pleurocapsales/Hyellaceae/Pleurocapsa	5.23726e-05	5.20797e-05	4.52096e-05	5.51344e-05	5.95413e-05	4.85932e-05	6.0816e-05	7.27024e-05	6.84242e-05	6.54423e-05	6.10514e-05	7.08328e-05	6.67612e-05	7.20256e-05	6.79522e-05	6.88586e-05	5.31145e-05	5.61205e-05	6.26156e-05	6.51837e-05	5.91609e-05	6.62259e-05	5.84249e-05	5.52153e-05	5.82467e-05	5.76287e-05	5.84874e-05	6.50003e-05	5.40057e-05	6.58658e-05	7.4105e-05	6.49421e-05	6.5491e-05	8.84745e-05	8.54075e-05	0.000100658	5.33654e-05	6.36055e-05	5.16846e-05	5.58281e-05	5.39204e-05	6.83707e-05	5.34431e-05	5.72972e-05	7.88352e-05	7.29202e-05	6.39874e-05	7.88883e-05	8.64758e-05
Bacteria/Cyanobacteria/Nostocales/Aphanizomenonaceae/Anabaenopsis	2.82006e-05	3.22856e-05	2.0975e-05	1.84767e-05	1.97907e-05	1.83798e-05	3.61306e-05	3.05312e-05	3.16621e-05	5.7262e-05	3.23946e-05	2.45747e-05	4.4986e-05	2.37923e-05	2.10276e-05	1.99743e-05	3.07376e-05	4.56139e-05	2.9199e-05	4.60513e-05	2.86703e-05	3.20092e-05	2.90803e-05	3.08366e-05	3.54941e-05	3.29041e-05	3.50469e-05	3.45666e-05	4.09699e-05	4.11661e-05	4.47301e-05	3.65619e-05	4.25243e-05	8.25762e-05	5.98414e-05	0.000124015	2.95213e-05	4.11732e-05	2.41059e-05	3.13011e-05	2.31087e-05	3.22207e-05	2.41551e-05	3.16003e-05	2.76404e-05	3.70108e-05	3.06364e-05	6.0073e-05	0.000133474
Bacteria/Cyanobacteria/Nostocales/Aphanizomenonaceae/Dolichospermum	8.78248e-05	0.000124722	5.96654e-05	9.84437e-05	7.23968e-05	6.16857e-05	0.000205114	0.000137009	0.000121549	0.000919515	0.000153002	0.000201966	0.000458714	9.68994e-05	9.2964e-05	9.17239e-05	0.000113606	0.000240114	0.000111281	0.000270968	0.000153818	0.000169428	0.000322262	0.000931557	0.000405907	0.000851603	0.00121231	0.00112436	0.00194048	0.00109715	0.00192473	0.00098896	0.00119732	0.00438667	0.00111283	0.00709139	0.000254565	0.000692278	0.00019203	0.00030904	0.000196791	0.000594904	0.000423015	0.00167204	0.000306207	0.000255771	0.000461097	0.00271643	0.00875286
Bacteria/Cyanobacteria/Nostocales/Aphanizomenonaceae/Nodularia	3.38408e-05	2.88264e-05	2.8628e-05	2.67542e-05	2.80791e-05	3.02134e-05	5.18395e-05	4.78958e-05	5.16369e-05	8.18029e-05	3.76276e-05	5.63771e-05	7.75291e-05	4.99637e-05	4.05057e-05	5.54548e-05	4.25408e-05	4.38201e-05	4.25008e-05	9.72193e-05	4.96042e-05	5.09571e-05	8.14247e-05	0.000625774	0.000126201	0.00023256	0.000134498	0.000151793	0.000146886	0.000136916	0.000140533	0.000112754	0.000103889	0.000257313	0.000143563	0.000460747	0.000315651	0.000483572	0.000188148	0.000222612	0.000163962	0.000294073	0.000118058	0.000767436	0.000176658	0.000140994	0.000248775	0.000248453	0.000608151
Bacteria/Cyanobacteria/Nostocales/Aphanizomenonaceae/Raphidiopsis	2.05462e-05	1.96019e-05	1.14796e-05	1.12338e-05	1.06565e-05	1.42255e-05	2.55831e-05	2.46158e-05	2.59247e-05	4.03902e-05	4.26114e-05	3.1596e-05	5.14468e-05	1.7736e-05	2.34623e-05	2.62819e-05	3.76228e-05	4.15138e-05	3.24433e-05	4.4049e-05	2.86703e-05	2.3547e-05	2.85515e-05	3.05137e-05	3.36739e-05	2.3981e-05	3.14057e-05	3.34395e-05	3.14258e-05	3.84217e-05	3.60511e-05	4.14197e-05	3.30147e-05	6.69088e-05	5.00083e-05	9.06479e-05	1.93024e-05	3.89016e-05	2.28801e-05	2.52278e-05	2.20083e-05	2.90772e-05	2.38531e-05	3.92399e-05	2.78807e-05	2.46739e-05	2.52072e-05	6.302e-05	9.02357e-05
Bacteria/Cyanobacteria/Nostocales/Aphanizomenonaceae/Sphaerospermopsis	4.71353e-05	4.95814e-05	5.30044e-05	6.489e-05	5.3621e-05	5.9042e-05	7.04658e-05	6.5642e-05	7.01242e-05	0.00012705	6.72811e-05	7.5376e-05	9.66721e-05	7.18094e-05	7.1051e-05	7.56919e-05	7.00817e-05	7.8415e-05	6.0669e-05	6.96331e-05	6.57596e-05	6.51221e-05	5.57812e-05	9.70304e-05	7.43252e-05	8.32828e-05	9.96789e-05	9.63733e-05	0.00013129	9.42247e-05	0.000144538	8.56519e-05	0.000120934	0.000305053	0.000146935	0.000460469	6.5174e-05	0.000118976	4.88246e-05	7.56833e-05	6.27237e-05	8.75459e-05	6.97477e-05	0.000106608	7.73931e-05	8.10714e-05	7.93056e-05	0.00022533	0.000701206
Bacteria/Cyanobacteria/Nostocales/Calotrichaceae/Calothrix	0.00046249	0.000487358	0.000346796	0.000373672	0.000342024	0.000361931	0.000575396	0.000519412	0.000546119	0.000948146	0.00074059	0.000646169	0.000943749	0.000494446	0.000466369	0.000528004	0.000628276	0.000718804	0.000564514	0.000716798	0.000524712	0.000538269	0.000539042	0.000472559	0.000637073	0.000428125	0.000554379	0.000599844	0.0005645	0.000690981	0.000864893	0.000698766	0.000695282	0.00135661	0.000984996	0.00175234	0.000384231	0.000643722	0.000438604	0.000516702	0.000455022	0.000573999	0.000519636	0.000605614	0.000517476	0.00061905	0.000519655	0.0010285	0.00252754
Bacteria/Cyanobacteria/Nostocales/Hapalosiphonaceae/Fischerella	8.7422e-05	8.80166e-05	7.45463e-05	7.2872e-05	7.18894e-05	7.12533e-05	0.0001149	0.000100371	9.54114e-05	0.000160027	0.000134064	0.000135057	0.000183055	9.32224e-05	8.45529e-05	9.882e-05	0.000109918	0.000131717	9.79788e-05	0.000111235	9.67054e-05	9.8419e-05	0.000101517	0.000116243	0.000134999	9.92701e-05	0.000109692	0.000118353	0.000132221	0.000154602	0.000194609	0.000138321	0.000160767	0.000315559	0.000196381	0.000494948	7.92534e-05	0.000135446	8.00805e-05	9.27354e-05	8.84001e-05	0.000115209	0.000100545	0.000119803	9.80633e-05	0.000110151	9.77262e-05	0.000244826	0.000970973
Bacteria/Cyanobacteria/Nostocales/Nostocaceae/Anabaena	9.66879e-05	0.000122608	7.0578e-05	0.000100217	8.62672e-05	7.89325e-05	0.000214988	0.000163723	0.000137486	0.000685099	0.000161973	0.000217042	0.000412771	0.000138428	0.000127051	0.000145865	0.000148278	0.000186812	0.0001288	0.000242492	0.000172022	0.000185248	0.000292389	0.000685994	0.000383761	0.00070307	0.000907124	0.000865857	0.00151495	0.000818139	0.00134925	0.000806662	0.000954913	0.00292076	0.00087936	0.00466697	0.000220956	0.000620437	0.000153215	0.000315347	0.000206328	0.000436001	0.000379838	0.000824386	0.000264386	0.000242553	0.000341072	0.00195657	0.00638605
Bacteria/Cyanobacteria/Nostocales/Nostocaceae/Cylindrospermum	3.28336e-05	3.92039e-05	2.72108e-05	2.9267e-05	3.14622e-05	3.23535e-05	5.38592e-05	5.57194e-05	4.80245e-05	7.66902e-05	4.83427e-05	6.05073e-05	7.70505e-05	4.6503e-05	4.7146e-05	4.52049e-05	5.77867e-05	3.76699e-05	4.70428e-05	5.36152e-05	4.52809e-05	5.33486e-05	5.55169e-05	6.49022e-05	5.88535e-05	6.35775e-05	6.14459e-05	7.96536e-05	8.19398e-05	7.04398e-05	9.27982e-05	6.77545e-05	7.37447e-05	0.000163309	9.24312e-05	0.000209102	4.36007e-05	7.75192e-05	4.14702e-05	5.58281e-05	4.16324e-05	5.20246e-05	5.28392e-05	7.0493e-05	5.04737e-05	5.41945e-05	5.02204e-05	0.000129667	0.000303605
Bacteria/Cyanobacteria/Nostocales/Nostocaceae/Nostoc	0.000727173	0.000831738	0.000539823	0.000582532	0.000540777	0.000572796	0.000881047	0.000775874	0.000800266	0.00134106	0.00101619	0.000971009	0.00128114	0.000780602	0.000720471	0.00077006	0.000976717	0.00103426	0.000812056	0.00106585	0.000841905	0.000816234	0.000841477	0.00095642	0.000959251	0.000841565	0.00103616	0.00105635	0.00107686	0.00113009	0.00139364	0.00108816	0.00117453	0.00224633	0.00161628	0.00305394	0.000672632	0.00110827	0.000725831	0.000862416	0.000751401	0.000947759	0.000835463	0.000963288	0.000833538	0.00098982	0.00087178	0.00173668	0.00417716
Bacteria/Cyanobacteria/Nostocales/Nostocaceae/Trichormus	0.000158931	0.000254441	5.83899e-05	5.32128e-05	4.41485e-05	5.97974e-05	9.11118e-05	5.97266e-05	7.37367e-05	0.000130373	0.000166209	0.000150546	0.000172048	8.82476e-05	4.55966e-05	5.65061e-05	0.000105245	0.000139917	5.77491e-05	7.91993e-05	5.82508e-05	5.53722e-05	5.26088e-05	0.000116889	8.22128e-05	9.25777e-05	0.000114016	0.000124365	0.000189486	0.00018418	0.00024468	0.000135765	0.000170815	0.000504489	0.00017812	0.001038	4.63257e-05	9.0865e-05	3.69759e-05	5.37258e-05	3.9615e-05	6.507e-05	6.3407e-05	8.36887e-05	5.11948e-05	4.97884e-05	6.20484e-05	0.000295604	0.00173798
Bacteria/Cyanobacteria/Nostocales/Rivulariaceae/Microchaete	3.24307e-05	3.30543e-05	2.52267e-05	3.38492e-05	3.18005e-05	3.26053e-05	3.25399e-05	3.93089e-05	3.18746e-05	4.9593e-05	3.56341e-05	4.19215e-05	4.90539e-05	3.6121e-05	3.36441e-05	3.23268e-05	2.99999e-05	4.30514e-05	3.37411e-05	3.95996e-05	3.93648e-05	3.21931e-05	2.88159e-05	2.76077e-05	3.61008e-05	3.06733e-05	3.48194e-05	3.70089e-05	3.37536e-05	3.35428e-05	4.03906e-05	3.60505e-05	4.16272e-05	7.88897e-05	6.93936e-05	0.000100658	2.13462e-05	4.42967e-05	2.71702e-05	3.43378e-05	3.22789e-05	4.29085e-05	3.4421e-05	4.41015e-05	4.15808e-05	4.5162e-05	3.93619e-05	6.55136e-05	0.000128774
Bacteria/Cyanobacteria/Nostocales/Rivulariaceae/Rivularia	5.01568e-05	5.09266e-05	3.33049e-05	2.8528e-05	2.94324e-05	3.22276e-05	6.75484e-05	6.08715e-05	5.92868e-05	0.000142899	8.52227e-05	7.39305e-05	0.000120122	4.43401e-05	4.98021e-05	6.36022e-05	7.4262e-05	7.71337e-05	5.41804e-05	8.18689e-05	5.59753e-05	5.86835e-05	4.89077e-05	5.23093e-05	7.12916e-05	5.57697e-05	6.19011e-05	6.06795e-05	5.40057e-05	7.86731e-05	9.21306e-05	7.72146e-05	7.06944e-05	0.000163309	0.00012165	0.000180462	4.65528e-05	6.6729e-05	5.31146e-05	6.56389e-05	5.15362e-05	6.20837e-05	5.25372e-05	6.38951e-05	5.98474e-05	7.62247e-05	5.91399e-05	0.000134881	0.00021619
Bacteria/Cyanobacteria/Nostocales/Scytonemataceae/Brasilonema	3.92794e-05	4.17022e-05	3.34466e-05	3.41449e-05	2.80791e-05	2.98357e-05	5.09418e-05	4.82774e-05	4.4412e-05	7.10662e-05	6.15497e-05	5.61706e-05	7.32219e-05	3.63373e-05	3.82923e-05	3.83716e-05	5.06555e-05	6.09894e-05	4.70428e-05	5.89545e-05	5.25622e-05	4.74619e-05	4.91721e-05	4.26224e-05	5.73366e-05	4.48017e-05	5.98529e-05	5.59829e-05	4.93501e-05	5.48882e-05	6.67613e-05	5.65047e-05	6.11848e-05	0.000151881	8.70932e-05	0.00018074	3.24734e-05	5.59388e-05	3.88145e-05	4.76524e-05	3.75976e-05	5.51681e-05	3.9252e-05	5.38247e-05	4.49457e-05	6.41081e-05	4.75058e-05	8.38755e-05	0.000166372
Bacteria/Cyanobacteria/Nostocales/Scytonemataceae/Scytonema	9.97094e-05	0.000111846	9.22617e-05	8.21842e-05	8.33917e-05	8.73671e-05	0.000113104	0.000111248	0.000103061	0.000152869	0.000135061	0.000124525	0.000161998	9.43039e-05	9.62841e-05	9.80315e-05	0.000125655	0.000161955	0.00010901	0.000153727	0.000104897	0.00011148	0.000107861	9.26713e-05	0.000121651	9.40649e-05	0.000123119	0.000124365	0.000114995	0.000132951	0.000140533	0.00013014	0.000133135	0.000234089	0.00017531	0.000293632	9.26515e-05	0.000139137	8.27362e-05	9.34361e-05	9.17014e-05	0.000123382	0.000105678	0.000109386	0.000109119	0.000120726	0.000101992	0.000180672	0.000320525
Bacteria/Cyanobacteria/Nostocales/Tolypothrichaceae/Tolypothrix	2.49777e-05	3.36308e-05	2.02664e-05	1.95114e-05	2.06365e-05	2.19047e-05	3.6355e-05	2.84322e-05	3.18746e-05	6.08409e-05	4.41065e-05	3.30415e-05	5.16861e-05	3.22277e-05	2.43477e-05	2.81216e-05	3.17212e-05	2.76759e-05	2.49814e-05	3.02559e-05	4.45982e-05	3.34809e-05	3.22526e-05	3.47114e-05	4.18648e-05	3.43913e-05	4.93843e-05	4.05782e-05	4.56255e-05	5.51931e-05	5.44105e-05	5.24139e-05	4.1986e-05	0.000113911	6.43366e-05	0.000114283	2.72504e-05	4.71362e-05	3.39116e-05	3.99439e-05	3.11785e-05	3.92935e-05	3.35151e-05	3.78509e-05	3.94176e-05	4.78057e-05	3.60656e-05	8.59157e-05	9.11756e-05
Bacteria/Cyanobacteria/Oscillatoriales/Coleofasciculaceae/Geitlerinema	0.000168801	0.000156239	0.000152352	0.000154908	0.000160356	0.000166551	0.000153499	0.000150748	0.000155548	0.000125005	0.00014752	0.000150546	0.000116294	0.00015811	0.000152727	0.000153224	0.00013795	0.000135048	0.000159297	0.000149945	0.000156321	0.000154895	0.000142493	0.000151923	0.000164426	0.000169912	0.000142919	0.000150853	0.000129195	0.00016131	0.000152216	0.000144713	0.000155743	0.000163862	0.000185705	0.000201872	0.000147834	0.000162705	0.000166494	0.000170988	0.000161394	0.00016519	0.000163651	0.000161474	0.000174495	0.000175361	0.000153764	0.00015823	0.000155093
Bacteria/Cyanobacteria/Oscillatoriales/Cyanothecaceae/Cyanothece	6.58686e-05	6.16885e-05	5.22958e-05	5.21781e-05	5.51434e-05	5.69019e-05	6.91193e-05	6.5642e-05	6.54493e-05	8.56374e-05	8.09865e-05	6.56701e-05	7.84862e-05	6.70509e-05	6.61815e-05	6.49163e-05	8.58193e-05	7.8415e-05	7.75396e-05	7.43049e-05	7.12206e-05	7.21126e-05	8.03673e-05	7.15216e-05	8.31229e-05	6.2648e-05	8.01073e-05	7.68356e-05	7.86808e-05	7.86731e-05	8.87925e-05	9.56234e-05	8.30749e-05	0.000110593	9.69263e-05	0.000122903	6.56281e-05	8.31982e-05	6.72104e-05	6.35366e-05	7.09769e-05	7.52864e-05	5.94818e-05	6.70204e-05	7.85948e-05	8.90023e-05	7.15495e-05	8.54623e-05	8.92957e-05
Bacteria/Cyanobacteria/Oscillatoriales/Gomontiellaceae/Crinalium	3.66608e-05	3.8243e-05	2.89115e-05	5.51344e-05	4.88848e-05	4.9978e-05	7.58517e-05	7.59463e-05	7.69241e-05	8.48705e-05	8.298e-05	9.37554e-05	9.35614e-05	7.70004e-05	8.7209e-05	9.27752e-05	7.47538e-05	6.94459e-05	7.0402e-05	4.80535e-05	6.28016e-05	6.75136e-05	5.9218e-05	4.24609e-05	6.0977e-05	3.64362e-05	6.05356e-05	6.16188e-05	4.60911e-05	6.76954e-05	8.87925e-05	7.28681e-05	6.5491e-05	0.00010875	9.66453e-05	0.000128464	4.60987e-05	5.65067e-05	4.61688e-05	4.88204e-05	5.35536e-05	7.35574e-05	6.18973e-05	7.63963e-05	7.21053e-05	6.16847e-05	6.74776e-05	0.000102464	0.000312065
Bacteria/Cyanobacteria/Oscillatoriales/Microcoleaceae/Arthrospira	2.82006e-05	3.07482e-05	2.6077e-05	2.33545e-05	1.91141e-05	2.24083e-05	3.77015e-05	3.33935e-05	2.82622e-05	4.93374e-05	4.58508e-05	3.61392e-05	5.21646e-05	3.04973e-05	3.18734e-05	2.96986e-05	3.51638e-05	3.0751e-05	3.08212e-05	3.49278e-05	3.2311e-05	3.66082e-05	3.38388e-05	2.63161e-05	3.12469e-05	2.75131e-05	3.16333e-05	3.79482e-05	2.07177e-05	4.69599e-05	4.40625e-05	3.34937e-05	3.73209e-05	6.78304e-05	5.39416e-05	9.75994e-05	2.38441e-05	3.15188e-05	2.41059e-05	2.89652e-05	2.56764e-05	3.11205e-05	2.53628e-05	3.16003e-05	3.10053e-05	3.3486e-05	3.08303e-05	4.91918e-05	0.000128774
Bacteria/Cyanobacteria/Oscillatoriales/Microcoleaceae/Limnospira	0	2.11394e-06	1.98412e-06	1.77376e-06	1.86067e-06	1.88834e-06	6.05916e-06	3.43476e-06	4.88744e-06	4.34578e-06	4.98378e-06	6.4018e-06	6.22147e-06	3.46069e-06	4.20551e-06	4.99356e-06	5.90162e-06	3.58761e-06	5.51537e-06	3.55952e-06	4.09576e-06	5.51882e-06	0	2.58317e-06	4.85389e-06	2.78849e-06	4.09639e-06	5.07228e-06	3.02618e-06	3.35428e-06	5.3409e-06	5.36923e-06	3.76798e-06	5.16101e-06	7.86648e-06	6.3954e-06	4.54174e-06	4.8272e-06	4.6986e-06	3.03667e-06	2.75104e-06	5.81544e-06	4.83101e-06	3.47256e-06	4.56667e-06	3.30454e-06	3.29632e-06	6.12064e-06	0
Bacteria/Cyanobacteria/Oscillatoriales/Microcoleaceae/Microcoleus	6.36529e-05	6.70694e-05	4.98865e-05	5.57256e-05	5.68349e-05	5.36288e-05	7.6525e-05	5.76276e-05	6.60867e-05	7.79684e-05	6.454e-05	6.27789e-05	7.22648e-05	6.92138e-05	5.75491e-05	5.62433e-05	6.56555e-05	5.09954e-05	5.90469e-05	5.82871e-05	6.96279e-05	6.45702e-05	5.89536e-05	4.682e-05	6.85612e-05	4.74042e-05	6.25838e-05	6.70668e-05	5.67991e-05	7.19645e-05	7.84445e-05	6.77545e-05	7.64361e-05	0.000120546	9.66453e-05	0.000142923	5.35925e-05	6.90006e-05	4.63731e-05	6.93763e-05	6.43744e-05	6.96281e-05	5.43489e-05	6.38951e-05	6.87404e-05	7.40217e-05	6.04972e-05	9.22631e-05	0.000129714
Bacteria/Cyanobacteria/Oscillatoriales/Microcoleaceae/Oxynema	0.000104947	0.00010685	9.73637e-05	0.000104504	9.8277e-05	9.79418e-05	9.91907e-05	0.000103997	9.73239e-05	9.12613e-05	0.000112384	0.000107592	8.92542e-05	0.000117447	0.000103367	0.000107756	0.000115573	9.30217e-05	0.000105116	9.65519e-05	0.000103077	0.000109273	0.000103103	8.49218e-05	0.000111943	9.5738e-05	9.39895e-05	0.000100131	9.52084e-05	0.000103983	0.000101811	9.74131e-05	0.000110168	0.000135477	0.000143844	0.000155158	9.01535e-05	0.000117273	9.27462e-05	0.00010278	0.000107657	0.000113322	0.000108698	0.000112164	0.000117291	0.000126013	0.00011285	0.000113572	0.000122194
Bacteria/Cyanobacteria/Oscillatoriales/Microcoleaceae/Planktothrix	5.27755e-05	5.91902e-05	4.12414e-05	5.23259e-05	6.20786e-05	6.38258e-05	6.3509e-05	5.87725e-05	6.41743e-05	0.000121171	7.20157e-05	8.5908e-05	0.000100979	5.32081e-05	5.40076e-05	5.67689e-05	7.57374e-05	6.81646e-05	6.26156e-05	6.56286e-05	5.23347e-05	5.33486e-05	5.02295e-05	4.52055e-05	5.764e-05	3.73657e-05	5.07498e-05	4.92199e-05	4.21338e-05	5.88523e-05	7.04332e-05	5.95728e-05	5.92111e-05	0.000112805	9.07455e-05	0.000129576	2.90671e-05	5.28153e-05	4.47388e-05	5.02219e-05	3.48465e-05	4.88811e-05	5.25372e-05	5.10466e-05	4.0379e-05	5.48554e-05	4.65363e-05	9.29431e-05	0.000125954
Bacteria/Cyanobacteria/Oscillatoriales/Microcoleaceae/Trichodesmium	4.12938e-05	3.78587e-05	2.67856e-05	2.82323e-05	2.18205e-05	2.51778e-05	6.01428e-05	5.43837e-05	5.88618e-05	0.00011069	7.94914e-05	6.98003e-05	0.000108636	4.47727e-05	4.6482e-05	5.28266e-05	6.22129e-05	7.76462e-05	5.22338e-05	8.38712e-05	4.96042e-05	5.81316e-05	5.02295e-05	3.66488e-05	6.24939e-05	3.6808e-05	5.62116e-05	4.86563e-05	3.18913e-05	5.42783e-05	8.54545e-05	5.88058e-05	7.41036e-05	0.000112252	0.000105917	0.000150431	2.79317e-05	5.08276e-05	3.90188e-05	4.11119e-05	3.99818e-05	5.45394e-05	4.3781e-05	5.34774e-05	3.84562e-05	6.12441e-05	4.42095e-05	9.65702e-05	0.000109035
Bacteria/Cyanobacteria/Oscillatoriales/Oscillatoriaceae/Moorea	0.000148456	0.000199671	0.000134353	0.000125493	0.000122127	0.000134198	0.000155518	0.000142352	0.000150873	0.000211665	0.000192125	0.000195565	0.000212487	0.000139509	0.000142323	0.000151647	0.000170409	0.000185787	0.000145671	0.000185985	0.00016019	0.000161885	0.000166022	0.000157089	0.000178987	0.000149463	0.000160897	0.000182038	0.000160388	0.000191194	0.000221981	0.000186389	0.000201497	0.00034929	0.000285441	0.000474094	0.000119448	0.000182298	0.000138098	0.000159542	0.000154242	0.000169119	0.000150667	0.000148278	0.000181465	0.000184834	0.00016055	0.000243692	0.000542354
Bacteria/Cyanobacteria/Oscillatoriales/Oscillatoriaceae/Oscillatoria	0.000146643	0.000158161	0.000122023	0.000145005	0.000135659	0.000138982	0.00018918	0.000176127	0.000177435	0.000245664	0.000282581	0.000227161	0.000289538	0.00018147	0.000154719	0.000173461	0.000177294	0.000223457	0.000157675	0.000204672	0.000180213	0.00017881	0.000188229	0.000178239	0.000206897	0.000157642	0.000186614	0.000222805	0.000191814	0.000268647	0.000367855	0.000214769	0.00026645	0.000417857	0.000298645	0.000453239	0.00015124	0.000199051	0.000151581	0.000176127	0.000169097	0.000190495	0.000195052	0.000218077	0.000186032	0.000209288	0.000177807	0.000322807	0.00161484
Bacteria/Cyanobacteria/Synechococcales/Acaryochloridaceae/Acaryochloris	6.84872e-05	5.38093e-05	5.17289e-05	4.62656e-05	5.07454e-05	4.72084e-05	7.94423e-05	8.09076e-05	7.41617e-05	9.96973e-05	8.44751e-05	7.39305e-05	0.000107201	6.79161e-05	6.59601e-05	7.33265e-05	7.86882e-05	7.0471e-05	7.98106e-05	7.65296e-05	7.3041e-05	7.9655e-05	7.40225e-05	7.13602e-05	7.2505e-05	6.09749e-05	7.60109e-05	7.21391e-05	7.23956e-05	9.54445e-05	9.37996e-05	9.84358e-05	8.98932e-05	0.000124786	0.000126426	0.000145426	6.2676e-05	7.89389e-05	6.18989e-05	6.91427e-05	6.84092e-05	7.65437e-05	7.48807e-05	8.12579e-05	6.20106e-05	8.19526e-05	6.78654e-05	0.000113799	9.21156e-05
Bacteria/Cyanobacteria/Synechococcales/Chamaesiphonaceae/Chamaesiphon	7.03001e-05	7.59095e-05	6.63264e-05	5.85341e-05	5.68349e-05	6.03009e-05	8.81945e-05	8.2625e-05	7.94741e-05	0.000101487	0.000123099	9.85051e-05	0.000103372	8.02448e-05	7.01657e-05	8.25252e-05	0.000107459	0.000135048	7.7864e-05	0.000134594	9.42024e-05	8.57257e-05	8.98844e-05	7.44277e-05	9.70779e-05	6.87826e-05	8.96655e-05	9.63733e-05	8.89233e-05	0.000103373	0.000104481	0.00010585	9.33023e-05	0.000190404	0.00013064	0.000258875	6.54011e-05	9.28526e-05	7.53819e-05	8.1523e-05	8.36317e-05	8.09446e-05	8.09194e-05	0.000104871	8.46036e-05	9.6052e-05	8.37653e-05	0.000139868	0.000235929
Bacteria/Cyanobacteria/Synechococcales/Leptolyngbyaceae/Leptolyngbya	0.000250381	0.00024195	0.000209467	0.000225711	0.000216345	0.000211997	0.00026593	0.000246158	0.000246072	0.000273273	0.000265137	0.000250909	0.000288341	0.000258903	0.000246133	0.000239691	0.000245655	0.00024037	0.000236512	0.000242937	0.000262811	0.000251474	0.000245332	0.000202456	0.000266357	0.000197425	0.000237818	0.000243094	0.000212298	0.000261329	0.000285071	0.000222695	0.000277036	0.000375648	0.00033854	0.000424043	0.000220501	0.000255558	0.000228393	0.000249241	0.00023659	0.00025415	0.000234908	0.000253844	0.000238188	0.000259957	0.000239662	0.000316687	0.000392901
Bacteria/Cyanobacteria/Synechococcales/Merismopediaceae/Synechocystis	8.54076e-05	9.74332e-05	8.29079e-05	8.49926e-05	8.91428e-05	9.52981e-05	0.000117593	0.000101898	9.94489e-05	0.000126794	0.000125841	0.000119982	0.000140701	0.000100144	9.05292e-05	9.27752e-05	0.000120983	0.000140942	0.000110632	0.000153059	0.000104442	9.01408e-05	0.000102574	9.44473e-05	0.000110426	8.23533e-05	0.000107644	0.000105579	8.9156e-05	0.000110996	0.000132521	0.000116333	0.000125779	0.000206256	0.000169972	0.000206599	7.65283e-05	0.000120964	9.02948e-05	0.000113992	0.000101605	0.000101849	9.51105e-05	0.000119109	9.56598e-05	0.000115879	9.69506e-05	0.000154603	0.000147573
Bacteria/Cyanobacteria/Synechococcales/Oculatellaceae/Thermoleptolyngbya	0.000114213	0.000103006	0.000110827	0.000122685	0.000126864	0.00011544	0.000101435	0.000113729	0.000110711	9.17726e-05	0.00010142	0.000106352	8.27934e-05	0.000108147	0.000104031	9.56662e-05	9.31963e-05	9.99407e-05	0.000113876	9.16576e-05	0.000103987	0.000105042	0.000109448	8.94424e-05	0.000108606	0.000102988	9.23965e-05	9.48704e-05	0.000101959	9.87987e-05	9.27982e-05	0.000103805	0.000104068	0.000135292	0.00011575	0.000143758	0.000101508	0.000105914	0.000115422	0.000113758	0.000102889	0.000112065	0.000113529	0.000105219	0.000124021	0.000117862	0.000108972	0.000107451	0.000164492
Bacteria/Cyanobacteria/Synechococcales/Prochloraceae/Prochlorococcus	0.000162556	0.000169115	0.000104308	0.000103617	9.16801e-05	0.000103481	0.000313506	0.000275162	0.000274334	0.000468321	0.000351606	0.000362838	0.000501068	0.000242681	0.0002406	0.000321691	0.000392703	0.000491247	0.000318269	0.000466964	0.000257578	0.000262328	0.000246125	0.000136585	0.000246638	0.000131245	0.000200951	0.000230131	0.000161086	0.000247607	0.000310774	0.000336472	0.000251378	0.000477393	0.000458784	0.000623969	0.000127396	0.000252434	0.000183654	0.000202756	0.000159194	0.000225859	0.000227661	0.000264262	0.000161516	0.000226912	0.000197198	0.000451794	0.000517915
Bacteria/Cyanobacteria/Synechococcales/Prochlorotrichaceae/Halomicronema	0.000105551	0.000101661	9.46709e-05	0.000109382	0.000104705	0.000108642	9.85175e-05	9.73181e-05	0.000101574	0.000102765	9.09541e-05	9.37554e-05	0.000104569	0.000105119	0.000101154	9.82944e-05	0.000101311	9.94281e-05	0.000100574	0.000106786	0.000109448	9.97067e-05	0.00010839	0.000111722	0.000121651	0.000106892	0.000111741	0.000105203	0.000111503	0.000121974	0.000123508	0.000108919	0.000121293	0.000166258	0.000159296	0.000201038	0.000116041	0.000140273	0.000111541	0.000114459	0.000116094	0.000115837	0.000109906	0.000107997	0.000120656	0.000133063	0.000121964	0.000116519	0.000131594
Bacteria/Cyanobacteria/Synechococcales/Pseudanabaenaceae/Pseudanabaena	0.000104947	9.41662e-05	8.31914e-05	8.35145e-05	7.88246e-05	7.93102e-05	0.000100313	9.4265e-05	0.000103699	0.000148779	0.000108148	0.000122873	0.000135915	9.45201e-05	9.25213e-05	9.98713e-05	0.000117295	0.000132229	9.37612e-05	0.000119021	9.98909e-05	0.000100994	0.000106275	8.07242e-05	0.000105572	8.70007e-05	0.000102182	0.000107457	9.73035e-05	0.000113436	0.000128182	9.97142e-05	0.000127214	0.000210864	0.000183458	0.000232737	8.33409e-05	0.000118976	8.3349e-05	9.97431e-05	9.17014e-05	0.000110022	8.90718e-05	9.44536e-05	0.000110081	0.00010949	9.48177e-05	0.000165937	0.00021337
Bacteria/Cyanobacteria/Synechococcales/Synechococcaceae/Cyanobium	0.00115663	0.000896309	0.000662555	0.000630276	0.000639562	0.000645056	0.000726651	0.000648978	0.000671917	0.00293902	0.00117069	0.00072836	0.00156159	0.00063309	0.000622416	0.00069831	0.000765981	0.00198318	0.000851313	0.00313171	0.00103304	0.00101988	0.00213766	0.00316261	0.00166307	0.00220458	0.00226826	0.00313767	0.00224333	0.00229341	0.00319319	0.0016706	0.0043242	0.0132688	0.0031376	0.00743591	0.00293987	0.00369196	0.00435029	0.00413221	0.00323688	0.00260343	0.00260482	0.00306141	0.0016303	0.0031001	0.00233593	0.0116181	0.0169474
Bacteria/Cyanobacteria/Synechococcales/Synechococcaceae/Dactylococcopsis	2.94092e-05	3.36308e-05	2.08333e-05	2.15807e-05	2.19897e-05	2.20306e-05	3.72526e-05	3.16761e-05	3.63371e-05	5.13824e-05	3.98703e-05	3.36611e-05	5.04896e-05	3.02811e-05	3.2316e-05	3.0487e-05	3.61474e-05	3.38261e-05	3.04967e-05	4.09345e-05	3.2766e-05	3.40327e-05	3.46319e-05	2.69619e-05	3.33705e-05	2.86284e-05	2.89023e-05	3.62574e-05	3.14258e-05	3.65921e-05	3.63849e-05	4.16754e-05	4.86249e-05	7.42817e-05	6.77079e-05	9.23162e-05	2.74775e-05	4.06053e-05	3.18688e-05	4.11119e-05	3.19121e-05	3.89792e-05	4.13655e-05	3.99344e-05	3.12457e-05	3.52484e-05	2.63706e-05	5.50858e-05	7.98962e-05
Bacteria/Cyanobacteria/Synechococcales/Synechococcaceae/Synechococcus	0.00287626	0.00240412	0.00201771	0.00206303	0.00201053	0.0020598	0.0023909	0.00227095	0.00229051	0.00363154	0.00278893	0.00228606	0.00301789	0.00217526	0.00216274	0.00228258	0.00234024	0.00427695	0.00248289	0.00485096	0.00251024	0.00248568	0.00310947	0.00431648	0.00305401	0.00326401	0.0028297	0.00292013	0.00312838	0.00288864	0.00304064	0.002792	0.00336857	0.00605737	0.00513737	0.00775846	0.00374398	0.00518555	0.00466673	0.00377669	0.00351675	0.00291904	0.00314529	0.00308641	0.0025607	0.00340478	0.00277085	0.005276	0.0079539
Bacteria/Cyanobacteria/Synechococcales/Synechococcaceae/Thermosynechococcus	0.000114817	0.00012626	0.000115079	0.000130076	0.000125003	0.000114056	0.000132628	0.000113347	0.000105399	0.000111712	0.000113381	0.000110276	0.000111029	0.000120259	0.000114434	0.000116692	0.000109672	0.000101478	0.000103819	0.000101891	0.000113771	0.000119574	0.000118172	9.86449e-05	0.000131965	0.000104103	0.000119933	0.000114972	9.42773e-05	0.000121669	0.000109489	0.000118379	0.000115731	0.00016847	0.000164072	0.000214107	0.000101735	0.000124371	0.000115626	0.000128942	0.000113893	0.000114737	0.000114435	0.000130916	0.000125944	0.000132842	0.000119637	0.000116292	0.000134414
Bacteria/Deferribacteres/Deferribacteres/Deferribacterales/Deferribacteraceae/Calditerrivibrio	3.44451e-05	3.76665e-05	2.21088e-05	2.67542e-05	2.48653e-05	2.44225e-05	4.44339e-05	3.492e-05	3.50621e-05	7.89909e-05	5.28281e-05	4.39866e-05	7.68112e-05	2.70367e-05	2.83319e-05	3.70575e-05	3.959e-05	3.92075e-05	3.30922e-05	5.2058e-05	4.05025e-05	4.04714e-05	4.97008e-05	4.03621e-05	4.52019e-05	3.62503e-05	6.4632e-05	5.16621e-05	5.81958e-05	6.40362e-05	5.37428e-05	5.52263e-05	6.15436e-05	0.00010064	0.000111535	0.000133747	3.47443e-05	6.81487e-05	4.53517e-05	4.76524e-05	4.30996e-05	4.43231e-05	4.13655e-05	4.3407e-05	5.4079e-05	6.67517e-05	4.69241e-05	7.70748e-05	7.98962e-05
Bacteria/Deferribacteres/Deferribacteres/Deferribacterales/Deferribacteraceae/Deferribacter	3.68623e-05	4.151e-05	1.85657e-05	2.35023e-05	2.13131e-05	2.21565e-05	3.54573e-05	3.41568e-05	4.0162e-05	0.000100975	5.1333e-05	3.82043e-05	9.06899e-05	3.09299e-05	2.43477e-05	2.68076e-05	3.44261e-05	3.79262e-05	3.99053e-05	4.09345e-05	3.64067e-05	4.12072e-05	3.01377e-05	2.4863e-05	3.7921e-05	2.67695e-05	3.77779e-05	4.56505e-05	2.70029e-05	4.45204e-05	5.87499e-05	3.34937e-05	5.97494e-05	0.000115201	9.63644e-05	0.00015488	2.3617e-05	5.62227e-05	3.22773e-05	4.13455e-05	3.41129e-05	3.83505e-05	3.50248e-05	3.92399e-05	4.08597e-05	5.41945e-05	4.5179e-05	8.43289e-05	0.000119374
Bacteria/Deferribacteres/Deferribacteres/Deferribacterales/Deferribacteraceae/Denitrovibrio	3.50494e-05	4.11257e-05	2.31008e-05	2.52761e-05	2.04673e-05	2.06458e-05	4.57803e-05	3.43476e-05	3.31496e-05	7.28557e-05	5.85595e-05	3.88238e-05	7.05898e-05	2.94159e-05	3.18734e-05	3.41665e-05	3.76228e-05	3.02385e-05	2.95234e-05	4.20468e-05	5.07419e-05	4.6726e-05	3.67469e-05	3.58415e-05	4.91457e-05	3.29041e-05	4.64258e-05	5.01592e-05	4.39961e-05	5.15339e-05	6.44246e-05	5.11355e-05	5.83139e-05	9.45571e-05	9.88929e-05	0.000135416	2.74775e-05	5.87783e-05	4.00402e-05	4.67181e-05	4.16324e-05	4.47946e-05	4.34791e-05	4.44488e-05	4.47053e-05	5.30929e-05	4.61485e-05	7.82082e-05	0.000107155
Bacteria/Deferribacteres/Deferribacteres/Deferribacterales/Deferribacteraceae/Flexistipes	4.31067e-05	4.97736e-05	2.79194e-05	3.31102e-05	3.19696e-05	3.08428e-05	5.11663e-05	5.01856e-05	4.95119e-05	8.48705e-05	6.95238e-05	6.4844e-05	8.23148e-05	4.26098e-05	4.93594e-05	4.23139e-05	4.6967e-05	4.15138e-05	4.21763e-05	3.82648e-05	6.09813e-05	5.13251e-05	4.49422e-05	3.53572e-05	5.64265e-05	3.73657e-05	5.16601e-05	5.74858e-05	4.07371e-05	6.12918e-05	7.04332e-05	5.65047e-05	6.62088e-05	0.000127366	0.000130078	0.000177959	4.22382e-05	7.35438e-05	4.18788e-05	5.65289e-05	5.13528e-05	6.22409e-05	3.38171e-05	6.87567e-05	7.52299e-05	7.44623e-05	6.26301e-05	8.2062e-05	0.000162612
Bacteria/Deferribacteres/Deferribacteres/Deferribacterales/Deferribacteraceae/Geovibrio	4.67325e-05	5.07345e-05	3.62811e-05	4.39006e-05	4.1273e-05	3.72632e-05	5.72254e-05	4.57968e-05	5.16369e-05	7.66902e-05	7.87438e-05	5.266e-05	7.6572e-05	4.75845e-05	4.84741e-05	4.54677e-05	5.82785e-05	4.71515e-05	4.93139e-05	5.56175e-05	6.98554e-05	6.03391e-05	6.82064e-05	4.42368e-05	6.6741e-05	4.88914e-05	6.4632e-05	6.46246e-05	6.00581e-05	6.9525e-05	7.31036e-05	6.4175e-05	7.89481e-05	0.00012497	0.000141878	0.000177403	4.38278e-05	7.01364e-05	5.98561e-05	6.04999e-05	5.97893e-05	6.27124e-05	5.91799e-05	6.38951e-05	6.24913e-05	7.40217e-05	6.78654e-05	8.25154e-05	0.000102455
Bacteria/Deinococcus-Thermus/Deinococci/Deinococcales/Deinococcaceae/Deinococcus	0.00404034	0.00388618	0.00422703	0.00445051	0.00431945	0.00428036	0.00372863	0.00375114	0.00372933	0.00262638	0.00342062	0.00363622	0.00255726	0.00403171	0.00394721	0.00389209	0.00358622	0.00339388	0.00380593	0.00334372	0.00380951	0.00372116	0.00371117	0.00318408	0.00375843	0.00368935	0.00324412	0.00341721	0.00329528	0.00341679	0.00321522	0.00318702	0.00336355	0.00295947	0.0033323	0.00340208	0.00382233	0.00374676	0.00385877	0.00387293	0.00402954	0.00382373	0.00386813	0.00378023	0.00421961	0.00397007	0.00398913	0.0029429	0.00240158
Bacteria/Deinococcus-Thermus/Deinococci/Deinococcales/Trueperaceae/Truepera	0.00031625	0.000298449	0.000323695	0.000346179	0.00034693	0.000335621	0.00030969	0.00027459	0.000283684	0.000225469	0.000293046	0.000296754	0.000206266	0.000304541	0.000308994	0.000325633	0.000296064	0.00028214	0.000301399	0.000260735	0.000319469	0.000308502	0.000313009	0.000253151	0.000289413	0.000314355	0.000278782	0.000260377	0.000268632	0.000268037	0.000269382	0.000269228	0.000262323	0.000217315	0.000259032	0.000256372	0.000315651	0.000286225	0.000331558	0.000320953	0.000325356	0.000315763	0.000321564	0.00029239	0.000335771	0.000340808	0.000328663	0.000237572	0.000172952
Bacteria/Deinococcus-Thermus/Deinococci/Thermales/Thermaceae/Marinithermus	0.000244943	0.000231956	0.000260629	0.000277446	0.000265737	0.000264493	0.00023541	0.000228793	0.000247347	0.000149802	0.000246199	0.000260409	0.00017133	0.000252414	0.000256536	0.000269652	0.000248606	0.000232682	0.000247543	0.000212681	0.000283517	0.000262696	0.000249561	0.000203909	0.000268481	0.000221963	0.000214833	0.000206648	0.000204384	0.000226566	0.000206292	0.000215536	0.000200062	0.000166258	0.000199471	0.000197423	0.000256381	0.00026436	0.000255971	0.000249474	0.000271986	0.000254308	0.000258459	0.000262526	0.000292267	0.000259957	0.000266032	0.000177725	0.000108095
Bacteria/Deinococcus-Thermus/Deinococci/Thermales/Thermaceae/Meiothermus	0.000340623	0.000335155	0.000353599	0.00037515	0.000383974	0.000351608	0.000330112	0.000316952	0.000318321	0.000239273	0.000329677	0.000327318	0.000251491	0.00035126	0.000333342	0.000340351	0.000336638	0.000336467	0.000342926	0.000308121	0.00036384	0.000346766	0.000351078	0.000322412	0.000363132	0.000346702	0.000335222	0.000306591	0.000331018	0.000336952	0.000333473	0.000321898	0.000337503	0.000296758	0.00034753	0.000336732	0.000357889	0.000352386	0.000357911	0.000344079	0.000364788	0.000353484	0.000364741	0.000355937	0.00038985	0.000381564	0.000362983	0.000294471	0.000266007
Bacteria/Deinococcus-Thermus/Deinococci/Thermales/Thermaceae/Oceanithermus	0.000384536	0.000385121	0.000409863	0.000393331	0.000393785	0.00038799	0.000368711	0.000359505	0.000368896	0.000252055	0.000367056	0.000359327	0.00025532	0.000394519	0.000361674	0.000369524	0.000373769	0.000358505	0.000373423	0.000357509	0.000401612	0.000391285	0.000399986	0.000344208	0.000398019	0.00040117	0.000334766	0.000344351	0.000354995	0.000357993	0.00033147	0.00033596	0.000322431	0.000239987	0.000312693	0.000287237	0.000425788	0.000404065	0.000398564	0.000393133	0.000428612	0.000396707	0.000394331	0.000388927	0.000423258	0.000415711	0.000388772	0.000281096	0.00021807
Bacteria/Deinococcus-Thermus/Deinococci/Thermales/Thermaceae/Thermus	0.000922362	0.000908992	0.000917515	0.000987393	0.000919676	0.000916221	0.000880374	0.000855827	0.000878252	0.000632694	0.00100623	0.0008946	0.000737962	0.000916651	0.000871869	0.000887277	0.000934668	0.000906385	0.000875321	0.000880981	0.000992083	0.000931945	0.000953568	0.00083937	0.00102933	0.000941578	0.000890283	0.000880886	0.000886439	0.00092883	0.000836185	0.000818168	0.000837927	0.000788529	0.000927402	0.00100964	0.000990099	0.00106738	0.00103308	0.00103364	0.00107144	0.00100513	0.000953823	0.000979262	0.00115753	0.00112597	0.0010236	0.000726543	0.000676767
Bacteria/Dictyoglomi/Dictyoglomia/Dictyoglomales/Dictyoglomaceae/Dictyoglomus	3.44451e-05	3.80508e-05	2.33843e-05	2.82323e-05	2.791e-05	2.94581e-05	4.48827e-05	3.70191e-05	4.29245e-05	8.00134e-05	5.70643e-05	4.72907e-05	7.51362e-05	3.95817e-05	4.29405e-05	3.15383e-05	5.23768e-05	4.68952e-05	3.92564e-05	4.93883e-05	4.66461e-05	5.05892e-05	3.70112e-05	2.64775e-05	3.73143e-05	3.03015e-05	4.64258e-05	4.79049e-05	2.81668e-05	4.05563e-05	5.50781e-05	4.19311e-05	4.66512e-05	0.000106354	9.69263e-05	0.000141255	2.56608e-05	7.12722e-05	3.43202e-05	3.90096e-05	3.88814e-05	5.04529e-05	3.01938e-05	5.62555e-05	5.21562e-05	5.9702e-05	5.0996e-05	7.68481e-05	9.02357e-05
Bacteria/Elusimicrobia/Elusimicrobia/Elusimicrobiales/Elusimicrobiaceae/Elusimicrobium	2.79992e-05	2.61359e-05	2.43764e-05	2.6163e-05	2.24971e-05	2.21565e-05	2.46855e-05	2.09902e-05	2.57122e-05	4.06458e-05	2.766e-05	2.29226e-05	3.06288e-05	2.55226e-05	2.27983e-05	2.44422e-05	1.79507e-05	1.51192e-05	1.91416e-05	2.31369e-05	2.75326e-05	2.46507e-05	1.90344e-05	1.63063e-05	2.97301e-05	1.76604e-05	2.32129e-05	2.94944e-05	1.97866e-05	2.22602e-05	2.67045e-05	2.09656e-05	3.87563e-05	5.87986e-05	7.07983e-05	7.56326e-05	1.74857e-05	3.83337e-05	2.47187e-05	2.05559e-05	2.7327e-05	3.53642e-05	2.80803e-05	3.05585e-05	3.46106e-05	3.72311e-05	2.96669e-05	3.4457e-05	8.3656e-05
Bacteria/Elusimicrobia/Endomicrobia/Endomicrobiales/Endomicrobiaceae/Endomicrobium	4.57253e-05	5.49623e-05	3.55725e-05	3.94662e-05	4.1273e-05	4.44389e-05	5.61033e-05	5.17122e-05	5.69494e-05	8.3081e-05	7.35108e-05	5.49316e-05	9.45185e-05	4.78008e-05	4.6482e-05	4.15254e-05	4.54916e-05	5.84268e-05	3.82831e-05	5.73972e-05	4.89215e-05	5.6476e-05	4.73215e-05	3.71331e-05	5.58198e-05	3.45772e-05	4.16467e-05	6.10552e-05	5.19107e-05	6.40362e-05	7.31036e-05	4.88344e-05	7.35653e-05	0.000145983	0.000119402	0.000205765	2.65692e-05	7.21241e-05	4.59645e-05	4.71852e-05	4.51171e-05	5.45394e-05	4.83101e-05	5.90335e-05	6.48948e-05	7.73262e-05	6.65081e-05	0.000102237	0.000346843
Bacteria/Fibrobacteres/Fibrobacteria/Fibrobacterales/Fibrobacteraceae/Fibrobacter	7.05016e-05	7.61017e-05	6.71767e-05	6.50379e-05	6.54616e-05	7.10015e-05	7.54029e-05	7.07942e-05	7.13992e-05	7.3367e-05	7.35108e-05	6.89742e-05	6.96326e-05	6.22925e-05	6.95016e-05	6.64932e-05	6.56555e-05	6.12457e-05	7.16998e-05	6.16242e-05	8.30528e-05	7.56079e-05	7.45512e-05	5.69913e-05	7.46286e-05	5.05645e-05	5.89426e-05	6.63154e-05	5.84286e-05	7.22694e-05	8.01135e-05	5.49707e-05	7.44624e-05	0.000103589	9.77691e-05	0.000124015	5.20029e-05	6.95685e-05	6.39418e-05	6.91427e-05	6.65752e-05	7.16713e-05	5.34431e-05	7.36183e-05	7.13843e-05	7.99699e-05	6.80593e-05	8.38755e-05	8.64758e-05
Bacteria/Firmicutes/Bacilli/Bacillales/Alicyclobacillaceae/Alicyclobacillus	0.00032471	0.000291915	0.000337442	0.000355639	0.000349467	0.000345188	0.000290167	0.000316761	0.000303872	0.000191981	0.000274357	0.000296135	0.000191908	0.000346934	0.000328915	0.000333255	0.000289179	0.000263946	0.000312429	0.000234928	0.000327205	0.000314757	0.000279435	0.000230225	0.000280009	0.000256912	0.000245556	0.000260001	0.000230921	0.000276575	0.000255028	0.000251587	0.000254967	0.000229849	0.000298926	0.000306145	0.000291353	0.000287077	0.00028069	0.000295725	0.00032609	0.000314977	0.000283822	0.000306627	0.000354278	0.000334199	0.000302874	0.000239612	0.000170132
Bacteria/Firmicutes/Bacilli/Bacillales/Alicyclobacillaceae/Exiguobacterium	0.000191361	0.000194866	0.000181972	0.000184914	0.000190972	0.00019966	0.000224862	0.000217725	0.000213773	0.0002178	0.000204584	0.000195358	0.000214641	0.000202667	0.000215145	0.000222608	0.000208032	0.000201419	0.000181034	0.000190657	0.000236871	0.000230871	0.000195102	0.000163386	0.000206594	0.00016638	0.00019162	0.000197067	0.000194141	0.000195768	0.000208295	0.000195338	0.000221772	0.000287911	0.000291341	0.00033562	0.000170542	0.000209557	0.000177934	0.000188741	0.000203027	0.000212342	0.000171501	0.000218771	0.000218239	0.000225149	0.000208444	0.000228504	0.000253788
Bacteria/Firmicutes/Bacilli/Bacillales/Alicyclobacillaceae/Gemella	5.43869e-05	6.1112e-05	2.90532e-05	3.05974e-05	2.791e-05	3.02134e-05	7.85447e-05	6.46879e-05	6.94867e-05	0.000168718	8.54719e-05	8.65276e-05	0.000195976	5.73177e-05	4.80314e-05	5.38779e-05	8.01636e-05	6.97022e-05	6.32645e-05	8.27588e-05	7.82744e-05	7.45041e-05	6.02754e-05	3.8909e-05	6.79545e-05	3.79234e-05	6.4632e-05	6.8194e-05	4.88845e-05	6.61708e-05	9.61363e-05	7.0567e-05	8.41515e-05	0.000190589	0.000161825	0.000261377	3.3836e-05	8.06427e-05	4.53517e-05	5.16235e-05	4.34665e-05	6.89994e-05	4.98198e-05	7.53545e-05	5.74439e-05	6.58705e-05	5.85582e-05	0.00015415	0.000187991
Bacteria/Firmicutes/Bacilli/Bacillales/Alicyclobacillaceae/Kyrpidia	0.00019539	0.000208511	0.000187216	0.000211964	0.000205519	0.000209228	0.000206685	0.000203223	0.00019571	0.000169997	0.000217791	0.000206303	0.000158408	0.000213481	0.000211825	0.00018082	0.000200655	0.000179637	0.000206015	0.000173082	0.000225267	0.000222409	0.000196688	0.000168552	0.000219942	0.000193335	0.000200723	0.000198007	0.00017645	0.000207965	0.000182592	0.000199428	0.00019755	0.000223582	0.000271394	0.000287237	0.000199837	0.000247323	0.000202857	0.000218173	0.000227419	0.000230889	0.000211659	0.000222591	0.000249004	0.000243214	0.000216975	0.00018702	0.000181411
Bacteria/Firmicutes/Bacilli/Bacillales/Alicyclobacillaceae/Tumebacillus	0.000307991	0.000293645	0.000294075	0.000319277	0.000316821	0.000312457	0.000317096	0.00028165	0.000296859	0.00024413	0.000286817	0.00029758	0.000233784	0.000300215	0.000288852	0.000314857	0.00028672	0.000301103	0.00029783	0.000282314	0.000280559	0.000287531	0.000300584	0.00025751	0.000297604	0.0002729	0.000273321	0.000283108	0.000252803	0.000283589	0.000301093	0.00027562	0.000291929	0.000300997	0.000343035	0.000350913	0.000283859	0.000292472	0.000292539	0.000297127	0.000327191	0.000307118	0.000304052	0.000308016	0.000339135	0.000331555	0.000324978	0.000270442	0.000289506
Bacteria/Firmicutes/Bacilli/Bacillales/Bacillaceae/Aeribacillus	2.17548e-05	2.61359e-05	1.65816e-05	1.80332e-05	2.19897e-05	2.34154e-05	2.67052e-05	2.59515e-05	2.97497e-05	4.32021e-05	2.71616e-05	2.54007e-05	4.37896e-05	1.88175e-05	2.67825e-05	2.10255e-05	2.87704e-05	2.35757e-05	2.56302e-05	2.42492e-05	3.09457e-05	2.90658e-05	3.11952e-05	1.80822e-05	3.12469e-05	1.8404e-05	3.00402e-05	2.27313e-05	2.83996e-05	4.1776e-05	4.23934e-05	3.1704e-05	3.69621e-05	6.54342e-05	7.95076e-05	9.34285e-05	2.20274e-05	3.97534e-05	2.04287e-05	3.10675e-05	2.42092e-05	3.06489e-05	2.83822e-05	2.74332e-05	3.24474e-05	3.5689e-05	2.86974e-05	4.3978e-05	7.61363e-05
Bacteria/Firmicutes/Bacilli/Bacillales/Bacillaceae/Alkalihalobacillus	0.000124889	0.000139904	9.22617e-05	0.000100956	9.72621e-05	9.61793e-05	0.000150806	0.000135864	0.000143011	0.000222402	0.000153251	0.000160871	0.000243834	0.000143402	0.000139003	0.000136929	0.000176557	0.000153755	0.000138533	0.000139044	0.000170201	0.00016722	0.000132183	9.49316e-05	0.000132269	0.000111725	0.000136091	0.00014766	0.000132687	0.000159786	0.000200284	0.000143691	0.000171533	0.000310951	0.000253694	0.000395403	0.000108548	0.000171792	0.000113788	0.00013011	0.000128199	0.000146958	0.000125908	0.000153834	0.000137721	0.000165227	0.000145232	0.000229864	0.000351543
Bacteria/Firmicutes/Bacilli/Bacillales/Bacillaceae/Amphibacillus	1.38989e-05	1.32601e-05	9.21199e-06	9.01661e-06	6.93521e-06	8.43457e-06	2.42366e-05	1.71738e-05	1.46623e-05	4.24352e-05	3.01519e-05	2.31291e-05	4.28324e-05	1.21124e-05	9.2964e-06	1.36666e-05	1.89344e-05	2.89572e-05	1.55728e-05	1.95774e-05	1.8886e-05	1.69244e-05	1.69194e-05	1.80822e-05	1.66853e-05	1.69168e-05	1.82062e-05	2.87429e-05	2.77012e-05	2.95786e-05	3.53835e-05	2.53121e-05	3.12204e-05	5.86143e-05	3.68039e-05	7.45203e-05	1.13543e-05	1.67532e-05	1.14401e-05	1.37818e-05	1.2288e-05	1.82322e-05	1.4493e-05	2.01408e-05	1.63439e-05	2.53348e-05	1.60938e-05	4.32979e-05	0.000239688
Bacteria/Firmicutes/Bacilli/Bacillales/Bacillaceae/Anoxybacillus	0.000113608	0.000101469	8.2341e-05	7.77498e-05	7.78097e-05	7.42746e-05	0.000131955	0.000113538	0.000118361	0.000158493	0.000125342	0.000108418	0.000172765	0.000105335	0.000114213	9.82944e-05	0.000107704	0.000112497	0.000115823	0.000101446	0.000123555	0.000139994	0.000107861	8.8958e-05	0.000124078	9.53662e-05	9.96789e-05	0.000119856	9.91657e-05	0.000122889	0.000155554	0.000115566	0.000133674	0.000209758	0.000208181	0.000276671	7.87992e-05	0.000130902	9.56063e-05	9.92759e-05	9.1518e-05	0.000121024	9.84319e-05	0.000122581	0.000112004	0.000124691	0.000120219	0.000174552	0.00020303
Bacteria/Firmicutes/Bacilli/Bacillales/Bacillaceae/Bacillus	0.00292018	0.00332138	0.0020384	0.00231121	0.00224515	0.0022295	0.00366467	0.00330443	0.00342546	0.00569322	0.00474531	0.00415374	0.00628536	0.00306617	0.00293766	0.00333123	0.00402244	0.00449938	0.00337767	0.00393994	0.00340767	0.00346858	0.00307405	0.00261821	0.00361585	0.00247859	0.00335973	0.00372719	0.0032315	0.004227	0.00543804	0.00399036	0.00455746	0.00790851	0.00650558	0.0102173	0.00232605	0.00383649	0.00262141	0.0030014	0.00274902	0.00337028	0.00299402	0.00357639	0.00323657	0.00366936	0.00325153	0.00618638	0.0187963
Bacteria/Firmicutes/Bacilli/Bacillales/Bacillaceae/Cytobacillus	5.88185e-05	5.84215e-05	3.99659e-05	3.63621e-05	3.3492e-05	3.91515e-05	6.68752e-05	5.99174e-05	6.24743e-05	0.000109411	9.09541e-05	7.39305e-05	0.000114858	5.51548e-05	5.22369e-05	5.78202e-05	7.35243e-05	6.30395e-05	6.03446e-05	6.45163e-05	6.16639e-05	6.86174e-05	5.57812e-05	4.60128e-05	6.49208e-05	5.18658e-05	7.07766e-05	7.28905e-05	5.79631e-05	7.16596e-05	8.84587e-05	7.46578e-05	8.52281e-05	0.000161282	0.000145249	0.000190472	3.88319e-05	8.71736e-05	6.27161e-05	6.68068e-05	5.3737e-05	6.23981e-05	4.80082e-05	7.43128e-05	7.1865e-05	7.95293e-05	6.45691e-05	0.00012536	0.000140993
Bacteria/Firmicutes/Bacilli/Bacillales/Bacillaceae/Fictibacillus	3.56537e-05	4.28552e-05	2.52267e-05	2.8528e-05	2.18205e-05	2.87027e-05	4.95954e-05	4.75141e-05	4.8237e-05	8.20585e-05	5.58184e-05	5.45186e-05	8.44684e-05	4.52053e-05	3.71856e-05	4.25767e-05	5.50817e-05	4.74077e-05	4.18519e-05	4.56063e-05	5.80232e-05	5.51882e-05	3.67469e-05	4.00392e-05	5.15726e-05	3.58785e-05	5.37083e-05	5.54193e-05	4.516e-05	5.88523e-05	6.70951e-05	4.88344e-05	6.02876e-05	0.000115938	0.000111816	0.000148206	3.74694e-05	6.16178e-05	3.86102e-05	4.57837e-05	4.73179e-05	5.31248e-05	4.71024e-05	5.31302e-05	5.31176e-05	5.5296e-05	5.00265e-05	8.29687e-05	0.000112795
Bacteria/Firmicutes/Bacilli/Bacillales/Bacillaceae/Geobacillus	0.000526143	0.000488511	0.000496597	0.000531832	0.000529951	0.000515138	0.000526698	0.000523419	0.000521682	0.000439179	0.00045801	0.000519372	0.000427367	0.000547654	0.000534764	0.000519068	0.00049008	0.000453833	0.000497356	0.000421358	0.000523347	0.000529071	0.000489606	0.000400392	0.000503591	0.000435004	0.000466989	0.000483557	0.000440426	0.000498263	0.000526413	0.00042647	0.000531285	0.000559048	0.000627914	0.000728798	0.000467572	0.000521338	0.000458011	0.000513665	0.000501423	0.00052779	0.000474043	0.000493451	0.000571555	0.000557145	0.000530514	0.000515948	0.000564913
Bacteria/Firmicutes/Bacilli/Bacillales/Bacillaceae/Gracilibacillus	2.13519e-05	2.4022e-05	1.11961e-05	1.65551e-05	1.3363e-05	1.54844e-05	2.78273e-05	2.61423e-05	2.67747e-05	6.87655e-05	4.11162e-05	3.1596e-05	6.38897e-05	2.27108e-05	2.58971e-05	2.31281e-05	2.99999e-05	2.4857e-05	2.85501e-05	2.64739e-05	3.11733e-05	3.2745e-05	2.06205e-05	2.09883e-05	2.94267e-05	1.69168e-05	3.00402e-05	2.79915e-05	1.9321e-05	3.35428e-05	3.67187e-05	2.71018e-05	3.49884e-05	5.7877e-05	6.82698e-05	8.48086e-05	1.49877e-05	3.06669e-05	2.12458e-05	2.3359e-05	2.27419e-05	1.98039e-05	2.20415e-05	2.56969e-05	2.13913e-05	2.6216e-05	2.57889e-05	5.16854e-05	6.67368e-05
Bacteria/Firmicutes/Bacilli/Bacillales/Bacillaceae/Halobacillus	6.50629e-05	6.93755e-05	4.54931e-05	6.50379e-05	5.3621e-05	5.04816e-05	7.18123e-05	7.21299e-05	6.86367e-05	0.000120915	9.04557e-05	7.86802e-05	9.95435e-05	6.76998e-05	6.86163e-05	6.59676e-05	7.77046e-05	6.43208e-05	7.00776e-05	6.51837e-05	8.6466e-05	7.92871e-05	6.31835e-05	6.00588e-05	8.70667e-05	5.81864e-05	7.89694e-05	7.92778e-05	6.42482e-05	8.17224e-05	9.41334e-05	8.36065e-05	9.70703e-05	0.000152803	0.000148901	0.000189081	6.0178e-05	0.000104495	6.84361e-05	7.31138e-05	6.95096e-05	8.4874e-05	6.79361e-05	8.33414e-05	8.67668e-05	0.000103542	7.89178e-05	0.000113799	0.000117494
Bacteria/Firmicutes/Bacilli/Bacillales/Bacillaceae/Lentibacillus	5.74084e-05	6.39946e-05	3.86904e-05	4.52309e-05	3.87357e-05	4.48165e-05	6.01428e-05	6.1444e-05	5.84368e-05	0.000112735	7.05205e-05	5.67902e-05	0.000105047	5.14778e-05	5.26796e-05	6.01856e-05	6.36883e-05	5.86831e-05	5.45048e-05	6.34039e-05	6.96279e-05	6.42023e-05	5.89536e-05	5.40852e-05	7.52353e-05	6.06031e-05	6.48596e-05	7.83385e-05	6.1222e-05	6.83053e-05	7.74431e-05	6.2641e-05	8.68429e-05	0.000143034	0.000126707	0.000188247	5.20029e-05	8.60378e-05	5.78132e-05	6.26022e-05	6.63918e-05	7.82727e-05	5.88779e-05	6.32006e-05	7.54703e-05	8.63586e-05	7.4652e-05	0.000111532	0.000159792
Bacteria/Firmicutes/Bacilli/Bacillales/Bacillaceae/Lysinibacillus	0.000122068	0.000142787	7.89397e-05	8.10017e-05	7.62873e-05	8.24574e-05	0.000162251	0.000127468	0.000143436	0.000312385	0.000168203	0.000148893	0.000331892	0.000121773	0.000107573	0.000114589	0.000149262	0.000128642	0.00012296	0.000138599	0.000140621	0.000139626	0.000127424	9.31557e-05	0.000153201	8.79302e-05	0.000151111	0.000143339	0.000113366	0.000136611	0.000179922	0.000139089	0.00017548	0.00037362	0.000319716	0.00048466	8.62931e-05	0.000165829	0.000110315	0.000137818	0.000114994	0.000146172	0.00011685	0.000143069	0.000124983	0.000156195	0.000136313	0.000292657	0.000366582
Bacteria/Firmicutes/Bacilli/Bacillales/Bacillaceae/Mesobacillus	6.74801e-05	7.47565e-05	5.22958e-05	4.62656e-05	4.97305e-05	4.58237e-05	7.40564e-05	7.28932e-05	6.03493e-05	0.000133952	8.59703e-05	8.23974e-05	0.000141419	6.29413e-05	7.26004e-05	6.88586e-05	7.6721e-05	6.81646e-05	6.32645e-05	7.23027e-05	7.09931e-05	7.15607e-05	6.7149e-05	6.53866e-05	7.79657e-05	6.2648e-05	7.44178e-05	7.64599e-05	6.79728e-05	8.69063e-05	8.97939e-05	7.82373e-05	9.04315e-05	0.000158517	0.000141597	0.000234683	6.38114e-05	9.6828e-05	6.65975e-05	7.87199e-05	7.40947e-05	7.63866e-05	6.28031e-05	8.33414e-05	8.00369e-05	9.86956e-05	7.91117e-05	0.000120826	0.000130654
Bacteria/Firmicutes/Bacilli/Bacillales/Bacillaceae/Metabacillus	1.89347e-05	3.11325e-05	1.37471e-05	1.77376e-05	2.04673e-05	2.06458e-05	2.73784e-05	2.55699e-05	2.86872e-05	7.38782e-05	4.28605e-05	3.71717e-05	6.65219e-05	2.40085e-05	2.03635e-05	1.94486e-05	3.14753e-05	2.63946e-05	2.27103e-05	3.40379e-05	2.34368e-05	2.833e-05	2.69653e-05	2.1957e-05	3.73143e-05	1.24552e-05	3.09505e-05	3.04337e-05	2.53734e-05	2.65293e-05	4.80681e-05	3.0937e-05	3.85769e-05	8.31291e-05	8.25981e-05	0.000109556	1.61232e-05	3.18027e-05	2.3493e-05	2.68629e-05	2.29253e-05	3.33209e-05	2.08337e-05	3.33366e-05	2.59579e-05	3.15033e-05	2.67584e-05	6.57403e-05	7.42564e-05
Bacteria/Firmicutes/Bacilli/Bacillales/Bacillaceae/Neobacillus	4.23009e-05	4.40083e-05	3.03287e-05	3.62143e-05	2.80791e-05	3.32347e-05	5.36348e-05	3.94997e-05	4.84494e-05	8.61487e-05	5.75627e-05	5.41055e-05	7.75291e-05	3.74187e-05	4.73673e-05	4.52049e-05	4.89342e-05	4.27951e-05	4.41229e-05	4.60513e-05	5.1197e-05	4.76458e-05	4.59997e-05	3.4227e-05	5.73366e-05	3.82952e-05	4.82464e-05	5.09107e-05	4.25994e-05	5.0924e-05	6.60937e-05	5.4715e-05	6.40556e-05	9.58473e-05	0.000102264	0.000123737	3.56527e-05	5.87783e-05	3.24816e-05	3.7608e-05	4.43835e-05	4.6052e-05	3.4119e-05	5.00049e-05	4.97527e-05	5.11102e-05	4.7118e-05	7.73015e-05	0.000108095
Bacteria/Firmicutes/Bacilli/Bacillales/Bacillaceae/Oceanobacillus	7.29188e-05	8.34044e-05	4.12414e-05	4.74481e-05	4.75316e-05	4.45648e-05	9.11118e-05	7.76637e-05	8.32991e-05	0.000181244	0.000114129	9.41684e-05	0.000195019	7.20256e-05	6.59601e-05	6.64932e-05	8.99996e-05	8.8409e-05	7.13753e-05	9.36598e-05	7.78194e-05	7.89192e-05	8.16891e-05	4.97261e-05	9.7988e-05	5.63274e-05	8.32934e-05	8.73559e-05	7.82152e-05	8.75162e-05	0.000116832	0.00010176	9.97617e-05	0.000202201	0.000186267	0.000280563	5.65447e-05	9.96675e-05	6.63932e-05	7.03107e-05	6.21735e-05	8.66029e-05	6.88419e-05	9.02866e-05	7.25861e-05	0.000102	7.60093e-05	0.000165031	0.00019833
Bacteria/Firmicutes/Bacilli/Bacillales/Bacillaceae/Parageobacillus	9.00406e-05	8.12904e-05	7.08615e-05	8.41058e-05	8.22076e-05	8.30869e-05	0.000106372	9.76998e-05	9.22239e-05	0.000117847	9.94265e-05	9.16903e-05	0.000106244	9.38713e-05	8.45529e-05	9.0147e-05	0.000100573	8.91778e-05	8.95436e-05	8.27588e-05	0.000100118	0.000105961	7.85167e-05	6.68396e-05	7.18983e-05	7.11993e-05	8.6707e-05	8.84831e-05	7.86808e-05	8.99556e-05	0.00010348	8.61633e-05	0.000108374	0.000155199	0.00016042	0.000184076	7.51658e-05	9.99515e-05	7.49733e-05	0.000106284	8.25312e-05	9.16324e-05	8.54485e-05	9.51481e-05	9.66212e-05	0.000105745	9.50116e-05	0.000124	0.000119374
Bacteria/Firmicutes/Bacilli/Bacillales/Bacillaceae/Paraliobacillus	1.43017e-05	1.57584e-05	8.21993e-06	9.01661e-06	1.08257e-05	9.69347e-06	1.97484e-05	2.17535e-05	2.33747e-05	4.80592e-05	2.94043e-05	2.29226e-05	5.28825e-05	1.60057e-05	1.74861e-05	1.83973e-05	2.16393e-05	2.07569e-05	1.78438e-05	1.97998e-05	2.77601e-05	2.29951e-05	2.06205e-05	1.35617e-05	2.21459e-05	1.76604e-05	2.34405e-05	2.55493e-05	1.53637e-05	3.14082e-05	2.63707e-05	2.42894e-05	2.90673e-05	5.58495e-05	4.80417e-05	7.53545e-05	1.18085e-05	2.18644e-05	1.65472e-05	2.03224e-05	1.63228e-05	2.04326e-05	1.63047e-05	2.04881e-05	2.09106e-05	2.64363e-05	2.01657e-05	5.16854e-05	6.48569e-05
Bacteria/Firmicutes/Bacilli/Bacillales/Bacillaceae/Peribacillus	7.33216e-05	7.49486e-05	4.195e-05	5.40997e-05	4.75316e-05	5.29993e-05	8.72968e-05	7.15574e-05	8.11741e-05	0.000155937	8.74654e-05	8.44625e-05	0.000145008	6.92138e-05	6.10906e-05	6.91214e-05	7.81964e-05	6.40645e-05	7.26731e-05	8.07566e-05	8.21427e-05	8.35182e-05	7.16432e-05	6.37721e-05	8.58532e-05	6.20903e-05	7.73763e-05	8.79195e-05	6.84383e-05	9.78839e-05	0.000104481	8.66747e-05	0.000102991	0.000193907	0.000176996	0.000248586	5.97239e-05	0.000100803	7.08875e-05	6.79748e-05	7.18939e-05	7.45005e-05	7.3069e-05	9.13283e-05	8.19597e-05	0.00010178	8.0469e-05	0.000143042	0.00020961
Bacteria/Firmicutes/Bacilli/Bacillales/Bacillaceae/Pontibacillus	1.12803e-05	2.03707e-05	1.02041e-05	9.60786e-06	9.97994e-06	1.14559e-05	1.97484e-05	1.48839e-05	2.08248e-05	3.65557e-05	2.26762e-05	2.08575e-05	3.75681e-05	1.88175e-05	1.72647e-05	1.57691e-05	2.2377e-05	2.15257e-05	2.23859e-05	2.75863e-05	2.50296e-05	2.3363e-05	1.61263e-05	1.56605e-05	2.18425e-05	1.39424e-05	1.6158e-05	2.12284e-05	1.97866e-05	1.89059e-05	2.13636e-05	2.35223e-05	2.02753e-05	4.73707e-05	3.87705e-05	6.45101e-05	1.54419e-05	1.61853e-05	1.26658e-05	1.63513e-05	1.66897e-05	1.68176e-05	1.81163e-05	2.04881e-05	2.33141e-05	2.22506e-05	2.01657e-05	3.71772e-05	5.73372e-05
Bacteria/Firmicutes/Bacilli/Bacillales/Bacillaceae/Pradoshia	1.97404e-05	1.84489e-05	1.24716e-05	1.1086e-05	1.08257e-05	1.15818e-05	2.31146e-05	1.92728e-05	1.91248e-05	4.75479e-05	2.86568e-05	1.65208e-05	4.57039e-05	1.88175e-05	1.81501e-05	1.52435e-05	2.11475e-05	1.81943e-05	1.52484e-05	2.09122e-05	2.59398e-05	2.37309e-05	1.79769e-05	1.53376e-05	2.15392e-05	1.39424e-05	2.48059e-05	2.64886e-05	2.04849e-05	2.50046e-05	3.03764e-05	2.24996e-05	3.62444e-05	5.52965e-05	4.60751e-05	6.64566e-05	1.49877e-05	3.12348e-05	2.08373e-05	2.3359e-05	2.03577e-05	2.42048e-05	2.14376e-05	1.97936e-05	2.11509e-05	2.29115e-05	1.97779e-05	4.23911e-05	4.98176e-05
Bacteria/Firmicutes/Bacilli/Bacillales/Bacillaceae/Psychrobacillus	1.87333e-05	1.96019e-05	1.26133e-05	1.44857e-05	1.37013e-05	1.46031e-05	2.24413e-05	2.19443e-05	2.46497e-05	5.41944e-05	3.04011e-05	2.87048e-05	5.9104e-05	1.7736e-05	2.27983e-05	2.31281e-05	3.29507e-05	2.17819e-05	2.85501e-05	3.02559e-05	2.38919e-05	2.37309e-05	2.1678e-05	1.90509e-05	2.09324e-05	1.48719e-05	2.41232e-05	3.15608e-05	1.55965e-05	3.14082e-05	3.2713e-05	2.96586e-05	3.06821e-05	5.93516e-05	4.41085e-05	7.84132e-05	1.22627e-05	2.75434e-05	1.87944e-05	2.42934e-05	2.09079e-05	2.71911e-05	2.35512e-05	2.77805e-05	2.30737e-05	2.86393e-05	2.71462e-05	5.46324e-05	8.45959e-05
Bacteria/Firmicutes/Bacilli/Bacillales/Bacillaceae/Salicibibacter	6.12357e-05	7.72547e-05	5.89568e-05	6.37075e-05	5.83572e-05	6.2441e-05	7.92179e-05	6.12532e-05	7.26742e-05	8.51261e-05	7.97405e-05	7.31044e-05	7.32219e-05	6.79161e-05	6.02052e-05	6.20253e-05	7.13112e-05	6.04769e-05	6.22912e-05	5.82871e-05	7.0538e-05	7.43201e-05	6.76777e-05	5.66684e-05	6.55276e-05	6.56223e-05	6.85008e-05	6.76304e-05	6.63433e-05	7.04398e-05	9.04615e-05	7.54248e-05	8.25367e-05	0.000124049	0.000120807	0.000156826	5.42738e-05	8.71736e-05	7.15004e-05	7.14786e-05	6.67586e-05	6.96281e-05	6.64264e-05	7.50073e-05	8.09983e-05	8.98835e-05	6.99983e-05	9.49833e-05	0.000123134
Bacteria/Firmicutes/Bacilli/Bacillales/Bacillaceae/Salimicrobium	2.47763e-05	3.0556e-05	1.98412e-05	2.30589e-05	2.65568e-05	2.68144e-05	2.62564e-05	2.61423e-05	2.59247e-05	4.09014e-05	3.33914e-05	3.26285e-05	3.80467e-05	2.70367e-05	3.38654e-05	2.81216e-05	2.92622e-05	2.92134e-05	2.56302e-05	2.51391e-05	2.9808e-05	2.86979e-05	3.38388e-05	2.8092e-05	3.09436e-05	2.60259e-05	4.09639e-05	3.36273e-05	3.58486e-05	3.65921e-05	3.63849e-05	3.93743e-05	3.92946e-05	5.97203e-05	8.48456e-05	7.81351e-05	2.42983e-05	5.53708e-05	2.71702e-05	2.91988e-05	2.71436e-05	3.33209e-05	2.26454e-05	2.53497e-05	4.13404e-05	4.25184e-05	3.27693e-05	4.14844e-05	5.45174e-05
Bacteria/Firmicutes/Bacilli/Bacillales/Bacillaceae/Terribacillus	1.61146e-05	1.94098e-05	1.36054e-05	1.56682e-05	1.37013e-05	1.5862e-05	2.24413e-05	1.83187e-05	1.82748e-05	3.27211e-05	2.64141e-05	2.62267e-05	3.46967e-05	1.60057e-05	1.72647e-05	1.81345e-05	2.2377e-05	1.46067e-05	2.46569e-05	2.06897e-05	2.48021e-05	2.29951e-05	2.27355e-05	1.69521e-05	1.88088e-05	1.2827e-05	2.11647e-05	2.5925e-05	1.81571e-05	2.28701e-05	2.2365e-05	1.43179e-05	2.87084e-05	4.03665e-05	3.82086e-05	5.31096e-05	1.13543e-05	2.75434e-05	2.00201e-05	1.72857e-05	2.21917e-05	2.13757e-05	2.08337e-05	2.15299e-05	1.94684e-05	1.63024e-05	2.1523e-05	3.28701e-05	4.60578e-05
Bacteria/Firmicutes/Bacilli/Bacillales/Bacillaceae/Virgibacillus	0.000166787	0.000178916	0.000110544	0.00012032	0.000108088	0.000110657	0.000212295	0.000185668	0.000180198	0.000415916	0.00025193	0.000218694	0.000439332	0.000167411	0.000148742	0.000154538	0.000193524	0.000207057	0.0001859	0.000204672	0.00020092	0.000205116	0.000186642	0.000150308	0.00022692	0.000145373	0.00020664	0.000226374	0.000194141	0.000235714	0.0002824	0.000232666	0.000275242	0.000513336	0.000444175	0.000655946	0.000143065	0.000247891	0.000151989	0.000182901	0.000172582	0.00020024	0.000157612	0.000224675	0.00020526	0.000246519	0.000203402	0.000410083	0.000703086
[truncated: 902 more rows]
[truncated: 10 more columns]

## Sheet: Data S8, counts
NCBI RefSeq taxonomy	1	2	3	4	5	6	7	8	9	10	11	12	13	14	15	16	17	18	19	20	21	22	23	24	25	26	27	28	29	30	31	32	33	34	35	36	37	38	39	40	41	42	43	44	45	46	47	48	49
[truncated: 1,503 more rows]
[truncated: 10 more columns]
